# Supplementary material for: Biomarkers for predicting the severity of spinal cord injury by proteomic analysis
Source: Front Mol Neurosci. 2023 Dec 13;16:1153230. doi: 10.3389/fnmol.2023.1153230 (PMC10753799; doi:10.3389/fnmol.2023.1153230)
Supplement: Supplementary file 1 [file Table_1.xlsx]

## Sheet: Annotation_Combine
Protein accession	Protein description	Gene name	MW [kDa]	Coverage [%]	Peptides	PSMs	Unique Peptides	Razor + unique peptides	Con_1	Con_2	Con_3	SCI_1	SCI_2	SCI_3	SCI_3/SCI_2 Ratio	SCI_3/SCI_1 Ratio	SCI_2/SCI_1 Ratio	SCI/Con Ratio	SCI/Con P value	Subcellular localization	KEGG KO No.	KEGG Gene	KEGG pathway	Biological Process	Cellular Component	Molecular Function	Pfam ID	Domain description	COG/KOG category	COG/KOG NO.	COG/KOG description
P31044	Phosphatidylethanolamine-binding protein 1 OS=Rattus norvegicus OX=10116 GN=Pebp1 PE=1 SV=3	Pebp1	20.8	75	10	291	10	10	0.995	1.033	1.067	1.008	0.949	0.876	0.923	0.869	0.941	0.915	0.119326	cytoplasm	K06910			GO:0000003 reproduction; GO:0000165 MAPK cascade; GO:0001505 regulation of neurotransmitter levels; GO:0001932 regulation of protein phosphorylation; GO:0001933 negative regulation of protein phosphorylation; GO:0002026 regulation of the force of heart contraction; GO:0003006 developmental process involved in reproduction; GO:0006464 cellular protein modification process; GO:0006468 protein phosp…	GO:0005576 extracellular region; GO:0005615 extracellular space; GO:0005622 intracellular; GO:0005623 cell; GO:0005737 cytoplasm; GO:0005739 mitochondrion; GO:0005740 mitochondrial envelope; GO:0005741 mitochondrial outer membrane; GO:0005783 endoplasmic reticulum; GO:0005791 rough endoplasmic reticulum; GO:0005794 Golgi apparatus; GO:0008021 synaptic vesicle; GO:0009986 cell surface; GO:0012505 …	GO:0000166 nucleotide binding; GO:0005102 signaling receptor binding; GO:0005488 binding; GO:0005515 protein binding; GO:0005524 ATP binding; GO:0008144 drug binding; GO:0008289 lipid binding; GO:0017076 purine nucleotide binding; GO:0019899 enzyme binding; GO:0019900 kinase binding; GO:0019901 protein kinase binding; GO:0030554 adenyl nucleotide binding; GO:0032553 ribonucleotide binding; GO:003…	PF01161	Phosphatidylethanolamine-binding protein	T	KOG3346	Phosphatidylethanolamine binding protein
Q8R2H5	Phosphatidylinositol-glycan-specific phospholipase D OS=Rattus norvegicus OX=10116 GN=Gpld1 PE=2 SV=1	Gpld1	93.7	3	2	4	2	2	0.962	0.818	0.841	0.913	1.065	1.474	1.384	1.614	1.166	1.317	0.160646	extracellular	K01127	GPLD1; glycosylphosphatidylinositol phospholipase D [EC:3.1.4.50]	rno01100 Metabolic pathways; rno00563 Glycosylphosphatidylinositol (GPI)-anchor biosynthesis	GO:0001501 skeletal system development; GO:0001503 ossification; GO:0001525 angiogenesis; GO:0001568 blood vessel development; GO:0001667 ameboidal-type cell migration; GO:0001944 vasculature development; GO:0002040 sprouting angiogenesis; GO:0002042 cell migration involved in sprouting angiogenesis; GO:0002062 chondrocyte differentiation; GO:0002253 activation of immune response; GO:0002376 immu…	GO:0005576 extracellular region; GO:0005615 extracellular space; GO:0005622 intracellular; GO:0005623 cell; GO:0005737 cytoplasm; GO:0031012 extracellular matrix; GO:0043226 organelle; GO:0043227 membrane-bounded organelle; GO:0043229 intracellular organelle; GO:0043231 intracellular membrane-bounded organelle;	GO:0003824 catalytic activity; GO:0004620 phospholipase activity; GO:0004621 glycosylphosphatidylinositol phospholipase D activity; GO:0004630 phospholipase D activity; GO:0008081 phosphoric diester hydrolase activity; GO:0016247 channel regulator activity; GO:0016298 lipase activity; GO:0016787 hydrolase activity; GO:0016788 hydrolase activity, acting on ester bonds; GO:0017080 sodium channel re…	PF00882	Zinc dependent phospholipase C	W	KOG3637	Vitronectin receptor, alpha subunit
P0C089	Phosphatidylglycerophosphatase and protein-tyrosine phosphatase 1 OS=Rattus norvegicus OX=10116 GN=Ptpmt1 PE=1 SV=1	Ptpmt1	21.9	10	2	6	2	2	0.983	0.978	1.051	0.974	1.095	0.946	0.864	0.971	1.124	1.001	0.992788	cytoplasm,nucleus				GO:0002791 regulation of peptide secretion; GO:0002792 negative regulation of peptide secretion; GO:0006629 lipid metabolic process; GO:0006644 phospholipid metabolic process; GO:0006650 glycerophospholipid metabolic process; GO:0006655 phosphatidylglycerol biosynthetic process; GO:0006793 phosphorus metabolic process; GO:0006796 phosphate-containing compound metabolic process; GO:0008152 metabol…	GO:0005622 intracellular; GO:0005623 cell; GO:0005737 cytoplasm; GO:0005739 mitochondrion; GO:0005740 mitochondrial envelope; GO:0005743 mitochondrial inner membrane; GO:0016020 membrane; GO:0016021 integral component of membrane; GO:0019866 organelle inner membrane; GO:0031090 organelle membrane; GO:0031224 intrinsic component of membrane; GO:0031300 intrinsic component of organelle membrane; GO…	GO:0003824 catalytic activity; GO:0004439 phosphatidylinositol-4,5-bisphosphate 5-phosphatase activity; GO:0008962 phosphatidylglycerophosphatase activity; GO:0016787 hydrolase activity; GO:0016788 hydrolase activity, acting on ester bonds; GO:0016791 phosphatase activity; GO:0034593 phosphatidylinositol bisphosphate phosphatase activity; GO:0034595 phosphatidylinositol phosphate 5-phosphatase ac…	PF00782	Dual specificity phosphatase, catalytic domain	V	KOG1719	Dual specificity phosphatase
P61589	Transforming protein RhoA OS=Rattus norvegicus OX=10116 GN=Rhoa PE=1 SV=1	Rhoa	21.8	37	6	43	2	6	1.024	1.023	1.028	1.013	0.964	0.986	1.023	0.973	0.952	0.964	0.0607427	cytoplasm	K04513	RHOA; Ras homolog gene family, member A	rno05206 MicroRNAs in cancer; rno04510 Focal adhesion; rno04022 cGMP-PKG signaling pathway; rno04062 Chemokine signaling pathway; rno04270 Vascular smooth muscle contraction; rno04150 mTOR signaling pathway; rno04144 Endocytosis; rno04660 T cell receptor signaling pathway; rno04072 Phospholipase D signaling pathway; rno04722 Neurotrophin signaling pathway; rno04670 Leukocyte transendothelial migr…	GO:0000226 microtubule cytoskeleton organization; GO:0000278 mitotic cell cycle; GO:0000280 nuclear division; GO:0000281 mitotic cytokinesis; GO:0000902 cell morphogenesis; GO:0000910 cytokinesis; GO:0001101 response to acid chemical; GO:0001501 skeletal system development; GO:0001503 ossification; GO:0001558 regulation of cell growth; GO:0001666 response to hypoxia; GO:0001667 ameboidal-type cel…	GO:0001726 ruffle; GO:0005622 intracellular; GO:0005623 cell; GO:0005634 nucleus; GO:0005737 cytoplasm; GO:0005768 endosome; GO:0005829 cytosol; GO:0005886 plasma membrane; GO:0005911 cell-cell junction; GO:0005938 cell cortex; GO:0009898 cytoplasmic side of plasma membrane; GO:0012505 endomembrane system; GO:0016020 membrane; GO:0019897 extrinsic component of plasma membrane; GO:0019898 extrinsi…	GO:0000166 nucleotide binding; GO:0001882 nucleoside binding; GO:0001883 purine nucleoside binding; GO:0003824 catalytic activity; GO:0003924 GTPase activity; GO:0005488 binding; GO:0005515 protein binding; GO:0005525 GTP binding; GO:0008092 cytoskeletal protein binding; GO:0016462 pyrophosphatase activity; GO:0016787 hydrolase activity; GO:0016817 hydrolase activity, acting on acid anhydrides; G…	PF00071	Ras family	U	KOG0393	Ras-related small GTPase, Rho type
P05943	Protein S100-A10 OS=Rattus norvegicus OX=10116 GN=S100a10 PE=1 SV=2	S100a10	11.1	18	2	7	2	2	1.026	0.905	0.946	1.056	1.026	1.068	1.041	1.011	0.971	1.095	0.0761666	cytoplasm	K17274	S100A10; protein S100-A10	rno05132 Salmonella infection	GO:0001558 regulation of cell growth; GO:0001765 membrane raft assembly; GO:0001952 regulation of cell-matrix adhesion; GO:0001954 positive regulation of cell-matrix adhesion; GO:0006810 transport; GO:0006900 vesicle budding from membrane; GO:0006996 organelle organization; GO:0008104 protein localization; GO:0009987 cellular process; GO:0010638 positive regulation of organelle organization; GO:0…	GO:0005622 intracellular; GO:0005623 cell; GO:0005737 cytoplasm; GO:0005783 endoplasmic reticulum; GO:0005886 plasma membrane; GO:0012505 endomembrane system; GO:0016020 membrane; GO:0019897 extrinsic component of plasma membrane; GO:0019898 extrinsic component of membrane; GO:0043226 organelle; GO:0043227 membrane-bounded organelle; GO:0043229 intracellular organelle; GO:0043231 intracellular me…	GO:0005488 binding; GO:0005515 protein binding; GO:0042802 identical protein binding; GO:0042803 protein homodimerization activity; GO:0044325 ion channel binding; GO:0046983 protein dimerization activity;	PF01023	S-100/ICaBP type calcium binding domain
P04775	Sodium channel protein type 2 subunit alpha OS=Rattus norvegicus OX=10116 GN=Scn2a PE=1 SV=1	Scn2a	227.7	2	2	2	2	2	0.924	1.055	0.981	1.107	0.994	0.958	0.964	0.865	0.898	1.033	0.604733	plasma membrane	K04834	SCN2A; voltage-gated sodium channel type II alpha	rno04742 Taste transduction	GO:0001508 action potential; GO:0003008 system process; GO:0006810 transport; GO:0006811 ion transport; GO:0006812 cation transport; GO:0006814 sodium ion transport; GO:0007154 cell communication; GO:0007272 ensheathment of neurons; GO:0007275 multicellular organism development; GO:0007399 nervous system development; GO:0008366 axon ensheathment; GO:0009987 cellular process; GO:0015672 monovalent…	GO:0001518 voltage-gated sodium channel complex; GO:0005623 cell; GO:0005886 plasma membrane; GO:0005887 integral component of plasma membrane; GO:0016020 membrane; GO:0016021 integral component of membrane; GO:0030424 axon; GO:0031224 intrinsic component of membrane; GO:0031226 intrinsic component of plasma membrane; GO:0032991 protein-containing complex; GO:0033268 node of Ranvier; GO:0034702 i…	GO:0005215 transporter activity; GO:0005216 ion channel activity; GO:0005248 voltage-gated sodium channel activity; GO:0005261 cation channel activity; GO:0005272 sodium channel activity; GO:0005488 binding; GO:0005515 protein binding; GO:0008324 cation transmembrane transporter activity; GO:0015075 ion transmembrane transporter activity; GO:0015077 monovalent inorganic cation transmembrane trans…			P	KOG2301	Voltage-gated Ca2+ channels, alpha1 subunits
Q99N27	Sorting nexin-1 OS=Rattus norvegicus OX=10116 GN=Snx1 PE=1 SV=1	Snx1	59	25	11	37	10	11	0.969	0.993	1.004	1.016	0.986	1.06	1.075	1.043	0.97	1.032	0.250321	cytoplasm	K17917	SNX1_2; sorting nexin-1/2	rno04144 Endocytosis	GO:0000902 cell morphogenesis; GO:0006810 transport; GO:0006886 intracellular protein transport; GO:0006897 endocytosis; GO:0006898 receptor-mediated endocytosis; GO:0006996 organelle organization; GO:0007275 multicellular organism development; GO:0007399 nervous system development; GO:0008104 protein localization; GO:0008152 metabolic process; GO:0009653 anatomical structure morphogenesis; GO:00…	GO:0000323 lytic vacuole; GO:0005622 intracellular; GO:0005623 cell; GO:0005737 cytoplasm; GO:0005764 lysosome; GO:0005768 endosome; GO:0005769 early endosome; GO:0005773 vacuole; GO:0005829 cytosol; GO:0010008 endosome membrane; GO:0012505 endomembrane system; GO:0014069 postsynaptic density; GO:0016020 membrane; GO:0019898 extrinsic component of membrane; GO:0030425 dendrite; GO:0030904 retrome…	GO:0005102 signaling receptor binding; GO:0005154 epidermal growth factor receptor binding; GO:0005158 insulin receptor binding; GO:0005488 binding; GO:0005515 protein binding; GO:0005543 phospholipid binding; GO:0008289 lipid binding; GO:0035091 phosphatidylinositol binding; GO:0042802 identical protein binding; GO:0042803 protein homodimerization activity; GO:0043167 ion binding; GO:0043168 ani…	PF00787; PF09325	PX domain; Vps5 C terminal like	U	KOG2273	Membrane coat complex Retromer, subunit VPS5/SNX1, Sorting nexins, and related PX domain-containing proteins
D4A4J3	Alpha-mannosidase OS=Rattus norvegicus OX=10116 GN=Man2a2 PE=3 SV=3	Man2a2	131.9	2	2	5	2	2	1.071	0.973	0.966	0.972	0.944	1.094	1.159	1.126	0.971	1	0.987425	extracellular	K01231	MAN2; alpha-mannosidase II [EC:3.2.1.114]	rno01100 Metabolic pathways; rno00513 Various types of N-glycan biosynthesis; rno00510 N-Glycan biosynthesis	GO:0005975 carbohydrate metabolic process; GO:0005996 monosaccharide metabolic process; GO:0006013 mannose metabolic process; GO:0006464 cellular protein modification process; GO:0006491 N-glycan processing; GO:0006517 protein deglycosylation; GO:0006807 nitrogen compound metabolic process; GO:0008152 metabolic process; GO:0009100 glycoprotein metabolic process; GO:0009987 cellular process; GO:00…	GO:0000139 Golgi membrane; GO:0005622 intracellular; GO:0005623 cell; GO:0005737 cytoplasm; GO:0005794 Golgi apparatus; GO:0012505 endomembrane system; GO:0016020 membrane; GO:0031090 organelle membrane; GO:0031984 organelle subcompartment; GO:0043226 organelle; GO:0043227 membrane-bounded organelle; GO:0043229 intracellular organelle; GO:0043231 intracellular membrane-bounded organelle; GO:00985…	GO:0003824 catalytic activity; GO:0004553 hydrolase activity, hydrolyzing O-glycosyl compounds; GO:0004559 alpha-mannosidase activity; GO:0004572 mannosyl-oligosaccharide 1,3-1,6-alpha-mannosidase activity; GO:0015923 mannosidase activity; GO:0015924 mannosyl-oligosaccharide mannosidase activity; GO:0016787 hydrolase activity; GO:0016798 hydrolase activity, acting on glycosyl bonds; GO:0016799 hy…	PF01074; PF09261; PF07748	Glycosyl hydrolases family 38 N-terminal domain; Alpha mannosidase, middle domain; Glycosyl hydrolases family 38 C-terminal domain	G	KOG1959	Glycosyl hydrolase, family 38 - alpha-mannosidase
D3ZNF4	TBL1X receptor 1 OS=Rattus norvegicus OX=10116 GN=Tbl1xr1 PE=1 SV=1	Tbl1xr1	55.6	7	2	5	2	2	1.046	0.973	0.958	1.003	0.973	0.957	0.984	0.954	0.97	0.985	0.661366	cytoskeleton	K04508	TBL1; transducin (beta)-like 1	rno04310 Wnt signaling pathway	GO:0000122 negative regulation of transcription by RNA polymerase II; GO:0002021 response to dietary excess; GO:0006325 chromatin organization; GO:0006355 regulation of transcription, DNA-templated; GO:0006357 regulation of transcription by RNA polymerase II; GO:0006464 cellular protein modification process; GO:0006476 protein deacetylation; GO:0006508 proteolysis; GO:0006511 ubiquitin-dependent …	GO:0000118 histone deacetylase complex; GO:0005622 intracellular; GO:0005623 cell; GO:0005634 nucleus; GO:0005654 nucleoplasm; GO:0005819 spindle; GO:0005856 cytoskeleton; GO:0005874 microtubule; GO:0005876 spindle microtubule; GO:0015630 microtubule cytoskeleton; GO:0017053 transcription repressor complex; GO:0031974 membrane-enclosed lumen; GO:0031981 nuclear lumen; GO:0032991 protein-containin…	GO:0001067 regulatory region nucleic acid binding; GO:0003676 nucleic acid binding; GO:0003677 DNA binding; GO:0003712 transcription coregulator activity; GO:0003714 transcription corepressor activity; GO:0005488 binding; GO:0005515 protein binding; GO:0008013 beta-catenin binding; GO:0042393 histone binding; GO:0047485 protein N-terminus binding; GO:0097159 organic cyclic compound binding; GO:01…	PF08513	LisH	B	KOG0273	Beta-transducin family (WD-40 repeat) protein
D3ZAB6	ORC ubiquitin ligase 1 OS=Rattus norvegicus OX=10116 GN=Rnf219 PE=4 SV=1	Rnf219	80	2	1	1	1	1												mitochondria	K24091			GO:0009893 positive regulation of metabolic process; GO:0010468 regulation of gene expression; GO:0010604 positive regulation of macromolecule metabolic process; GO:0010628 positive regulation of gene expression; GO:0019219 regulation of nucleobase-containing compound metabolic process; GO:0019222 regulation of metabolic process; GO:0031323 regulation of cellular metabolic process; GO:0031325 pos…			PF13923	Zinc finger, C3HC4 type (RING finger)
Q99PV2	Syntaxin binding protein 3, isoform CRA_a OS=Rattus norvegicus OX=10116 GN=Stxbp3 PE=1 SV=1	Stxbp3	68	15	8	14	8	8	0.95	1.062	1.025	1.022	0.997	0.986	0.989	0.965	0.976	0.989	0.794178	nucleus	K15301			GO:0001775 cell activation; GO:0002376 immune system process; GO:0002790 peptide secretion; GO:0006810 transport; GO:0006887 exocytosis; GO:0006950 response to stress; GO:0006952 defense response; GO:0006955 immune response; GO:0007154 cell communication; GO:0007155 cell adhesion; GO:0007267 cell-cell signaling; GO:0007275 multicellular organism development; GO:0007399 nervous system development;…	GO:0005622 intracellular; GO:0005623 cell; GO:0005737 cytoplasm; GO:0005829 cytosol; GO:0005886 plasma membrane; GO:0012505 endomembrane system; GO:0016020 membrane; GO:0016323 basolateral plasma membrane; GO:0016324 apical plasma membrane; GO:0030139 endocytic vesicle; GO:0030141 secretory granule; GO:0031091 platelet alpha granule; GO:0031410 cytoplasmic vesicle; GO:0031982 vesicle; GO:0042581 …	GO:0000149 SNARE binding; GO:0005488 binding; GO:0005515 protein binding; GO:0017075 syntaxin-1 binding; GO:0019905 syntaxin binding;			U	KOG1300	Vesicle trafficking protein Sec1
F7FJQ3	Epididymal secretory protein E1 OS=Rattus norvegicus OX=10116 GN=Npc2 PE=1 SV=1	Npc2	16.7	6	1	2	1	1	0.818	0.979	0.951	1.181	0.999	1.103	1.104	0.934	0.846	1.195	0.0730375	extracellular	K13443	NPC2; Niemann-Pick C2 protein	rno04142 Lysosome; rno04979 Cholesterol metabolism	GO:0001775 cell activation; GO:0002252 immune effector process; GO:0002263 cell activation involved in immune response; GO:0002274 myeloid leukocyte activation; GO:0002275 myeloid cell activation involved in immune response; GO:0002283 neutrophil activation involved in immune response; GO:0002366 leukocyte activation involved in immune response; GO:0002376 immune system process; GO:0002443 leukoc…	GO:0000323 lytic vacuole; GO:0005576 extracellular region; GO:0005622 intracellular; GO:0005623 cell; GO:0005737 cytoplasm; GO:0005764 lysosome; GO:0005766 primary lysosome; GO:0005773 vacuole; GO:0005775 vacuolar lumen; GO:0012505 endomembrane system; GO:0030141 secretory granule; GO:0031410 cytoplasmic vesicle; GO:0031974 membrane-enclosed lumen; GO:0031982 vesicle; GO:0031983 vesicle lumen; GO…	GO:0005215 transporter activity; GO:0005319 lipid transporter activity; GO:0005488 binding; GO:0005496 steroid binding; GO:0005515 protein binding; GO:0008289 lipid binding; GO:0015248 sterol transporter activity; GO:0015485 cholesterol binding; GO:0019899 enzyme binding; GO:0032934 sterol binding; GO:0036094 small molecule binding; GO:0043178 alcohol binding; GO:0097159 organic cyclic compound b…	PF02221	ML domain	S	KOG4063	Major epididymal secretory protein HE1
B1WC73	ADP-ribosylation factor-like protein 6 OS=Rattus norvegicus OX=10116 GN=Arl6 PE=1 SV=1	Arl6	21	7	1	2	1	1	0.994	1.046	1	1.056	0.947	0.975	1.03	0.923	0.897	0.98	0.587171	cytoplasm	K07951			GO:0001654 eye development; GO:0003407 neural retina development; GO:0006464 cellular protein modification process; GO:0006471 protein ADP-ribosylation; GO:0006605 protein targeting; GO:0006612 protein targeting to membrane; GO:0006807 nitrogen compound metabolic process; GO:0006810 transport; GO:0006886 intracellular protein transport; GO:0006996 organelle organization; GO:0007154 cell communica…	GO:0005622 intracellular; GO:0005623 cell; GO:0005737 cytoplasm; GO:0005829 cytosol; GO:0005856 cytoskeleton; GO:0005874 microtubule; GO:0005879 axonemal microtubule; GO:0005881 cytoplasmic microtubule; GO:0005886 plasma membrane; GO:0005929 cilium; GO:0005930 axoneme; GO:0015630 microtubule cytoskeleton; GO:0016020 membrane; GO:0030117 membrane coat; GO:0031090 organelle membrane; GO:0031253 cel…	GO:0000166 nucleotide binding; GO:0001882 nucleoside binding; GO:0001883 purine nucleoside binding; GO:0005488 binding; GO:0005525 GTP binding; GO:0005543 phospholipid binding; GO:0008289 lipid binding; GO:0017076 purine nucleotide binding; GO:0019001 guanyl nucleotide binding; GO:0032549 ribonucleoside binding; GO:0032550 purine ribonucleoside binding; GO:0032553 ribonucleotide binding; GO:00325…	PF00025	ADP-ribosylation factor family	U	KOG0070	GTP-binding ADP-ribosylation factor Arf1
F1LPB4	A-kinase-anchoring protein 9 OS=Rattus norvegicus OX=10116 GN=Akap9 PE=1 SV=2	Akap9	433.7	1	2	2	2	2	1.077	0.874	1.03	0.98	0.936	1.126	1.204	1.15	0.955	1.02	0.81494	nucleus	K16551			GO:0000003 reproduction; GO:0000086 G2/M transition of mitotic cell cycle; GO:0000165 MAPK cascade; GO:0000226 microtubule cytoskeleton organization; GO:0000278 mitotic cell cycle; GO:0001932 regulation of protein phosphorylation; GO:0001934 positive regulation of protein phosphorylation; GO:0002027 regulation of heart rate; GO:0002064 epithelial cell development; GO:0003006 developmental process…	GO:0000242 pericentriolar material; GO:0005622 intracellular; GO:0005623 cell; GO:0005737 cytoplasm; GO:0005794 Golgi apparatus; GO:0005795 Golgi stack; GO:0005801 cis-Golgi network; GO:0005813 centrosome; GO:0005815 microtubule organizing center; GO:0005829 cytosol; GO:0005856 cytoskeleton; GO:0005886 plasma membrane; GO:0005887 integral component of plasma membrane; GO:0005929 cilium; GO:000807…	GO:0005085 guanyl-nucleotide exchange factor activity; GO:0005088 Ras guanyl-nucleotide exchange factor activity; GO:0005102 signaling receptor binding; GO:0005198 structural molecule activity; GO:0005488 binding; GO:0005515 protein binding; GO:0015459 potassium channel regulator activity; GO:0016247 channel regulator activity; GO:0017016 Ras GTPase binding; GO:0019899 enzyme binding; GO:0031267 …	PF10495	Pericentrin-AKAP-450 domain of centrosomal targeting protein
A0A0G2JXR9	Membrane-associated guanylate kinase, WW and PDZ domain-containing protein 2 OS=Rattus norvegicus OX=10116 GN=Magi2 PE=1 SV=1	Magi2	119.3	8	6	8	6	6	1.04	1.079	0.988	0.959	1.016	1.053	1.036	1.098	1.059	0.975	0.527015	cytoplasm,nucleus				GO:0001655 urogenital system development; GO:0001822 kidney development; GO:0001941 postsynaptic membrane organization; GO:0002064 epithelial cell development; GO:0002090 regulation of receptor internalization; GO:0002092 positive regulation of receptor internalization; GO:0003008 system process; GO:0003014 renal system process; GO:0003094 glomerular filtration; GO:0007049 cell cycle; GO:0007050 …	GO:0005622 intracellular; GO:0005623 cell; GO:0005634 nucleus; GO:0005737 cytoplasm; GO:0005768 endosome; GO:0005770 late endosome; GO:0005886 plasma membrane; GO:0005911 cell-cell junction; GO:0005923 bicellular tight junction; GO:0012505 endomembrane system; GO:0014069 postsynaptic density; GO:0016020 membrane; GO:0030054 cell junction; GO:0030425 dendrite; GO:0031410 cytoplasmic vesicle; GO:00…	GO:0001664 G protein-coupled receptor binding; GO:0005102 signaling receptor binding; GO:0005198 structural molecule activity; GO:0005488 binding; GO:0005515 protein binding; GO:0008092 cytoskeletal protein binding; GO:0019894 kinesin binding; GO:0019899 enzyme binding; GO:0019902 phosphatase binding; GO:0030159 signaling receptor complex adaptor activity; GO:0031690 adrenergic receptor binding; …	PF00397; PF00595	WW domain; PDZ domain (Also known as DHR or GLGF)	T	KOG3209	WW domain-containing protein
A0A0G2JVT8	Uncharacterized protein OS=Rattus norvegicus OX=10116 PE=1 SV=1	--	178.7	1	2	2	2	2	0.907	0.891	0.987	1.133	1.046	1.064	1.017	0.939	0.923	1.164	0.0185717	cytoplasm				GO:0002244 hematopoietic progenitor cell differentiation; GO:0002376 immune system process; GO:0002520 immune system development; GO:0006810 transport; GO:0006906 vesicle fusion; GO:0006996 organelle organization; GO:0007275 multicellular organism development; GO:0008283 cell population proliferation; GO:0009894 regulation of catabolic process; GO:0009987 cellular process; GO:0016043 cellular com…	GO:0005622 intracellular; GO:0005623 cell; GO:0005737 cytoplasm; GO:0005768 endosome; GO:0005769 early endosome; GO:0012505 endomembrane system; GO:0031410 cytoplasmic vesicle; GO:0031982 vesicle; GO:0043226 organelle; GO:0043227 membrane-bounded organelle; GO:0043229 intracellular organelle; GO:0097708 intracellular vesicle;
A0A0G2K1L8	Brain acid soluble protein 1 OS=Rattus norvegicus OX=10116 GN=Basp1 PE=1 SV=1	Basp1	21.7	38	6	27	6	6	1.04	1.059	1.098	0.992	0.938	0.882	0.939	0.888	0.946	0.88	0.026165	nucleus
A0A0G2K2P6	HBS1-like protein OS=Rattus norvegicus OX=10116 GN=Hbs1l PE=1 SV=1	Hbs1l	74.8	17	9	15	9	9	1.007	0.978	0.984	0.976	0.973	1.088	1.118	1.115	0.997	1.023	0.602201	cytoplasm	K14416	HBS1; elongation factor 1 alpha-like protein	rno03015 mRNA surveillance pathway; rno05134 Legionellosis	GO:0006412 translation; GO:0006518 peptide metabolic process; GO:0006807 nitrogen compound metabolic process; GO:0008152 metabolic process; GO:0009058 biosynthetic process; GO:0009059 macromolecule biosynthetic process; GO:0009987 cellular process; GO:0010467 gene expression; GO:0019538 protein metabolic process; GO:0034641 cellular nitrogen compound metabolic process; GO:0034645 cellular macromo…	GO:0005622 intracellular; GO:0005623 cell;	GO:0000166 nucleotide binding; GO:0001882 nucleoside binding; GO:0001883 purine nucleoside binding; GO:0003824 catalytic activity; GO:0003924 GTPase activity; GO:0005488 binding; GO:0005525 GTP binding; GO:0016462 pyrophosphatase activity; GO:0016787 hydrolase activity; GO:0016817 hydrolase activity, acting on acid anhydrides; GO:0016818 hydrolase activity, acting on acid anhydrides, in phosphoru…	PF08938; PF00009; PF03143	Domain of unknown function (DUF1916); Elongation factor Tu GTP binding domain; Elongation factor Tu C-terminal domain	J	KOG0458	Elongation factor 1 alpha
A0A0G2K694	RalA-binding protein 1 OS=Rattus norvegicus OX=10116 GN=Ralbp1 PE=1 SV=1	Ralbp1	80	9	4	5	4	4	1.045	1.104	1.084	0.893	0.97	1.03	1.061	1.154	1.087	0.895	0.0643668	cytoplasm	K08773	RALBP1; RalA-binding protein 1	rno05200 Pathways in cancer; rno05212 Pancreatic cancer; rno04014 Ras signaling pathway	GO:0000226 microtubule cytoskeleton organization; GO:0000278 mitotic cell cycle; GO:0006810 transport; GO:0006811 ion transport; GO:0006812 cation transport; GO:0006855 drug transmembrane transport; GO:0006897 endocytosis; GO:0006935 chemotaxis; GO:0006996 organelle organization; GO:0007010 cytoskeleton organization; GO:0007017 microtubule-based process; GO:0007049 cell cycle; GO:0007051 spindle …	GO:0000922 spindle pole; GO:0005622 intracellular; GO:0005623 cell; GO:0005737 cytoplasm; GO:0005819 spindle; GO:0005829 cytosol; GO:0005856 cytoskeleton; GO:0005886 plasma membrane; GO:0015630 microtubule cytoskeleton; GO:0016020 membrane; GO:0042995 cell projection; GO:0043005 neuron projection; GO:0043226 organelle; GO:0043228 non-membrane-bounded organelle; GO:0043229 intracellular organelle;…	GO:0003824 catalytic activity; GO:0005096 GTPase activator activity; GO:0005215 transporter activity; GO:0005488 binding; GO:0005515 protein binding; GO:0008047 enzyme activator activity; GO:0015399 primary active transmembrane transporter activity; GO:0016462 pyrophosphatase activity; GO:0016787 hydrolase activity; GO:0016817 hydrolase activity, acting on acid anhydrides; GO:0016818 hydrolase ac…	PF00620	RhoGAP domain	T	KOG4370	Ral-GTPase effector RLIP76
F6Q1N1	Coagulation factor XIII B chain OS=Rattus norvegicus OX=10116 GN=F13b PE=1 SV=2	F13b	74.8	3	2	2	2	2	0.636	0.624	0.657	0.882	1.142	2.14	1.873	2.428	1.296	2.172	0.0557551	extracellular				GO:0006807 nitrogen compound metabolic process; GO:0006950 response to stress; GO:0007596 blood coagulation; GO:0007599 hemostasis; GO:0008152 metabolic process; GO:0009611 response to wounding; GO:0009892 negative regulation of metabolic process; GO:0009894 regulation of catabolic process; GO:0009895 negative regulation of catabolic process; GO:0010605 negative regulation of macromolecule metabo…	GO:0005576 extracellular region;	GO:0004857 enzyme inhibitor activity; GO:0030234 enzyme regulator activity; GO:0098772 molecular function regulator;	PF00084	Sushi domain (SCR repeat)
F1M978	Inositol-1-monophosphatase OS=Rattus norvegicus OX=10116 GN=Impa1 PE=1 SV=1	Impa1	30.5	30	6	29	6	6	1.044	1.002	1.006	0.99	0.982	0.954	0.972	0.964	0.992	0.959	0.0710131	cytoskeleton	K01092	E3.1.3.25; myo-inositol-1(or 4)-monophosphatase [EC:3.1.3.25]	rno01100 Metabolic pathways; rno00562 Inositol phosphate metabolism; rno04070 Phosphatidylinositol signaling system	GO:0005975 carbohydrate metabolic process; GO:0006020 inositol metabolic process; GO:0006066 alcohol metabolic process; GO:0006629 lipid metabolic process; GO:0006644 phospholipid metabolic process; GO:0006650 glycerophospholipid metabolic process; GO:0006661 phosphatidylinositol biosynthetic process; GO:0006793 phosphorus metabolic process; GO:0006796 phosphate-containing compound metabolic proc…	GO:0005622 intracellular; GO:0005623 cell; GO:0005737 cytoplasm; GO:0030424 axon; GO:0036477 somatodendritic compartment; GO:0042995 cell projection; GO:0043005 neuron projection; GO:0043025 neuronal cell body; GO:0044297 cell body; GO:0120025 plasma membrane bounded cell projection;	GO:0000287 magnesium ion binding; GO:0003824 catalytic activity; GO:0005488 binding; GO:0005515 protein binding; GO:0008934 inositol monophosphate 1-phosphatase activity; GO:0016787 hydrolase activity; GO:0016788 hydrolase activity, acting on ester bonds; GO:0016791 phosphatase activity; GO:0030145 manganese ion binding; GO:0031403 lithium ion binding; GO:0031420 alkali metal ion binding; GO:0042…			G	KOG2951	Inositol monophosphatase
D3ZF12	Signal peptidase complex subunit 3 OS=Rattus norvegicus OX=10116 GN=Spcs3 PE=1 SV=1	Spcs3	20.3	13	2	4	2	2	0.897	0.918	0.914	1.086	0.976	1.244	1.275	1.146	0.899	1.211	0.0570568	extracellular	K12948	SPCS3; signal peptidase complex subunit 3 [EC:3.4.-.-]	rno03060 Protein export	GO:0006465 signal peptide processing; GO:0006508 proteolysis; GO:0006518 peptide metabolic process; GO:0006605 protein targeting; GO:0006807 nitrogen compound metabolic process; GO:0006810 transport; GO:0006886 intracellular protein transport; GO:0008104 protein localization; GO:0008152 metabolic process; GO:0009987 cellular process; GO:0010467 gene expression; GO:0015031 protein transport; GO:00…	GO:0005622 intracellular; GO:0005623 cell; GO:0005737 cytoplasm; GO:0005783 endoplasmic reticulum; GO:0005787 signal peptidase complex; GO:0005789 endoplasmic reticulum membrane; GO:0012505 endomembrane system; GO:0016020 membrane; GO:0031984 organelle subcompartment; GO:0032991 protein-containing complex; GO:0042175 nuclear outer membrane-endoplasmic reticulum membrane network; GO:0043226 organe…	GO:0003824 catalytic activity; GO:0008233 peptidase activity; GO:0016787 hydrolase activity; GO:0140096 catalytic activity, acting on a protein;			U	KOG3372	Signal peptidase complex subunit
M0RBJ0	Guanine nucleotide-binding protein subunit gamma OS=Rattus norvegicus OX=10116 GN=Gng2 PE=1 SV=2	Gng2	4.9	32	1	2	1	1	0.992	0.963	1.014	1.274	0.981	0.794	0.809	0.623	0.77	1.027	0.956164	extracellular				GO:0001101 response to acid chemical; GO:0001775 cell activation; GO:0006457 protein folding; GO:0006950 response to stress; GO:0007154 cell communication; GO:0007165 signal transduction; GO:0007166 cell surface receptor signaling pathway; GO:0007186 G protein-coupled receptor signaling pathway; GO:0007187 G protein-coupled receptor signaling pathway, coupled to cyclic nucleotide second messenger…	GO:0005622 intracellular; GO:0005623 cell; GO:0005834 heterotrimeric G-protein complex; GO:0005886 plasma membrane; GO:0009898 cytoplasmic side of plasma membrane; GO:0016020 membrane; GO:0019897 extrinsic component of plasma membrane; GO:0019898 extrinsic component of membrane; GO:0031234 extrinsic component of cytoplasmic side of plasma membrane; GO:0032991 protein-containing complex; GO:007194…	GO:0003824 catalytic activity; GO:0003924 GTPase activity; GO:0005488 binding; GO:0005515 protein binding; GO:0016462 pyrophosphatase activity; GO:0016787 hydrolase activity; GO:0016817 hydrolase activity, acting on acid anhydrides; GO:0016818 hydrolase activity, acting on acid anhydrides, in phosphorus-containing anhydrides; GO:0017111 nucleoside-triphosphatase activity; GO:0031681 G-protein bet…	PF00631	GGL domain	T	KOG4119	G protein gamma subunit
D4A1S0	Complement C1s subcomponent OS=Rattus norvegicus OX=10116 GN=C1s PE=1 SV=3	C1s	76	2	1	1	1	1	0.925	0.941	1.009	1.073	1.088	0.987	0.907	0.92	1.014	1.095	0.0885998	cytoplasm				GO:0001867 complement activation, lectin pathway; GO:0002250 adaptive immune response; GO:0002252 immune effector process; GO:0002253 activation of immune response; GO:0002376 immune system process; GO:0002443 leukocyte mediated immunity; GO:0002449 lymphocyte mediated immunity; GO:0002455 humoral immune response mediated by circulating immunoglobulin; GO:0002460 adaptive immune response based on…	GO:0005576 extracellular region; GO:0005615 extracellular space;	GO:0003824 catalytic activity; GO:0004175 endopeptidase activity; GO:0004252 serine-type endopeptidase activity; GO:0005488 binding; GO:0005515 protein binding; GO:0008233 peptidase activity; GO:0008236 serine-type peptidase activity; GO:0016787 hydrolase activity; GO:0017171 serine hydrolase activity; GO:0042802 identical protein binding; GO:0070011 peptidase activity, acting on L-amino acid pep…	PF00431; PF00084; PF00089	CUB domain; Sushi domain (SCR repeat); Trypsin	E	KOG3627	Trypsin
D3ZSZ6	Diacylglycerol kinase OS=Rattus norvegicus OX=10116 GN=Dgkh PE=1 SV=3	Dgkh	134.2	2	2	3	2	2	1.102	0.938	0.942	1.001	1.014	1.024	1.01	1.023	1.012	1.019	0.704765	cytoplasm	K00901	dgkA; diacylglycerol kinase (ATP) [EC:2.7.1.107]	rno00564 Glycerophospholipid metabolism; rno01100 Metabolic pathways; rno00561 Glycerolipid metabolism; rno04072 Phospholipase D signaling pathway; rno04070 Phosphatidylinositol signaling system; rno05231 Choline metabolism in cancer	GO:0001775 cell activation; GO:0006629 lipid metabolic process; GO:0006644 phospholipid metabolic process; GO:0006650 glycerophospholipid metabolic process; GO:0006793 phosphorus metabolic process; GO:0006796 phosphate-containing compound metabolic process; GO:0006950 response to stress; GO:0007154 cell communication; GO:0007165 signal transduction; GO:0007186 G protein-coupled receptor signaling…	GO:0005622 intracellular; GO:0005623 cell; GO:0005737 cytoplasm; GO:0005768 endosome; GO:0005886 plasma membrane; GO:0012505 endomembrane system; GO:0016020 membrane; GO:0031410 cytoplasmic vesicle; GO:0031982 vesicle; GO:0043226 organelle; GO:0043227 membrane-bounded organelle; GO:0043229 intracellular organelle; GO:0071944 cell periphery; GO:0097708 intracellular vesicle;	GO:0003824 catalytic activity; GO:0004143 diacylglycerol kinase activity; GO:0016301 kinase activity; GO:0016740 transferase activity; GO:0016772 transferase activity, transferring phosphorus-containing groups; GO:0016773 phosphotransferase activity, alcohol group as acceptor;	PF00169; PF00130; PF07647	PH domain; Phorbol esters/diacylglycerol binding domain (C1 domain); SAM domain (Sterile alpha motif)	T	KOG1170	Diacylglycerol kinase
D3ZAX1	Similar to HMGA1b OS=Rattus norvegicus OX=10116 GN=RGD1564836 PE=3 SV=1	RGD1564836	10.2	10	1	1	1	1	0.844	1.041	0.94	1.055	0.99	1.159	1.171	1.099	0.938	1.134	0.168516	nucleus	K09282			GO:0000003 reproduction; GO:0006139 nucleobase-containing compound metabolic process; GO:0006259 DNA metabolic process; GO:0006260 DNA replication; GO:0006261 DNA-dependent DNA replication; GO:0006268 DNA unwinding involved in DNA replication; GO:0006281 DNA repair; GO:0006284 base-excision repair; GO:0006323 DNA packaging; GO:0006325 chromatin organization; GO:0006333 chromatin assembly or disas…	GO:0000785 chromatin; GO:0000792 heterochromatin; GO:0005622 intracellular; GO:0005623 cell; GO:0005634 nucleus; GO:0005654 nucleoplasm; GO:0005667 transcription regulator complex; GO:0005694 chromosome; GO:0005737 cytoplasm; GO:0005829 cytosol; GO:0031974 membrane-enclosed lumen; GO:0031981 nuclear lumen; GO:0032991 protein-containing complex; GO:0035985 senescence-associated heterochromatin foc…	GO:0000976 transcription regulatory region sequence-specific DNA binding; GO:0000981 DNA-binding transcription factor activity, RNA polymerase II-specific; GO:0001067 regulatory region nucleic acid binding; GO:0001228 DNA-binding transcription activator activity, RNA polymerase II-specific; GO:0003676 nucleic acid binding; GO:0003677 DNA binding; GO:0003680 AT DNA binding; GO:0003682 chromatin bi…
A0A0G2K8J8	Family with sequence similarity 120B OS=Rattus norvegicus OX=10116 GN=Fam120b PE=1 SV=1	Fam120b	85.3	6	4	10	4	4	0.921	1.107	1.006	1.007	1.03	1.126	1.093	1.118	1.023	1.043	0.530503	nucleus				GO:0007154 cell communication; GO:0007165 signal transduction; GO:0009987 cellular process; GO:0023052 signaling; GO:0030154 cell differentiation; GO:0030522 intracellular receptor signaling pathway; GO:0032502 developmental process; GO:0035357 peroxisome proliferator activated receptor signaling pathway; GO:0045444 fat cell differentiation; GO:0048869 cellular developmental process; GO:0050789 r…	GO:0005622 intracellular; GO:0005623 cell; GO:0005634 nucleus; GO:0005654 nucleoplasm; GO:0031974 membrane-enclosed lumen; GO:0031981 nuclear lumen; GO:0043226 organelle; GO:0043227 membrane-bounded organelle; GO:0043229 intracellular organelle; GO:0043231 intracellular membrane-bounded organelle; GO:0043233 organelle lumen; GO:0070013 intracellular organelle lumen;
A0A096MJN4	Septin 4 OS=Rattus norvegicus OX=10116 GN=Sept4 PE=1 SV=1	Sept4	53.1	29	11	43	9	10	1.009	1.082	1.056	0.997	0.986	0.958	0.972	0.96	0.988	0.935	0.0464947	cytoplasm				GO:0000003 reproduction; GO:0003006 developmental process involved in reproduction; GO:0006915 apoptotic process; GO:0006996 organelle organization; GO:0007005 mitochondrion organization; GO:0007275 multicellular organism development; GO:0007276 gamete generation; GO:0007281 germ cell development; GO:0007283 spermatogenesis; GO:0007286 spermatid development; GO:0007399 nervous system development;…	GO:0005622 intracellular; GO:0005623 cell; GO:0005634 nucleus; GO:0005654 nucleoplasm; GO:0005737 cytoplasm; GO:0005739 mitochondrion; GO:0005856 cytoskeleton; GO:0005929 cilium; GO:0005938 cell cortex; GO:0031105 septin complex; GO:0031514 motile cilium; GO:0031974 membrane-enclosed lumen; GO:0031981 nuclear lumen; GO:0032156 septin cytoskeleton; GO:0032991 protein-containing complex; GO:0036126…	GO:0000166 nucleotide binding; GO:0000287 magnesium ion binding; GO:0001882 nucleoside binding; GO:0001883 purine nucleoside binding; GO:0003824 catalytic activity; GO:0003924 GTPase activity; GO:0005198 structural molecule activity; GO:0005488 binding; GO:0005515 protein binding; GO:0005525 GTP binding; GO:0016462 pyrophosphatase activity; GO:0016787 hydrolase activity; GO:0016817 hydrolase acti…	PF00735	Septin	DUZ	KOG2655	Septin family protein (P-loop GTPase)
F1LQS0	N-myc (and STAT) interactor OS=Rattus norvegicus OX=10116 GN=Nmi PE=1 SV=1	Nmi	24.6	12	2	4	2	2	0.923	0.918	0.932	0.979	0.99	1.291	1.304	1.319	1.011	1.176	0.165343	nucleus				GO:0001817 regulation of cytokine production; GO:0001818 negative regulation of cytokine production; GO:0002682 regulation of immune system process; GO:0002683 negative regulation of immune system process; GO:0006139 nucleobase-containing compound metabolic process; GO:0006351 transcription, DNA-templated; GO:0006366 transcription by RNA polymerase II; GO:0006725 cellular aromatic compound metabo…	GO:0005622 intracellular; GO:0005623 cell; GO:0005634 nucleus; GO:0005654 nucleoplasm; GO:0005737 cytoplasm; GO:0005829 cytosol; GO:0031974 membrane-enclosed lumen; GO:0031981 nuclear lumen; GO:0043226 organelle; GO:0043227 membrane-bounded organelle; GO:0043229 intracellular organelle; GO:0043231 intracellular membrane-bounded organelle; GO:0043233 organelle lumen; GO:0070013 intracellular organ…	GO:0003712 transcription coregulator activity; GO:0005488 binding; GO:0005515 protein binding; GO:0042802 identical protein binding; GO:0140110 transcription regulator activity;	PF07292	Nmi/IFP 35 domain (NID)
A0A0G2K0J7	Protein-serine/threonine phosphatase OS=Rattus norvegicus OX=10116 GN=Ctdp1 PE=1 SV=1	Ctdp1	113.3	3	2	3	2	2	0.944	1.029	0.983	0.971	0.994	1.101	1.108	1.134	1.024	1.037	0.480831	nucleus	K15732			GO:0000278 mitotic cell cycle; GO:0000280 nuclear division; GO:0001558 regulation of cell growth; GO:0006139 nucleobase-containing compound metabolic process; GO:0006351 transcription, DNA-templated; GO:0006354 DNA-templated transcription, elongation; GO:0006355 regulation of transcription, DNA-templated; GO:0006357 regulation of transcription by RNA polymerase II; GO:0006366 transcription by RNA…	GO:0000428 DNA-directed RNA polymerase complex; GO:0000922 spindle pole; GO:0005622 intracellular; GO:0005623 cell; GO:0005634 nucleus; GO:0005654 nucleoplasm; GO:0005813 centrosome; GO:0005815 microtubule organizing center; GO:0005819 spindle; GO:0005856 cytoskeleton; GO:0015630 microtubule cytoskeleton; GO:0016591 RNA polymerase II, holoenzyme; GO:0030496 midbody; GO:0030880 RNA polymerase comp…	GO:0001085 RNA polymerase II transcription factor binding; GO:0001091 RNA polymerase II general transcription initiation factor binding; GO:0001096 TFIIF-class transcription factor complex binding; GO:0001098 basal transcription machinery binding; GO:0001099 basal RNA polymerase II transcription machinery binding; GO:0003824 catalytic activity; GO:0004721 phosphoprotein phosphatase activity; GO:0…	PF09309	FCP1, C-terminal	K	KOG0323	TFIIF-interacting CTD phosphatases, including NLI-interacting factor
A0A0G2K0D5	Oxysterol-binding protein OS=Rattus norvegicus OX=10116 GN=Osbpl7 PE=1 SV=1	Osbpl7	94.8	3	2	2	2	2	1.222	0.882	0.812	0.991	1.015	1.106	1.09	1.116	1.024	1.067	0.569271	nucleus	K20463			GO:0006082 organic acid metabolic process; GO:0006629 lipid metabolic process; GO:0006694 steroid biosynthetic process; GO:0006699 bile acid biosynthetic process; GO:0006810 transport; GO:0006869 lipid transport; GO:0008152 metabolic process; GO:0008202 steroid metabolic process; GO:0008206 bile acid metabolic process; GO:0008610 lipid biosynthetic process; GO:0009058 biosynthetic process; GO:000…	GO:0005622 intracellular; GO:0005623 cell; GO:0005737 cytoplasm; GO:0005773 vacuole; GO:0005776 autophagosome; GO:0005783 endoplasmic reticulum; GO:0005829 cytosol; GO:0005886 plasma membrane; GO:0012505 endomembrane system; GO:0016020 membrane; GO:0043226 organelle; GO:0043227 membrane-bounded organelle; GO:0043229 intracellular organelle; GO:0043231 intracellular membrane-bounded organelle; GO:…	GO:0005215 transporter activity; GO:0005319 lipid transporter activity; GO:0005488 binding; GO:0005496 steroid binding; GO:0008289 lipid binding; GO:0015248 sterol transporter activity; GO:0015485 cholesterol binding; GO:0032934 sterol binding; GO:0036094 small molecule binding; GO:0043178 alcohol binding; GO:0097159 organic cyclic compound binding;			I	KOG1737	Oxysterol-binding protein
A0A0G2K0K6	Adaptor-related protein complex 1-associated regulatory protein OS=Rattus norvegicus OX=10116 GN=Ap1ar PE=4 SV=1	Ap1ar	33.9	6	2	2	2	2	0.968	0.983	0.988	1.069	0.969	1.045	1.078	0.978	0.906	1.049	0.196022	mitochondria				GO:0001919 regulation of receptor recycling; GO:0001920 negative regulation of receptor recycling; GO:0006810 transport; GO:0006892 post-Golgi vesicle-mediated transport; GO:0006895 Golgi to endosome transport; GO:0006903 vesicle targeting; GO:0007162 negative regulation of cell adhesion; GO:0009892 negative regulation of metabolic process; GO:0009987 cellular process; GO:0010605 negative regulat…	GO:0005622 intracellular; GO:0005623 cell; GO:0005737 cytoplasm; GO:0005768 endosome; GO:0005769 early endosome; GO:0005770 late endosome; GO:0005794 Golgi apparatus; GO:0005802 trans-Golgi network; GO:0012505 endomembrane system; GO:0030133 transport vesicle; GO:0031410 cytoplasmic vesicle; GO:0031982 vesicle; GO:0031984 organelle subcompartment; GO:0043226 organelle; GO:0043227 membrane-bounded…	GO:0005488 binding; GO:0005515 protein binding; GO:0008092 cytoskeletal protein binding; GO:0019894 kinesin binding; GO:0035650 AP-1 adaptor complex binding; GO:0044877 protein-containing complex binding;
A0A0U1RRX6	5-demethoxyubiquinone hydroxylase, mitochondrial (Fragment) OS=Rattus norvegicus OX=10116 GN=Coq7 PE=1 SV=1	Coq7	10.7	9	1	1	1	1	0.981	1.113	0.961	0.936	0.988	1.04	1.053	1.111	1.056	0.97	0.625954	cytoplasm				GO:0000122 negative regulation of transcription by RNA polymerase II; GO:0001306 age-dependent response to oxidative stress; GO:0001701 in utero embryonic development; GO:0001838 embryonic epithelial tube formation; GO:0001841 neural tube formation; GO:0002009 morphogenesis of an epithelium; GO:0006091 generation of precursor metabolites and energy; GO:0006119 oxidative phosphorylation; GO:000613…	GO:0005622 intracellular; GO:0005623 cell; GO:0005634 nucleus; GO:0005737 cytoplasm; GO:0005739 mitochondrion; GO:0043226 organelle; GO:0043227 membrane-bounded organelle; GO:0043229 intracellular organelle; GO:0043231 intracellular membrane-bounded organelle;	GO:0003682 chromatin binding; GO:0005488 binding;	PF03232	Ubiquinone biosynthesis protein COQ7	H	KOG4061	DMQ mono-oxygenase/Ubiquinone biosynthesis protein COQ7/CLK-1/CAT5
M0R5Y9	Protein archease OS=Rattus norvegicus OX=10116 GN=Zbtb8os PE=1 SV=1	Zbtb8os	19.6	6	1	3	1	1	1.064	1.006	0.978	0.994	0.944	1.032	1.093	1.038	0.95	0.974	0.5082	cytoplasm	K24956			GO:0000394 RNA splicing, via endonucleolytic cleavage and ligation; GO:0006139 nucleobase-containing compound metabolic process; GO:0006388 tRNA splicing, via endonucleolytic cleavage and ligation; GO:0006396 RNA processing; GO:0006399 tRNA metabolic process; GO:0006725 cellular aromatic compound metabolic process; GO:0006807 nitrogen compound metabolic process; GO:0008033 tRNA processing; GO:000…	GO:0005622 intracellular; GO:0005623 cell; GO:0005634 nucleus; GO:0005654 nucleoplasm; GO:0031974 membrane-enclosed lumen; GO:0031981 nuclear lumen; GO:0032991 protein-containing complex; GO:0043226 organelle; GO:0043227 membrane-bounded organelle; GO:0043229 intracellular organelle; GO:0043231 intracellular membrane-bounded organelle; GO:0043233 organelle lumen; GO:0070013 intracellular organell…		PF01951	Archease protein family (MTH1598/TM1083)	S	KOG4528	Uncharacterized conserved protein
F1LUT4	Phospholipid-transporting ATPase OS=Rattus norvegicus OX=10116 GN=Atp8a1 PE=1 SV=3	Atp8a1	110.9	21	16	39	15	16	0.99	0.998	0.998	1.044	1.008	0.968	0.96	0.927	0.965	1.011	0.64767	plasma membrane	K14802			GO:0001775 cell activation; GO:0002252 immune effector process; GO:0002263 cell activation involved in immune response; GO:0002274 myeloid leukocyte activation; GO:0002275 myeloid cell activation involved in immune response; GO:0002283 neutrophil activation involved in immune response; GO:0002366 leukocyte activation involved in immune response; GO:0002376 immune system process; GO:0002443 leukoc…	GO:0000323 lytic vacuole; GO:0005622 intracellular; GO:0005623 cell; GO:0005737 cytoplasm; GO:0005764 lysosome; GO:0005765 lysosomal membrane; GO:0005766 primary lysosome; GO:0005773 vacuole; GO:0005774 vacuolar membrane; GO:0005783 endoplasmic reticulum; GO:0005794 Golgi apparatus; GO:0005802 trans-Golgi network; GO:0005886 plasma membrane; GO:0012505 endomembrane system; GO:0012506 vesicle memb…	GO:0003824 catalytic activity; GO:0005215 transporter activity; GO:0005319 lipid transporter activity; GO:0005548 phospholipid transporter activity; GO:0008324 cation transmembrane transporter activity; GO:0015075 ion transmembrane transporter activity; GO:0015318 inorganic molecular entity transmembrane transporter activity; GO:0015399 primary active transmembrane transporter activity; GO:001646…			P	KOG0206	P-type ATPase
A0A0G2KB07	NADH-cytochrome b5 reductase OS=Rattus norvegicus OX=10116 GN=Cyb5r2 PE=3 SV=1	Cyb5r2	32.2	11	3	7	3	3	1.091	0.951	0.992	1.013	0.997	0.919	0.922	0.907	0.984	0.965	0.533155	cytoplasm	K00326	E1.6.2.2; cytochrome-b5 reductase [EC:1.6.2.2]	rno00520 Amino sugar and nucleotide sugar metabolism	GO:0006810 transport; GO:0006811 ion transport; GO:0006820 anion transport; GO:0008152 metabolic process; GO:0015701 bicarbonate transport; GO:0015711 organic anion transport; GO:0051179 localization; GO:0051234 establishment of localization; GO:0055114 oxidation-reduction process; GO:0071702 organic substance transport;	GO:0005622 intracellular; GO:0005623 cell; GO:0005737 cytoplasm; GO:0005783 endoplasmic reticulum; GO:0005789 endoplasmic reticulum membrane; GO:0012505 endomembrane system; GO:0016020 membrane; GO:0031984 organelle subcompartment; GO:0042175 nuclear outer membrane-endoplasmic reticulum membrane network; GO:0043226 organelle; GO:0043227 membrane-bounded organelle; GO:0043229 intracellular organel…	GO:0003824 catalytic activity; GO:0004128 cytochrome-b5 reductase activity, acting on NAD(P)H; GO:0016491 oxidoreductase activity; GO:0016651 oxidoreductase activity, acting on NAD(P)H; GO:0016653 oxidoreductase activity, acting on NAD(P)H, heme protein as acceptor;	PF00970; PF00175	Oxidoreductase FAD-binding domain; Oxidoreductase NAD-binding domain	C	KOG0534	NADH-cytochrome b-5 reductase
M0R565	WD repeat domain 82 OS=Rattus norvegicus OX=10116 GN=Wdr82 PE=1 SV=2	Wdr82	35.1	3	1	2	1	1	0.967	0.963	0.935	1.097	0.907	1.157	1.276	1.055	0.827	1.103	0.280402	cytoplasm	K14962	WDR82; COMPASS component SWD2	rno03015 mRNA surveillance pathway	GO:0006325 chromatin organization; GO:0006464 cellular protein modification process; GO:0006479 protein methylation; GO:0006807 nitrogen compound metabolic process; GO:0006996 organelle organization; GO:0008152 metabolic process; GO:0008213 protein alkylation; GO:0009987 cellular process; GO:0016043 cellular component organization; GO:0016569 covalent chromatin modification; GO:0016570 histone mo…	GO:0000785 chromatin; GO:0005622 intracellular; GO:0005623 cell; GO:0005634 nucleus; GO:0005654 nucleoplasm; GO:0005694 chromosome; GO:0005730 nucleolus; GO:0008287 protein serine/threonine phosphatase complex; GO:0031974 membrane-enclosed lumen; GO:0031981 nuclear lumen; GO:0032991 protein-containing complex; GO:0034708 methyltransferase complex; GO:0035097 histone methyltransferase complex; GO:…	GO:0003682 chromatin binding; GO:0005488 binding;			ABO	KOG1446	Histone H3 (Lys4) methyltransferase complex and RNA cleavage factor II complex, subunit SWD2
D3ZQY4	FRY-like transcription coactivator OS=Rattus norvegicus OX=10116 GN=Fryl PE=1 SV=2	Fryl	349.1	2	6	8	4	6	1.062	0.992	0.98	1.002	1.004	0.931	0.927	0.929	1.002	0.968	0.408969	plasma membrane				GO:0000902 cell morphogenesis; GO:0006996 organelle organization; GO:0007010 cytoskeleton organization; GO:0007015 actin filament organization; GO:0007275 multicellular organism development; GO:0007399 nervous system development; GO:0009653 anatomical structure morphogenesis; GO:0009987 cellular process; GO:0016043 cellular component organization; GO:0022008 neurogenesis; GO:0030029 actin filamen…	GO:0005622 intracellular; GO:0005623 cell; GO:0005737 cytoplasm; GO:0005938 cell cortex; GO:0030427 site of polarized growth; GO:0071944 cell periphery; GO:0099568 cytoplasmic region;				S	KOG1825	Fry-like conserved proteins
F1M3W5	Dmx-like 2 OS=Rattus norvegicus OX=10116 GN=Dmxl2 PE=1 SV=3	Dmxl2	341.1	11	27	53	25	27	1.01	1.054	1.002	0.988	0.988	0.958	0.97	0.969	0.999	0.957	0.0796656	nucleus	K24155			GO:0006873 cellular ion homeostasis; GO:0006885 regulation of pH; GO:0007035 vacuolar acidification; GO:0009987 cellular process; GO:0016043 cellular component organization; GO:0019725 cellular homeostasis; GO:0022607 cellular component assembly; GO:0030003 cellular cation homeostasis; GO:0030004 cellular monovalent inorganic cation homeostasis; GO:0030641 regulation of cellular pH; GO:0034622 ce…	GO:0005622 intracellular; GO:0005623 cell; GO:0005737 cytoplasm; GO:0008021 synaptic vesicle; GO:0012505 endomembrane system; GO:0030133 transport vesicle; GO:0031410 cytoplasmic vesicle; GO:0031982 vesicle; GO:0032991 protein-containing complex; GO:0043226 organelle; GO:0043227 membrane-bounded organelle; GO:0043229 intracellular organelle; GO:0043291 RAVE complex; GO:0045202 synapse; GO:0070382…	GO:0005488 binding; GO:0005515 protein binding; GO:0017016 Ras GTPase binding; GO:0017137 Rab GTPase binding; GO:0019899 enzyme binding; GO:0031267 small GTPase binding; GO:0051020 GTPase binding;			S	KOG1064	RAVE (regulator of V-ATPase assembly) complex subunit RAV1/DMX protein, WD repeat superfamily
F1LT10	Afadin OS=Rattus norvegicus OX=10116 GN=Afdn PE=1 SV=3	Afdn	201	6	8	15	8	8	1.093	0.958	1.037	0.998	0.938	1.006	1.072	1.008	0.94	0.953	0.343805	nucleus				GO:0001885 endothelial cell development; GO:0002064 epithelial cell development; GO:0002065 columnar/cuboidal epithelial cell differentiation; GO:0003158 endothelium development; GO:0007154 cell communication; GO:0007155 cell adhesion; GO:0007165 signal transduction; GO:0007267 cell-cell signaling; GO:0007275 multicellular organism development; GO:0007399 nervous system development; GO:0007417 ce…	GO:0005622 intracellular; GO:0005623 cell; GO:0005634 nucleus; GO:0005654 nucleoplasm; GO:0005737 cytoplasm; GO:0005829 cytosol; GO:0005886 plasma membrane; GO:0005911 cell-cell junction; GO:0005912 adherens junction; GO:0016020 membrane; GO:0016604 nuclear body; GO:0016607 nuclear speck; GO:0030054 cell junction; GO:0031974 membrane-enclosed lumen; GO:0031981 nuclear lumen; GO:0043226 organelle;…	GO:0005488 binding; GO:0005515 protein binding; GO:0008022 protein C-terminus binding; GO:0017016 Ras GTPase binding; GO:0019899 enzyme binding; GO:0019904 protein domain specific binding; GO:0030274 LIM domain binding; GO:0031267 small GTPase binding; GO:0050839 cell adhesion molecule binding; GO:0051020 GTPase binding;	PF00788; PF00595	Ras association (RalGDS/AF-6) domain; PDZ domain (Also known as DHR or GLGF)	Z	KOG1892	Actin filament-binding protein Afadin
F1LS29	Calcium-activated neutral proteinase 1 OS=Rattus norvegicus OX=10116 GN=Capn1 PE=1 SV=1	Capn1	82	15	9	29	9	9	0.998	1.009	0.988	0.988	0.997	1.034	1.037	1.046	1.009	1.008	0.633318	cytoplasm	K01367	CAPN1; calpain-1 [EC:3.4.22.52]	rno05022 Pathways of neurodegeneration - multiple diseases; rno04210 Apoptosis; rno04218 Cellular senescence; rno04141 Protein processing in endoplasmic reticulum; rno05010 Alzheimer disease; rno04217 Necroptosis	GO:0001775 cell activation; GO:0002252 immune effector process; GO:0002263 cell activation involved in immune response; GO:0002274 myeloid leukocyte activation; GO:0002275 myeloid cell activation involved in immune response; GO:0002283 neutrophil activation involved in immune response; GO:0002366 leukocyte activation involved in immune response; GO:0002376 immune system process; GO:0002443 leukoc…	GO:0000323 lytic vacuole; GO:0005576 extracellular region; GO:0005622 intracellular; GO:0005623 cell; GO:0005737 cytoplasm; GO:0005739 mitochondrion; GO:0005764 lysosome; GO:0005773 vacuole; GO:0005829 cytosol; GO:0005886 plasma membrane; GO:0012505 endomembrane system; GO:0016020 membrane; GO:0030141 secretory granule; GO:0031410 cytoplasmic vesicle; GO:0031974 membrane-enclosed lumen; GO:003198…	GO:0003824 catalytic activity; GO:0004175 endopeptidase activity; GO:0004197 cysteine-type endopeptidase activity; GO:0004198 calcium-dependent cysteine-type endopeptidase activity; GO:0005488 binding; GO:0005509 calcium ion binding; GO:0005515 protein binding; GO:0008092 cytoskeletal protein binding; GO:0008233 peptidase activity; GO:0008234 cysteine-type peptidase activity; GO:0016787 hydrolase…	PF01067; PF13833	Calpain large subunit, domain III; EF-hand domain pair	OT	KOG0045	Cytosolic Ca2+-dependent cysteine protease (calpain), large subunit (EF-Hand protein superfamily)
F1LUD3	Uncharacterized protein OS=Rattus norvegicus OX=10116 PE=1 SV=2	--	584.8	17	25	60	25	25	1.078	1.041	1.051	0.958	0.966	0.867	0.897	0.905	1.009	0.88	0.0239973	mitochondria	K23934	AHNAK; neuroblast differentiation-associated protein AHNAK	rno05132 Salmonella infection
A0A0G2JXH9	Sorting nexin 11 OS=Rattus norvegicus OX=10116 GN=Snx11 PE=3 SV=1	Snx11	33.3	4	1	1	1	1	0.852	0.828	0.924	1.227	1.055	1.153	1.093	0.94	0.86	1.319	0.00727383	mitochondria	K17924			GO:0006810 transport; GO:0006897 endocytosis; GO:0006996 organelle organization; GO:0009987 cellular process; GO:0016043 cellular component organization; GO:0016050 vesicle organization; GO:0016192 vesicle-mediated transport; GO:0051179 localization; GO:0051234 establishment of localization; GO:0071840 cellular component organization or biogenesis; GO:0098657 import into cell;	GO:0005622 intracellular; GO:0005623 cell; GO:0005737 cytoplasm; GO:0005768 endosome; GO:0012505 endomembrane system; GO:0016020 membrane; GO:0019898 extrinsic component of membrane; GO:0031410 cytoplasmic vesicle; GO:0031982 vesicle; GO:0043226 organelle; GO:0043227 membrane-bounded organelle; GO:0043229 intracellular organelle; GO:0097708 intracellular vesicle;	GO:0005488 binding; GO:0005543 phospholipid binding; GO:0008289 lipid binding; GO:0035091 phosphatidylinositol binding; GO:0043167 ion binding; GO:0043168 anion binding; GO:1901981 phosphatidylinositol phosphate binding;	PF00787	PX domain	U	KOG2527	Sorting nexin SNX11
F1LYJ8	GRAM domain-containing 4 OS=Rattus norvegicus OX=10116 GN=Gramd4 PE=1 SV=2	Gramd4	69.5	2	2	2	1	1	1.035	1.008	0.98	0.991	1.009	0.995	0.986	1.004	1.018	0.991	0.614907	plasma membrane	K23554			GO:0009893 positive regulation of metabolic process; GO:0010604 positive regulation of macromolecule metabolic process; GO:0010941 regulation of cell death; GO:0010942 positive regulation of cell death; GO:0010950 positive regulation of endopeptidase activity; GO:0010952 positive regulation of peptidase activity; GO:0019222 regulation of metabolic process; GO:0030162 regulation of proteolysis; GO…	GO:0005622 intracellular; GO:0005623 cell; GO:0005737 cytoplasm; GO:0005739 mitochondrion; GO:0043226 organelle; GO:0043227 membrane-bounded organelle; GO:0043229 intracellular organelle; GO:0043231 intracellular membrane-bounded organelle;		PF02893	GRAM domain
F1LVR0	IgLON family member 5 OS=Rattus norvegicus OX=10116 GN=Iglon5 PE=4 SV=2	Iglon5	36.7	3	1	3	1	1	0.993	1.002	0.997	1.062	1.012	0.953	0.942	0.897	0.953	1.012	0.751613	extracellular	K06773						PF00047; PF13927	Immunoglobulin domain; Immunoglobulin domain	T	KOG3510	FOG: Immunoglobulin C-2 Type/fibronectin type III domains
D4ADU2	Solute carrier family 7 member 11 OS=Rattus norvegicus OX=10116 GN=Slc7a11 PE=1 SV=1	Slc7a11	55.4	2	1	2	1	1	1.153	0.96	1.044	1.101	0.851	0.904	1.062	0.821	0.773	0.905	0.332811	plasma membrane	K13869	SLC7A11; solute carrier family 7 (L-type amino acid transporter), member 11	rno04216 Ferroptosis	GO:0001775 cell activation; GO:0002376 immune system process; GO:0003333 amino acid transmembrane transport; GO:0006810 transport; GO:0006811 ion transport; GO:0006820 anion transport; GO:0006835 dicarboxylic acid transport; GO:0006836 neurotransmitter transport; GO:0006855 drug transmembrane transport; GO:0006865 amino acid transport; GO:0006928 movement of cell or subcellular component; GO:0006…	GO:0005622 intracellular; GO:0005623 cell; GO:0005737 cytoplasm; GO:0005783 endoplasmic reticulum; GO:0005791 rough endoplasmic reticulum; GO:0005856 cytoskeleton; GO:0005886 plasma membrane; GO:0005887 integral component of plasma membrane; GO:0009986 cell surface; GO:0012505 endomembrane system; GO:0016020 membrane; GO:0016021 integral component of membrane; GO:0031224 intrinsic component of me…	GO:0000099 sulfur amino acid transmembrane transporter activity; GO:0005215 transporter activity; GO:0005294 neutral L-amino acid secondary active transmembrane transporter activity; GO:0005310 dicarboxylic acid transmembrane transporter activity; GO:0005313 L-glutamate transmembrane transporter activity; GO:0005326 neurotransmitter transmembrane transporter activity; GO:0005342 organic acid tran…			E	KOG1287	Amino acid transporters
F1M983	Complement factor H OS=Rattus norvegicus OX=10116 GN=Cfh PE=1 SV=1	Cfh	139.9	18	15	32	15	15	0.778	0.752	0.748	1.011	1.156	1.633	1.413	1.615	1.143	1.668	0.0266738	nucleus	K04004	CFH; complement factor H	rno05150 Staphylococcus aureus infection; rno04610 Complement and coagulation cascades	GO:0002252 immune effector process; GO:0002253 activation of immune response; GO:0002376 immune system process; GO:0002673 regulation of acute inflammatory response; GO:0002682 regulation of immune system process; GO:0002684 positive regulation of immune system process; GO:0002697 regulation of immune effector process; GO:0002920 regulation of humoral immune response; GO:0006807 nitrogen compound…	GO:0005576 extracellular region; GO:0005615 extracellular space; GO:0005622 intracellular; GO:0005623 cell; GO:0005634 nucleus; GO:0005737 cytoplasm; GO:0005886 plasma membrane; GO:0016020 membrane; GO:0043226 organelle; GO:0043227 membrane-bounded organelle; GO:0043229 intracellular organelle; GO:0043231 intracellular membrane-bounded organelle; GO:0071944 cell periphery;	GO:0001846 opsonin binding; GO:0001848 complement binding; GO:0001851 complement component C3b binding; GO:0005488 binding; GO:0005515 protein binding; GO:0005539 glycosaminoglycan binding; GO:0008201 heparin binding; GO:0043167 ion binding; GO:0043168 anion binding; GO:0043394 proteoglycan binding; GO:0043395 heparan sulfate proteoglycan binding; GO:0097367 carbohydrate derivative binding; GO:19…	PF00084	Sushi domain (SCR repeat)
R9PXX3	Ras-related protein Rab-34 OS=Rattus norvegicus OX=10116 GN=Rab34 PE=1 SV=2	Rab34	28.5	16	4	10	4	4	0.964	0.98	1.03	1.013	1.006	1.01	1.004	0.997	0.993	1.018	0.402447	cytoplasm	K07921			GO:0001678 cellular glucose homeostasis; GO:0001845 phagolysosome assembly; GO:0002376 immune system process; GO:0002791 regulation of peptide secretion; GO:0002793 positive regulation of peptide secretion; GO:0002831 regulation of response to biotic stimulus; GO:0002833 positive regulation of response to biotic stimulus; GO:0006810 transport; GO:0006892 post-Golgi vesicle-mediated transport; GO:…	GO:0001726 ruffle; GO:0005622 intracellular; GO:0005623 cell; GO:0005737 cytoplasm; GO:0005768 endosome; GO:0005769 early endosome; GO:0005770 late endosome; GO:0005794 Golgi apparatus; GO:0005795 Golgi stack; GO:0012505 endomembrane system; GO:0030139 endocytic vesicle; GO:0031252 cell leading edge; GO:0031410 cytoplasmic vesicle; GO:0031982 vesicle; GO:0031984 organelle subcompartment; GO:00319…	GO:0000166 nucleotide binding; GO:0003824 catalytic activity; GO:0003924 GTPase activity; GO:0005488 binding; GO:0005515 protein binding; GO:0016462 pyrophosphatase activity; GO:0016787 hydrolase activity; GO:0016817 hydrolase activity, acting on acid anhydrides; GO:0016818 hydrolase activity, acting on acid anhydrides, in phosphorus-containing anhydrides; GO:0017016 Ras GTPase binding; GO:001707…	PF00071	Ras family	U	KOG0094	GTPase Rab6/YPT6/Ryh1, small G protein superfamily
D3ZWG2	Regulator of G-protein-signaling 7 OS=Rattus norvegicus OX=10116 GN=Rgs7 PE=1 SV=2	Rgs7	52.8	14	6	13	4	4	1.056	1.048	1.046	0.975	0.993	0.874	0.88	0.896	1.018	0.902	0.0591666	nucleus				GO:0001975 response to amphetamine; GO:0006457 protein folding; GO:0006950 response to stress; GO:0007154 cell communication; GO:0007165 signal transduction; GO:0007186 G protein-coupled receptor signaling pathway; GO:0007275 multicellular organism development; GO:0007399 nervous system development; GO:0007417 central nervous system development; GO:0007420 brain development; GO:0008277 regulation…	GO:0005622 intracellular; GO:0005623 cell; GO:0005634 nucleus; GO:0005635 nuclear envelope; GO:0005737 cytoplasm; GO:0005829 cytosol; GO:0005886 plasma membrane; GO:0012505 endomembrane system; GO:0016020 membrane; GO:0030425 dendrite; GO:0031967 organelle envelope; GO:0031975 envelope; GO:0032991 protein-containing complex; GO:0036477 somatodendritic compartment; GO:0042995 cell projection; GO:0…	GO:0001965 G-protein alpha-subunit binding; GO:0005096 GTPase activator activity; GO:0005488 binding; GO:0005515 protein binding; GO:0008047 enzyme activator activity; GO:0030234 enzyme regulator activity; GO:0030695 GTPase regulator activity; GO:0031681 G-protein beta-subunit binding; GO:0060589 nucleoside-triphosphatase regulator activity; GO:0098772 molecular function regulator;	PF00610; PF00631; PF00615	Domain found in Dishevelled, Egl-10, and Pleckstrin (DEP); GGL domain; Regulator of G protein signaling domain	T	KOG3589	G protein signaling regulators
A0A0G2JTI3	Anti-silencing function 1A histone chaperone OS=Rattus norvegicus OX=10116 GN=Asf1a PE=1 SV=1	Asf1a	21.1	8	1	1	1	1	0.937	0.981	0.763	0.959	1.016	1.385	1.363	1.444	1.059	1.253	0.188612	nucleus				GO:0001503 ossification; GO:0001649 osteoblast differentiation; GO:0006139 nucleobase-containing compound metabolic process; GO:0006259 DNA metabolic process; GO:0006281 DNA repair; GO:0006323 DNA packaging; GO:0006325 chromatin organization; GO:0006333 chromatin assembly or disassembly; GO:0006334 nucleosome assembly; GO:0006335 DNA replication-dependent nucleosome assembly; GO:0006336 DNA repli…	GO:0000228 nuclear chromosome; GO:0000785 chromatin; GO:0000790 nuclear chromatin; GO:0005622 intracellular; GO:0005623 cell; GO:0005634 nucleus; GO:0005654 nucleoplasm; GO:0005694 chromosome; GO:0031974 membrane-enclosed lumen; GO:0031981 nuclear lumen; GO:0032991 protein-containing complex; GO:0043226 organelle; GO:0043227 membrane-bounded organelle; GO:0043228 non-membrane-bounded organelle; G…	GO:0003682 chromatin binding; GO:0005488 binding; GO:0005515 protein binding; GO:0042393 histone binding;			K	KOG3265	Histone chaperone involved in gene silencing
M0R515	NAD(+) diphosphatase OS=Rattus norvegicus OX=10116 GN=Nudt13 PE=1 SV=1	Nudt13	39.3	7	2	2	2	2	1.08	0.974	1.032	1.002	0.996	0.93	0.934	0.929	0.994	0.949	0.24418	nucleus				GO:0006139 nucleobase-containing compound metabolic process; GO:0006725 cellular aromatic compound metabolic process; GO:0006807 nitrogen compound metabolic process; GO:0008152 metabolic process; GO:0009987 cellular process; GO:0015949 nucleobase-containing small molecule interconversion; GO:0034641 cellular nitrogen compound metabolic process; GO:0044237 cellular metabolic process; GO:0044238 pr…	GO:0005622 intracellular; GO:0005623 cell; GO:0005737 cytoplasm; GO:0005739 mitochondrion; GO:0005759 mitochondrial matrix; GO:0031974 membrane-enclosed lumen; GO:0043226 organelle; GO:0043227 membrane-bounded organelle; GO:0043229 intracellular organelle; GO:0043231 intracellular membrane-bounded organelle; GO:0043233 organelle lumen; GO:0070013 intracellular organelle lumen;	GO:0003824 catalytic activity; GO:0016462 pyrophosphatase activity; GO:0016787 hydrolase activity; GO:0016817 hydrolase activity, acting on acid anhydrides; GO:0016818 hydrolase activity, acting on acid anhydrides, in phosphorus-containing anhydrides;	PF09296; PF09297; PF00293	NADH pyrophosphatase-like rudimentary NUDIX domain; NADH pyrophosphatase zinc ribbon domain; NUDIX domain	L	KOG3084	NADH pyrophosphatase I of the Nudix family of hydrolases
D3ZE63	Uncharacterized protein OS=Rattus norvegicus OX=10116 PE=3 SV=1	--	12.6	8	1	4	1	1	1.037	1.079	1.056	0.891	0.949	1	1.054	1.122	1.065	0.895	0.034142	cytoplasm,nucleus				GO:0000003 reproduction; GO:0000302 response to reactive oxygen species; GO:0001516 prostaglandin biosynthetic process; GO:0001666 response to hypoxia; GO:0001775 cell activation; GO:0001817 regulation of cytokine production; GO:0001819 positive regulation of cytokine production; GO:0001932 regulation of protein phosphorylation; GO:0001934 positive regulation of protein phosphorylation; GO:000194…	GO:0005576 extracellular region; GO:0005615 extracellular space; GO:0005622 intracellular; GO:0005623 cell; GO:0005634 nucleus; GO:0005654 nucleoplasm; GO:0005737 cytoplasm; GO:0005829 cytosol; GO:0009986 cell surface; GO:0012505 endomembrane system; GO:0030141 secretory granule; GO:0031410 cytoplasmic vesicle; GO:0031974 membrane-enclosed lumen; GO:0031981 nuclear lumen; GO:0031982 vesicle; GO:0…	GO:0002020 protease binding; GO:0003824 catalytic activity; GO:0004167 dopachrome isomerase activity; GO:0005102 signaling receptor binding; GO:0005125 cytokine activity; GO:0005126 cytokine receptor binding; GO:0005488 binding; GO:0005515 protein binding; GO:0016853 isomerase activity; GO:0016860 intramolecular oxidoreductase activity; GO:0016862 intramolecular oxidoreductase activity, interconv…	PF01187	Macrophage migration inhibitory factor (MIF)	V	KOG1759	Macrophage migration inhibitory factor
D3ZW58	Golgi membrane protein 2 OS=Rattus norvegicus OX=10116 GN=Casc4 PE=3 SV=3	Casc4	52.3	2	1	3	1	1	0.816	0.808	0.844	0.952	1.01	1.621	1.606	1.703	1.06	1.452	0.111934	extracellular					GO:0005622 intracellular; GO:0005623 cell; GO:0005737 cytoplasm; GO:0005794 Golgi apparatus; GO:0012505 endomembrane system; GO:0043226 organelle; GO:0043227 membrane-bounded organelle; GO:0043229 intracellular organelle; GO:0043231 intracellular membrane-bounded organelle;
D4ACW1	NOP2 nucleolar protein OS=Rattus norvegicus OX=10116 GN=Nop2 PE=1 SV=2	Nop2	84.9	4	2	2	2	2	0.854	0.864	0.823	1.064	1.137	1.3	1.144	1.222	1.069	1.378	0.00640745	nucleus	K14835			GO:0000027 ribosomal large subunit assembly; GO:0000154 rRNA modification; GO:0000470 maturation of LSU-rRNA; GO:0001510 RNA methylation; GO:0006139 nucleobase-containing compound metabolic process; GO:0006355 regulation of transcription, DNA-templated; GO:0006357 regulation of transcription by RNA polymerase II; GO:0006364 rRNA processing; GO:0006396 RNA processing; GO:0006725 cellular aromatic …	GO:0005622 intracellular; GO:0005623 cell; GO:0005634 nucleus; GO:0005654 nucleoplasm; GO:0005730 nucleolus; GO:0031974 membrane-enclosed lumen; GO:0031981 nuclear lumen; GO:0043226 organelle; GO:0043227 membrane-bounded organelle; GO:0043228 non-membrane-bounded organelle; GO:0043229 intracellular organelle; GO:0043231 intracellular membrane-bounded organelle; GO:0043232 intracellular non-membra…	GO:0003824 catalytic activity; GO:0008168 methyltransferase activity; GO:0008169 C-methyltransferase activity; GO:0008173 RNA methyltransferase activity; GO:0008649 rRNA methyltransferase activity; GO:0008757 S-adenosylmethionine-dependent methyltransferase activity; GO:0009383 rRNA (cytosine-C5-)-methyltransferase activity; GO:0016434 rRNA (cytosine) methyltransferase activity; GO:0016740 transf…			A	KOG1122	tRNA and rRNA cytosine-C5-methylase (nucleolar protein NOL1/NOP2)
D4A5F4	Capping protein-inhibiting regulator of actin dynamics OS=Rattus norvegicus OX=10116 GN=RGD1311575 PE=1 SV=3	RGD1311575	143.7	2	2	2	2	2	1.259	1.169	1.156	0.803	0.744	0.86	1.156	1.072	0.927	0.672	0.00130308	nucleus
A0A0G2K8T0	Ceramidase OS=Rattus norvegicus OX=10116 GN=Asah1 PE=1 SV=1	Asah1	48.3	13	6	17	6	6	0.998	1.023	1.026	1.084	0.975	0.885	0.908	0.817	0.9	0.966	0.558574	mitochondria	K12348	ASAH1; acid ceramidase [EC:3.5.1.23]	rno04142 Lysosome; rno01100 Metabolic pathways; rno00600 Sphingolipid metabolism; rno04071 Sphingolipid signaling pathway	GO:0001775 cell activation; GO:0002252 immune effector process; GO:0002263 cell activation involved in immune response; GO:0002274 myeloid leukocyte activation; GO:0002275 myeloid cell activation involved in immune response; GO:0002283 neutrophil activation involved in immune response; GO:0002366 leukocyte activation involved in immune response; GO:0002376 immune system process; GO:0002443 leukoc…	GO:0000323 lytic vacuole; GO:0005576 extracellular region; GO:0005615 extracellular space; GO:0005622 intracellular; GO:0005623 cell; GO:0005737 cytoplasm; GO:0005764 lysosome; GO:0005773 vacuole; GO:0005775 vacuolar lumen; GO:0012505 endomembrane system; GO:0030141 secretory granule; GO:0031410 cytoplasmic vesicle; GO:0031974 membrane-enclosed lumen; GO:0031982 vesicle; GO:0043202 lysosomal lume…	GO:0003824 catalytic activity; GO:0016787 hydrolase activity; GO:0016810 hydrolase activity, acting on carbon-nitrogen (but not peptide) bonds; GO:0016811 hydrolase activity, acting on carbon-nitrogen (but not peptide) bonds, in linear amides; GO:0017040 N-acylsphingosine amidohydrolase activity;	PF02275	Linear amide C-N hydrolases, choloylglycine hydrolase family
D3ZW09	Sortilin-related VPS10 domain-containing receptor 2 OS=Rattus norvegicus OX=10116 GN=Sorcs2 PE=3 SV=3	Sorcs2	128.7	1	1	1	1	1	1.069	1.011	1.004	1.076	1.029	0.824	0.801	0.766	0.956	0.95	0.533223	plasma membrane				GO:0007154 cell communication; GO:0007165 signal transduction; GO:0007186 G protein-coupled receptor signaling pathway; GO:0007218 neuropeptide signaling pathway; GO:0009987 cellular process; GO:0023052 signaling; GO:0050789 regulation of biological process; GO:0050794 regulation of cellular process; GO:0050896 response to stimulus; GO:0051716 cellular response to stimulus; GO:0065007 biological …	GO:0016020 membrane;	GO:0001653 peptide receptor activity; GO:0004888 transmembrane signaling receptor activity; GO:0004930 G protein-coupled receptor activity; GO:0008188 neuropeptide receptor activity; GO:0008528 G protein-coupled peptide receptor activity; GO:0038023 signaling receptor activity; GO:0060089 molecular transducer activity;	PF00801	PKD domain	U	KOG3511	Sortilin and related receptors
A0A0H2UHX1	Reticulon OS=Rattus norvegicus OX=10116 GN=Rtn3 PE=1 SV=1	Rtn3	28.2	16	4	24	1	1	1.029	0.984	1.015	0.995	0.966	1.028	1.064	1.033	0.971	0.987	0.588288	plasma membrane									U	KOG1792	Reticulon
F1LMW7	Myristoylated alanine-rich C-kinase substrate OS=Rattus norvegicus OX=10116 GN=Marcks PE=1 SV=3	Marcks	29.9	14	3	10	3	3	1.025	1.014	0.985	1.052	1.014	0.997	0.983	0.948	0.964	1.013	0.556306	nucleus	K12561	MARCKS; myristoylated alanine-rich C-kinase substrate	rno04666 Fc gamma R-mediated phagocytosis; rno05206 MicroRNAs in cancer	GO:0001932 regulation of protein phosphorylation; GO:0001934 positive regulation of protein phosphorylation; GO:0003229 ventricular cardiac muscle tissue development; GO:0006810 transport; GO:0006886 intracellular protein transport; GO:0006996 organelle organization; GO:0007010 cytoskeleton organization; GO:0007015 actin filament organization; GO:0007155 cell adhesion; GO:0007275 multicellular or…	GO:0000323 lytic vacuole; GO:0001520 outer dense fiber; GO:0001674 female germ cell nucleus; GO:0005622 intracellular; GO:0005623 cell; GO:0005634 nucleus; GO:0005737 cytoplasm; GO:0005764 lysosome; GO:0005773 vacuole; GO:0005813 centrosome; GO:0005815 microtubule organizing center; GO:0005829 cytosol; GO:0005856 cytoskeleton; GO:0005886 plasma membrane; GO:0005929 cilium; GO:0005938 cell cortex;…	GO:0001786 phosphatidylserine binding; GO:0003779 actin binding; GO:0005080 protein kinase C binding; GO:0005488 binding; GO:0005515 protein binding; GO:0005516 calmodulin binding; GO:0005543 phospholipid binding; GO:0008092 cytoskeletal protein binding; GO:0008289 lipid binding; GO:0019899 enzyme binding; GO:0019900 kinase binding; GO:0019901 protein kinase binding; GO:0042802 identical protein …
D4A5Y9	SLAIN motif family, member 1 OS=Rattus norvegicus OX=10116 GN=Slain1 PE=3 SV=3	Slain1	31.7	6	2	3	1	1	1.019	1.026	1.074	1.036	0.893	0.964	1.08	0.931	0.862	0.928	0.170044	nucleus	K16580
A0A0G2KAW7	Eukaryotic translation initiation factor 4H OS=Rattus norvegicus OX=10116 GN=Eif4h PE=1 SV=1	Eif4h	25.5	15	3	12	3	3	1.004	1.017	1.002	1.021	0.976	0.997	1.022	0.976	0.956	0.99	0.518094	nucleus	K24086			GO:0000003 reproduction; GO:0001731 formation of translation preinitiation complex; GO:0002181 cytoplasmic translation; GO:0002183 cytoplasmic translational initiation; GO:0006412 translation; GO:0006413 translational initiation; GO:0006417 regulation of translation; GO:0006446 regulation of translational initiation; GO:0006518 peptide metabolic process; GO:0006807 nitrogen compound metabolic pro…	GO:0005622 intracellular; GO:0005623 cell; GO:0005737 cytoplasm; GO:0005829 cytosol; GO:0005844 polysome; GO:0016281 eukaryotic translation initiation factor 4F complex; GO:0032991 protein-containing complex; GO:0048471 perinuclear region of cytoplasm; GO:1990904 ribonucleoprotein complex;	GO:0003676 nucleic acid binding; GO:0003723 RNA binding; GO:0003725 double-stranded RNA binding; GO:0003727 single-stranded RNA binding; GO:0003743 translation initiation factor activity; GO:0003824 catalytic activity; GO:0004386 helicase activity; GO:0005488 binding; GO:0008135 translation factor activity, RNA binding; GO:0016462 pyrophosphatase activity; GO:0016787 hydrolase activity; GO:001681…	PF00076	RNA recognition motif. (a.k.a. RRM, RBD, or RNP domain)	A	KOG0118	FOG: RRM domain
D4A3E1	Heterogeneous nuclear ribonucleoprotein L-like OS=Rattus norvegicus OX=10116 GN=Hnrnpll PE=1 SV=1	Hnrnpll	64.3	10	4	8	4	4	0.923	0.952	1.018	1.068	0.993	1.077	1.085	1.008	0.93	1.085	0.103292	cytoplasm	K13159			GO:0009893 positive regulation of metabolic process; GO:0010468 regulation of gene expression; GO:0010604 positive regulation of macromolecule metabolic process; GO:0010628 positive regulation of gene expression; GO:0019219 regulation of nucleobase-containing compound metabolic process; GO:0019222 regulation of metabolic process; GO:0031323 regulation of cellular metabolic process; GO:0031325 pos…		GO:0003676 nucleic acid binding; GO:0003723 RNA binding; GO:0003729 mRNA binding; GO:0005488 binding; GO:0097159 organic cyclic compound binding; GO:1901363 heterocyclic compound binding;	PF00076; PF11835; PF13893	RNA recognition motif. (a.k.a. RRM, RBD, or RNP domain); Domain of unknown function (DUF3355); RNA recognition motif. (a.k.a. RRM, RBD, or RNP domain)	A	KOG1456	Heterogeneous nuclear ribonucleoprotein L (contains RRM repeats)
D4A4L4	MAP7 domain-containing 2 OS=Rattus norvegicus OX=10116 GN=Map7d2 PE=1 SV=3	Map7d2	80.3	22	12	25	12	12	1.132	1.05	1.175	0.92	0.873	0.91	1.042	0.989	0.949	0.805	0.00419025	nucleus	K24203			GO:0000226 microtubule cytoskeleton organization; GO:0006996 organelle organization; GO:0007010 cytoskeleton organization; GO:0007017 microtubule-based process; GO:0009987 cellular process; GO:0016043 cellular component organization; GO:0071840 cellular component organization or biogenesis;	GO:0005622 intracellular; GO:0005623 cell; GO:0005856 cytoskeleton; GO:0015630 microtubule cytoskeleton; GO:0043226 organelle; GO:0043228 non-membrane-bounded organelle; GO:0043229 intracellular organelle; GO:0043232 intracellular non-membrane-bounded organelle;	GO:0005198 structural molecule activity;
F7FF45	Nuclear mitotic apparatus protein 1 OS=Rattus norvegicus OX=10116 GN=Numa1 PE=1 SV=2	Numa1	234.8	13	21	41	2	23	0.963	0.894	0.993	1.05	1.002	1.126	1.124	1.071	0.953	1.115	0.0775751	cytoplasm	K16808			GO:0000132 establishment of mitotic spindle orientation; GO:0000226 microtubule cytoskeleton organization; GO:0000278 mitotic cell cycle; GO:0001578 microtubule bundle formation; GO:0006355 regulation of transcription, DNA-templated; GO:0006357 regulation of transcription by RNA polymerase II; GO:0006996 organelle organization; GO:0006997 nucleus organization; GO:0007010 cytoskeleton organization…	GO:0000235 astral microtubule; GO:0000922 spindle pole; GO:0005622 intracellular; GO:0005623 cell; GO:0005634 nucleus; GO:0005654 nucleoplasm; GO:0005737 cytoplasm; GO:0005813 centrosome; GO:0005815 microtubule organizing center; GO:0005818 aster; GO:0005819 spindle; GO:0005829 cytosol; GO:0005856 cytoskeleton; GO:0005874 microtubule; GO:0005876 spindle microtubule; GO:0005881 cytoplasmic microtu…	GO:0005198 structural molecule activity; GO:0005488 binding; GO:0005515 protein binding; GO:0005543 phospholipid binding; GO:0008017 microtubule binding; GO:0008022 protein C-terminus binding; GO:0008092 cytoskeletal protein binding; GO:0008289 lipid binding; GO:0015631 tubulin binding; GO:0019904 protein domain specific binding; GO:0035091 phosphatidylinositol binding; GO:0043167 ion binding; GO…
A0A0G2JTX5	Dipeptidyl peptidase 4 OS=Rattus norvegicus OX=10116 GN=Dpp4 PE=1 SV=1	Dpp4	88	5	4	8	4	4	1.091	1.059	0.954	0.972	0.951	1.018	1.07	1.047	0.978	0.947	0.309888	extracellular	K01278	DPP4; dipeptidyl-peptidase 4 [EC:3.4.14.5]	rno04974 Protein digestion and absorption	GO:0001662 behavioral fear response; GO:0001666 response to hypoxia; GO:0001667 ameboidal-type cell migration; GO:0001775 cell activation; GO:0002209 behavioral defense response; GO:0002376 immune system process; GO:0002682 regulation of immune system process; GO:0002684 positive regulation of immune system process; GO:0002694 regulation of leukocyte activation; GO:0002696 positive regulation of …	GO:0005576 extracellular region; GO:0005622 intracellular; GO:0005623 cell; GO:0005737 cytoplasm; GO:0005783 endoplasmic reticulum; GO:0005794 Golgi apparatus; GO:0005886 plasma membrane; GO:0005911 cell-cell junction; GO:0009986 cell surface; GO:0012505 endomembrane system; GO:0016020 membrane; GO:0016324 apical plasma membrane; GO:0030027 lamellipodium; GO:0030054 cell junction; GO:0030139 endo…	GO:0001618 virus receptor activity; GO:0002020 protease binding; GO:0003824 catalytic activity; GO:0004175 endopeptidase activity; GO:0004177 aminopeptidase activity; GO:0004252 serine-type endopeptidase activity; GO:0005102 signaling receptor binding; GO:0005488 binding; GO:0005515 protein binding; GO:0005518 collagen binding; GO:0008233 peptidase activity; GO:0008236 serine-type peptidase activ…	PF00326	Prolyl oligopeptidase family	T	KOG2100	Dipeptidyl aminopeptidase
A0A0G2K261	Isoleucyl-tRNA synthetase OS=Rattus norvegicus OX=10116 GN=Iars2 PE=1 SV=1	Iars2	112.6	9	7	22	7	7	0.998	1.055	1	1.036	0.987	0.922	0.934	0.889	0.952	0.965	0.391843	nucleus	K01870	IARS; isoleucyl-tRNA synthetase [EC:6.1.1.5]	rno00970 Aminoacyl-tRNA biosynthesis	GO:0006082 organic acid metabolic process; GO:0006139 nucleobase-containing compound metabolic process; GO:0006399 tRNA metabolic process; GO:0006412 translation; GO:0006418 tRNA aminoacylation for protein translation; GO:0006518 peptide metabolic process; GO:0006520 cellular amino acid metabolic process; GO:0006725 cellular aromatic compound metabolic process; GO:0006807 nitrogen compound metabo…	GO:0005622 intracellular; GO:0005623 cell; GO:0005737 cytoplasm; GO:0005739 mitochondrion; GO:0005759 mitochondrial matrix; GO:0005829 cytosol; GO:0031974 membrane-enclosed lumen; GO:0043226 organelle; GO:0043227 membrane-bounded organelle; GO:0043229 intracellular organelle; GO:0043231 intracellular membrane-bounded organelle; GO:0043233 organelle lumen; GO:0070013 intracellular organelle lumen;	GO:0003824 catalytic activity; GO:0004812 aminoacyl-tRNA ligase activity; GO:0004822 isoleucine-tRNA ligase activity; GO:0016874 ligase activity; GO:0016875 ligase activity, forming carbon-oxygen bonds; GO:0140098 catalytic activity, acting on RNA; GO:0140101 catalytic activity, acting on a tRNA;	PF08264	Anticodon-binding domain of tRNA	J	KOG0433	Isoleucyl-tRNA synthetase
M0R589	Presenilins-associated rhomboid-like protein, mitochondrial OS=Rattus norvegicus OX=10116 GN=Parl PE=1 SV=2	Parl	42.1	7	2	2	2	2	1.007	1.051	0.955	1.118	0.982	0.904	0.921	0.808	0.878	0.997	0.932875	mitochondria	K09650			GO:0006508 proteolysis; GO:0006807 nitrogen compound metabolic process; GO:0007275 multicellular organism development; GO:0007399 nervous system development; GO:0008152 metabolic process; GO:0009605 response to external stimulus; GO:0009894 regulation of catabolic process; GO:0009966 regulation of signal transduction; GO:0009968 negative regulation of signal transduction; GO:0009987 cellular proc…	GO:0005622 intracellular; GO:0005623 cell; GO:0005634 nucleus; GO:0005737 cytoplasm; GO:0005739 mitochondrion; GO:0005740 mitochondrial envelope; GO:0005743 mitochondrial inner membrane; GO:0016020 membrane; GO:0019866 organelle inner membrane; GO:0031090 organelle membrane; GO:0031966 mitochondrial membrane; GO:0031967 organelle envelope; GO:0031975 envelope; GO:0043226 organelle; GO:0043227 mem…	GO:0003824 catalytic activity; GO:0004175 endopeptidase activity; GO:0008233 peptidase activity; GO:0016787 hydrolase activity; GO:0070011 peptidase activity, acting on L-amino acid peptides; GO:0140096 catalytic activity, acting on a protein;			T	KOG2980	Integral membrane protease of the rhomboid family involved in different forms of regulated intramembrane proteolysis
A0A0G2K8K3	Heparin cofactor 2 OS=Rattus norvegicus OX=10116 GN=Serpind1 PE=1 SV=1	Serpind1	58	4	2	3	2	2	0.654	0.626	0.678	0.982	1.3	1.836	1.412	1.87	1.325	2.103	0.0175667	cytoplasm	K03912	SERPIND1; heparin cofactor II	rno04610 Complement and coagulation cascades	GO:0006464 cellular protein modification process; GO:0006807 nitrogen compound metabolic process; GO:0006950 response to stress; GO:0007596 blood coagulation; GO:0007599 hemostasis; GO:0008152 metabolic process; GO:0009611 response to wounding; GO:0009892 negative regulation of metabolic process; GO:0009987 cellular process; GO:0010466 negative regulation of peptidase activity; GO:0010605 negativ…	GO:0005576 extracellular region; GO:0005615 extracellular space; GO:0005622 intracellular; GO:0005623 cell; GO:0005737 cytoplasm; GO:0005783 endoplasmic reticulum; GO:0005788 endoplasmic reticulum lumen; GO:0012505 endomembrane system; GO:0031974 membrane-enclosed lumen; GO:0043226 organelle; GO:0043227 membrane-bounded organelle; GO:0043229 intracellular organelle; GO:0043231 intracellular membr…	GO:0004857 enzyme inhibitor activity; GO:0004866 endopeptidase inhibitor activity; GO:0004867 serine-type endopeptidase inhibitor activity; GO:0030234 enzyme regulator activity; GO:0030414 peptidase inhibitor activity; GO:0061134 peptidase regulator activity; GO:0061135 endopeptidase regulator activity; GO:0098772 molecular function regulator;	PF00079	Serpin (serine protease inhibitor)	V	KOG2392	Serpin
A0A1W2Q6G8	Mitochondrial carrier 1 (Fragment) OS=Rattus norvegicus OX=10116 GN=Mtch1 PE=1 SV=1	Mtch1	28.7	19	4	11	4	4	1.04	0.994	1.038	1.007	1.03	0.895	0.869	0.889	1.022	0.954	0.352913	plasma membrane									C	KOG2745	Mitochondrial carrier protein
A0A0G2K0W0	Geranylgeranyl pyrophosphate synthase OS=Rattus norvegicus OX=10116 GN=Ggps1 PE=1 SV=1	Ggps1	32.2	9	2	2	2	2	0.933	0.952	0.97	0.959	1.044	1.166	1.117	1.216	1.089	1.11	0.154045	cytoplasm				GO:0006066 alcohol metabolic process; GO:0006629 lipid metabolic process; GO:0006694 steroid biosynthetic process; GO:0006695 cholesterol biosynthetic process; GO:0006720 isoprenoid metabolic process; GO:0008152 metabolic process; GO:0008202 steroid metabolic process; GO:0008203 cholesterol metabolic process; GO:0008610 lipid biosynthetic process; GO:0009058 biosynthetic process; GO:0009889 regul…	GO:0005622 intracellular; GO:0005623 cell; GO:0005737 cytoplasm; GO:0005829 cytosol;	GO:0003824 catalytic activity; GO:0004161 dimethylallyltranstransferase activity; GO:0004311 farnesyltranstransferase activity; GO:0004337 geranyltranstransferase activity; GO:0004659 prenyltransferase activity; GO:0005488 binding; GO:0005515 protein binding; GO:0016740 transferase activity; GO:0016765 transferase activity, transferring alkyl or aryl (other than methyl) groups; GO:0042802 identic…	PF00348	Polyprenyl synthetase	H	KOG0777	Geranylgeranyl pyrophosphate synthase/Polyprenyl synthetase
A0A0G2JSR0	Voltage-dependent anion-selective channel protein 3 OS=Rattus norvegicus OX=10116 GN=Vdac3 PE=1 SV=1	Vdac3	30.8	38	9	57	8	8	1.017	1.085	1.039	1.005	0.98	0.874	0.892	0.87	0.975	0.91	0.11191	cytoplasm	K15041	VDAC3; voltage-dependent anion channel protein 3	rno04020 Calcium signaling pathway; rno05010 Alzheimer disease; rno05012 Parkinson disease; rno05161 Hepatitis B; rno04022 cGMP-PKG signaling pathway; rno05208 Chemical carcinogenesis - reactive oxygen species; rno05020 Prion disease; rno04218 Cellular senescence; rno05166 Human T-cell leukemia virus 1 infection; rno04217 Necroptosis; rno05017 Spinocerebellar ataxia; rno04216 Ferroptosis; rno0502…	GO:0001662 behavioral fear response; GO:0002209 behavioral defense response; GO:0003008 system process; GO:0006810 transport; GO:0006811 ion transport; GO:0006820 anion transport; GO:0006863 purine nucleobase transport; GO:0006950 response to stress; GO:0006952 defense response; GO:0007154 cell communication; GO:0007267 cell-cell signaling; GO:0007268 chemical synaptic transmission; GO:0007270 ne…	GO:0005622 intracellular; GO:0005623 cell; GO:0005737 cytoplasm; GO:0005739 mitochondrion; GO:0005740 mitochondrial envelope; GO:0005741 mitochondrial outer membrane; GO:0005783 endoplasmic reticulum; GO:0005791 rough endoplasmic reticulum; GO:0008021 synaptic vesicle; GO:0012505 endomembrane system; GO:0016020 membrane; GO:0019867 outer membrane; GO:0030133 transport vesicle; GO:0031090 organell…	GO:0005215 transporter activity; GO:0005216 ion channel activity; GO:0005244 voltage-gated ion channel activity; GO:0005253 anion channel activity; GO:0008308 voltage-gated anion channel activity; GO:0008509 anion transmembrane transporter activity; GO:0015075 ion transmembrane transporter activity; GO:0015103 inorganic anion transmembrane transporter activity; GO:0015267 channel activity; GO:001…			P	KOG3126	Porin/voltage-dependent anion-selective channel protein
D3ZD09	Cytochrome c oxidase subunit OS=Rattus norvegicus OX=10116 GN=Cox6b1 PE=1 SV=1	Cox6b1	10.1	63	6	68	6	6	1.03	1.043	1.033	1.037	1.004	0.895	0.891	0.863	0.968	0.945	0.263818	extracellular	K02267	COX6B; cytochrome c oxidase subunit 6b	rno00190 Oxidative phosphorylation; rno01100 Metabolic pathways; rno04714 Thermogenesis; rno05020 Prion disease; rno05010 Alzheimer disease; rno05012 Parkinson disease; rno04260 Cardiac muscle contraction; rno05014 Amyotrophic lateral sclerosis; rno05022 Pathways of neurodegeneration - multiple diseases; rno04932 Non-alcoholic fatty liver disease; rno05415 Diabetic cardiomyopathy; rno05208 Chemic…	GO:0006091 generation of precursor metabolites and energy; GO:0006810 transport; GO:0006811 ion transport; GO:0006812 cation transport; GO:0008152 metabolic process; GO:0009987 cellular process; GO:0015672 monovalent inorganic cation transport; GO:0022900 electron transport chain; GO:0034220 ion transmembrane transport; GO:0044237 cellular metabolic process; GO:0051179 localization; GO:0051234 es…	GO:0005622 intracellular; GO:0005623 cell; GO:0005737 cytoplasm; GO:0005739 mitochondrion; GO:0005740 mitochondrial envelope; GO:0005743 mitochondrial inner membrane; GO:0005758 mitochondrial intermembrane space; GO:0016020 membrane; GO:0019866 organelle inner membrane; GO:0031090 organelle membrane; GO:0031966 mitochondrial membrane; GO:0031967 organelle envelope; GO:0031970 organelle envelope l…	GO:0003824 catalytic activity; GO:0004129 cytochrome-c oxidase activity; GO:0005215 transporter activity; GO:0008324 cation transmembrane transporter activity; GO:0009055 electron transfer activity; GO:0015002 heme-copper terminal oxidase activity; GO:0015075 ion transmembrane transporter activity; GO:0015077 monovalent inorganic cation transmembrane transporter activity; GO:0015078 proton transm…	PF02297	Cytochrome oxidase c subunit VIb	C	KOG3057	Cytochrome c oxidase, subunit VIb/COX12
D3ZAP9	Glycerol-3-phosphate dehydrogenase [NAD(+)] OS=Rattus norvegicus OX=10116 GN=Gpd1l PE=1 SV=1	Gpd1l	38	11	4	12	4	4	1.02	0.984	0.999	1.028	1.019	0.943	0.925	0.917	0.991	0.996	0.87355	cytoplasm	K00006	GPD1; glycerol-3-phosphate dehydrogenase (NAD+) [EC:1.1.1.8]	rno00564 Glycerophospholipid metabolism	GO:0001508 action potential; GO:0001932 regulation of protein phosphorylation; GO:0001933 negative regulation of protein phosphorylation; GO:0002027 regulation of heart rate; GO:0002028 regulation of sodium ion transport; GO:0003008 system process; GO:0003012 muscle system process; GO:0003013 circulatory system process; GO:0003015 heart process; GO:0003254 regulation of membrane depolarization; G…	GO:0005622 intracellular; GO:0005623 cell; GO:0005737 cytoplasm; GO:0005829 cytosol; GO:0005886 plasma membrane; GO:0016020 membrane; GO:0071944 cell periphery;	GO:0003824 catalytic activity; GO:0004367 glycerol-3-phosphate dehydrogenase [NAD+] activity; GO:0005488 binding; GO:0005515 protein binding; GO:0016247 channel regulator activity; GO:0016491 oxidoreductase activity; GO:0016614 oxidoreductase activity, acting on CH-OH group of donors; GO:0016616 oxidoreductase activity, acting on the CH-OH group of donors, NAD or NADP as acceptor; GO:0017080 sodi…	PF07479	NAD-dependent glycerol-3-phosphate dehydrogenase C-terminus	C	KOG2711	Glycerol-3-phosphate dehydrogenase/dihydroxyacetone 3-phosphate reductase
E9PU78	Apoptosis regulator Bcl-X OS=Rattus norvegicus OX=10116 PE=3 SV=1	--	19	14	2	2	2	2	0.964	0.984	0.946	0.932	1.042	1.156	1.109	1.242	1.119	1.082	0.303034	extracellular				GO:0000003 reproduction; GO:0000075 cell cycle checkpoint; GO:0000278 mitotic cell cycle; GO:0000302 response to reactive oxygen species; GO:0001101 response to acid chemical; GO:0001505 regulation of neurotransmitter levels; GO:0001541 ovarian follicle development; GO:0001666 response to hypoxia; GO:0001701 in utero embryonic development; GO:0001836 release of cytochrome c from mitochondria; GO:…	GO:0005622 intracellular; GO:0005623 cell; GO:0005737 cytoplasm; GO:0005739 mitochondrion; GO:0005740 mitochondrial envelope; GO:0005741 mitochondrial outer membrane; GO:0005783 endoplasmic reticulum; GO:0005813 centrosome; GO:0005815 microtubule organizing center; GO:0005829 cytosol; GO:0005856 cytoskeleton; GO:0012505 endomembrane system; GO:0015630 microtubule cytoskeleton; GO:0016020 membrane…	GO:0004857 enzyme inhibitor activity; GO:0004866 endopeptidase inhibitor activity; GO:0004869 cysteine-type endopeptidase inhibitor activity; GO:0005488 binding; GO:0005515 protein binding; GO:0008134 transcription factor binding; GO:0019899 enzyme binding; GO:0019900 kinase binding; GO:0019901 protein kinase binding; GO:0019904 protein domain specific binding; GO:0030234 enzyme regulator activit…			T	KOG4728	Anti-apoptotic Bcl-2 family proteins, prevent opening of mitochondrial porin channel
A0A096MJH0	Ubiquitin-conjugating enzyme E2, J1 (Fragment) OS=Rattus norvegicus OX=10116 GN=Ube2j1 PE=4 SV=1	Ube2j1	10.1	15	1	4	1	1	1.292	1.138	0.885	0.832	0.926	0.936	1.01	1.124	1.114	0.813	0.168968	plasma membrane				GO:0000003 reproduction; GO:0001817 regulation of cytokine production; GO:0003006 developmental process involved in reproduction; GO:0006464 cellular protein modification process; GO:0006486 protein glycosylation; GO:0006487 protein N-linked glycosylation; GO:0006508 proteolysis; GO:0006511 ubiquitin-dependent protein catabolic process; GO:0006807 nitrogen compound metabolic process; GO:0006950 r…	GO:0005622 intracellular; GO:0005623 cell; GO:0005737 cytoplasm;	GO:0003824 catalytic activity; GO:0004842 ubiquitin-protein transferase activity; GO:0005488 binding; GO:0005515 protein binding; GO:0016740 transferase activity; GO:0019787 ubiquitin-like protein transferase activity; GO:0019899 enzyme binding; GO:0031625 ubiquitin protein ligase binding; GO:0044389 ubiquitin-like protein ligase binding; GO:0061630 ubiquitin protein ligase activity; GO:0061631 u…			O	KOG0428	Non-canonical ubiquitin conjugating enzyme 1
A0A0G2JYT1	ELKS/Rab6-interacting/CAST family member 1 OS=Rattus norvegicus OX=10116 GN=Erc1 PE=1 SV=1	Erc1	128.2	7	7	10	4	8	0.932	1	0.99	0.983	0.98	1.076	1.097	1.095	0.997	1.04	0.361955	nucleus				GO:0006464 cellular protein modification process; GO:0006468 protein phosphorylation; GO:0006793 phosphorus metabolic process; GO:0006796 phosphate-containing compound metabolic process; GO:0006807 nitrogen compound metabolic process; GO:0006810 transport; GO:0007154 cell communication; GO:0007165 signal transduction; GO:0007249 I-kappaB kinase/NF-kappaB signaling; GO:0007252 I-kappaB phosphoryla…	GO:0000139 Golgi membrane; GO:0005622 intracellular; GO:0005623 cell; GO:0005737 cytoplasm; GO:0005794 Golgi apparatus; GO:0005829 cytosol; GO:0008021 synaptic vesicle; GO:0008385 IkappaB kinase complex; GO:0012505 endomembrane system; GO:0014069 postsynaptic density; GO:0016020 membrane; GO:0030133 transport vesicle; GO:0031090 organelle membrane; GO:0031410 cytoplasmic vesicle; GO:0031982 vesic…	GO:0005488 binding; GO:0005515 protein binding; GO:0017016 Ras GTPase binding; GO:0017137 Rab GTPase binding; GO:0019899 enzyme binding; GO:0019904 protein domain specific binding; GO:0030165 PDZ domain binding; GO:0031267 small GTPase binding; GO:0051020 GTPase binding;			U	KOG4809	Rab6 GTPase-interacting protein involved in endosome-to-TGN transport
F1LMU7	GABA(A) receptor subunit alpha-2 OS=Rattus norvegicus OX=10116 GN=Gabra2 PE=3 SV=3	Gabra2	51.1	4	2	3	1	1	1.146	0.973	1.012	1.114	0.987	0.779	0.789	0.699	0.886	0.92	0.472706	plasma membrane	K05175	GABRA; gamma-aminobutyric acid receptor subunit alpha	rno04727 GABAergic synapse; rno04723 Retrograde endocannabinoid signaling; rno04080 Neuroactive ligand-receptor interaction; rno05032 Morphine addiction; rno05033 Nicotine addiction; rno04742 Taste transduction	GO:0001505 regulation of neurotransmitter levels; GO:0006810 transport; GO:0006811 ion transport; GO:0006820 anion transport; GO:0006821 chloride transport; GO:0006836 neurotransmitter transport; GO:0007154 cell communication; GO:0007165 signal transduction; GO:0007186 G protein-coupled receptor signaling pathway; GO:0007214 gamma-aminobutyric acid signaling pathway; GO:0009987 cellular process; …	GO:0005622 intracellular; GO:0005623 cell; GO:0005737 cytoplasm; GO:0005886 plasma membrane; GO:0008021 synaptic vesicle; GO:0012505 endomembrane system; GO:0012506 vesicle membrane; GO:0016020 membrane; GO:0016021 integral component of membrane; GO:0030133 transport vesicle; GO:0030285 integral component of synaptic vesicle membrane; GO:0030424 axon; GO:0030425 dendrite; GO:0030658 transport ves…	GO:0004888 transmembrane signaling receptor activity; GO:0004890 GABA-A receptor activity; GO:0005215 transporter activity; GO:0005216 ion channel activity; GO:0005230 extracellular ligand-gated ion channel activity; GO:0005253 anion channel activity; GO:0005254 chloride channel activity; GO:0008503 benzodiazepine receptor activity; GO:0008509 anion transmembrane transporter activity; GO:0015075 …			T	KOG3644	Ligand-gated ion channel
A0A0G2JT06	COP9 signalosome complex subunit 1 OS=Rattus norvegicus OX=10116 GN=Gps1 PE=1 SV=1	Gps1	58.8	13	5	10	5	5	1.026	0.978	1.009	1.015	0.994	1.008	1.013	0.993	0.98	1.001	0.927452	nucleus	K12175			GO:0000338 protein deneddylation; GO:0006464 cellular protein modification process; GO:0006508 proteolysis; GO:0006807 nitrogen compound metabolic process; GO:0008152 metabolic process; GO:0009987 cellular process; GO:0019538 protein metabolic process; GO:0036211 protein modification process; GO:0043170 macromolecule metabolic process; GO:0043412 macromolecule modification; GO:0044237 cellular me…	GO:0005622 intracellular; GO:0005623 cell; GO:0005634 nucleus; GO:0008180 COP9 signalosome; GO:0032991 protein-containing complex; GO:0043226 organelle; GO:0043227 membrane-bounded organelle; GO:0043229 intracellular organelle; GO:0043231 intracellular membrane-bounded organelle;		PF01399	PCI domain	OT	KOG0686	COP9 signalosome, subunit CSN1
D3ZZW1	Dedicator of cyto-kinesis 1 OS=Rattus norvegicus OX=10116 GN=Dock1 PE=1 SV=1	Dock1	214.8	5	7	11	6	7	0.948	0.988	1.004	0.98	1.024	1.101	1.075	1.123	1.045	1.056	0.23027	nucleus	K13708	DOCK1; dedicator of cytokinesis protein 1	rno05100 Bacterial invasion of epithelial cells; rno04666 Fc gamma R-mediated phagocytosis; rno05135 Yersinia infection; rno04510 Focal adhesion; rno04810 Regulation of actin cytoskeleton	GO:0002244 hematopoietic progenitor cell differentiation; GO:0002252 immune effector process; GO:0002253 activation of immune response; GO:0002376 immune system process; GO:0002429 immune response-activating cell surface receptor signaling pathway; GO:0002431 Fc receptor mediated stimulatory signaling pathway; GO:0002433 immune response-regulating cell surface receptor signaling pathway involved …	GO:0005622 intracellular; GO:0005623 cell; GO:0005634 nucleus; GO:0005654 nucleoplasm; GO:0005737 cytoplasm; GO:0005829 cytosol; GO:0016604 nuclear body; GO:0016607 nuclear speck; GO:0031974 membrane-enclosed lumen; GO:0031981 nuclear lumen; GO:0032045 guanyl-nucleotide exchange factor complex; GO:0032991 protein-containing complex; GO:0043226 organelle; GO:0043227 membrane-bounded organelle; GO:…	GO:0005085 guanyl-nucleotide exchange factor activity; GO:0005088 Ras guanyl-nucleotide exchange factor activity; GO:0005089 Rho guanyl-nucleotide exchange factor activity; GO:0005096 GTPase activator activity; GO:0005488 binding; GO:0005515 protein binding; GO:0008047 enzyme activator activity; GO:0017016 Ras GTPase binding; GO:0017048 Rho GTPase binding; GO:0019899 enzyme binding; GO:0030234 en…			T	KOG1998	Signaling protein DOCK180
M0R7A6	Intersectin 2 OS=Rattus norvegicus OX=10116 GN=Itsn2 PE=1 SV=2	Itsn2	195.5	5	7	14	4	4	0.992	0.939	1.022	0.97	1.02	1.083	1.061	1.117	1.053	1.041	0.384036	nucleus	K20045			GO:0001558 regulation of cell growth; GO:0007275 multicellular organism development; GO:0007399 nervous system development; GO:0009966 regulation of signal transduction; GO:0009967 positive regulation of signal transduction; GO:0009987 cellular process; GO:0010646 regulation of cell communication; GO:0010647 positive regulation of cell communication; GO:0010720 positive regulation of cell develop…	GO:0005622 intracellular; GO:0005623 cell; GO:0005737 cytoplasm; GO:0005813 centrosome; GO:0005815 microtubule organizing center; GO:0005856 cytoskeleton; GO:0015630 microtubule cytoskeleton; GO:0043226 organelle; GO:0043228 non-membrane-bounded organelle; GO:0043229 intracellular organelle; GO:0043232 intracellular non-membrane-bounded organelle;	GO:0005488 binding; GO:0005515 protein binding; GO:0030674 protein-macromolecule adaptor activity; GO:0035591 signaling adaptor activity; GO:0060090 molecular adaptor activity;	PF07653; PF00018; PF00621; PF00168	Variant SH3 domain; SH3 domain; RhoGEF domain; C2 domain	T	KOG4305	RhoGEF GTPase
A0A0G2K5T9	Wiskott-Aldrich syndrome protein family member OS=Rattus norvegicus OX=10116 GN=Wasf2 PE=1 SV=1	Wasf2	53.8	7	3	5	3	3	0.947	1.013	0.981	0.987	0.962	1.154	1.2	1.169	0.975	1.055	0.446326	nucleus	K05748	WASF2; WAS protein family, member 2	rno04520 Adherens junction; rno05100 Bacterial invasion of epithelial cells; rno04666 Fc gamma R-mediated phagocytosis; rno05135 Yersinia infection; rno04810 Regulation of actin cytoskeleton; rno05231 Choline metabolism in cancer	GO:0000902 cell morphogenesis; GO:0001501 skeletal system development; GO:0001525 angiogenesis; GO:0001568 blood vessel development; GO:0001667 ameboidal-type cell migration; GO:0001944 vasculature development; GO:0002376 immune system process; GO:0002520 immune system development; GO:0006810 transport; GO:0006897 endocytosis; GO:0006928 movement of cell or subcellular component; GO:0006996 organ…	GO:0001726 ruffle; GO:0005622 intracellular; GO:0005623 cell; GO:0005737 cytoplasm; GO:0005768 endosome; GO:0005769 early endosome; GO:0005911 cell-cell junction; GO:0012505 endomembrane system; GO:0030027 lamellipodium; GO:0030054 cell junction; GO:0031209 SCAR complex; GO:0031252 cell leading edge; GO:0031410 cytoplasmic vesicle; GO:0031982 vesicle; GO:0032991 protein-containing complex; GO:004…	GO:0005488 binding; GO:0005515 protein binding; GO:0017124 SH3 domain binding; GO:0019904 protein domain specific binding; GO:0044877 protein-containing complex binding; GO:0051018 protein kinase A binding;			Z	KOG1830	Wiskott Aldrich syndrome proteins
A0A0G2K135	Complement factor I OS=Rattus norvegicus OX=10116 GN=Cfi PE=1 SV=1	Cfi	69.7	7	4	14	3	4	0.732	0.631	0.727	1.062	1.104	1.796	1.627	1.691	1.04	1.896	0.0253425	extracellular	K01333	CFI; complement factor I [EC:3.4.21.45]	rno05150 Staphylococcus aureus infection; rno04610 Complement and coagulation cascades	GO:0009987 cellular process; GO:0010033 response to organic substance; GO:0034097 response to cytokine; GO:0042221 response to chemical; GO:0050896 response to stimulus; GO:0051716 cellular response to stimulus; GO:0070741 response to interleukin-6; GO:0070887 cellular response to chemical stimulus; GO:0071310 cellular response to organic substance; GO:0071345 cellular response to cytokine stimul…	GO:0005576 extracellular region; GO:0005615 extracellular space; GO:0005622 intracellular; GO:0005623 cell; GO:0005634 nucleus; GO:0043226 organelle; GO:0043227 membrane-bounded organelle; GO:0043229 intracellular organelle; GO:0043231 intracellular membrane-bounded organelle;		PF07648; PF00530; PF00089	Kazal-type serine protease inhibitor domain; Scavenger receptor cysteine-rich domain; Trypsin	O	KOG3627	Trypsin
D3ZL50	Tetratricopeptide repeat domain 37 OS=Rattus norvegicus OX=10116 GN=Ttc37 PE=1 SV=3	Ttc37	174.2	6	8	15	8	8	1.002	1.009	1.029	0.998	0.996	0.96	0.964	0.962	0.998	0.972	0.125849	plasma membrane	K12600	SKI3; superkiller protein 3	rno03018 RNA degradation						A	KOG1127	TPR repeat-containing protein
A0A0G2K2T6	Interleukin enhancer-binding factor 3 OS=Rattus norvegicus OX=10116 GN=Ilf3 PE=1 SV=1	Ilf3	95.8	7	6	10	6	6	1.024	0.994	0.998	0.996	1.018	1.006	0.989	1.01	1.021	1.001	0.908809	nucleus	K13090			GO:0006355 regulation of transcription, DNA-templated; GO:0006417 regulation of translation; GO:0006464 cellular protein modification process; GO:0006468 protein phosphorylation; GO:0006479 protein methylation; GO:0006793 phosphorus metabolic process; GO:0006796 phosphate-containing compound metabolic process; GO:0006807 nitrogen compound metabolic process; GO:0008152 metabolic process; GO:000821…	GO:0005622 intracellular; GO:0005623 cell; GO:0005634 nucleus; GO:0005654 nucleoplasm; GO:0005730 nucleolus; GO:0005737 cytoplasm; GO:0005739 mitochondrion; GO:0031974 membrane-enclosed lumen; GO:0031981 nuclear lumen; GO:0032991 protein-containing complex; GO:0043226 organelle; GO:0043227 membrane-bounded organelle; GO:0043228 non-membrane-bounded organelle; GO:0043229 intracellular organelle; G…	GO:0003676 nucleic acid binding; GO:0003677 DNA binding; GO:0003700 DNA-binding transcription factor activity; GO:0003723 RNA binding; GO:0003725 double-stranded RNA binding; GO:0005488 binding; GO:0005515 protein binding; GO:0019899 enzyme binding; GO:0097159 organic cyclic compound binding; GO:0140110 transcription regulator activity; GO:1901363 heterocyclic compound binding;	PF07528; PF00035	DZF domain; Double-stranded RNA binding motif	K	KOG3792	Transcription factor NFAT, subunit NF90
A0A0G2K1W1	RAB11 family-interacting protein 5 OS=Rattus norvegicus OX=10116 GN=Rab11fip5 PE=1 SV=1	Rab11fip5	123.7	4	3	3	1	1	1.127	1.037	1.037	0.881	0.918	1.011	1.101	1.148	1.042	0.878	0.0564358	nucleus	K12484	RAB11FIP1_2_5; Rab11 family-interacting protein 1/2/5	rno04144 Endocytosis	GO:0001678 cellular glucose homeostasis; GO:0002376 immune system process; GO:0002790 peptide secretion; GO:0002791 regulation of peptide secretion; GO:0002792 negative regulation of peptide secretion; GO:0006810 transport; GO:0006887 exocytosis; GO:0006950 response to stress; GO:0006952 defense response; GO:0006955 immune response; GO:0007154 cell communication; GO:0007267 cell-cell signaling; G…	GO:0005622 intracellular; GO:0005623 cell; GO:0005737 cytoplasm; GO:0005739 mitochondrion; GO:0005740 mitochondrial envelope; GO:0005741 mitochondrial outer membrane; GO:0005768 endosome; GO:0005769 early endosome; GO:0005794 Golgi apparatus; GO:0005815 microtubule organizing center; GO:0005856 cytoskeleton; GO:0012505 endomembrane system; GO:0015630 microtubule cytoskeleton; GO:0016020 membrane;…	GO:0005488 binding; GO:0005515 protein binding; GO:0008092 cytoskeletal protein binding; GO:0015631 tubulin binding; GO:0017016 Ras GTPase binding; GO:0017137 Rab GTPase binding; GO:0019899 enzyme binding; GO:0031267 small GTPase binding; GO:0043015 gamma-tubulin binding; GO:0051020 GTPase binding;
D3ZFY7	Pleckstrin and Sec7 domain-containing 3 OS=Rattus norvegicus OX=10116 GN=Psd3 PE=1 SV=3	Psd3	112	5	4	9	4	4	0.95	0.982	0.94	1.097	1.037	1.036	0.999	0.944	0.945	1.104	0.0128874	nucleus	K12494	PSD; PH and SEC7 domain-containing protein	rno04144 Endocytosis	GO:0007154 cell communication; GO:0007165 signal transduction; GO:0007264 small GTPase mediated signal transduction; GO:0007265 Ras protein signal transduction; GO:0009987 cellular process; GO:0023052 signaling; GO:0032011 ARF protein signal transduction; GO:0035556 intracellular signal transduction; GO:0050789 regulation of biological process; GO:0050794 regulation of cellular process; GO:005089…	GO:0001726 ruffle; GO:0005623 cell; GO:0005886 plasma membrane; GO:0016020 membrane; GO:0031252 cell leading edge; GO:0031253 cell projection membrane; GO:0031256 leading edge membrane; GO:0032587 ruffle membrane; GO:0042995 cell projection; GO:0071944 cell periphery; GO:0098590 plasma membrane region; GO:0120025 plasma membrane bounded cell projection;	GO:0005085 guanyl-nucleotide exchange factor activity; GO:0005086 ARF guanyl-nucleotide exchange factor activity; GO:0005488 binding; GO:0005515 protein binding; GO:0019899 enzyme binding; GO:0051020 GTPase binding; GO:0098772 molecular function regulator;	PF01369	Sec7 domain	L	KOG0932	Guanine nucleotide exchange factor EFA6
F1LLZ7	Phosphorylase b kinase regulatory subunit OS=Rattus norvegicus OX=10116 GN=Phka1 PE=1 SV=3	Phka1	137.1	4	4	5	4	4	1.056	1.076	0.995	1.013	0.998	0.878	0.879	0.866	0.985	0.924	0.190082	nucleus	K07190	PHKA_B; phosphorylase kinase alpha/beta subunit	rno04910 Insulin signaling pathway; rno04020 Calcium signaling pathway; rno04922 Glucagon signaling pathway	GO:0005975 carbohydrate metabolic process; GO:0005976 polysaccharide metabolic process; GO:0005977 glycogen metabolic process; GO:0006073 cellular glucan metabolic process; GO:0006091 generation of precursor metabolites and energy; GO:0006112 energy reserve metabolic process; GO:0006464 cellular protein modification process; GO:0006468 protein phosphorylation; GO:0006629 lipid metabolic process; …	GO:0005622 intracellular; GO:0005623 cell; GO:0005737 cytoplasm; GO:0005829 cytosol; GO:0005964 phosphorylase kinase complex; GO:0032991 protein-containing complex; GO:0061695 transferase complex, transferring phosphorus-containing groups; GO:1902494 catalytic complex; GO:1902554 serine/threonine protein kinase complex; GO:1902911 protein kinase complex; GO:1990234 transferase complex;	GO:0003824 catalytic activity; GO:0004105 choline-phosphate cytidylyltransferase activity; GO:0004672 protein kinase activity; GO:0004674 protein serine/threonine kinase activity; GO:0004683 calmodulin-dependent protein kinase activity; GO:0004689 phosphorylase kinase activity; GO:0016301 kinase activity; GO:0016740 transferase activity; GO:0016772 transferase activity, transferring phosphorus-co…	PF00723	Glycosyl hydrolases family 15	G	KOG3635	Phosphorylase kinase
A0A0G2JXD9	DOP1 leucine zipper-like protein B OS=Rattus norvegicus OX=10116 GN=Dop1b PE=1 SV=1	Dop1b	257.6	0	1	2	1	1	0.984	0.978	0.935	0.99	1.079	1.058	0.981	1.069	1.09	1.079	0.068112	plasma membrane				GO:0003008 system process; GO:0006810 transport; GO:0006892 post-Golgi vesicle-mediated transport; GO:0006895 Golgi to endosome transport; GO:0006996 organelle organization; GO:0007029 endoplasmic reticulum organization; GO:0007275 multicellular organism development; GO:0009987 cellular process; GO:0010256 endomembrane system organization; GO:0016043 cellular component organization; GO:0016192 ve…	GO:0000139 Golgi membrane; GO:0005622 intracellular; GO:0005623 cell; GO:0005737 cytoplasm; GO:0005768 endosome; GO:0005794 Golgi apparatus; GO:0005802 trans-Golgi network; GO:0012505 endomembrane system; GO:0016020 membrane; GO:0031090 organelle membrane; GO:0031410 cytoplasmic vesicle; GO:0031982 vesicle; GO:0031984 organelle subcompartment; GO:0043226 organelle; GO:0043227 membrane-bounded org…				K	KOG3613	Dopey and related predicted leucine zipper transcription factors
D4A8L3	Sphingomyelin phosphodiesterase OS=Rattus norvegicus OX=10116 GN=Smpd3 PE=1 SV=2	Smpd3	69	8	5	9	5	5	1.03	0.964	0.985	0.976	1.107	0.948	0.857	0.972	1.134	1.017	0.779588	extracellular				GO:0001505 regulation of neurotransmitter levels; GO:0002244 hematopoietic progenitor cell differentiation; GO:0002376 immune system process; GO:0002520 immune system development; GO:0002790 peptide secretion; GO:0003008 system process; GO:0003012 muscle system process; GO:0003013 circulatory system process; GO:0003018 vascular process in circulatory system; GO:0006629 lipid metabolic process; GO…	GO:0000137 Golgi cis cisterna; GO:0005622 intracellular; GO:0005623 cell; GO:0005737 cytoplasm; GO:0005794 Golgi apparatus; GO:0005795 Golgi stack; GO:0005886 plasma membrane; GO:0012505 endomembrane system; GO:0016020 membrane; GO:0031984 organelle subcompartment; GO:0031985 Golgi cisterna; GO:0043226 organelle; GO:0043227 membrane-bounded organelle; GO:0043229 intracellular organelle; GO:004323…	GO:0003824 catalytic activity; GO:0004620 phospholipase activity; GO:0004767 sphingomyelin phosphodiesterase activity; GO:0008081 phosphoric diester hydrolase activity; GO:0016298 lipase activity; GO:0016787 hydrolase activity; GO:0016788 hydrolase activity, acting on ester bonds; GO:0042578 phosphoric ester hydrolase activity;
D3ZT36	ADAM metallopeptidase domain 23 OS=Rattus norvegicus OX=10116 GN=Adam23 PE=4 SV=1	Adam23	91.4	18	10	23	9	10	0.925	1.034	1.023	1.044	1.057	0.951	0.9	0.911	1.012	1.023	0.656685	plasma membrane	K06837			GO:0009987 cellular process; GO:0010033 response to organic substance; GO:0034097 response to cytokine; GO:0042221 response to chemical; GO:0050896 response to stimulus; GO:0051716 cellular response to stimulus; GO:0070887 cellular response to chemical stimulus; GO:0071310 cellular response to organic substance; GO:0071345 cellular response to cytokine stimulus; GO:1990823 response to leukemia in…	GO:0005576 extracellular region;		PF01421; PF00200	Reprolysin (M12B) family zinc metalloprotease ; Disintegrin	O	KOG3607	Meltrins, fertilins and related Zn-dependent metalloproteinases of the ADAMs family
D4A9U6	E3 ubiquitin-protein ligase OS=Rattus norvegicus OX=10116 GN=Ubr2 PE=1 SV=3	Ubr2	199	4	6	6	6	6	0.937	1.032	0.955	0.954	1.024	1.064	1.039	1.115	1.074	1.04	0.41621	nucleus	K10626			GO:0000003 reproduction; GO:0000209 protein polyubiquitination; GO:0000280 nuclear division; GO:0001101 response to acid chemical; GO:0006139 nucleobase-containing compound metabolic process; GO:0006259 DNA metabolic process; GO:0006310 DNA recombination; GO:0006325 chromatin organization; GO:0006342 chromatin silencing; GO:0006355 regulation of transcription, DNA-templated; GO:0006464 cellular p…	GO:0000151 ubiquitin ligase complex; GO:0005622 intracellular; GO:0005623 cell; GO:0005737 cytoplasm; GO:0005829 cytosol; GO:0032991 protein-containing complex; GO:1902494 catalytic complex; GO:1990234 transferase complex;	GO:0003824 catalytic activity; GO:0004842 ubiquitin-protein transferase activity; GO:0005488 binding; GO:0016597 amino acid binding; GO:0016740 transferase activity; GO:0019787 ubiquitin-like protein transferase activity; GO:0031406 carboxylic acid binding; GO:0036094 small molecule binding; GO:0043167 ion binding; GO:0043168 anion binding; GO:0043169 cation binding; GO:0043177 organic acid bindi…			O	KOG1140	N-end rule pathway, recognition component UBR1
A0A0G2JW01	HP domain-containing protein OS=Rattus norvegicus OX=10116 PE=1 SV=1	--	48.6	11	4	9	2	2	1.062	1.104	1.135	0.956	0.838	0.907	1.082	0.948	0.876	0.818	0.00927298	nucleus				GO:0000902 cell morphogenesis; GO:0000904 cell morphogenesis involved in differentiation; GO:0006355 regulation of transcription, DNA-templated; GO:0006357 regulation of transcription by RNA polymerase II; GO:0006928 movement of cell or subcellular component; GO:0006935 chemotaxis; GO:0006996 organelle organization; GO:0007275 multicellular organism development; GO:0007399 nervous system developm…	GO:0001725 stress fiber; GO:0005622 intracellular; GO:0005623 cell; GO:0005856 cytoskeleton; GO:0014069 postsynaptic density; GO:0015629 actin cytoskeleton; GO:0030027 lamellipodium; GO:0031252 cell leading edge; GO:0032279 asymmetric synapse; GO:0032432 actin filament bundle; GO:0042641 actomyosin; GO:0042995 cell projection; GO:0043226 organelle; GO:0043228 non-membrane-bounded organelle; GO:00…	GO:0003779 actin binding; GO:0005488 binding; GO:0005515 protein binding; GO:0008092 cytoskeletal protein binding;	PF02209	Villin headpiece domain	TZ	KOG1044	Actin-binding LIM Zn-finger protein Limatin involved in axon guidance
A0A0G2JSQ9	Modulator of non-genomic activity of estrogen receptor OS=Rattus norvegicus OX=10116 GN=Pelp1 PE=1 SV=1	Pelp1	124.1	2	2	2	2	2	0.926	1.04	1.002	0.963	1.046	1.042	0.996	1.082	1.087	1.028	0.555005	mitochondria	K16913			GO:0006139 nucleobase-containing compound metabolic process; GO:0006355 regulation of transcription, DNA-templated; GO:0006357 regulation of transcription by RNA polymerase II; GO:0006364 rRNA processing; GO:0006396 RNA processing; GO:0006725 cellular aromatic compound metabolic process; GO:0006807 nitrogen compound metabolic process; GO:0008152 metabolic process; GO:0009889 regulation of biosynt…	GO:0000785 chromatin; GO:0005622 intracellular; GO:0005623 cell; GO:0005634 nucleus; GO:0005654 nucleoplasm; GO:0005694 chromosome; GO:0005730 nucleolus; GO:0005737 cytoplasm; GO:0031974 membrane-enclosed lumen; GO:0031981 nuclear lumen; GO:0032991 protein-containing complex; GO:0034708 methyltransferase complex; GO:0035097 histone methyltransferase complex; GO:0035327 transcriptionally active ch…	GO:0003682 chromatin binding; GO:0005488 binding; GO:0005515 protein binding; GO:0008134 transcription factor binding;	PF08167; PF08166	rRNA processing/ribosome biogenesis; NUC202 domain
F1M853	Ribosome-binding protein 1 OS=Rattus norvegicus OX=10116 GN=Rrbp1 PE=1 SV=3	Rrbp1	157.4	15	21	54	21	21	0.96	0.891	0.894	1.027	0.962	1.259	1.309	1.226	0.937	1.183	0.127699	endoplasmic reticulum	K14000	RRBP1; ribosome-binding protein 1	rno04141 Protein processing in endoplasmic reticulum	GO:0006412 translation; GO:0006518 peptide metabolic process; GO:0006807 nitrogen compound metabolic process; GO:0007154 cell communication; GO:0007165 signal transduction; GO:0008152 metabolic process; GO:0009058 biosynthetic process; GO:0009059 macromolecule biosynthetic process; GO:0009987 cellular process; GO:0010467 gene expression; GO:0019538 protein metabolic process; GO:0023052 signaling;…	GO:0005622 intracellular; GO:0005623 cell; GO:0005737 cytoplasm; GO:0005783 endoplasmic reticulum; GO:0005789 endoplasmic reticulum membrane; GO:0005840 ribosome; GO:0012505 endomembrane system; GO:0016020 membrane; GO:0016021 integral component of membrane; GO:0030176 integral component of endoplasmic reticulum membrane; GO:0031224 intrinsic component of membrane; GO:0031227 intrinsic component …	GO:0038023 signaling receptor activity; GO:0060089 molecular transducer activity;
A0A0G2K0N9	Troponin I, fast skeletal muscle OS=Rattus norvegicus OX=10116 GN=Tnni2 PE=1 SV=1	Tnni2	21.3	12	2	3	2	2	1.138	1.082	1.129	0.738	1.042	0.872	0.837	1.181	1.41	0.792	0.0735257	nucleus	K12043			GO:0003008 system process; GO:0003009 skeletal muscle contraction; GO:0003012 muscle system process; GO:0003013 circulatory system process; GO:0003015 heart process; GO:0006355 regulation of transcription, DNA-templated; GO:0006928 movement of cell or subcellular component; GO:0006936 muscle contraction; GO:0006937 regulation of muscle contraction; GO:0006941 striated muscle contraction; GO:00080…	GO:0005622 intracellular; GO:0005623 cell; GO:0005634 nucleus; GO:0005737 cytoplasm; GO:0005829 cytosol; GO:0005856 cytoskeleton; GO:0005861 troponin complex; GO:0005865 striated muscle thin filament; GO:0015629 actin cytoskeleton; GO:0030016 myofibril; GO:0030017 sarcomere; GO:0032991 protein-containing complex; GO:0036379 myofilament; GO:0043226 organelle; GO:0043227 membrane-bounded organelle;…	GO:0005488 binding; GO:0005515 protein binding; GO:0008092 cytoskeletal protein binding; GO:0031014 troponin T binding;			Z	KOG3977	Troponin I
A0A0G2K6E3	Myosin IG OS=Rattus norvegicus OX=10116 GN=Myo1g PE=1 SV=1	Myo1g	116.6	3	2	3	1	1	0.925	1.038	0.976	1.003	1.097	0.982	0.895	0.979	1.094	1.049	0.37473	cytoplasm,nucleus	K10356			GO:0002250 adaptive immune response; GO:0002252 immune effector process; GO:0002253 activation of immune response; GO:0002376 immune system process; GO:0002429 immune response-activating cell surface receptor signaling pathway; GO:0002431 Fc receptor mediated stimulatory signaling pathway; GO:0002433 immune response-regulating cell surface receptor signaling pathway involved in phagocytosis; GO:0…	GO:0001891 phagocytic cup; GO:0005623 cell; GO:0005886 plasma membrane; GO:0005902 microvillus; GO:0016020 membrane; GO:0030027 lamellipodium; GO:0030175 filopodium; GO:0031252 cell leading edge; GO:0031256 leading edge membrane; GO:0042995 cell projection; GO:0071944 cell periphery; GO:0098858 actin-based cell projection; GO:0120025 plasma membrane bounded cell projection;	GO:0003774 motor activity; GO:0003824 catalytic activity; GO:0005488 binding; GO:0005543 phospholipid binding; GO:0005546 phosphatidylinositol-4,5-bisphosphate binding; GO:0005547 phosphatidylinositol-3,4,5-trisphosphate binding; GO:0008289 lipid binding; GO:0016462 pyrophosphatase activity; GO:0016787 hydrolase activity; GO:0016817 hydrolase activity, acting on acid anhydrides; GO:0016818 hydrol…	PF00063	Myosin head (motor domain)	Z	KOG0164	Myosin class I heavy chain
A0A0G2K059	Calcium uniporter protein OS=Rattus norvegicus OX=10116 GN=Mcu PE=1 SV=1	Mcu	36	5	1	4	1	1	0.915	1.135	1.09	1.079	0.911	0.879	0.965	0.815	0.844	0.914	0.380708	cytoplasm				GO:0002791 regulation of peptide secretion; GO:0002793 positive regulation of peptide secretion; GO:0006810 transport; GO:0006811 ion transport; GO:0006812 cation transport; GO:0006816 calcium ion transport; GO:0006839 mitochondrial transport; GO:0006851 mitochondrial calcium ion transmembrane transport; GO:0006873 cellular ion homeostasis; GO:0006874 cellular calcium ion homeostasis; GO:0006875 …	GO:0005622 intracellular; GO:0005623 cell; GO:0005737 cytoplasm; GO:0005739 mitochondrion; GO:0005740 mitochondrial envelope; GO:0005743 mitochondrial inner membrane; GO:0016020 membrane; GO:0016021 integral component of membrane; GO:0019866 organelle inner membrane; GO:0031090 organelle membrane; GO:0031224 intrinsic component of membrane; GO:0031300 intrinsic component of organelle membrane; GO…	GO:0005215 transporter activity; GO:0005216 ion channel activity; GO:0005261 cation channel activity; GO:0005262 calcium channel activity; GO:0005488 binding; GO:0005515 protein binding; GO:0008324 cation transmembrane transporter activity; GO:0015075 ion transmembrane transporter activity; GO:0015085 calcium ion transmembrane transporter activity; GO:0015267 channel activity; GO:0015291 secondar…			S	KOG2966	Uncharacterized conserved protein
A0A0G2JTL5	Pyruvate carboxylase OS=Rattus norvegicus OX=10116 GN=Pc PE=1 SV=1	Pc	139.9	20	19	71	19	19	1.003	0.996	1.015	1.014	1.037	0.928	0.895	0.915	1.022	0.988	0.72856	nucleus	K01958	PC; pyruvate carboxylase [EC:6.4.1.1]	rno01100 Metabolic pathways; rno00620 Pyruvate metabolism; rno00020 Citrate cycle (TCA cycle); rno01200 Carbon metabolism; rno01230 Biosynthesis of amino acids	GO:0005975 carbohydrate metabolic process; GO:0005996 monosaccharide metabolic process; GO:0006006 glucose metabolic process; GO:0006082 organic acid metabolic process; GO:0006090 pyruvate metabolic process; GO:0006094 gluconeogenesis; GO:0006107 oxaloacetate metabolic process; GO:0008152 metabolic process; GO:0009058 biosynthetic process; GO:0009889 regulation of biosynthetic process; GO:0009891…	GO:0005622 intracellular; GO:0005623 cell; GO:0005737 cytoplasm; GO:0005739 mitochondrion; GO:0005759 mitochondrial matrix; GO:0031974 membrane-enclosed lumen; GO:0043226 organelle; GO:0043227 membrane-bounded organelle; GO:0043229 intracellular organelle; GO:0043231 intracellular membrane-bounded organelle; GO:0043233 organelle lumen; GO:0070013 intracellular organelle lumen;	GO:0000166 nucleotide binding; GO:0003824 catalytic activity; GO:0004736 pyruvate carboxylase activity; GO:0005488 binding; GO:0005515 protein binding; GO:0005524 ATP binding; GO:0008144 drug binding; GO:0009374 biotin binding; GO:0016874 ligase activity; GO:0016885 ligase activity, forming carbon-carbon bonds; GO:0017076 purine nucleotide binding; GO:0019842 vitamin binding; GO:0030554 adenyl nu…	PF00289; PF02786; PF02785; PF00682; PF02436; PF00364	Carbamoyl-phosphate synthase L chain, N-terminal domain; Carbamoyl-phosphate synthase L chain, ATP binding domain; Biotin carboxylase C-terminal domain; HMGL-like; Conserved carboxylase domain; Biotin-requiring enzyme	C	KOG0369	Pyruvate carboxylase
D4ABS5	PITH domain-containing 1 OS=Rattus norvegicus OX=10116 GN=Pithd1 PE=1 SV=2	Pithd1	13.7	15	1	6	1	1	1.079	0.96	1.017	0.964	1.117	0.877	0.785	0.91	1.159	0.968	0.664826	cytoplasm				GO:0006950 response to stress; GO:0006974 cellular response to DNA damage stimulus; GO:0009987 cellular process; GO:0033554 cellular response to stress; GO:0050896 response to stimulus; GO:0051716 cellular response to stimulus;	GO:0005622 intracellular; GO:0005623 cell; GO:0005634 nucleus; GO:0043226 organelle; GO:0043227 membrane-bounded organelle; GO:0043229 intracellular organelle; GO:0043231 intracellular membrane-bounded organelle;		PF06201	PITH domain	O	KOG1730	Thioredoxin-like protein
F1LTT7	DENN domain-containing 4B OS=Rattus norvegicus OX=10116 GN=Dennd4b PE=1 SV=3	Dennd4b	165	1	1	1	1	1	1.03	1.035	0.922	1.027	0.958	1.05	1.096	1.022	0.933	1.016	0.74076	plasma membrane	K20163			GO:0009966 regulation of signal transduction; GO:0010646 regulation of cell communication; GO:0023051 regulation of signaling; GO:0032483 regulation of Rab protein signal transduction; GO:0046578 regulation of Ras protein signal transduction; GO:0048583 regulation of response to stimulus; GO:0050789 regulation of biological process; GO:0050794 regulation of cellular process; GO:0051056 regulation…	GO:0005622 intracellular; GO:0005623 cell; GO:0005634 nucleus; GO:0005737 cytoplasm; GO:0005794 Golgi apparatus; GO:0005829 cytosol; GO:0012505 endomembrane system; GO:0043226 organelle; GO:0043227 membrane-bounded organelle; GO:0043229 intracellular organelle; GO:0043231 intracellular membrane-bounded organelle;	GO:0005085 guanyl-nucleotide exchange factor activity; GO:0005088 Ras guanyl-nucleotide exchange factor activity; GO:0005488 binding; GO:0005515 protein binding; GO:0017016 Ras GTPase binding; GO:0017112 Rab guanyl-nucleotide exchange factor activity; GO:0017137 Rab GTPase binding; GO:0019899 enzyme binding; GO:0031267 small GTPase binding; GO:0051020 GTPase binding; GO:0098772 molecular function…	PF03456; PF03455	uDENN domain; dDENN domain	T	KOG2127	Calmodulin-binding protein CRAG, contains DENN domain
F7FL53	Solute carrier family 43 member 1 OS=Rattus norvegicus OX=10116 GN=Slc43a1 PE=1 SV=2	Slc43a1	67.1	6	2	4	2	2	0.835	0.927	1.15	1.154	1.013	0.851	0.84	0.737	0.878	1.036	0.788324	plasma membrane	K08228			GO:0003333 amino acid transmembrane transport; GO:0006810 transport; GO:0006811 ion transport; GO:0006820 anion transport; GO:0006865 amino acid transport; GO:0015711 organic anion transport; GO:0015804 neutral amino acid transport; GO:0015807 L-amino acid transport; GO:0015849 organic acid transport; GO:0034220 ion transmembrane transport; GO:0046942 carboxylic acid transport; GO:0051179 localiz…	GO:0005623 cell; GO:0005886 plasma membrane; GO:0005887 integral component of plasma membrane; GO:0016020 membrane; GO:0016021 integral component of membrane; GO:0031224 intrinsic component of membrane; GO:0031226 intrinsic component of plasma membrane; GO:0071944 cell periphery;	GO:0005215 transporter activity; GO:0005342 organic acid transmembrane transporter activity; GO:0008509 anion transmembrane transporter activity; GO:0008514 organic anion transmembrane transporter activity; GO:0015075 ion transmembrane transporter activity; GO:0015171 amino acid transmembrane transporter activity; GO:0015175 neutral amino acid transmembrane transporter activity; GO:0015179 L-amin…
F1LNB3	A-kinase-anchoring protein 10 OS=Rattus norvegicus OX=10116 GN=Akap10 PE=1 SV=1	Akap10	73.7	2	1	2	1	1	1.069	1.081	0.949	0.935	0.913	1.07	1.172	1.144	0.976	0.942	0.399119	nucleus	K16526			GO:0006950 response to stress; GO:0007154 cell communication; GO:0007165 signal transduction; GO:0007596 blood coagulation; GO:0007599 hemostasis; GO:0008104 protein localization; GO:0009611 response to wounding; GO:0009987 cellular process; GO:0023052 signaling; GO:0032501 multicellular organismal process; GO:0033036 macromolecule localization; GO:0042060 wound healing; GO:0050789 regulation of …	GO:0005622 intracellular; GO:0005623 cell; GO:0005737 cytoplasm; GO:0005739 mitochondrion; GO:0005829 cytosol; GO:0005886 plasma membrane; GO:0016020 membrane; GO:0032991 protein-containing complex; GO:0043226 organelle; GO:0043227 membrane-bounded organelle; GO:0043229 intracellular organelle; GO:0043231 intracellular membrane-bounded organelle; GO:0071944 cell periphery;	GO:0005488 binding; GO:0005515 protein binding; GO:0051018 protein kinase A binding;	PF00615	Regulator of G protein signaling domain	T	KOG3590	Protein kinase A anchoring protein
A0A0G2JTM1	Uncharacterized protein OS=Rattus norvegicus OX=10116 PE=1 SV=1	--	80.2	1	1	2	1	1	1.025	0.913	0.912	1.11	1.1	0.966	0.878	0.87	0.991	1.114	0.143121	cytoplasm	K05741	DIAPH2; diaphanous 2	rno04810 Regulation of actin cytoskeleton	GO:0000003 reproduction; GO:0006996 organelle organization; GO:0007010 cytoskeleton organization; GO:0007015 actin filament organization; GO:0007276 gamete generation; GO:0007292 female gamete generation; GO:0008154 actin polymerization or depolymerization; GO:0009987 cellular process; GO:0016043 cellular component organization; GO:0019953 sexual reproduction; GO:0022414 reproductive process; GO:…	GO:0005622 intracellular; GO:0005623 cell; GO:0005634 nucleus; GO:0005730 nucleolus; GO:0005737 cytoplasm; GO:0005768 endosome; GO:0005769 early endosome; GO:0005783 endoplasmic reticulum; GO:0005829 cytosol; GO:0012505 endomembrane system; GO:0031410 cytoplasmic vesicle; GO:0031974 membrane-enclosed lumen; GO:0031981 nuclear lumen; GO:0031982 vesicle; GO:0043226 organelle; GO:0043227 membrane-bo…	GO:0003779 actin binding; GO:0005102 signaling receptor binding; GO:0005488 binding; GO:0005515 protein binding; GO:0008092 cytoskeletal protein binding;			TZ	KOG1924	RhoA GTPase effector DIA/Diaphanous
D3ZG98	LanC-like 3 OS=Rattus norvegicus OX=10116 GN=Lancl3 PE=3 SV=1	Lancl3	46.4	6	1	2	1	1	0.918	1.072	1.02	0.99	1.082	0.935	0.865	0.944	1.092	0.999	0.991113	cytoplasm				GO:0007154 cell communication; GO:0007165 signal transduction; GO:0009987 cellular process; GO:0023052 signaling; GO:0050789 regulation of biological process; GO:0050794 regulation of cellular process; GO:0050896 response to stimulus; GO:0051716 cellular response to stimulus; GO:0065007 biological regulation;	GO:0005623 cell; GO:0005886 plasma membrane; GO:0016020 membrane; GO:0071944 cell periphery;				V	KOG2787	Lanthionine synthetase C-like protein 1
F1LNX7	EARP and GARP complex-interacting protein 1 OS=Rattus norvegicus OX=10116 GN=Eipr1 PE=1 SV=3	Eipr1	43	10	3	6	3	3	1.002	0.99	1.007	0.998	1.025	0.958	0.935	0.959	1.027	0.994	0.768979	cytoskeleton	K23289			GO:0032386 regulation of intracellular transport; GO:0032388 positive regulation of intracellular transport; GO:0032879 regulation of localization; GO:0048518 positive regulation of biological process; GO:0050789 regulation of biological process; GO:0051049 regulation of transport; GO:0051050 positive regulation of transport; GO:0060341 regulation of cellular localization; GO:0065007 biological r…					S	KOG1007	WD repeat protein TSSC1, WD repeat superfamily
F1LPD0	Collagen alpha-1(XV) chain-like OS=Rattus norvegicus OX=10116 GN=LOC108348074 PE=1 SV=3	LOC108348074	134.4	4	4	12	4	4	0.991	0.979	0.921	1.078	1.083	0.942	0.87	0.874	1.005	1.073	0.246627	cytoplasm	K08135	COL15A; collagen type XV alpha	rno04974 Protein digestion and absorption	GO:0007154 cell communication; GO:0007165 signal transduction; GO:0008152 metabolic process; GO:0009056 catabolic process; GO:0009987 cellular process; GO:0023052 signaling; GO:0030574 collagen catabolic process; GO:0032963 collagen metabolic process; GO:0050789 regulation of biological process; GO:0050794 regulation of cellular process; GO:0050896 response to stimulus; GO:0051716 cellular respon…	GO:0005576 extracellular region; GO:0005581 collagen trimer; GO:0005582 collagen type XV trimer; GO:0005604 basement membrane; GO:0005622 intracellular; GO:0005623 cell; GO:0005737 cytoplasm; GO:0005783 endoplasmic reticulum; GO:0005788 endoplasmic reticulum lumen; GO:0012505 endomembrane system; GO:0016020 membrane; GO:0016021 integral component of membrane; GO:0031012 extracellular matrix; GO:0…		PF13385; PF06482	Concanavalin A-like lectin/glucanases superfamily; Collagenase NC10 and Endostatin	W	KOG3546	Collagens (type XV)
D3ZR63	Glucose-fructose oxidoreductase domain-containing 1 OS=Rattus norvegicus OX=10116 GN=Gfod1 PE=3 SV=1	Gfod1	43.2	3	1	2	1	1	1.013	0.951	0.956	1.046	1.074	0.982	0.914	0.939	1.027	1.062	0.145921	cytoplasm									S	KOG2742	Predicted oxidoreductase
A0A0A0MY08	Junctophilin OS=Rattus norvegicus OX=10116 GN=Jph4 PE=3 SV=2	Jph4	66.2	3	1	1	1	1	0.945	1.019	1.073	0.829	1.252	0.895	0.715	1.08	1.51	0.98	0.801204	cytoplasm	K19530			GO:0001817 regulation of cytokine production; GO:0003008 system process; GO:0006810 transport; GO:0006811 ion transport; GO:0006812 cation transport; GO:0006816 calcium ion transport; GO:0006873 cellular ion homeostasis; GO:0006874 cellular calcium ion homeostasis; GO:0006875 cellular metal ion homeostasis; GO:0007204 positive regulation of cytosolic calcium ion concentration; GO:0007610 behavior…	GO:0005622 intracellular; GO:0005623 cell; GO:0005737 cytoplasm; GO:0005783 endoplasmic reticulum; GO:0005789 endoplasmic reticulum membrane; GO:0005790 smooth endoplasmic reticulum; GO:0012505 endomembrane system; GO:0014701 junctional sarcoplasmic reticulum membrane; GO:0016020 membrane; GO:0016528 sarcoplasm; GO:0016529 sarcoplasmic reticulum; GO:0030425 dendrite; GO:0031090 organelle membrane…				S	KOG0231	Junctional membrane complex protein Junctophilin and related MORN repeat proteins
A0A0G2JZH8	Dihydrolipoamide acetyltransferase component of pyruvate dehydrogenase complex OS=Rattus norvegicus OX=10116 GN=Pdhx PE=1 SV=1	Pdhx	54.1	12	5	12	5	5	1.013	1.066	1.043	1.019	0.965	0.912	0.945	0.895	0.947	0.928	0.097605	mitochondria				GO:0006082 organic acid metabolic process; GO:0006084 acetyl-CoA metabolic process; GO:0006085 acetyl-CoA biosynthetic process; GO:0006086 acetyl-CoA biosynthetic process from pyruvate; GO:0006090 pyruvate metabolic process; GO:0006139 nucleobase-containing compound metabolic process; GO:0006163 purine nucleotide metabolic process; GO:0006164 purine nucleotide biosynthetic process; GO:0006637 acy…	GO:0005622 intracellular; GO:0005623 cell; GO:0005737 cytoplasm; GO:0005739 mitochondrion; GO:0005759 mitochondrial matrix; GO:0031974 membrane-enclosed lumen; GO:0032991 protein-containing complex; GO:0043226 organelle; GO:0043227 membrane-bounded organelle; GO:0043229 intracellular organelle; GO:0043231 intracellular membrane-bounded organelle; GO:0043233 organelle lumen; GO:0045254 pyruvate de…		PF00364; PF00198	Biotin-requiring enzyme; 2-oxoacid dehydrogenases acyltransferase (catalytic domain)	C	KOG0557	Dihydrolipoamide acetyltransferase
D3ZD83	Major facilitator superfamily domain-containing 10 OS=Rattus norvegicus OX=10116 GN=Mfsd10 PE=1 SV=1	Mfsd10	49.4	2	1	2	1	1	0.887	0.802	0.916	1.153	1.078	1.203	1.116	1.043	0.935	1.318	0.00566909	plasma membrane				GO:0006810 transport; GO:0006811 ion transport; GO:0006820 anion transport; GO:0006855 drug transmembrane transport; GO:0015711 organic anion transport; GO:0015850 organic hydroxy compound transport; GO:0015893 drug transport; GO:0015904 tetracycline transmembrane transport; GO:0034220 ion transmembrane transport; GO:0042221 response to chemical; GO:0042493 response to drug; GO:0043252 sodium-ind…	GO:0005622 intracellular; GO:0005623 cell; GO:0005737 cytoplasm; GO:0005886 plasma membrane; GO:0005903 brush border; GO:0012506 vesicle membrane; GO:0016020 membrane; GO:0016021 integral component of membrane; GO:0030659 cytoplasmic vesicle membrane; GO:0031090 organelle membrane; GO:0031224 intrinsic component of membrane; GO:0031253 cell projection membrane; GO:0031410 cytoplasmic vesicle; GO:…	GO:0005215 transporter activity; GO:0008493 tetracycline transmembrane transporter activity; GO:0008509 anion transmembrane transporter activity; GO:0008514 organic anion transmembrane transporter activity; GO:0015075 ion transmembrane transporter activity; GO:0015318 inorganic molecular entity transmembrane transporter activity; GO:0015665 alcohol transmembrane transporter activity; GO:0022857 t…			S	KOG2615	Permease of the major facilitator superfamily
E9PTA4	ADAM metallopeptidase domain 9 OS=Rattus norvegicus OX=10116 GN=Adam9 PE=1 SV=2	Adam9	92.3	1	1	2	1	1	0.942	0.89	0.874	1.057	1.026	1.247	1.215	1.18	0.971	1.231	0.0343353	peroxisome	K06834			GO:0000186 activation of MAPKK activity; GO:0000302 response to reactive oxygen species; GO:0001775 cell activation; GO:0001932 regulation of protein phosphorylation; GO:0001934 positive regulation of protein phosphorylation; GO:0002237 response to molecule of bacterial origin; GO:0002274 myeloid leukocyte activation; GO:0002376 immune system process; GO:0002791 regulation of peptide secretion; G…	GO:0005576 extracellular region; GO:0005615 extracellular space; GO:0005622 intracellular; GO:0005623 cell; GO:0005737 cytoplasm; GO:0005886 plasma membrane; GO:0009897 external side of plasma membrane; GO:0009986 cell surface; GO:0016020 membrane; GO:0016323 basolateral plasma membrane; GO:0031224 intrinsic component of membrane; GO:0031226 intrinsic component of plasma membrane; GO:0031233 intr…	GO:0003824 catalytic activity; GO:0004175 endopeptidase activity; GO:0004222 metalloendopeptidase activity; GO:0005080 protein kinase C binding; GO:0005102 signaling receptor binding; GO:0005178 integrin binding; GO:0005488 binding; GO:0005515 protein binding; GO:0005518 collagen binding; GO:0008233 peptidase activity; GO:0008237 metallopeptidase activity; GO:0016787 hydrolase activity; GO:001712…	PF01421; PF00200	Reprolysin (M12B) family zinc metalloprotease ; Disintegrin	O	KOG3607	Meltrins, fertilins and related Zn-dependent metalloproteinases of the ADAMs family
M0R6T1	TatD DNase domain-containing 1 OS=Rattus norvegicus OX=10116 GN=Tatdn1 PE=1 SV=2	Tatdn1	33.3	7	2	2	2	2	0.974	1.053	0.989	0.918	1.049	1.035	0.987	1.127	1.143	0.995	0.910058	extracellular	K03424			GO:0006139 nucleobase-containing compound metabolic process; GO:0006259 DNA metabolic process; GO:0006308 DNA catabolic process; GO:0006725 cellular aromatic compound metabolic process; GO:0006807 nitrogen compound metabolic process; GO:0008152 metabolic process; GO:0009056 catabolic process; GO:0009057 macromolecule catabolic process; GO:0009987 cellular process; GO:0019439 aromatic compound cat…	GO:0005622 intracellular; GO:0005623 cell; GO:0005634 nucleus; GO:0005654 nucleoplasm; GO:0031974 membrane-enclosed lumen; GO:0031981 nuclear lumen; GO:0043226 organelle; GO:0043227 membrane-bounded organelle; GO:0043229 intracellular organelle; GO:0043231 intracellular membrane-bounded organelle; GO:0043233 organelle lumen; GO:0070013 intracellular organelle lumen;	GO:0003824 catalytic activity; GO:0004518 nuclease activity; GO:0004536 deoxyribonuclease activity; GO:0016787 hydrolase activity; GO:0016788 hydrolase activity, acting on ester bonds; GO:0140097 catalytic activity, acting on DNA;	PF01026	TatD related DNase	L	KOG3020	TatD-related DNase
F1M9G6	Serine/threonine-protein kinase TAO1 OS=Rattus norvegicus OX=10116 GN=Taok1 PE=1 SV=3	Taok1	114.8	6	6	8	4	6	1.042	0.976	0.996	0.966	1.002	1.022	1.019	1.057	1.037	0.992	0.771791	nucleus	K04429	TAO; thousand and one amino acid protein kinase [EC:2.7.11.1]	rno04010 MAPK signaling pathway	GO:0000075 cell cycle checkpoint; GO:0000077 DNA damage checkpoint; GO:0000165 MAPK cascade; GO:0000186 activation of MAPKK activity; GO:0000187 activation of MAPK activity; GO:0000226 microtubule cytoskeleton organization; GO:0000278 mitotic cell cycle; GO:0001932 regulation of protein phosphorylation; GO:0001934 positive regulation of protein phosphorylation; GO:0006464 cellular protein modific…	GO:0005622 intracellular; GO:0005623 cell; GO:0005737 cytoplasm; GO:0005829 cytosol; GO:0005856 cytoskeleton; GO:0015630 microtubule cytoskeleton; GO:0043226 organelle; GO:0043228 non-membrane-bounded organelle; GO:0043229 intracellular organelle; GO:0043232 intracellular non-membrane-bounded organelle; GO:0048471 perinuclear region of cytoplasm;	GO:0000166 nucleotide binding; GO:0003824 catalytic activity; GO:0004672 protein kinase activity; GO:0004674 protein serine/threonine kinase activity; GO:0004709 MAP kinase kinase kinase activity; GO:0005488 binding; GO:0005515 protein binding; GO:0005524 ATP binding; GO:0008022 protein C-terminus binding; GO:0008047 enzyme activator activity; GO:0008092 cytoskeletal protein binding; GO:0008144 d…	PF00069	Protein kinase domain	T	KOG0577	Serine/threonine protein kinase
D3ZX06	GH3 domain-containing OS=Rattus norvegicus OX=10116 GN=Ghdc PE=1 SV=1	Ghdc	57.8	8	3	4	3	3	1.048	0.929	1.034	0.934	1.05	0.979	0.932	1.048	1.124	0.984	0.772667	extracellular				GO:0001775 cell activation; GO:0002252 immune effector process; GO:0002263 cell activation involved in immune response; GO:0002274 myeloid leukocyte activation; GO:0002275 myeloid cell activation involved in immune response; GO:0002283 neutrophil activation involved in immune response; GO:0002366 leukocyte activation involved in immune response; GO:0002376 immune system process; GO:0002443 leukoc…	GO:0005576 extracellular region; GO:0005622 intracellular; GO:0005623 cell; GO:0005737 cytoplasm; GO:0005783 endoplasmic reticulum; GO:0012505 endomembrane system; GO:0030141 secretory granule; GO:0031410 cytoplasmic vesicle; GO:0031974 membrane-enclosed lumen; GO:0031982 vesicle; GO:0031983 vesicle lumen; GO:0034774 secretory granule lumen; GO:0035580 specific granule lumen; GO:0042581 specific …
M0RA08	Perilipin OS=Rattus norvegicus OX=10116 GN=Plin3 PE=1 SV=1	Plin3	47.3	9	3	3	3	3	0.994	0.892	0.994	1.045	1.04	1.059	1.018	1.013	0.996	1.092	0.0713847	nucleus	K20287			GO:0006810 transport; GO:0016192 vesicle-mediated transport; GO:0051179 localization; GO:0051234 establishment of localization;	GO:0005622 intracellular; GO:0005623 cell; GO:0005737 cytoplasm; GO:0005768 endosome; GO:0005794 Golgi apparatus; GO:0005811 lipid droplet; GO:0005829 cytosol; GO:0012505 endomembrane system; GO:0030133 transport vesicle; GO:0031410 cytoplasmic vesicle; GO:0031982 vesicle; GO:0043226 organelle; GO:0043227 membrane-bounded organelle; GO:0043228 non-membrane-bounded organelle; GO:0043229 intracellu…
A0A0G2QC64	WD repeat domain 34 OS=Rattus norvegicus OX=10116 GN=Wdr34 PE=4 SV=1	Wdr34	57.9	3	1	2	1	1	0.903	0.987	0.908	1.03	1.014	1.187	1.171	1.152	0.984	1.155	0.0696396	mitochondria	K22868			GO:0006810 transport; GO:0006928 movement of cell or subcellular component; GO:0006996 organelle organization; GO:0007017 microtubule-based process; GO:0007018 microtubule-based movement; GO:0009987 cellular process; GO:0010970 transport along microtubule; GO:0016043 cellular component organization; GO:0022607 cellular component assembly; GO:0030030 cell projection organization; GO:0030031 cell p…	GO:0005622 intracellular; GO:0005623 cell; GO:0005737 cytoplasm; GO:0005814 centriole; GO:0005815 microtubule organizing center; GO:0005829 cytosol; GO:0005856 cytoskeleton; GO:0005868 cytoplasmic dynein complex; GO:0005875 microtubule associated complex; GO:0005929 cilium; GO:0005930 axoneme; GO:0015630 microtubule cytoskeleton; GO:0030286 dynein complex; GO:0032838 plasma membrane bounded cell …	GO:0005488 binding; GO:0005515 protein binding; GO:0045503 dynein light chain binding; GO:0045504 dynein heavy chain binding;			Z	KOG1587	Cytoplasmic dynein intermediate chain
F1M842	Tumor protein p53-binding protein 1 OS=Rattus norvegicus OX=10116 GN=Tp53bp1 PE=1 SV=3	Tp53bp1	212.7	4	5	7	5	5	0.978	0.948	0.921	1.006	1.103	1.134	1.028	1.127	1.096	1.139	0.0322848	nucleus	K20915	TP53BP1; tumor suppressor p53-binding protein 1	rno04621 NOD-like receptor signaling pathway	GO:0000018 regulation of DNA recombination; GO:0000075 cell cycle checkpoint; GO:0000077 DNA damage checkpoint; GO:0000726 non-recombinational repair; GO:0002637 regulation of immunoglobulin production; GO:0002639 positive regulation of immunoglobulin production; GO:0002682 regulation of immune system process; GO:0002684 positive regulation of immune system process; GO:0002694 regulation of leuko…	GO:0000228 nuclear chromosome; GO:0000775 chromosome, centromeric region; GO:0000776 kinetochore; GO:0000781 chromosome, telomeric region; GO:0000784 nuclear chromosome, telomeric region; GO:0005622 intracellular; GO:0005623 cell; GO:0005634 nucleus; GO:0005654 nucleoplasm; GO:0005657 replication fork; GO:0005694 chromosome; GO:0005737 cytoplasm; GO:0016604 nuclear body; GO:0031974 membrane-enclo…	GO:0001085 RNA polymerase II transcription factor binding; GO:0001102 RNA polymerase II activating transcription factor binding; GO:0002039 p53 binding; GO:0003676 nucleic acid binding; GO:0003677 DNA binding; GO:0003684 damaged DNA binding; GO:0003712 transcription coregulator activity; GO:0005488 binding; GO:0005515 protein binding; GO:0008134 transcription factor binding; GO:0033613 activating…	PF09038	Tumour suppressor p53-binding protein-1 Tudor	K	KOG3548	DNA damage checkpoint protein RHP9/CRB2/53BP1
A0A0G2K393	Pleckstrin OS=Rattus norvegicus OX=10116 GN=Plek PE=1 SV=1	Plek	37.2	11	2	2	2	2	0.912	0.82	0.814	1.08	1.22	1.194	0.979	1.105	1.129	1.372	0.0038246	cytoplasm				GO:0001775 cell activation; GO:0002244 hematopoietic progenitor cell differentiation; GO:0002376 immune system process; GO:0002520 immune system development; GO:0002576 platelet degranulation; GO:0002790 peptide secretion; GO:0006109 regulation of carbohydrate metabolic process; GO:0006355 regulation of transcription, DNA-templated; GO:0006357 regulation of transcription by RNA polymerase II; GO:…	GO:0001726 ruffle; GO:0005576 extracellular region; GO:0005622 intracellular; GO:0005623 cell; GO:0005737 cytoplasm; GO:0005829 cytosol; GO:0005886 plasma membrane; GO:0016020 membrane; GO:0031252 cell leading edge; GO:0031253 cell projection membrane; GO:0031256 leading edge membrane; GO:0032587 ruffle membrane; GO:0042995 cell projection; GO:0071944 cell periphery; GO:0098590 plasma membrane re…	GO:0000981 DNA-binding transcription factor activity, RNA polymerase II-specific; GO:0003700 DNA-binding transcription factor activity; GO:0005080 protein kinase C binding; GO:0005488 binding; GO:0005515 protein binding; GO:0005543 phospholipid binding; GO:0008289 lipid binding; GO:0019899 enzyme binding; GO:0019900 kinase binding; GO:0019901 protein kinase binding; GO:0035091 phosphatidylinosito…	PF00169; PF00610	PH domain; Domain found in Dishevelled, Egl-10, and Pleckstrin (DEP)
D3ZZK8	FSHD region gene 1 OS=Rattus norvegicus OX=10116 GN=Frg1 PE=1 SV=3	Frg1	29	4	1	2	1	1	1.002	1.019	1.082	1.048	0.823	1.041	1.265	0.993	0.785	0.938	0.45087	cytoplasm,nucleus	K13122			GO:0000375 RNA splicing, via transesterification reactions; GO:0000377 RNA splicing, via transesterification reactions with bulged adenosine as nucleophile; GO:0000398 mRNA splicing, via spliceosome; GO:0006139 nucleobase-containing compound metabolic process; GO:0006396 RNA processing; GO:0006397 mRNA processing; GO:0006725 cellular aromatic compound metabolic process; GO:0006807 nitrogen compou…	GO:0005622 intracellular; GO:0005623 cell; GO:0005634 nucleus; GO:0005681 spliceosomal complex; GO:0005730 nucleolus; GO:0005737 cytoplasm; GO:0031974 membrane-enclosed lumen; GO:0031981 nuclear lumen; GO:0032991 protein-containing complex; GO:0043226 organelle; GO:0043227 membrane-bounded organelle; GO:0043228 non-membrane-bounded organelle; GO:0043229 intracellular organelle; GO:0043231 intrace…	GO:0003779 actin binding; GO:0005488 binding; GO:0005515 protein binding; GO:0008092 cytoskeletal protein binding; GO:0044877 protein-containing complex binding; GO:0051015 actin filament binding;	PF06229	FRG1-like family	Z	KOG3962	Predicted actin-bundling protein
D4AA38	Holocarboxylase synthetase OS=Rattus norvegicus OX=10116 GN=Hlcs PE=1 SV=2	Hlcs	73.3	3	2	2	2	2	1.028	0.966	0.985	0.95	1.042	1.048	1.006	1.103	1.097	1.02	0.621798	nucleus	K01942	HLCS; biotin---protein ligase [EC:6.3.4.9 6.3.4.10 6.3.4.11 6.3.4.15]	rno01100 Metabolic pathways; rno00780 Biotin metabolism	GO:0001101 response to acid chemical; GO:0006082 organic acid metabolic process; GO:0006325 chromatin organization; GO:0006464 cellular protein modification process; GO:0006732 coenzyme metabolic process; GO:0006766 vitamin metabolic process; GO:0006767 water-soluble vitamin metabolic process; GO:0006768 biotin metabolic process; GO:0006790 sulfur compound metabolic process; GO:0006807 nitrogen c…	GO:0000785 chromatin; GO:0005622 intracellular; GO:0005623 cell; GO:0005634 nucleus; GO:0005652 nuclear lamina; GO:0005694 chromosome; GO:0005737 cytoplasm; GO:0005739 mitochondrion; GO:0005829 cytosol; GO:0016363 nuclear matrix; GO:0031974 membrane-enclosed lumen; GO:0031981 nuclear lumen; GO:0034399 nuclear periphery; GO:0043226 organelle; GO:0043227 membrane-bounded organelle; GO:0043228 non-m…	GO:0003824 catalytic activity; GO:0004080 biotin-[propionyl-CoA-carboxylase (ATP-hydrolyzing)] ligase activity; GO:0005488 binding; GO:0005515 protein binding; GO:0008144 drug binding; GO:0009374 biotin binding; GO:0016874 ligase activity; GO:0016879 ligase activity, forming carbon-nitrogen bonds; GO:0018271 biotin-protein ligase activity; GO:0019842 vitamin binding; GO:0019899 enzyme binding; GO…	PF03099	Biotin/lipoate A/B protein ligase family	H	KOG1536	Biotin holocarboxylase synthetase/biotin-protein ligase
A0A0G2JZB6	Uncharacterized protein OS=Rattus norvegicus OX=10116 PE=1 SV=1	--	15.8	10	1	3	1	1	0.982	0.895	0.985	1.035	1.086	1.042	0.959	1.007	1.049	1.105	0.0445314	nucleus				GO:0000154 rRNA modification; GO:0006139 nucleobase-containing compound metabolic process; GO:0006364 rRNA processing; GO:0006396 RNA processing; GO:0006399 tRNA metabolic process; GO:0006400 tRNA modification; GO:0006725 cellular aromatic compound metabolic process; GO:0006807 nitrogen compound metabolic process; GO:0008033 tRNA processing; GO:0008152 metabolic process; GO:0009451 RNA modificati…	GO:0005622 intracellular; GO:0005623 cell; GO:0005634 nucleus; GO:0005654 nucleoplasm; GO:0031974 membrane-enclosed lumen; GO:0031981 nuclear lumen; GO:0043226 organelle; GO:0043227 membrane-bounded organelle; GO:0043229 intracellular organelle; GO:0043231 intracellular membrane-bounded organelle; GO:0043233 organelle lumen; GO:0070013 intracellular organelle lumen;	GO:0003676 nucleic acid binding; GO:0003723 RNA binding; GO:0005488 binding; GO:0097159 organic cyclic compound binding; GO:1901363 heterocyclic compound binding;			S	KOG3943	THUMP domain-containing proteins
D3ZMZ8	Interferon-induced transmembrane protein 10 OS=Rattus norvegicus OX=10116 GN=Ifitm10 PE=1 SV=2	Ifitm10	21.4	5	1	1	1	1	1.066	1.138	1.155	0.815	0.954	0.87	0.912	1.067	1.171	0.786	0.00946734	plasma membrane	K06566
A0A140UHX9	CCZ1 homolog B, vacuolar protein-trafficking and biogenesis-associated OS=Rattus norvegicus OX=10116 GN=Ccz1b PE=1 SV=1	Ccz1b	55.6	9	4	7	4	4	0.982	1.001	0.964	1.014	0.973	1.065	1.095	1.051	0.96	1.036	0.290247	cytoplasm				GO:0006810 transport; GO:0016192 vesicle-mediated transport; GO:0051179 localization; GO:0051234 establishment of localization; GO:0065007 biological regulation; GO:0065009 regulation of molecular function;	GO:0005622 intracellular; GO:0005623 cell; GO:0005737 cytoplasm; GO:0005768 endosome; GO:0005770 late endosome; GO:0005829 cytosol; GO:0012505 endomembrane system; GO:0016234 inclusion body; GO:0016235 aggresome; GO:0031410 cytoplasmic vesicle; GO:0031982 vesicle; GO:0032991 protein-containing complex; GO:0035658 Mon1-Ccz1 complex; GO:0043226 organelle; GO:0043227 membrane-bounded organelle; GO:0…	GO:0005085 guanyl-nucleotide exchange factor activity; GO:0005488 binding; GO:0005515 protein binding; GO:0019899 enzyme binding; GO:0051020 GTPase binding; GO:0098772 molecular function regulator;			V	KOG2622	Putative myrosinase precursor
D3ZV75	Major facilitator superfamily domain-containing 1 OS=Rattus norvegicus OX=10116 GN=Mfsd1 PE=4 SV=1	Mfsd1	51.2	2	1	1	1	1	0.942	0.814	0.87	1.131	1.134	1.147	1.011	1.014	1.003	1.299	0.00341729	plasma membrane									G	KOG4686	Predicted sugar transporter
A0A0G2JU11	Cyclic nucleotide ras GEF OS=Rattus norvegicus OX=10116 GN=Rapgef2 PE=1 SV=1	Rapgef2	185.4	3	4	7	3	4	0.944	1.036	1.042	0.933	0.927	1.08	1.165	1.158	0.994	0.973	0.649973	cytoplasm	K08018	RAPGEF2; Rap guanine nucleotide exchange factor 2	rno04530 Tight junction; rno04010 MAPK signaling pathway; rno04015 Rap1 signaling pathway	GO:0000165 MAPK cascade; GO:0001568 blood vessel development; GO:0001764 neuron migration; GO:0001885 endothelial cell development; GO:0001932 regulation of protein phosphorylation; GO:0001934 positive regulation of protein phosphorylation; GO:0001944 vasculature development; GO:0002064 epithelial cell development; GO:0003158 endothelium development; GO:0006464 cellular protein modification proce…	GO:0005622 intracellular; GO:0005623 cell; GO:0005737 cytoplasm; GO:0005768 endosome; GO:0005770 late endosome; GO:0005829 cytosol; GO:0005886 plasma membrane; GO:0005887 integral component of plasma membrane; GO:0005911 cell-cell junction; GO:0005923 bicellular tight junction; GO:0012505 endomembrane system; GO:0016020 membrane; GO:0016021 integral component of membrane; GO:0016324 apical plasma…	GO:0000166 nucleotide binding; GO:0001664 G protein-coupled receptor binding; GO:0005085 guanyl-nucleotide exchange factor activity; GO:0005088 Ras guanyl-nucleotide exchange factor activity; GO:0005096 GTPase activator activity; GO:0005102 signaling receptor binding; GO:0005488 binding; GO:0005509 calcium ion binding; GO:0005515 protein binding; GO:0005543 phospholipid binding; GO:0008047 enzyme…	PF00618; PF00595; PF00788	RasGEF N-terminal motif; PDZ domain (Also known as DHR or GLGF); Ras association (RalGDS/AF-6) domain	T	KOG3629	Guanine-nucleotide releasing factor
A0A0G2QC33	Cysteine protease OS=Rattus norvegicus OX=10116 GN=Atg4b PE=1 SV=1	Atg4b	44.3	4	1	2	1	1	0.921	1.046	1.227	1.025	0.915	0.87	0.951	0.849	0.893	0.88	0.267999	cytoplasm	K08342	ATG4; cysteine protease ATG4 [EC:3.4.22.-]	rno04140 Autophagy - animal	GO:0000045 autophagosome assembly; GO:0000422 autophagy of mitochondrion; GO:0006464 cellular protein modification process; GO:0006497 protein lipidation; GO:0006501 C-terminal protein lipidation; GO:0006508 proteolysis; GO:0006605 protein targeting; GO:0006612 protein targeting to membrane; GO:0006807 nitrogen compound metabolic process; GO:0006810 transport; GO:0006886 intracellular protein tra…	GO:0005622 intracellular; GO:0005623 cell; GO:0005737 cytoplasm; GO:0005829 cytosol;	GO:0003824 catalytic activity; GO:0004175 endopeptidase activity; GO:0004197 cysteine-type endopeptidase activity; GO:0008233 peptidase activity; GO:0008234 cysteine-type peptidase activity; GO:0016787 hydrolase activity; GO:0070011 peptidase activity, acting on L-amino acid peptides; GO:0140096 catalytic activity, acting on a protein;			UZ	KOG2674	Cysteine protease required for autophagy - Apg4p/Aut2p
F1LPG5	Complex I-B15 OS=Rattus norvegicus OX=10116 GN=Ndufb4 PE=1 SV=1	Ndufb4	15.1	40	4	20	4	4	1.023	1.055	1.028	1.035	1	0.939	0.939	0.907	0.966	0.958	0.215876	cytoplasm,nucleus	K03960	NDUFB4; NADH dehydrogenase (ubiquinone) 1 beta subcomplex subunit 4	rno00190 Oxidative phosphorylation; rno01100 Metabolic pathways; rno04723 Retrograde endocannabinoid signaling; rno04714 Thermogenesis; rno05020 Prion disease; rno05010 Alzheimer disease; rno05012 Parkinson disease; rno05014 Amyotrophic lateral sclerosis; rno05022 Pathways of neurodegeneration - multiple diseases; rno04932 Non-alcoholic fatty liver disease; rno05415 Diabetic cardiomyopathy; rno05…	GO:0006091 generation of precursor metabolites and energy; GO:0006119 oxidative phosphorylation; GO:0006120 mitochondrial electron transport, NADH to ubiquinone; GO:0006139 nucleobase-containing compound metabolic process; GO:0006163 purine nucleotide metabolic process; GO:0006725 cellular aromatic compound metabolic process; GO:0006753 nucleoside phosphate metabolic process; GO:0006793 phosphoru…	GO:0005622 intracellular; GO:0005623 cell; GO:0005634 nucleus; GO:0005635 nuclear envelope; GO:0005737 cytoplasm; GO:0005739 mitochondrion; GO:0005740 mitochondrial envelope; GO:0005743 mitochondrial inner membrane; GO:0005746 mitochondrial respirasome; GO:0005747 mitochondrial respiratory chain complex I; GO:0012505 endomembrane system; GO:0016020 membrane; GO:0019866 organelle inner membrane; G…	GO:0003824 catalytic activity; GO:0003954 NADH dehydrogenase activity; GO:0008137 NADH dehydrogenase (ubiquinone) activity; GO:0016491 oxidoreductase activity; GO:0016651 oxidoreductase activity, acting on NAD(P)H; GO:0016655 oxidoreductase activity, acting on NAD(P)H, quinone or similar compound as acceptor; GO:0050136 NADH dehydrogenase (quinone) activity;
D3ZVR9	Phosphoglucomutase 5 OS=Rattus norvegicus OX=10116 GN=Pgm5 PE=1 SV=3	Pgm5	62.2	24	12	31	12	12	1.055	0.99	1.017	1.016	0.946	0.976	1.032	0.961	0.931	0.96	0.208915	cytoskeleton	K15636				GO:0001725 stress fiber; GO:0005622 intracellular; GO:0005623 cell; GO:0005737 cytoplasm; GO:0005856 cytoskeleton; GO:0005886 plasma membrane; GO:0005911 cell-cell junction; GO:0005912 adherens junction; GO:0005914 spot adherens junction; GO:0005925 focal adhesion; GO:0009898 cytoplasmic side of plasma membrane; GO:0014704 intercalated disc; GO:0015629 actin cytoskeleton; GO:0016010 dystrophin-as…	GO:0005198 structural molecule activity;	PF02878; PF02879; PF02880	Phosphoglucomutase/phosphomannomutase, alpha/beta/alpha domain I; Phosphoglucomutase/phosphomannomutase, alpha/beta/alpha domain II; Phosphoglucomutase/phosphomannomutase, alpha/beta/alpha domain III	G	KOG0625	Phosphoglucomutase
A0A0G2K7L4	Inositol-tetrakisphosphate 1-kinase OS=Rattus norvegicus OX=10116 GN=Itpk1 PE=1 SV=1	Itpk1	50.3	8	2	5	2	2	1.025	1.023	1.004	0.999	0.888	1.107	1.247	1.108	0.889	0.981	0.735584	nucleus				GO:0006066 alcohol metabolic process; GO:0006793 phosphorus metabolic process; GO:0006796 phosphate-containing compound metabolic process; GO:0006950 response to stress; GO:0007154 cell communication; GO:0007165 signal transduction; GO:0007275 multicellular organism development; GO:0007399 nervous system development; GO:0007596 blood coagulation; GO:0007599 hemostasis; GO:0008152 metabolic proces…	GO:0005622 intracellular; GO:0005623 cell; GO:0005737 cytoplasm; GO:0005829 cytosol; GO:0005886 plasma membrane; GO:0016020 membrane; GO:0016324 apical plasma membrane; GO:0045177 apical part of cell; GO:0071944 cell periphery; GO:0098590 plasma membrane region;	GO:0003824 catalytic activity; GO:0016301 kinase activity; GO:0016740 transferase activity; GO:0016772 transferase activity, transferring phosphorus-containing groups; GO:0016773 phosphotransferase activity, alcohol group as acceptor; GO:0016787 hydrolase activity; GO:0016788 hydrolase activity, acting on ester bonds; GO:0016791 phosphatase activity; GO:0042578 phosphoric ester hydrolase activity…	PF05770	Inositol 1, 3, 4-trisphosphate 5/6-kinase
D4A9Q2	Angiomotin OS=Rattus norvegicus OX=10116 GN=Amot PE=1 SV=2	Amot	121.2	2	2	2	2	2												cytoplasm	K16819	AMOT; angiomotin	rno04390 Hippo signaling pathway; rno04530 Tight junction	GO:0001568 blood vessel development; GO:0001570 vasculogenesis; GO:0001667 ameboidal-type cell migration; GO:0001701 in utero embryonic development; GO:0001702 gastrulation with mouth forming second; GO:0001944 vasculature development; GO:0003008 system process; GO:0003013 circulatory system process; GO:0003018 vascular process in circulatory system; GO:0003365 establishment of cell polarity invo…	GO:0001725 stress fiber; GO:0001726 ruffle; GO:0005622 intracellular; GO:0005623 cell; GO:0005634 nucleus; GO:0005737 cytoplasm; GO:0005829 cytosol; GO:0005856 cytoskeleton; GO:0005884 actin filament; GO:0005886 plasma membrane; GO:0005911 cell-cell junction; GO:0005923 bicellular tight junction; GO:0009897 external side of plasma membrane; GO:0009986 cell surface; GO:0015629 actin cytoskeleton; …	GO:0005488 binding; GO:0005515 protein binding; GO:0038023 signaling receptor activity; GO:0042802 identical protein binding; GO:0043532 angiostatin binding; GO:0060089 molecular transducer activity;
D3ZZ81	PTPRF-interacting protein alpha 1 OS=Rattus norvegicus OX=10116 GN=Ppfia1 PE=1 SV=1	Ppfia1	134.5	5	5	8	2	2	1.022	0.96	0.927	0.981	1.03	1.105	1.073	1.126	1.05	1.071	0.201808	nucleus				GO:0007154 cell communication; GO:0007155 cell adhesion; GO:0007160 cell-matrix adhesion; GO:0007165 signal transduction; GO:0009987 cellular process; GO:0010639 negative regulation of organelle organization; GO:0022610 biological adhesion; GO:0023052 signaling; GO:0031589 cell-substrate adhesion; GO:0032231 regulation of actin filament bundle assembly; GO:0032232 negative regulation of actin fil…	GO:0005622 intracellular; GO:0005623 cell; GO:0005737 cytoplasm; GO:0005829 cytosol; GO:0005912 adherens junction; GO:0005925 focal adhesion; GO:0030054 cell junction; GO:0030055 cell-substrate junction; GO:0045202 synapse; GO:0048786 presynaptic active zone; GO:0070161 anchoring junction; GO:0098793 presynapse;		PF00536; PF07647	SAM domain (Sterile alpha motif); SAM domain (Sterile alpha motif)	S	KOG0249	LAR-interacting protein and related proteins
A0A0G2JTH4	Integrin-associated protein OS=Rattus norvegicus OX=10116 GN=Cd47 PE=1 SV=1	Cd47	38.9	12	4	14	4	4	1.048	1.033	0.977	1.002	0.97	0.962	0.991	0.96	0.969	0.959	0.172039	plasma membrane	K06266	CD47; CD47 antigen (Rh-related antigen, integrin-associated signal transducer)	rno04512 ECM-receptor interaction	GO:0001775 cell activation; GO:0002252 immune effector process; GO:0002263 cell activation involved in immune response; GO:0002274 myeloid leukocyte activation; GO:0002275 myeloid cell activation involved in immune response; GO:0002283 neutrophil activation involved in immune response; GO:0002366 leukocyte activation involved in immune response; GO:0002376 immune system process; GO:0002443 leukoc…	GO:0005576 extracellular region; GO:0005615 extracellular space; GO:0005622 intracellular; GO:0005623 cell; GO:0005737 cytoplasm; GO:0005886 plasma membrane; GO:0005887 integral component of plasma membrane; GO:0012505 endomembrane system; GO:0012506 vesicle membrane; GO:0016020 membrane; GO:0016021 integral component of membrane; GO:0030141 secretory granule; GO:0030659 cytoplasmic vesicle membr…	GO:0038023 signaling receptor activity; GO:0060089 molecular transducer activity; GO:0070053 thrombospondin receptor activity;	PF08204	CD47 immunoglobulin-like domain
A0A0G2JTN8	ATP synthase lipid-binding protein OS=Rattus norvegicus OX=10116 GN=Atp5mc2 PE=3 SV=1	Atp5mc2	15.5	5	1	1	1	1	1.053	1.149	1.03	1.137	0.839	0.8	0.954	0.704	0.738	0.859	0.228429	plasma membrane	K02128	ATPeF0C; F-type H+-transporting ATPase subunit c	rno00190 Oxidative phosphorylation; rno01100 Metabolic pathways; rno04714 Thermogenesis; rno05020 Prion disease; rno05010 Alzheimer disease; rno05012 Parkinson disease; rno05014 Amyotrophic lateral sclerosis; rno05022 Pathways of neurodegeneration - multiple diseases; rno05415 Diabetic cardiomyopathy; rno05208 Chemical carcinogenesis - reactive oxygen species; rno05016 Huntington disease	GO:0006139 nucleobase-containing compound metabolic process; GO:0006163 purine nucleotide metabolic process; GO:0006164 purine nucleotide biosynthetic process; GO:0006725 cellular aromatic compound metabolic process; GO:0006753 nucleoside phosphate metabolic process; GO:0006754 ATP biosynthetic process; GO:0006793 phosphorus metabolic process; GO:0006796 phosphate-containing compound metabolic pr…	GO:0000276 mitochondrial proton-transporting ATP synthase complex, coupling factor F(o); GO:0005622 intracellular; GO:0005623 cell; GO:0005737 cytoplasm; GO:0005739 mitochondrion; GO:0005740 mitochondrial envelope; GO:0005743 mitochondrial inner membrane; GO:0005753 mitochondrial proton-transporting ATP synthase complex; GO:0016020 membrane; GO:0016469 proton-transporting two-sector ATPase comple…	GO:0003824 catalytic activity; GO:0005215 transporter activity; GO:0008324 cation transmembrane transporter activity; GO:0015075 ion transmembrane transporter activity; GO:0015077 monovalent inorganic cation transmembrane transporter activity; GO:0015078 proton transmembrane transporter activity; GO:0015318 inorganic molecular entity transmembrane transporter activity; GO:0015399 primary active t…			C	KOG3025	Mitochondrial F1F0-ATP synthase, subunit c/ATP9/proteolipid
F1LSK6	Cytochrome P450 20A1 OS=Rattus norvegicus OX=10116 GN=Cyp20a1 PE=1 SV=1	Cyp20a1	51.9	4	2	2	2	2	0.871	0.844	0.844	1.059	1.05	1.374	1.309	1.298	0.992	1.361	0.0277927	endoplasmic reticulum	K07435						PF00067	Cytochrome P450	IQ	KOG0157	Cytochrome P450 CYP4/CYP19/CYP26 subfamilies
F7EMK8	Aldose reductase-related protein 1-like OS=Rattus norvegicus OX=10116 GN=LOC100910708 PE=3 SV=1	LOC100910708	33.7	20	5	10	2	5	1.07	0.986	1.094	0.953	0.968	0.89	0.919	0.934	1.016	0.892	0.0496728	cytoplasm,nucleus				GO:0001523 retinoid metabolic process; GO:0006066 alcohol metabolic process; GO:0006629 lipid metabolic process; GO:0006694 steroid biosynthetic process; GO:0006703 estrogen biosynthetic process; GO:0006714 sesquiterpenoid metabolic process; GO:0006720 isoprenoid metabolic process; GO:0006721 terpenoid metabolic process; GO:0006725 cellular aromatic compound metabolic process; GO:0006807 nitrogen…	GO:0005622 intracellular; GO:0005623 cell; GO:0005737 cytoplasm; GO:0005739 mitochondrion; GO:0005759 mitochondrial matrix; GO:0005829 cytosol; GO:0031974 membrane-enclosed lumen; GO:0043226 organelle; GO:0043227 membrane-bounded organelle; GO:0043229 intracellular organelle; GO:0043231 intracellular membrane-bounded organelle; GO:0043233 organelle lumen; GO:0070013 intracellular organelle lumen;	GO:0001758 retinal dehydrogenase activity; GO:0003824 catalytic activity; GO:0004032 alditol:NADP+ 1-oxidoreductase activity; GO:0004033 aldo-keto reductase (NADP) activity; GO:0004303 estradiol 17-beta-dehydrogenase activity; GO:0008106 alcohol dehydrogenase (NADP+) activity; GO:0016229 steroid dehydrogenase activity; GO:0016491 oxidoreductase activity; GO:0016614 oxidoreductase activity, acting…	PF00248	Aldo/keto reductase family	L	KOG1577	Aldo/keto reductase family proteins
M0R7Q5	40S ribosomal protein S8 OS=Rattus norvegicus OX=10116 GN=LOC100363452 PE=3 SV=1	LOC100363452	24.2	19	3	15	3	3	0.92	0.916	0.918	1.048	1.065	1.196	1.123	1.141	1.016	1.202	0.0119871	nucleus	K02995	RP-S8e; small subunit ribosomal protein S8e	rno03010 Ribosome; rno05171 Coronavirus disease - COVID-19	GO:0000462 maturation of SSU-rRNA from tricistronic rRNA transcript (SSU-rRNA, 5.8S rRNA, LSU-rRNA); GO:0006139 nucleobase-containing compound metabolic process; GO:0006364 rRNA processing; GO:0006396 RNA processing; GO:0006725 cellular aromatic compound metabolic process; GO:0006807 nitrogen compound metabolic process; GO:0008152 metabolic process; GO:0009987 cellular process; GO:0010467 gene ex…	GO:0005622 intracellular; GO:0005623 cell; GO:0005737 cytoplasm; GO:0005829 cytosol; GO:0005840 ribosome; GO:0015935 small ribosomal subunit; GO:0022626 cytosolic ribosome; GO:0022627 cytosolic small ribosomal subunit; GO:0032991 protein-containing complex; GO:0043226 organelle; GO:0043228 non-membrane-bounded organelle; GO:0043229 intracellular organelle; GO:0043232 intracellular non-membrane-bo…	GO:0003735 structural constituent of ribosome; GO:0005198 structural molecule activity;			J	KOG3283	40S ribosomal protein S8
A0A0G2K8I0	SH3 domain-binding glutamic acid-rich-like protein OS=Rattus norvegicus OX=10116 GN=Sh3bgrl2 PE=1 SV=1	Sh3bgrl2	10.7	13	1	4	1	1	1.157	1.058	0.987	1.014	0.922	0.872	0.946	0.86	0.909	0.877	0.108554	cytoplasm					GO:0005622 intracellular; GO:0005623 cell; GO:0005634 nucleus; GO:0005635 nuclear envelope; GO:0005654 nucleoplasm; GO:0005737 cytoplasm; GO:0012505 endomembrane system; GO:0016020 membrane; GO:0031090 organelle membrane; GO:0031965 nuclear membrane; GO:0031967 organelle envelope; GO:0031974 membrane-enclosed lumen; GO:0031975 envelope; GO:0031981 nuclear lumen; GO:0043226 organelle; GO:0043227 m…				S	KOG4023	Uncharacterized conserved protein
A0A0G2K1A2	Myeloperoxidase OS=Rattus norvegicus OX=10116 GN=Mpo PE=1 SV=1	Mpo	80.8	17	11	31	4	12	0.529	0.506	0.526	0.694	1.138	2.716	2.386	3.916	1.641	2.914	0.0852563	endoplasmic reticulum				GO:0000302 response to reactive oxygen species; GO:0000303 response to superoxide; GO:0000305 response to oxygen radical; GO:0001775 cell activation; GO:0001878 response to yeast; GO:0002148 hypochlorous acid metabolic process; GO:0002149 hypochlorous acid biosynthetic process; GO:0002252 immune effector process; GO:0002263 cell activation involved in immune response; GO:0002274 myeloid leukocyte…	GO:0000323 lytic vacuole; GO:0005576 extracellular region; GO:0005615 extracellular space; GO:0005622 intracellular; GO:0005623 cell; GO:0005634 nucleus; GO:0005737 cytoplasm; GO:0005764 lysosome; GO:0005766 primary lysosome; GO:0005773 vacuole; GO:0005775 vacuolar lumen; GO:0012505 endomembrane system; GO:0030141 secretory granule; GO:0031410 cytoplasmic vesicle; GO:0031974 membrane-enclosed lum…	GO:0003682 chromatin binding; GO:0003824 catalytic activity; GO:0004601 peroxidase activity; GO:0005488 binding; GO:0005539 glycosaminoglycan binding; GO:0008201 heparin binding; GO:0016209 antioxidant activity; GO:0016491 oxidoreductase activity; GO:0016684 oxidoreductase activity, acting on peroxide as acceptor; GO:0043167 ion binding; GO:0043168 anion binding; GO:0097367 carbohydrate derivativ…	PF03098	Animal haem peroxidase	S	KOG2408	Peroxidase/oxygenase
F1LT35	Similar to 60S ribosomal protein L23a OS=Rattus norvegicus OX=10116 GN=RGD1564606 PE=3 SV=1	RGD1564606	17.7	15	2	4	2	2	0.974	0.902	0.916	1.004	1.074	1.162	1.081	1.157	1.07	1.16	0.0378453	cytoplasm	K02893	RP-L23Ae; large subunit ribosomal protein L23Ae	rno03010 Ribosome; rno05171 Coronavirus disease - COVID-19						J	KOG1751	60s ribosomal protein L23
A0A0G2K3S1	Amyloid-beta A4 precursor protein-binding family B member 1 OS=Rattus norvegicus OX=10116 GN=Apbb1 PE=4 SV=1	Apbb1	51.3	3	1	1	1	1	1.038	1.002	1.06	0.957	0.958	0.999	1.043	1.044	1.001	0.94	0.0463056	nucleus				GO:0000122 negative regulation of transcription by RNA polymerase II; GO:0000902 cell morphogenesis; GO:0000904 cell morphogenesis involved in differentiation; GO:0001558 regulation of cell growth; GO:0001764 neuron migration; GO:0002791 regulation of peptide secretion; GO:0002793 positive regulation of peptide secretion; GO:0003008 system process; GO:0006139 nucleobase-containing compound metabo…	GO:0005622 intracellular; GO:0005623 cell; GO:0005634 nucleus; GO:0005654 nucleoplasm; GO:0005737 cytoplasm; GO:0005886 plasma membrane; GO:0016020 membrane; GO:0016604 nuclear body; GO:0016607 nuclear speck; GO:0030027 lamellipodium; GO:0030175 filopodium; GO:0030424 axon; GO:0030425 dendrite; GO:0030426 growth cone; GO:0030427 site of polarized growth; GO:0031252 cell leading edge; GO:0031974 m…	GO:0001540 amyloid-beta binding; GO:0003682 chromatin binding; GO:0005488 binding; GO:0005515 protein binding; GO:0008092 cytoskeletal protein binding; GO:0008134 transcription factor binding; GO:0019899 enzyme binding; GO:0033218 amide binding; GO:0035035 histone acetyltransferase binding; GO:0042277 peptide binding; GO:0042393 histone binding; GO:0044877 protein-containing complex binding; GO:0…	PF00397; PF00640	WW domain; Phosphotyrosine interaction domain (PTB/PID)
A0A0G2JUX5	Transcriptional activator protein Pur-beta OS=Rattus norvegicus OX=10116 GN=Purb PE=1 SV=1	Purb	33.5	25	6	23	6	6	0.986	1.122	1.01	1.022	0.99	0.862	0.871	0.844	0.969	0.922	0.276636	cytoplasm	K21799			GO:0000122 negative regulation of transcription by RNA polymerase II; GO:0002682 regulation of immune system process; GO:0006139 nucleobase-containing compound metabolic process; GO:0006259 DNA metabolic process; GO:0006260 DNA replication; GO:0006261 DNA-dependent DNA replication; GO:0006268 DNA unwinding involved in DNA replication; GO:0006355 regulation of transcription, DNA-templated; GO:0006…	GO:0000228 nuclear chromosome; GO:0005622 intracellular; GO:0005623 cell; GO:0005634 nucleus; GO:0005657 replication fork; GO:0005662 DNA replication factor A complex; GO:0005694 chromosome; GO:0030894 replisome; GO:0031974 membrane-enclosed lumen; GO:0031981 nuclear lumen; GO:0032991 protein-containing complex; GO:0032993 protein-DNA complex; GO:0043226 organelle; GO:0043227 membrane-bounded org…	GO:0000900 translation repressor activity, mRNA regulatory element binding; GO:0000976 transcription regulatory region sequence-specific DNA binding; GO:0000977 RNA polymerase II transcription regulatory region sequence-specific DNA binding; GO:0000981 DNA-binding transcription factor activity, RNA polymerase II-specific; GO:0001067 regulatory region nucleic acid binding; GO:0001227 DNA-binding t…			K	KOG3074	Transcriptional regulator of the PUR family, single-stranded-DNA-binding
A0A0G2JTI8	Aminopeptidase OS=Rattus norvegicus OX=10116 GN=Enpep PE=1 SV=1	Enpep	107.9	12	9	14	1	1	0.944	1.05	1.049	0.984	1.026	0.962	0.938	0.978	1.043	0.977	0.600531	endoplasmic reticulum	K11141	ENPEP; glutamyl aminopeptidase [EC:3.4.11.7]	rno04614 Renin-angiotensin system	GO:0001525 angiogenesis; GO:0001568 blood vessel development; GO:0001655 urogenital system development; GO:0001822 kidney development; GO:0001944 vasculature development; GO:0001990 regulation of systemic arterial blood pressure by hormone; GO:0001991 regulation of systemic arterial blood pressure by circulatory renin-angiotensin; GO:0002002 regulation of angiotensin levels in blood; GO:0002003 a…	GO:0005622 intracellular; GO:0005623 cell; GO:0005737 cytoplasm; GO:0005886 plasma membrane; GO:0005887 integral component of plasma membrane; GO:0005903 brush border; GO:0009897 external side of plasma membrane; GO:0009986 cell surface; GO:0012506 vesicle membrane; GO:0016020 membrane; GO:0016021 integral component of membrane; GO:0016324 apical plasma membrane; GO:0031090 organelle membrane; GO…	GO:0003824 catalytic activity; GO:0004177 aminopeptidase activity; GO:0005488 binding; GO:0008233 peptidase activity; GO:0008235 metalloexopeptidase activity; GO:0008237 metallopeptidase activity; GO:0008238 exopeptidase activity; GO:0008270 zinc ion binding; GO:0016787 hydrolase activity; GO:0033218 amide binding; GO:0042277 peptide binding; GO:0043167 ion binding; GO:0043169 cation binding; GO:…	PF01433; PF11838	Peptidase family M1; Domain of unknown function (DUF3358)	EO	KOG1046	Puromycin-sensitive aminopeptidase and related aminopeptidases
M0RC57	Small ArfGAP 1 OS=Rattus norvegicus OX=10116 GN=Smap1 PE=1 SV=1	Smap1	47.6	8	2	5	2	2	1.022	1.029	0.999	0.959	0.958	0.953	0.995	0.994	0.999	0.941	0.0026737	cytoplasm	K12486	SMAP; stromal membrane-associated protein	rno04144 Endocytosis	GO:0002682 regulation of immune system process; GO:0002684 positive regulation of immune system process; GO:0030100 regulation of endocytosis; GO:0032879 regulation of localization; GO:0043085 positive regulation of catalytic activity; GO:0043087 regulation of GTPase activity; GO:0043547 positive regulation of GTPase activity; GO:0044093 positive regulation of molecular function; GO:0045595 regul…	GO:0005622 intracellular; GO:0005623 cell; GO:0005737 cytoplasm;	GO:0005096 GTPase activator activity; GO:0005488 binding; GO:0005515 protein binding; GO:0008047 enzyme activator activity; GO:0030234 enzyme regulator activity; GO:0030276 clathrin binding; GO:0030695 GTPase regulator activity; GO:0060589 nucleoside-triphosphatase regulator activity; GO:0098772 molecular function regulator;	PF01412	Putative GTPase activating protein for Arf	T	KOG0703	Predicted GTPase-activating protein
A0A0U1RRW6	Diacylglycerol lipase-beta (Fragment) OS=Rattus norvegicus OX=10116 GN=Daglb PE=4 SV=1	Daglb	39.7	12	3	7	3	3	0.913	1.001	0.951	0.977	1.02	1.148	1.125	1.175	1.044	1.098	0.171596	cytoplasm				GO:0001505 regulation of neurotransmitter levels; GO:0001676 long-chain fatty acid metabolic process; GO:0006082 organic acid metabolic process; GO:0006629 lipid metabolic process; GO:0006631 fatty acid metabolic process; GO:0006690 icosanoid metabolic process; GO:0007275 multicellular organism development; GO:0007399 nervous system development; GO:0007405 neuroblast proliferation; GO:0008152 met…	GO:0005622 intracellular; GO:0005623 cell; GO:0005634 nucleus; GO:0005886 plasma membrane; GO:0016020 membrane; GO:0043226 organelle; GO:0043227 membrane-bounded organelle; GO:0043229 intracellular organelle; GO:0043231 intracellular membrane-bounded organelle; GO:0071944 cell periphery;	GO:0003824 catalytic activity; GO:0016298 lipase activity; GO:0016787 hydrolase activity; GO:0016788 hydrolase activity, acting on ester bonds; GO:0047372 acylglycerol lipase activity; GO:0052689 carboxylic ester hydrolase activity;			IOT	KOG2088	Predicted lipase/calmodulin-binding heat-shock protein
F7FA68	THUMP domain-containing protein OS=Rattus norvegicus OX=10116 PE=1 SV=1	--	24.3	13	3	5	3	3	1.017	1.007	0.99	1.02	0.958	0.996	1.04	0.976	0.939	0.987	0.530861	cytoplasm,plasma membrane	K06963			GO:0000154 rRNA modification; GO:0006139 nucleobase-containing compound metabolic process; GO:0006364 rRNA processing; GO:0006396 RNA processing; GO:0006399 tRNA metabolic process; GO:0006400 tRNA modification; GO:0006725 cellular aromatic compound metabolic process; GO:0006807 nitrogen compound metabolic process; GO:0008033 tRNA processing; GO:0008152 metabolic process; GO:0009451 RNA modificati…	GO:0005622 intracellular; GO:0005623 cell; GO:0005634 nucleus; GO:0005654 nucleoplasm; GO:0031974 membrane-enclosed lumen; GO:0031981 nuclear lumen; GO:0043226 organelle; GO:0043227 membrane-bounded organelle; GO:0043229 intracellular organelle; GO:0043231 intracellular membrane-bounded organelle; GO:0043233 organelle lumen; GO:0070013 intracellular organelle lumen;	GO:0003676 nucleic acid binding; GO:0003723 RNA binding; GO:0005488 binding; GO:0097159 organic cyclic compound binding; GO:1901363 heterocyclic compound binding;	PF02926	THUMP domain	S	KOG3943	THUMP domain-containing proteins
A0A140TAC4	Tyrosine-protein kinase OS=Rattus norvegicus OX=10116 GN=Fer PE=1 SV=1	Fer	94.1	2	2	2	2	2	0.891	1.003	0.964	1.023	1.063	1.082	1.018	1.058	1.039	1.108	0.0542758	nucleus				GO:0000226 microtubule cytoskeleton organization; GO:0000278 mitotic cell cycle; GO:0000302 response to reactive oxygen species; GO:0000902 cell morphogenesis; GO:0000904 cell morphogenesis involved in differentiation; GO:0001932 regulation of protein phosphorylation; GO:0002237 response to molecule of bacterial origin; GO:0002376 immune system process; GO:0002682 regulation of immune system proc…	GO:0005622 intracellular; GO:0005623 cell; GO:0005634 nucleus; GO:0005737 cytoplasm; GO:0005829 cytosol; GO:0005886 plasma membrane; GO:0009898 cytoplasmic side of plasma membrane; GO:0016020 membrane; GO:0019897 extrinsic component of plasma membrane; GO:0019898 extrinsic component of membrane; GO:0031234 extrinsic component of cytoplasmic side of plasma membrane; GO:0043226 organelle; GO:004322…	GO:0003779 actin binding; GO:0003824 catalytic activity; GO:0004672 protein kinase activity; GO:0004713 protein tyrosine kinase activity; GO:0004715 non-membrane spanning protein tyrosine kinase activity; GO:0005102 signaling receptor binding; GO:0005154 epidermal growth factor receptor binding; GO:0005488 binding; GO:0005515 protein binding; GO:0008092 cytoskeletal protein binding; GO:0008157 pr…	PF00017; PF07714	SH2 domain; Protein tyrosine kinase	T	KOG0194	Protein tyrosine kinase
A0A0G2K695	Myoferlin OS=Rattus norvegicus OX=10116 GN=Myof PE=1 SV=1	Myof	234.5	3	7	8	7	7	0.942	0.883	0.895	1.078	0.993	1.296	1.305	1.202	0.921	1.238	0.0628694	peroxisome	K22125			GO:0001778 plasma membrane repair; GO:0003008 system process; GO:0003012 muscle system process; GO:0003013 circulatory system process; GO:0006936 muscle contraction; GO:0006950 response to stress; GO:0007009 plasma membrane organization; GO:0008015 blood circulation; GO:0009266 response to temperature stimulus; GO:0009408 response to heat; GO:0009611 response to wounding; GO:0009628 response to a…	GO:0005622 intracellular; GO:0005623 cell; GO:0005634 nucleus; GO:0005635 nuclear envelope; GO:0005737 cytoplasm; GO:0005886 plasma membrane; GO:0005901 caveola; GO:0012505 endomembrane system; GO:0012506 vesicle membrane; GO:0016020 membrane; GO:0030659 cytoplasmic vesicle membrane; GO:0031090 organelle membrane; GO:0031410 cytoplasmic vesicle; GO:0031965 nuclear membrane; GO:0031967 organelle e…	GO:0005488 binding; GO:0005543 phospholipid binding; GO:0008289 lipid binding; GO:0043167 ion binding; GO:0043168 anion binding;	PF00168; PF08151; PF08165; PF08150	C2 domain; FerI (NUC094) domain; FerA (NUC095) domain; FerB (NUC096) domain	M	KOG1326	Membrane-associated protein FER-1 and related ferlins, contain multiple C2 domains
F1LLX6	Calcium-dependent secretion activator 1 OS=Rattus norvegicus OX=10116 GN=Cadps PE=1 SV=3	Cadps	129.7	30	26	96	2	2	0.987	1.072	0.998	1.049	1.039	0.869	0.836	0.828	0.99	0.967	0.61445	cytoplasm				GO:0006810 transport; GO:0006887 exocytosis; GO:0009987 cellular process; GO:0016192 vesicle-mediated transport; GO:0017157 regulation of exocytosis; GO:0017158 regulation of calcium ion-dependent exocytosis; GO:0032879 regulation of localization; GO:0032940 secretion by cell; GO:0045055 regulated exocytosis; GO:0045921 positive regulation of exocytosis; GO:0045956 positive regulation of calcium …	GO:0005622 intracellular; GO:0005623 cell; GO:0005737 cytoplasm; GO:0012505 endomembrane system; GO:0030141 secretory granule; GO:0031045 dense core granule; GO:0031410 cytoplasmic vesicle; GO:0031982 vesicle; GO:0043226 organelle; GO:0043227 membrane-bounded organelle; GO:0043229 intracellular organelle; GO:0097708 intracellular vesicle; GO:0099503 secretory vesicle;	GO:0005488 binding; GO:0005509 calcium ion binding; GO:0005543 phospholipid binding; GO:0005546 phosphatidylinositol-4,5-bisphosphate binding; GO:0008289 lipid binding; GO:0035091 phosphatidylinositol binding; GO:0043167 ion binding; GO:0043168 anion binding; GO:0043169 cation binding; GO:0046872 metal ion binding; GO:1901981 phosphatidylinositol phosphate binding; GO:1902936 phosphatidylinositol…	PF00169; PF06292	PH domain; Domain of Unknown Function (DUF1041)	T	KOG3543	Ca2+-dependent activator protein
F1LWE6	Musashi RNA-binding protein 2 OS=Rattus norvegicus OX=10116 GN=Msi2 PE=1 SV=3	Msi2	29.8	15	3	8	3	3	0.978	0.959	0.981	1.008	0.998	1.054	1.056	1.046	0.99	1.049	0.0604182	nucleus	K14411	MSI; RNA-binding protein Musashi	rno03015 mRNA surveillance pathway	GO:0009987 cellular process; GO:0030154 cell differentiation; GO:0032502 developmental process; GO:0048468 cell development; GO:0048856 anatomical structure development; GO:0048863 stem cell differentiation; GO:0048864 stem cell development; GO:0048869 cellular developmental process;	GO:0005622 intracellular; GO:0005623 cell; GO:0005737 cytoplasm; GO:0005844 polysome; GO:0032991 protein-containing complex; GO:1990904 ribonucleoprotein complex;	GO:0003676 nucleic acid binding; GO:0003723 RNA binding; GO:0003727 single-stranded RNA binding; GO:0005488 binding; GO:0008187 poly-pyrimidine tract binding; GO:0008266 poly(U) RNA binding; GO:0097159 organic cyclic compound binding; GO:1901363 heterocyclic compound binding;	PF00076	RNA recognition motif. (a.k.a. RRM, RBD, or RNP domain)	A	KOG4205	RNA-binding protein musashi/mRNA cleavage and polyadenylation factor I complex, subunit HRP1
A0A0G2K2Z2	Inositol polyphosphate-5-phosphatase K OS=Rattus norvegicus OX=10116 GN=Inpp5k PE=1 SV=1	Inpp5k	45.4	3	1	1	1	1	0.983	1.006	0.978	0.996	1.027	1.031	1.004	1.035	1.031	1.029	0.107475	cytoplasm				GO:0001701 in utero embryonic development; GO:0001932 regulation of protein phosphorylation; GO:0001933 negative regulation of protein phosphorylation; GO:0003008 system process; GO:0003014 renal system process; GO:0005975 carbohydrate metabolic process; GO:0005979 regulation of glycogen biosynthetic process; GO:0006066 alcohol metabolic process; GO:0006109 regulation of carbohydrate metabolic pr…	GO:0001726 ruffle; GO:0005622 intracellular; GO:0005623 cell; GO:0005634 nucleus; GO:0005737 cytoplasm; GO:0005783 endoplasmic reticulum; GO:0005794 Golgi apparatus; GO:0005802 trans-Golgi network; GO:0005829 cytosol; GO:0005886 plasma membrane; GO:0012505 endomembrane system; GO:0016020 membrane; GO:0031252 cell leading edge; GO:0031253 cell projection membrane; GO:0031256 leading edge membrane;…	GO:0001653 peptide receptor activity; GO:0003824 catalytic activity; GO:0004439 phosphatidylinositol-4,5-bisphosphate 5-phosphatase activity; GO:0004888 transmembrane signaling receptor activity; GO:0004930 G protein-coupled receptor activity; GO:0005000 vasopressin receptor activity; GO:0008528 G protein-coupled peptide receptor activity; GO:0016312 inositol bisphosphate phosphatase activity; GO…			T	KOG0565	Inositol polyphosphate 5-phosphatase and related proteins
F1M9Y7	T-complex 11-like 1 OS=Rattus norvegicus OX=10116 GN=Tcp11l1 PE=1 SV=3	Tcp11l1	56	14	7	16	7	7	0.979	0.997	1.018	0.971	0.984	1.03	1.047	1.061	1.013	0.997	0.886824	cytoplasm					GO:0005622 intracellular; GO:0005623 cell; GO:0005856 cytoskeleton; GO:0005874 microtubule; GO:0015630 microtubule cytoskeleton; GO:0043226 organelle; GO:0043228 non-membrane-bounded organelle; GO:0043229 intracellular organelle; GO:0043232 intracellular non-membrane-bounded organelle; GO:0099080 supramolecular complex; GO:0099081 supramolecular polymer; GO:0099512 supramolecular fiber; GO:009951…				T	KOG1981	SOK1 kinase belonging to the STE20/SPS1/GC kinase family
A0A0G2JSS9	Atlastin-3 OS=Rattus norvegicus OX=10116 GN=Atl3 PE=1 SV=1	Atl3	60.2	5	3	6	2	2	1.022	0.903	0.912	0.97	1.031	1.192	1.156	1.229	1.063	1.125	0.186645	plasma membrane	K17339			GO:0006996 organelle organization; GO:0007029 endoplasmic reticulum organization; GO:0007030 Golgi organization; GO:0009987 cellular process; GO:0010256 endomembrane system organization; GO:0010638 positive regulation of organelle organization; GO:0016043 cellular component organization; GO:0022607 cellular component assembly; GO:0033043 regulation of organelle organization; GO:0043933 protein-co…	GO:0005622 intracellular; GO:0005623 cell; GO:0005737 cytoplasm; GO:0005783 endoplasmic reticulum; GO:0005789 endoplasmic reticulum membrane; GO:0012505 endomembrane system; GO:0016020 membrane; GO:0016021 integral component of membrane; GO:0031224 intrinsic component of membrane; GO:0031984 organelle subcompartment; GO:0042175 nuclear outer membrane-endoplasmic reticulum membrane network; GO:004…	GO:0003824 catalytic activity; GO:0003924 GTPase activity; GO:0005488 binding; GO:0005515 protein binding; GO:0016462 pyrophosphatase activity; GO:0016787 hydrolase activity; GO:0016817 hydrolase activity, acting on acid anhydrides; GO:0016818 hydrolase activity, acting on acid anhydrides, in phosphorus-containing anhydrides; GO:0017111 nucleoside-triphosphatase activity; GO:0042802 identical pro…	PF02263; PF02841	Guanylate-binding protein, N-terminal domain; Guanylate-binding protein, C-terminal domain	S	KOG2037	Guanylate-binding protein
D3ZC63	Cytidine/uridine monophosphate kinase 2 OS=Rattus norvegicus OX=10116 GN=Cmpk2 PE=1 SV=3	Cmpk2	50.1	13	4	6	4	4	0.937	0.948	0.988	1.052	1.009	1.064	1.054	1.01	0.959	1.088	0.0210021	mitochondria	K13809	CMPK2; UMP-CMP kinase 2, mitochondrial [EC:2.7.4.14]	rno01240 Biosynthesis of cofactors; rno01100 Metabolic pathways; rno00240 Pyrimidine metabolism	GO:0002237 response to molecule of bacterial origin; GO:0006139 nucleobase-containing compound metabolic process; GO:0006165 nucleoside diphosphate phosphorylation; GO:0006220 pyrimidine nucleotide metabolic process; GO:0006221 pyrimidine nucleotide biosynthetic process; GO:0006227 dUDP biosynthetic process; GO:0006233 dTDP biosynthetic process; GO:0006235 dTTP biosynthetic process; GO:0006725 ce…	GO:0005622 intracellular; GO:0005623 cell; GO:0005737 cytoplasm; GO:0005739 mitochondrion; GO:0043226 organelle; GO:0043227 membrane-bounded organelle; GO:0043229 intracellular organelle; GO:0043231 intracellular membrane-bounded organelle;	GO:0003824 catalytic activity; GO:0004127 cytidylate kinase activity; GO:0004550 nucleoside diphosphate kinase activity; GO:0004798 thymidylate kinase activity; GO:0009041 uridylate kinase activity; GO:0016301 kinase activity; GO:0016740 transferase activity; GO:0016772 transferase activity, transferring phosphorus-containing groups; GO:0016776 phosphotransferase activity, phosphate group as acce…	PF02223	Thymidylate kinase	F	KOG3327	Thymidylate kinase/adenylate kinase
A0A5H1ZRU4	Cell adhesion molecule 1 OS=Rattus norvegicus OX=10116 GN=Cadm1 PE=1 SV=1	Cadm1	49.4	5	2	4	2	2	1.059	1.026	1.04	1.03	1.017	0.84	0.826	0.816	0.988	0.924	0.27872	cytoplasm				GO:0000902 cell morphogenesis; GO:0001501 skeletal system development; GO:0001817 regulation of cytokine production; GO:0001819 positive regulation of cytokine production; GO:0001889 liver development; GO:0001910 regulation of leukocyte mediated cytotoxicity; GO:0001912 positive regulation of leukocyte mediated cytotoxicity; GO:0002682 regulation of immune system process; GO:0002684 positive regu…	GO:0005622 intracellular; GO:0005623 cell; GO:0005737 cytoplasm; GO:0005886 plasma membrane; GO:0005887 integral component of plasma membrane; GO:0005911 cell-cell junction; GO:0005912 adherens junction; GO:0008021 synaptic vesicle; GO:0012505 endomembrane system; GO:0014069 postsynaptic density; GO:0016020 membrane; GO:0016021 integral component of membrane; GO:0016323 basolateral plasma membran…	GO:0005102 signaling receptor binding; GO:0005488 binding; GO:0005515 protein binding; GO:0019904 protein domain specific binding; GO:0030165 PDZ domain binding; GO:0042802 identical protein binding; GO:0042803 protein homodimerization activity; GO:0046983 protein dimerization activity; GO:0050839 cell adhesion molecule binding;	PF07686; PF08205; PF13927	Immunoglobulin V-set domain; CD80-like C2-set immunoglobulin domain ; Immunoglobulin domain
A0A0G2JSI4	Adhesion G protein-coupled receptor E5 OS=Rattus norvegicus OX=10116 GN=Adgre5 PE=1 SV=1	Adgre5	99.3	2	1	1	1	1	0.824	0.924	1.096	0.885	1.022	1.274	1.247	1.44	1.155	1.118	0.468656	plasma membrane	K08446			GO:0001775 cell activation; GO:0002252 immune effector process; GO:0002263 cell activation involved in immune response; GO:0002274 myeloid leukocyte activation; GO:0002275 myeloid cell activation involved in immune response; GO:0002283 neutrophil activation involved in immune response; GO:0002366 leukocyte activation involved in immune response; GO:0002376 immune system process; GO:0002443 leukoc…	GO:0005576 extracellular region; GO:0005615 extracellular space; GO:0005622 intracellular; GO:0005623 cell; GO:0005737 cytoplasm; GO:0005886 plasma membrane; GO:0005887 integral component of plasma membrane; GO:0012505 endomembrane system; GO:0012506 vesicle membrane; GO:0016020 membrane; GO:0016021 integral component of membrane; GO:0030141 secretory granule; GO:0030659 cytoplasmic vesicle membr…	GO:0004888 transmembrane signaling receptor activity; GO:0004930 G protein-coupled receptor activity; GO:0038023 signaling receptor activity; GO:0060089 molecular transducer activity;	PF07645	Calcium-binding EGF domain	T	KOG4193	G protein-coupled receptors
D4A0T8	Dehydrogenase/reductase 7 OS=Rattus norvegicus OX=10116 GN=Dhrs7 PE=1 SV=3	Dhrs7	38.5	21	6	10	6	6	0.96	0.959	1.094	1.013	0.969	1.065	1.099	1.051	0.957	1.011	0.821499	extracellular	K11165						PF00106	short chain dehydrogenase	Q	KOG1205	Predicted dehydrogenase
A0A0G2K6Y3	Gasdermin E OS=Rattus norvegicus OX=10116 GN=Gsdme PE=3 SV=1	Gsdme	44.1	6	2	3	2	2	0.916	0.947	1.039	0.98	1.041	1.1	1.057	1.123	1.062	1.075	0.220211	cytoplasm				GO:0001932 regulation of protein phosphorylation; GO:0001934 positive regulation of protein phosphorylation; GO:0003008 system process; GO:0007275 multicellular organism development; GO:0007399 nervous system development; GO:0007423 sensory organ development; GO:0007600 sensory perception; GO:0007605 sensory perception of sound; GO:0008219 cell death; GO:0008285 negative regulation of cell popula…	GO:0005622 intracellular; GO:0005623 cell; GO:0005737 cytoplasm; GO:0005829 cytosol; GO:0005886 plasma membrane; GO:0016020 membrane; GO:0071944 cell periphery;	GO:0005488 binding; GO:0005543 phospholipid binding; GO:0005546 phosphatidylinositol-4,5-bisphosphate binding; GO:0008289 lipid binding; GO:0035091 phosphatidylinositol binding; GO:0043167 ion binding; GO:0043168 anion binding; GO:1901611 phosphatidylglycerol binding; GO:1901612 cardiolipin binding; GO:1901981 phosphatidylinositol phosphate binding; GO:1902936 phosphatidylinositol bisphosphate bi…	PF04598	Gasdermin family
F1M065	Junctional adhesion molecule 2 OS=Rattus norvegicus OX=10116 GN=Jam2 PE=1 SV=3	Jam2	28.4	20	4	9	4	4	1.157	1.044	1.026	0.958	0.956	0.83	0.868	0.866	0.998	0.85	0.0544473	peroxisome	K06735	JAM2; junctional adhesion molecule 2	rno04530 Tight junction; rno04670 Leukocyte transendothelial migration; rno04514 Cell adhesion molecules	GO:0002376 immune system process; GO:0006928 movement of cell or subcellular component; GO:0007155 cell adhesion; GO:0007162 negative regulation of cell adhesion; GO:0009987 cellular process; GO:0016043 cellular component organization; GO:0016477 cell migration; GO:0022610 biological adhesion; GO:0030155 regulation of cell adhesion; GO:0030198 extracellular matrix organization; GO:0040011 locomot…	GO:0005623 cell; GO:0005886 plasma membrane; GO:0005887 integral component of plasma membrane; GO:0016020 membrane; GO:0016021 integral component of membrane; GO:0031224 intrinsic component of membrane; GO:0031226 intrinsic component of plasma membrane; GO:0071944 cell periphery;	GO:0005488 binding; GO:0005515 protein binding; GO:0046982 protein heterodimerization activity; GO:0046983 protein dimerization activity;	PF07686; PF13927	Immunoglobulin V-set domain; Immunoglobulin domain
F1M3B1	Ankyrin repeat domain-containing protein 29-like OS=Rattus norvegicus OX=10116 GN=LOC108348154 PE=4 SV=2	LOC108348154	29.2	9	2	4	2	2	0.942	1.044	1.104	0.94	1.037	0.946	0.912	1.005	1.103	0.946	0.388136	mitochondria									S	KOG0504	FOG: Ankyrin repeat
F1LZ94	Phospholipid phosphatase 4 OS=Rattus norvegicus OX=10116 GN=Plpp4 PE=3 SV=2	Plpp4	30.4	4	1	2	1	1	1.102	1.131	1.072	1.204	0.923	0.569	0.616	0.473	0.767	0.816	0.320226	plasma membrane	K18693	DPP1; diacylglycerol diphosphate phosphatase / phosphatidate phosphatase [EC:3.1.3.81 3.1.3.4]	rno00564 Glycerophospholipid metabolism; rno00561 Glycerolipid metabolism	GO:0002252 immune effector process; GO:0002253 activation of immune response; GO:0002376 immune system process; GO:0002429 immune response-activating cell surface receptor signaling pathway; GO:0002431 Fc receptor mediated stimulatory signaling pathway; GO:0002433 immune response-regulating cell surface receptor signaling pathway involved in phagocytosis; GO:0002682 regulation of immune system pr…	GO:0005623 cell; GO:0005886 plasma membrane; GO:0005887 integral component of plasma membrane; GO:0016020 membrane; GO:0016021 integral component of membrane; GO:0031224 intrinsic component of membrane; GO:0031226 intrinsic component of plasma membrane; GO:0071944 cell periphery;	GO:0003824 catalytic activity; GO:0005488 binding; GO:0005515 protein binding; GO:0008195 phosphatidate phosphatase activity; GO:0016787 hydrolase activity; GO:0016788 hydrolase activity, acting on ester bonds; GO:0016791 phosphatase activity; GO:0042578 phosphoric ester hydrolase activity; GO:0042802 identical protein binding;			I	KOG3030	Lipid phosphate phosphatase and related enzymes of the PAP2 family
F1LQN1	Polypeptide N-acetylgalactosaminyltransferase OS=Rattus norvegicus OX=10116 GN=Galnt16 PE=3 SV=1	Galnt16	62.7	2	1	1	1	1	1.047	1.012	0.971	1.114	0.993	0.881	0.887	0.791	0.891	0.986	0.812123	extracellular	K00710	GALNT; polypeptide N-acetylgalactosaminyltransferase [EC:2.4.1.41]	rno00514 Other types of O-glycan biosynthesis; rno01100 Metabolic pathways; rno00512 Mucin type O-glycan biosynthesis	GO:0006464 cellular protein modification process; GO:0006486 protein glycosylation; GO:0006493 protein O-linked glycosylation; GO:0006807 nitrogen compound metabolic process; GO:0008152 metabolic process; GO:0009058 biosynthetic process; GO:0009059 macromolecule biosynthetic process; GO:0009100 glycoprotein metabolic process; GO:0009101 glycoprotein biosynthetic process; GO:0009987 cellular proce…		GO:0003824 catalytic activity; GO:0004653 polypeptide N-acetylgalactosaminyltransferase activity; GO:0008194 UDP-glycosyltransferase activity; GO:0008376 acetylgalactosaminyltransferase activity; GO:0016740 transferase activity; GO:0016757 transferase activity, transferring glycosyl groups; GO:0016758 transferase activity, transferring hexosyl groups; GO:0140096 catalytic activity, acting on a pr…	PF00652	Ricin-type beta-trefoil lectin domain	O	KOG3738	Predicted polypeptide N-acetylgalactosaminyltransferase
A0A0G2KAY2	Troponin T, fast skeletal muscle OS=Rattus norvegicus OX=10116 GN=Tnnt3 PE=1 SV=1	Tnnt3	29.9	14	4	11	1	4	1.203	1.043	1.072	0.666	1.066	0.955	0.896	1.434	1.601	0.81	0.199272	nucleus	K12046			GO:0003008 system process; GO:0003009 skeletal muscle contraction; GO:0003012 muscle system process; GO:0006928 movement of cell or subcellular component; GO:0006936 muscle contraction; GO:0006937 regulation of muscle contraction; GO:0006941 striated muscle contraction; GO:0006942 regulation of striated muscle contraction; GO:0009987 cellular process; GO:0030029 actin filament-based process; GO:0…	GO:0005622 intracellular; GO:0005623 cell; GO:0005737 cytoplasm; GO:0005829 cytosol; GO:0005856 cytoskeleton; GO:0005861 troponin complex; GO:0005865 striated muscle thin filament; GO:0015629 actin cytoskeleton; GO:0030016 myofibril; GO:0030017 sarcomere; GO:0032991 protein-containing complex; GO:0036379 myofilament; GO:0043226 organelle; GO:0043228 non-membrane-bounded organelle; GO:0043229 intr…	GO:0005488 binding; GO:0005515 protein binding; GO:0005523 tropomyosin binding; GO:0008092 cytoskeletal protein binding; GO:0030172 troponin C binding; GO:0031013 troponin I binding; GO:0031014 troponin T binding; GO:0048306 calcium-dependent protein binding;			Z	KOG3634	Troponin
D3ZMI4	Band 4.1-like protein 1 OS=Rattus norvegicus OX=10116 GN=Epb41l1 PE=1 SV=1	Epb41l1	170.9	19	21	78	19	20	1.031	1.055	1.074	1.012	0.951	0.868	0.913	0.858	0.939	0.896	0.0724652	nucleus				GO:0006996 organelle organization; GO:0007010 cytoskeleton organization; GO:0009987 cellular process; GO:0016043 cellular component organization; GO:0030029 actin filament-based process; GO:0030036 actin cytoskeleton organization; GO:0031032 actomyosin structure organization; GO:0071840 cellular component organization or biogenesis;	GO:0005622 intracellular; GO:0005623 cell; GO:0005737 cytoplasm; GO:0005829 cytosol; GO:0005856 cytoskeleton; GO:0005886 plasma membrane; GO:0014069 postsynaptic density; GO:0016020 membrane; GO:0032279 asymmetric synapse; GO:0032991 protein-containing complex; GO:0043226 organelle; GO:0043228 non-membrane-bounded organelle; GO:0043229 intracellular organelle; GO:0043232 intracellular non-membran…	GO:0005102 signaling receptor binding; GO:0005198 structural molecule activity; GO:0005200 structural constituent of cytoskeleton; GO:0005488 binding; GO:0005515 protein binding;	PF09379; PF00373; PF09380; PF04382; PF05902	FERM N-terminal domain ; FERM central domain; FERM C-terminal PH-like domain; SAB domain; 4.1 protein C-terminal domain (CTD)	S	KOG3530	FERM domain protein EHM2
D4A3X0	Centrosomal protein 192 OS=Rattus norvegicus OX=10116 GN=Cep192 PE=1 SV=3	Cep192	260.8	2	4	6	3	4	0.966	0.935	0.989	1.045	1	0.988	0.988	0.945	0.957	1.049	0.10995	nucleus									U	KOG4794	Thymosin beta
D4A9W1	Coiled-coil domain-containing 88C OS=Rattus norvegicus OX=10116 GN=Ccdc88c PE=4 SV=2	Ccdc88c	227	0	1	1	1	1	0.925	1.059	1.093	1.024	0.949	0.964	1.016	0.941	0.927	0.955	0.47244	nucleus				GO:0000226 microtubule cytoskeleton organization; GO:0001932 regulation of protein phosphorylation; GO:0006810 transport; GO:0006950 response to stress; GO:0006996 organelle organization; GO:0007010 cytoskeleton organization; GO:0007017 microtubule-based process; GO:0007154 cell communication; GO:0007165 signal transduction; GO:0009987 cellular process; GO:0016043 cellular component organization;…	GO:0005622 intracellular; GO:0005623 cell; GO:0005737 cytoplasm; GO:0005813 centrosome; GO:0005815 microtubule organizing center; GO:0005829 cytosol; GO:0005856 cytoskeleton; GO:0015630 microtubule cytoskeleton; GO:0043226 organelle; GO:0043228 non-membrane-bounded organelle; GO:0043229 intracellular organelle; GO:0043232 intracellular non-membrane-bounded organelle;	GO:0005488 binding; GO:0005515 protein binding; GO:0008017 microtubule binding; GO:0008092 cytoskeletal protein binding; GO:0015631 tubulin binding; GO:0019904 protein domain specific binding; GO:0030165 PDZ domain binding; GO:0043621 protein self-association; GO:0051959 dynein light intermediate chain binding;			J	KOG4643	Uncharacterized coiled-coil protein
A0A0G2JZP9	Ring finger protein 11-like 1 OS=Rattus norvegicus OX=10116 GN=Rnf11l1 PE=1 SV=1	Rnf11l1	17.4	19	2	2	2	2	1.042	1.006	0.972	1.006	0.987	1.006	1.019	1	0.982	0.993	0.769108	extracellular	K11980			GO:0006464 cellular protein modification process; GO:0006508 proteolysis; GO:0006511 ubiquitin-dependent protein catabolic process; GO:0006807 nitrogen compound metabolic process; GO:0008152 metabolic process; GO:0009056 catabolic process; GO:0009057 macromolecule catabolic process; GO:0009987 cellular process; GO:0010498 proteasomal protein catabolic process; GO:0016567 protein ubiquitination; G…	GO:0000151 ubiquitin ligase complex; GO:0005622 intracellular; GO:0005623 cell; GO:0005634 nucleus; GO:0005737 cytoplasm; GO:0005768 endosome; GO:0005769 early endosome; GO:0012505 endomembrane system; GO:0031410 cytoplasmic vesicle; GO:0031982 vesicle; GO:0032991 protein-containing complex; GO:0043226 organelle; GO:0043227 membrane-bounded organelle; GO:0043229 intracellular organelle; GO:004323…	GO:0003676 nucleic acid binding; GO:0003677 DNA binding; GO:0003824 catalytic activity; GO:0004842 ubiquitin-protein transferase activity; GO:0005488 binding; GO:0008270 zinc ion binding; GO:0016740 transferase activity; GO:0019787 ubiquitin-like protein transferase activity; GO:0043167 ion binding; GO:0043169 cation binding; GO:0046872 metal ion binding; GO:0046914 transition metal ion binding; …	PF13639	Ring finger domain	O	KOG0800	FOG: Predicted E3 ubiquitin ligase
R9PXU4	Thioredoxin-disulfide reductase OS=Rattus norvegicus OX=10116 GN=Txnrd1 PE=1 SV=2	Txnrd1	54.5	15	6	13	6	6	0.982	0.956	0.937	1.03	1.023	1.105	1.08	1.073	0.994	1.098	0.0293514	mitochondria	K22182	TXNRD; thioredoxin reductase (NADPH) [EC:1.8.1.9]	rno05200 Pathways in cancer; rno00450 Selenocompound metabolism; rno05225 Hepatocellular carcinoma	GO:0000003 reproduction; GO:0000302 response to reactive oxygen species; GO:0000305 response to oxygen radical; GO:0001704 formation of primary germ layer; GO:0001707 mesoderm formation; GO:0001887 selenium compound metabolic process; GO:0001890 placenta development; GO:0003006 developmental process involved in reproduction; GO:0006082 organic acid metabolic process; GO:0006139 nucleobase-contain…	GO:0001650 fibrillar center; GO:0005622 intracellular; GO:0005623 cell; GO:0005634 nucleus; GO:0005654 nucleoplasm; GO:0005730 nucleolus; GO:0005737 cytoplasm; GO:0005739 mitochondrion; GO:0005829 cytosol; GO:0031974 membrane-enclosed lumen; GO:0031981 nuclear lumen; GO:0036477 somatodendritic compartment; GO:0043025 neuronal cell body; GO:0043226 organelle; GO:0043227 membrane-bounded organelle;…	GO:0003824 catalytic activity; GO:0004791 thioredoxin-disulfide reductase activity; GO:0005488 binding; GO:0005515 protein binding; GO:0015036 disulfide oxidoreductase activity; GO:0016174 NAD(P)H oxidase (H(2)O(2)-forming activity; GO:0016209 antioxidant activity; GO:0016491 oxidoreductase activity; GO:0016651 oxidoreductase activity, acting on NAD(P)H; GO:0016667 oxidoreductase activity, acting…	PF07992; PF02852	Pyridine nucleotide-disulphide oxidoreductase; Pyridine nucleotide-disulphide oxidoreductase, dimerisation domain	C	KOG4716	Thioredoxin reductase
D3ZCG2	Kinesin family member 21A OS=Rattus norvegicus OX=10116 GN=Kif21a PE=1 SV=2	Kif21a	185.2	15	20	51	17	22	1.031	1.061	1.04	0.97	0.932	0.928	0.996	0.957	0.961	0.904	0.00350309	nucleus	K24185			GO:0006928 movement of cell or subcellular component; GO:0007017 microtubule-based process; GO:0007018 microtubule-based movement; GO:0009987 cellular process;	GO:0005622 intracellular; GO:0005623 cell; GO:0005737 cytoplasm; GO:0005829 cytosol; GO:0005856 cytoskeleton; GO:0005871 kinesin complex; GO:0005875 microtubule associated complex; GO:0005886 plasma membrane; GO:0015630 microtubule cytoskeleton; GO:0016020 membrane; GO:0032991 protein-containing complex; GO:0043226 organelle; GO:0043228 non-membrane-bounded organelle; GO:0043229 intracellular org…	GO:0003774 motor activity; GO:0003777 microtubule motor activity; GO:0003824 catalytic activity; GO:0016462 pyrophosphatase activity; GO:0016787 hydrolase activity; GO:0016817 hydrolase activity, acting on acid anhydrides; GO:0016818 hydrolase activity, acting on acid anhydrides, in phosphorus-containing anhydrides; GO:0016887 ATPase activity; GO:0017111 nucleoside-triphosphatase activity;	PF00225	Kinesin motor domain	Z	KOG0244	Kinesin-like protein
M0R3X3	Rho guanine nucleotide exchange factor 10 OS=Rattus norvegicus OX=10116 GN=Arhgef10 PE=4 SV=2	Arhgef10	126	5	5	7	5	5	1.054	1.04	1.022	0.962	0.962	1.049	1.091	1.091	1	0.954	0.18918	plasma membrane	K16727			GO:0000226 microtubule cytoskeleton organization; GO:0000278 mitotic cell cycle; GO:0000280 nuclear division; GO:0006996 organelle organization; GO:0007010 cytoskeleton organization; GO:0007017 microtubule-based process; GO:0007049 cell cycle; GO:0007051 spindle organization; GO:0007052 mitotic spindle organization; GO:0007098 centrosome cycle; GO:0007272 ensheathment of neurons; GO:0007275 multi…	GO:0005622 intracellular; GO:0005623 cell; GO:0005737 cytoplasm; GO:0005813 centrosome; GO:0005815 microtubule organizing center; GO:0005829 cytosol; GO:0005856 cytoskeleton; GO:0015630 microtubule cytoskeleton; GO:0043226 organelle; GO:0043228 non-membrane-bounded organelle; GO:0043229 intracellular organelle; GO:0043232 intracellular non-membrane-bounded organelle;	GO:0005085 guanyl-nucleotide exchange factor activity; GO:0005088 Ras guanyl-nucleotide exchange factor activity; GO:0005089 Rho guanyl-nucleotide exchange factor activity; GO:0005488 binding; GO:0005515 protein binding; GO:0008092 cytoskeletal protein binding; GO:0017016 Ras GTPase binding; GO:0017048 Rho GTPase binding; GO:0019894 kinesin binding; GO:0019899 enzyme binding; GO:0031267 small GTP…	PF00621	RhoGEF domain	T	KOG3522	Predicted guanine nucleotide exchange factor
F1LUG5	Transmembrane protein 94 OS=Rattus norvegicus OX=10116 GN=Tmem94 PE=1 SV=2	Tmem94	151.4	2	2	2	2	2	0.99	1.014	0.992	0.992	1.016	1.015	1	1.023	1.024	1.009	0.458553	plasma membrane									S	KOG4383	Uncharacterized conserved protein
D3Z949	Mitochondrial nucleoid factor 1 OS=Rattus norvegicus OX=10116 GN=RGD1561671 PE=4 SV=3	RGD1561671	16.6	23	3	6	3	3	1.016	1.041	1.08	1.065	0.925	0.874	0.945	0.821	0.869	0.913	0.199561	mitochondria	K17682			GO:0002082 regulation of oxidative phosphorylation; GO:0002791 regulation of peptide secretion; GO:0006140 regulation of nucleotide metabolic process; GO:0006417 regulation of translation; GO:0006996 organelle organization; GO:0007005 mitochondrion organization; GO:0009889 regulation of biosynthetic process; GO:0009891 positive regulation of biosynthetic process; GO:0009893 positive regulation of…	GO:0005622 intracellular; GO:0005623 cell; GO:0005634 nucleus; GO:0005654 nucleoplasm; GO:0005737 cytoplasm; GO:0005739 mitochondrion; GO:0005740 mitochondrial envelope; GO:0005743 mitochondrial inner membrane; GO:0005758 mitochondrial intermembrane space; GO:0005759 mitochondrial matrix; GO:0009295 nucleoid; GO:0016020 membrane; GO:0016604 nuclear body; GO:0019866 organelle inner membrane; GO:00…
A0A140UHX4	Protein kinase AMP-activated non-catalytic subunit gamma 2 OS=Rattus norvegicus OX=10116 GN=Prkag2 PE=1 SV=1	Prkag2	62.9	5	2	3	1	2	0.884	0.933	0.995	0.888	1.047	1.281	1.223	1.443	1.179	1.144	0.32729	cytoplasm	K07200	PRKAG; 5'-AMP-activated protein kinase, regulatory gamma subunit	rno04921 Oxytocin signaling pathway; rno04152 AMPK signaling pathway; rno04530 Tight junction; rno04714 Thermogenesis; rno04931 Insulin resistance; rno04920 Adipocytokine signaling pathway; rno04922 Glucagon signaling pathway; rno04213 Longevity regulating pathway - multiple species; rno04910 Insulin signaling pathway; rno05410 Hypertrophic cardiomyopathy; rno04932 Non-alcoholic fatty liver disea…	GO:0001932 regulation of protein phosphorylation; GO:0001933 negative regulation of protein phosphorylation; GO:0001934 positive regulation of protein phosphorylation; GO:0005975 carbohydrate metabolic process; GO:0005976 polysaccharide metabolic process; GO:0005977 glycogen metabolic process; GO:0006073 cellular glucan metabolic process; GO:0006091 generation of precursor metabolites and energy;…	GO:0005622 intracellular; GO:0005623 cell; GO:0005634 nucleus; GO:0005654 nucleoplasm; GO:0005737 cytoplasm; GO:0005829 cytosol; GO:0031588 nucleotide-activated protein kinase complex; GO:0031974 membrane-enclosed lumen; GO:0031981 nuclear lumen; GO:0032991 protein-containing complex; GO:0043226 organelle; GO:0043227 membrane-bounded organelle; GO:0043229 intracellular organelle; GO:0043231 intra…	GO:0000166 nucleotide binding; GO:0003824 catalytic activity; GO:0004672 protein kinase activity; GO:0004674 protein serine/threonine kinase activity; GO:0004679 AMP-activated protein kinase activity; GO:0004857 enzyme inhibitor activity; GO:0004860 protein kinase inhibitor activity; GO:0004862 cAMP-dependent protein kinase inhibitor activity; GO:0005488 binding; GO:0005515 protein binding; GO:00…	PF00571	CBS domain	C	KOG1764	5'-AMP-activated protein kinase, gamma subunit
F1LWN1	Nuclear receptor coactivator 7 OS=Rattus norvegicus OX=10116 GN=Ncoa7 PE=1 SV=3	Ncoa7	108.9	2	2	2	2	2	1.103	1.187	1.037	0.874	1.016	0.784	0.772	0.898	1.162	0.804	0.0582559	nucleus				GO:0006355 regulation of transcription, DNA-templated; GO:0006357 regulation of transcription by RNA polymerase II; GO:0009889 regulation of biosynthetic process; GO:0009891 positive regulation of biosynthetic process; GO:0009892 negative regulation of metabolic process; GO:0009893 positive regulation of metabolic process; GO:0010468 regulation of gene expression; GO:0010556 regulation of macromo…	GO:0005622 intracellular; GO:0005623 cell;	GO:0003712 transcription coregulator activity; GO:0003713 transcription coactivator activity; GO:0005102 signaling receptor binding; GO:0005488 binding; GO:0005515 protein binding; GO:0008134 transcription factor binding; GO:0030374 nuclear receptor transcription coactivator activity; GO:0035257 nuclear hormone receptor binding; GO:0051427 hormone receptor binding; GO:0140110 transcription regula…	PF01476; PF07534	LysM domain; TLD	K	KOG2372	Oxidation resistance protein
F1M6V8	Striatin 4 OS=Rattus norvegicus OX=10116 GN=Strn4 PE=1 SV=1	Strn4	81.4	4	4	7	3	4	1.008	0.95	0.95	0.984	1.05	1.042	0.992	1.059	1.067	1.058	0.119787	nucleus	K17608				GO:0005623 cell; GO:0030425 dendrite; GO:0032991 protein-containing complex; GO:0036477 somatodendritic compartment; GO:0042995 cell projection; GO:0043005 neuron projection; GO:0043197 dendritic spine; GO:0044309 neuron spine; GO:0045202 synapse; GO:0097447 dendritic tree; GO:0098794 postsynapse; GO:0120025 plasma membrane bounded cell projection;	GO:0005488 binding; GO:0005515 protein binding; GO:0005516 calmodulin binding; GO:0019899 enzyme binding; GO:0019902 phosphatase binding; GO:0019903 protein phosphatase binding; GO:0019904 protein domain specific binding; GO:0044877 protein-containing complex binding; GO:0051721 protein phosphatase 2A binding; GO:0070016 armadillo repeat domain binding;			D	KOG0642	Cell-cycle nuclear protein, contains WD-40 repeats
A0A0H2UI10	Protein O-GlcNAcase OS=Rattus norvegicus OX=10116 GN=Oga PE=1 SV=1	Oga	106.1	12	6	12	6	6	1.028	1.016	0.981	1.044	0.988	1.005	1.017	0.963	0.946	1.004	0.865365	nucleus	K15719	NCOAT; protein O-GlcNAcase / histone acetyltransferase [EC:3.2.1.169 2.3.1.48]	rno04931 Insulin resistance	GO:0002791 regulation of peptide secretion; GO:0002793 positive regulation of peptide secretion; GO:0003254 regulation of membrane depolarization; GO:0006040 amino sugar metabolic process; GO:0006044 N-acetylglucosamine metabolic process; GO:0006139 nucleobase-containing compound metabolic process; GO:0006163 purine nucleotide metabolic process; GO:0006325 chromatin organization; GO:0006464 cellu…	GO:0005622 intracellular; GO:0005623 cell; GO:0005737 cytoplasm; GO:0005739 mitochondrion; GO:0005829 cytosol; GO:0043226 organelle; GO:0043227 membrane-bounded organelle; GO:0043229 intracellular organelle; GO:0043231 intracellular membrane-bounded organelle;	GO:0003824 catalytic activity; GO:0004402 histone acetyltransferase activity; GO:0004415 hyalurononglucosaminidase activity; GO:0004553 hydrolase activity, hydrolyzing O-glycosyl compounds; GO:0004563 beta-N-acetylhexosaminidase activity; GO:0008080 N-acetyltransferase activity; GO:0015929 hexosaminidase activity; GO:0016231 beta-N-acetylglucosaminidase activity; GO:0016407 acetyltransferase acti…			O	KOG3698	Hyaluronoglucosaminidase
A0A0G2JZY6	Spectrin beta chain OS=Rattus norvegicus OX=10116 GN=Sptbn1 PE=1 SV=1	Sptbn1	267.7	38	73	386	1	1												cytoplasm,nucleus	K06115			GO:0000165 MAPK cascade; GO:0000278 mitotic cell cycle; GO:0000281 mitotic cytokinesis; GO:0000902 cell morphogenesis; GO:0000904 cell morphogenesis involved in differentiation; GO:0000910 cytokinesis; GO:0001817 regulation of cytokine production; GO:0001819 positive regulation of cytokine production; GO:0002791 regulation of peptide secretion; GO:0002793 positive regulation of peptide secretion;…	GO:0005622 intracellular; GO:0005623 cell; GO:0005634 nucleus; GO:0005730 nucleolus; GO:0005737 cytoplasm; GO:0005829 cytosol; GO:0005856 cytoskeleton; GO:0005886 plasma membrane; GO:0005938 cell cortex; GO:0008091 spectrin; GO:0014731 spectrin-associated cytoskeleton; GO:0015629 actin cytoskeleton; GO:0016020 membrane; GO:0030424 axon; GO:0030673 axolemma; GO:0030863 cortical cytoskeleton; GO:00…	GO:0003779 actin binding; GO:0005085 guanyl-nucleotide exchange factor activity; GO:0005088 Ras guanyl-nucleotide exchange factor activity; GO:0005198 structural molecule activity; GO:0005200 structural constituent of cytoskeleton; GO:0005488 binding; GO:0005515 protein binding; GO:0008092 cytoskeletal protein binding; GO:0017016 Ras GTPase binding; GO:0019899 enzyme binding; GO:0030506 ankyrin b…	PF00307; PF00435	Calponin homology (CH) domain; Spectrin repeat	Z	KOG0517	Beta-spectrin
F1MAA1	Ubiquitin-specific peptidase 47 OS=Rattus norvegicus OX=10116 GN=Usp47 PE=1 SV=1	Usp47	154.6	6	6	9	6	6	1.004	0.969	0.956	1.055	0.997	1.022	1.026	0.969	0.945	1.05	0.0926361	nucleus	K11857			GO:0001558 regulation of cell growth; GO:0006139 nucleobase-containing compound metabolic process; GO:0006259 DNA metabolic process; GO:0006281 DNA repair; GO:0006284 base-excision repair; GO:0006355 regulation of transcription, DNA-templated; GO:0006464 cellular protein modification process; GO:0006508 proteolysis; GO:0006725 cellular aromatic compound metabolic process; GO:0006807 nitrogen comp…	GO:0000151 ubiquitin ligase complex; GO:0005622 intracellular; GO:0005623 cell; GO:0005634 nucleus; GO:0005654 nucleoplasm; GO:0005737 cytoplasm; GO:0019005 SCF ubiquitin ligase complex; GO:0031461 cullin-RING ubiquitin ligase complex; GO:0031974 membrane-enclosed lumen; GO:0031981 nuclear lumen; GO:0032991 protein-containing complex; GO:0043226 organelle; GO:0043227 membrane-bounded organelle; G…	GO:0003824 catalytic activity; GO:0004843 thiol-dependent ubiquitin-specific protease activity; GO:0005488 binding; GO:0005515 protein binding; GO:0008233 peptidase activity; GO:0008234 cysteine-type peptidase activity; GO:0016787 hydrolase activity; GO:0019783 ubiquitin-like protein-specific protease activity; GO:0019904 protein domain specific binding; GO:0036459 thiol-dependent ubiquitinyl hyd…			O	KOG4598	Putative ubiquitin-specific protease
F1LMA7	C-type mannose receptor 2 OS=Rattus norvegicus OX=10116 GN=Mrc2 PE=1 SV=2	Mrc2	170.5	1	1	3	1	1	0.913	0.915	0.993	1	1.142	1.063	0.931	1.063	1.142	1.136	0.0550114	nucleus	K06560	MRC; mannose receptor, C type	rno04145 Phagosome; rno05152 Tuberculosis	GO:0007154 cell communication; GO:0007165 signal transduction; GO:0008152 metabolic process; GO:0009056 catabolic process; GO:0009987 cellular process; GO:0023052 signaling; GO:0030574 collagen catabolic process; GO:0032963 collagen metabolic process; GO:0050789 regulation of biological process; GO:0050794 regulation of cellular process; GO:0050896 response to stimulus; GO:0051716 cellular respon…	GO:0005623 cell; GO:0005886 plasma membrane; GO:0005887 integral component of plasma membrane; GO:0009986 cell surface; GO:0016020 membrane; GO:0016021 integral component of membrane; GO:0031224 intrinsic component of membrane; GO:0031226 intrinsic component of plasma membrane; GO:0071944 cell periphery;	GO:0004888 transmembrane signaling receptor activity; GO:0005488 binding; GO:0005518 collagen binding; GO:0030246 carbohydrate binding; GO:0038023 signaling receptor activity; GO:0044877 protein-containing complex binding; GO:0060089 molecular transducer activity;	PF00040; PF00059	Fibronectin type II domain; Lectin C-type domain	T	KOG4297	C-type lectin
A0A0G2K1E1	RT1 class Ia, locus A1 OS=Rattus norvegicus OX=10116 GN=RT1-A1 PE=1 SV=1	RT1-A1	42.9	6	2	2	1	1	0.907	0.896	1.158	1.07	1.11	0.875	0.788	0.818	1.037	1.032	0.781644	extracellular,plasma membrane	K06751	MHC1; MHC class I antigen	rno05416 Viral myocarditis; rno05332 Graft-versus-host disease; rno05169 Epstein-Barr virus infection; rno05320 Autoimmune thyroid disease; rno04144 Endocytosis; rno05170 Human immunodeficiency virus 1 infection; rno04218 Cellular senescence; rno04612 Antigen processing and presentation; rno05330 Allograft rejection; rno05166 Human T-cell leukemia virus 1 infection; rno04940 Type I diabetes melli…	GO:0000003 reproduction; GO:0001910 regulation of leukocyte mediated cytotoxicity; GO:0001912 positive regulation of leukocyte mediated cytotoxicity; GO:0001914 regulation of T cell mediated cytotoxicity; GO:0001916 positive regulation of T cell mediated cytotoxicity; GO:0002376 immune system process; GO:0002474 antigen processing and presentation of peptide antigen via MHC class I; GO:0002478 an…	GO:0005576 extracellular region; GO:0005615 extracellular space; GO:0005622 intracellular; GO:0005623 cell; GO:0005737 cytoplasm; GO:0005783 endoplasmic reticulum; GO:0005789 endoplasmic reticulum membrane; GO:0005794 Golgi apparatus; GO:0005795 Golgi stack; GO:0005797 Golgi medial cisterna; GO:0005886 plasma membrane; GO:0009897 external side of plasma membrane; GO:0009986 cell surface; GO:00125…	GO:0003823 antigen binding; GO:0005102 signaling receptor binding; GO:0005488 binding; GO:0005515 protein binding; GO:0030881 beta-2-microglobulin binding; GO:0033218 amide binding; GO:0042277 peptide binding; GO:0042605 peptide antigen binding; GO:0042608 T cell receptor binding; GO:0044877 protein-containing complex binding; GO:0046977 TAP binding; GO:0046982 protein heterodimerization activity…	PF00129; PF07654	Class I Histocompatibility antigen, domains alpha 1 and 2; Immunoglobulin C1-set domain
A0A0G2JXR0	LIM domain-binding 3 OS=Rattus norvegicus OX=10116 GN=Ldb3 PE=1 SV=1	Ldb3	31.4	20	4	6	1	1	1.011	1.26	1.207	0.675	0.803	1.039	1.294	1.539	1.19	0.724	0.0782263	cytoplasm,nucleus	K19867						PF00595	PDZ domain (Also known as DHR or GLGF)	TZ	KOG1703	Adaptor protein Enigma and related PDZ-LIM proteins
A0A0G2JTQ5	N-acetylgalactosamine kinase OS=Rattus norvegicus OX=10116 GN=Galk2 PE=1 SV=1	Galk2	49	11	3	4	3	3	0.994	0.925	0.99	1.016	0.931	1.094	1.175	1.077	0.916	1.045	0.458335	cytoplasm	K18674			GO:0005975 carbohydrate metabolic process; GO:0006793 phosphorus metabolic process; GO:0006796 phosphate-containing compound metabolic process; GO:0008152 metabolic process; GO:0009987 cellular process; GO:0016310 phosphorylation; GO:0044237 cellular metabolic process; GO:0044238 primary metabolic process; GO:0044262 cellular carbohydrate metabolic process; GO:0046835 carbohydrate phosphorylation…		GO:0003824 catalytic activity; GO:0004335 galactokinase activity; GO:0016301 kinase activity; GO:0016740 transferase activity; GO:0016772 transferase activity, transferring phosphorus-containing groups; GO:0016773 phosphotransferase activity, alcohol group as acceptor; GO:0019200 carbohydrate kinase activity;	PF10509	Galactokinase galactose-binding signature	G	KOG0631	Galactokinase
F1LNE2	Netrin receptor UNC5 OS=Rattus norvegicus OX=10116 GN=Unc5b PE=3 SV=1	Unc5b	103.6	3	2	2	2	2	0.899	0.946	0.94	1.006	1.006	1.232	1.225	1.225	1	1.165	0.099768	extracellular	K07521	UNC5; netrin receptor unc-5	rno04360 Axon guidance	GO:0000902 cell morphogenesis; GO:0000904 cell morphogenesis involved in differentiation; GO:0006928 movement of cell or subcellular component; GO:0006935 chemotaxis; GO:0007154 cell communication; GO:0007165 signal transduction; GO:0007166 cell surface receptor signaling pathway; GO:0007275 multicellular organism development; GO:0007399 nervous system development; GO:0007409 axonogenesis; GO:000…	GO:0005622 intracellular; GO:0005623 cell; GO:0005737 cytoplasm; GO:0005829 cytosol; GO:0005886 plasma membrane; GO:0016020 membrane; GO:0045121 membrane raft; GO:0071944 cell periphery; GO:0098589 membrane region; GO:0098805 whole membrane; GO:0098857 membrane microdomain;	GO:0004888 transmembrane signaling receptor activity; GO:0005042 netrin receptor activity; GO:0038023 signaling receptor activity; GO:0060089 molecular transducer activity;	PF07679; PF00090; PF00531	Immunoglobulin I-set domain; Thrombospondin type 1 domain; Death domain	T	KOG1480	Netrin transmembrane receptor unc-5
D4A3V4	Ring finger protein 214 OS=Rattus norvegicus OX=10116 GN=Rnf214 PE=1 SV=3	Rnf214	77.7	4	3	4	3	3	1.06	1.141	1.091	0.916	0.959	0.833	0.869	0.909	1.047	0.823	0.0135876	cytoplasm,nucleus
A0A0U1RRS7	Mitogen-activated protein kinase OS=Rattus norvegicus OX=10116 GN=Mapk10 PE=3 SV=1	Mapk10	48	10	4	8	2	4	0.948	1.059	1.039	1.035	0.976	0.958	0.983	0.926	0.942	0.975	0.578254	cytoplasm				GO:0000122 negative regulation of transcription by RNA polymerase II; GO:0000165 MAPK cascade; GO:0000187 activation of MAPK activity; GO:0001101 response to acid chemical; GO:0001932 regulation of protein phosphorylation; GO:0001934 positive regulation of protein phosphorylation; GO:0002682 regulation of immune system process; GO:0002764 immune response-regulating signaling pathway; GO:0002768 i…	GO:0005622 intracellular; GO:0005623 cell; GO:0005634 nucleus; GO:0005654 nucleoplasm; GO:0005737 cytoplasm; GO:0005739 mitochondrion; GO:0005829 cytosol; GO:0005886 plasma membrane; GO:0014069 postsynaptic density; GO:0016020 membrane; GO:0031974 membrane-enclosed lumen; GO:0031981 nuclear lumen; GO:0032279 asymmetric synapse; GO:0036477 somatodendritic compartment; GO:0042995 cell projection; G…	GO:0000166 nucleotide binding; GO:0003824 catalytic activity; GO:0004672 protein kinase activity; GO:0004674 protein serine/threonine kinase activity; GO:0004705 JUN kinase activity; GO:0004707 MAP kinase activity; GO:0004708 MAP kinase kinase activity; GO:0004712 protein serine/threonine/tyrosine kinase activity; GO:0005488 binding; GO:0005524 ATP binding; GO:0008144 drug binding; GO:0016301 kin…	PF00069	Protein kinase domain	T	KOG0665	Jun-N-terminal kinase (JNK)
D3ZLX0	Sorting nexin 14 OS=Rattus norvegicus OX=10116 GN=Snx14 PE=3 SV=3	Snx14	79.1	2	1	1	1	1	0.946	1.042	1.074	1.002	0.97	0.98	1.01	0.978	0.968	0.964	0.422337	nucleus	K17926			GO:0006914 autophagy; GO:0008152 metabolic process; GO:0009056 catabolic process; GO:0009987 cellular process; GO:0016043 cellular component organization; GO:0016236 macroautophagy; GO:0022411 cellular component disassembly; GO:0032984 protein-containing complex disassembly; GO:0043933 protein-containing complex subunit organization; GO:0044237 cellular metabolic process; GO:0044248 cellular cata…	GO:0000323 lytic vacuole; GO:0005622 intracellular; GO:0005623 cell; GO:0005737 cytoplasm; GO:0005764 lysosome; GO:0005768 endosome; GO:0005770 late endosome; GO:0005773 vacuole; GO:0012505 endomembrane system; GO:0031410 cytoplasmic vesicle; GO:0031982 vesicle; GO:0043226 organelle; GO:0043227 membrane-bounded organelle; GO:0043229 intracellular organelle; GO:0043231 intracellular membrane-bound…	GO:0005488 binding; GO:0005543 phospholipid binding; GO:0008289 lipid binding; GO:0035091 phosphatidylinositol binding; GO:0043167 ion binding; GO:0043168 anion binding; GO:0080025 phosphatidylinositol-3,5-bisphosphate binding; GO:1901981 phosphatidylinositol phosphate binding; GO:1902936 phosphatidylinositol bisphosphate binding;	PF00615; PF00787	Regulator of G protein signaling domain; PX domain	U	KOG2101	Intermediate filament-like protein, sorting nexins, and related proteins containing PX (PhoX) domain(s)
A0A0G2JUF8	DNA topoisomerase 2 OS=Rattus norvegicus OX=10116 GN=Top2a PE=1 SV=1	Top2a	172.3	3	5	9	5	5	0.907	0.941	0.888	0.906	1.046	1.252	1.197	1.382	1.155	1.171	0.191231	nucleus	K03164	TOP2; DNA topoisomerase II [EC:5.6.2.2]	rno01524 Platinum drug resistance	GO:0000003 reproduction; GO:0000075 cell cycle checkpoint; GO:0000278 mitotic cell cycle; GO:0000280 nuclear division; GO:0000712 resolution of meiotic recombination intermediates; GO:0000819 sister chromatid segregation; GO:0002244 hematopoietic progenitor cell differentiation; GO:0002376 immune system process; GO:0002520 immune system development; GO:0006139 nucleobase-containing compound metab…	GO:0000793 condensed chromosome; GO:0005622 intracellular; GO:0005623 cell; GO:0005634 nucleus; GO:0005654 nucleoplasm; GO:0005694 chromosome; GO:0005730 nucleolus; GO:0009330 DNA topoisomerase type II (double strand cut, ATP-hydrolyzing) complex; GO:0031974 membrane-enclosed lumen; GO:0031981 nuclear lumen; GO:0032991 protein-containing complex; GO:0043226 organelle; GO:0043227 membrane-bounded …	GO:0000166 nucleotide binding; GO:0000287 magnesium ion binding; GO:0003676 nucleic acid binding; GO:0003677 DNA binding; GO:0003682 chromatin binding; GO:0003824 catalytic activity; GO:0003916 DNA topoisomerase activity; GO:0003918 DNA topoisomerase type II (double strand cut, ATP-hydrolyzing) activity; GO:0005080 protein kinase C binding; GO:0005488 binding; GO:0005515 protein binding; GO:00055…	PF02518; PF00204	Histidine kinase-, DNA gyrase B-, and HSP90-like ATPase; DNA gyrase B	B	KOG0355	DNA topoisomerase type II
A0A0G2JSV3	Ribose-phosphate diphosphokinase OS=Rattus norvegicus OX=10116 GN=LOC314140 PE=1 SV=1	LOC314140	34.8	20	5	22	1	8	0.999	1.02	0.907	0.981	1.011	1.107	1.095	1.128	1.031	1.059	0.325422	cytoplasm	K00948	PRPS; ribose-phosphate pyrophosphokinase [EC:2.7.6.1]	rno01100 Metabolic pathways; rno00030 Pentose phosphate pathway; rno01200 Carbon metabolism; rno00230 Purine metabolism; rno01230 Biosynthesis of amino acids	GO:0006015 5-phosphoribose 1-diphosphate biosynthetic process; GO:0006139 nucleobase-containing compound metabolic process; GO:0006163 purine nucleotide metabolic process; GO:0006164 purine nucleotide biosynthetic process; GO:0006167 AMP biosynthetic process; GO:0006725 cellular aromatic compound metabolic process; GO:0006753 nucleoside phosphate metabolic process; GO:0006793 phosphorus metabolic…	GO:0002189 ribose phosphate diphosphokinase complex; GO:0032991 protein-containing complex; GO:0061695 transferase complex, transferring phosphorus-containing groups; GO:1902494 catalytic complex; GO:1990234 transferase complex;	GO:0000166 nucleotide binding; GO:0000287 magnesium ion binding; GO:0001882 nucleoside binding; GO:0001883 purine nucleoside binding; GO:0003824 catalytic activity; GO:0004749 ribose phosphate diphosphokinase activity; GO:0005488 binding; GO:0005515 protein binding; GO:0005524 ATP binding; GO:0008144 drug binding; GO:0016208 AMP binding; GO:0016740 transferase activity; GO:0016772 transferase act…	PF13793	N-terminal domain of ribose phosphate pyrophosphokinase	F	KOG1448	Ribose-phosphate pyrophosphokinase
M0R402	Thioredoxin-related transmembrane protein 3 OS=Rattus norvegicus OX=10116 GN=Tmx3 PE=1 SV=2	Tmx3	52.1	7	3	7	3	3	0.957	1.03	0.993	1.002	0.942	1.115	1.184	1.113	0.94	1.027	0.675508	plasma membrane	K09585			GO:0002576 platelet degranulation; GO:0006457 protein folding; GO:0006464 cellular protein modification process; GO:0006807 nitrogen compound metabolic process; GO:0006810 transport; GO:0006887 exocytosis; GO:0006950 response to stress; GO:0008152 metabolic process; GO:0009987 cellular process; GO:0016192 vesicle-mediated transport; GO:0018158 protein oxidation; GO:0018171 peptidyl-cysteine oxida…	GO:0005622 intracellular; GO:0005623 cell; GO:0005737 cytoplasm; GO:0005783 endoplasmic reticulum; GO:0005789 endoplasmic reticulum membrane; GO:0005886 plasma membrane; GO:0009986 cell surface; GO:0012505 endomembrane system; GO:0012506 vesicle membrane; GO:0016020 membrane; GO:0030141 secretory granule; GO:0030659 cytoplasmic vesicle membrane; GO:0030667 secretory granule membrane; GO:0031090 o…	GO:0003756 protein disulfide isomerase activity; GO:0003824 catalytic activity; GO:0016491 oxidoreductase activity; GO:0016667 oxidoreductase activity, acting on a sulfur group of donors; GO:0016670 oxidoreductase activity, acting on a sulfur group of donors, oxygen as acceptor; GO:0016853 isomerase activity; GO:0016860 intramolecular oxidoreductase activity; GO:0016864 intramolecular oxidoreduct…	PF00085; PF13848	Thioredoxin; Thioredoxin-like domain	CO	KOG4277	Uncharacterized conserved protein, contains thioredoxin domain
D4A1Q9	Tubulin tyrosine ligase-like 12 OS=Rattus norvegicus OX=10116 GN=Ttll12 PE=1 SV=1	Ttll12	73.9	13	6	12	6	6	1.027	0.97	1.023	1.048	0.947	0.933	0.985	0.89	0.904	0.97	0.478351	cytoplasm	K16609								O	KOG2155	Tubulin-tyrosine ligase-related protein
D3ZMY7	5'-nucleotidase, cytosolic II OS=Rattus norvegicus OX=10116 GN=Nt5c2 PE=1 SV=3	Nt5c2	67.7	7	4	15	4	4	0.978	0.976	0.982	1.04	0.96	1.047	1.091	1.007	0.923	1.038	0.26299	nucleus	K01081	E3.1.3.5; 5'-nucleotidase [EC:3.1.3.5]	rno01100 Metabolic pathways; rno00760 Nicotinate and nicotinamide metabolism; rno00230 Purine metabolism; rno00240 Pyrimidine metabolism	GO:0006139 nucleobase-containing compound metabolic process; GO:0006163 purine nucleotide metabolic process; GO:0006195 purine nucleotide catabolic process; GO:0006725 cellular aromatic compound metabolic process; GO:0006753 nucleoside phosphate metabolic process; GO:0006793 phosphorus metabolic process; GO:0006796 phosphate-containing compound metabolic process; GO:0006807 nitrogen compound meta…	GO:0005622 intracellular; GO:0005623 cell; GO:0005737 cytoplasm; GO:0005829 cytosol;	GO:0003824 catalytic activity; GO:0005488 binding; GO:0005515 protein binding; GO:0008252 nucleotidase activity; GO:0008253 5'-nucleotidase activity; GO:0016301 kinase activity; GO:0016740 transferase activity; GO:0016772 transferase activity, transferring phosphorus-containing groups; GO:0016773 phosphotransferase activity, alcohol group as acceptor; GO:0016787 hydrolase activity; GO:0016788 hyd…			F	KOG2469	IMP-GMP specific 5'-nucleotidase
A0A0H2UH99	60S ribosomal protein L24 OS=Rattus norvegicus OX=10116 GN=Rpl24 PE=1 SV=1	Rpl24	17.7	12	2	4	2	2	0.97	0.966	0.976	1.028	1.026	1.056	1.029	1.027	0.998	1.068	0.00254503	cytoplasm	K02896	RP-L24e; large subunit ribosomal protein L24e	rno03010 Ribosome; rno05171 Coronavirus disease - COVID-19				PF01246	Ribosomal protein L24e	J	KOG1722	60s ribosomal protein L24
D3ZIM7	Family with sequence similarity 177, member A1 OS=Rattus norvegicus OX=10116 GN=Fam177a1 PE=1 SV=1	Fam177a1	23.6	26	4	8	4	4	1.174	0.852	1.007	0.932	0.966	1.128	1.168	1.21	1.036	0.998	0.981269	cytoplasm,nucleus
F1LZ43	Disco-interacting protein 2 homolog A OS=Rattus norvegicus OX=10116 GN=Dip2a PE=1 SV=3	Dip2a	169.5	8	10	20	8	10	1.014	1.024	0.97	0.99	1.035	0.944	0.912	0.955	1.046	0.987	0.689517	plasma membrane	K24907			GO:0009892 negative regulation of metabolic process; GO:0010468 regulation of gene expression; GO:0010605 negative regulation of macromolecule metabolic process; GO:0010629 negative regulation of gene expression; GO:0010941 regulation of cell death; GO:0019222 regulation of metabolic process; GO:0042981 regulation of apoptotic process; GO:0043067 regulation of programmed cell death; GO:0048519 ne…	GO:0005623 cell; GO:0009986 cell surface;		PF06464	DMAP1-binding Domain	IQ	KOG3628	Predicted AMP-binding protein
D3ZRL3	Dual-specificity phosphatase 23 OS=Rattus norvegicus OX=10116 GN=Dusp23 PE=1 SV=1	Dusp23	16.6	9	1	2	1	1	0.968	0.948	1.125	1.072	0.916	0.986	1.076	0.92	0.854	0.978	0.776724	cytoplasm	K14165			GO:0006464 cellular protein modification process; GO:0006470 protein dephosphorylation; GO:0006793 phosphorus metabolic process; GO:0006796 phosphate-containing compound metabolic process; GO:0006807 nitrogen compound metabolic process; GO:0008152 metabolic process; GO:0009987 cellular process; GO:0016311 dephosphorylation; GO:0019538 protein metabolic process; GO:0035335 peptidyl-tyrosine dephos…	GO:0005622 intracellular; GO:0005623 cell; GO:0005634 nucleus; GO:0005654 nucleoplasm; GO:0005737 cytoplasm; GO:0005829 cytosol; GO:0031974 membrane-enclosed lumen; GO:0031981 nuclear lumen; GO:0043226 organelle; GO:0043227 membrane-bounded organelle; GO:0043229 intracellular organelle; GO:0043231 intracellular membrane-bounded organelle; GO:0043233 organelle lumen; GO:0070013 intracellular organ…	GO:0003824 catalytic activity; GO:0004721 phosphoprotein phosphatase activity; GO:0004722 protein serine/threonine phosphatase activity; GO:0004725 protein tyrosine phosphatase activity; GO:0008138 protein tyrosine/serine/threonine phosphatase activity; GO:0016787 hydrolase activity; GO:0016788 hydrolase activity, acting on ester bonds; GO:0016791 phosphatase activity; GO:0042578 phosphoric ester…	PF00782	Dual specificity phosphatase, catalytic domain	V	KOG1720	Protein tyrosine phosphatase CDC14
F1LWX9	Transmembrane protein 117 OS=Rattus norvegicus OX=10116 GN=Tmem117 PE=4 SV=3	Tmem117	44.1	6	2	6	2	2	0.985	0.908	0.95	1.004	1.116	1.064	0.954	1.061	1.112	1.12	0.0430129	peroxisome				GO:0006915 apoptotic process; GO:0006950 response to stress; GO:0007154 cell communication; GO:0007165 signal transduction; GO:0008219 cell death; GO:0009987 cellular process; GO:0012501 programmed cell death; GO:0023052 signaling; GO:0033554 cellular response to stress; GO:0034976 response to endoplasmic reticulum stress; GO:0035556 intracellular signal transduction; GO:0050789 regulation of bio…	GO:0005622 intracellular; GO:0005623 cell; GO:0005737 cytoplasm; GO:0005783 endoplasmic reticulum; GO:0005886 plasma membrane; GO:0012505 endomembrane system; GO:0016020 membrane; GO:0043226 organelle; GO:0043227 membrane-bounded organelle; GO:0043229 intracellular organelle; GO:0043231 intracellular membrane-bounded organelle; GO:0071944 cell periphery;
D4A4P4	FAD synthase OS=Rattus norvegicus OX=10116 GN=Flad1 PE=1 SV=2	Flad1	54.6	11	5	7	5	5	1.035	1.011	1.042	1.001	0.998	0.967	0.969	0.966	0.997	0.96	0.0482399	cytoplasm,nucleus	K00953	FLAD1; FAD synthetase [EC:2.7.7.2]	rno01240 Biosynthesis of cofactors; rno01100 Metabolic pathways; rno00740 Riboflavin metabolism	GO:0006139 nucleobase-containing compound metabolic process; GO:0006725 cellular aromatic compound metabolic process; GO:0006732 coenzyme metabolic process; GO:0006747 FAD biosynthetic process; GO:0006753 nucleoside phosphate metabolic process; GO:0006766 vitamin metabolic process; GO:0006767 water-soluble vitamin metabolic process; GO:0006771 riboflavin metabolic process; GO:0006793 phosphorus m…	GO:0005622 intracellular; GO:0005623 cell; GO:0005737 cytoplasm; GO:0005829 cytosol; GO:0005886 plasma membrane; GO:0016020 membrane; GO:0071944 cell periphery;	GO:0003824 catalytic activity; GO:0003919 FMN adenylyltransferase activity; GO:0016740 transferase activity; GO:0016772 transferase activity, transferring phosphorus-containing groups; GO:0016779 nucleotidyltransferase activity; GO:0070566 adenylyltransferase activity;	PF00994	Probable molybdopterin binding domain	EH	KOG2644	3'-phosphoadenosine 5'-phosphosulfate sulfotransferase (PAPS reductase)/FAD synthetase and related enzymes
A0A0G2JZL9	Endothelial cell-selective adhesion molecule OS=Rattus norvegicus OX=10116 GN=Esam PE=1 SV=1	Esam	39.9	8	2	3	2	2	0.913	0.863	0.95	1.067	1.104	1.194	1.082	1.119	1.035	1.234	0.00838221	plasma membrane				GO:0002376 immune system process; GO:0006928 movement of cell or subcellular component; GO:0007155 cell adhesion; GO:0007156 homophilic cell adhesion via plasma membrane adhesion molecules; GO:0009987 cellular process; GO:0016338 calcium-independent cell-cell adhesion via plasma membrane cell-adhesion molecules; GO:0016477 cell migration; GO:0022610 biological adhesion; GO:0040011 locomotion; GO:…	GO:0005623 cell; GO:0005886 plasma membrane; GO:0005911 cell-cell junction; GO:0005912 adherens junction; GO:0005923 bicellular tight junction; GO:0016020 membrane; GO:0030054 cell junction; GO:0043296 apical junction complex; GO:0070160 tight junction; GO:0070161 anchoring junction; GO:0071944 cell periphery;		PF07686; PF13927	Immunoglobulin V-set domain; Immunoglobulin domain
A0A0G2K9K2	Transforming, acidic coiled-coil-containing protein 1 OS=Rattus norvegicus OX=10116 GN=Tacc1 PE=1 SV=1	Tacc1	85.6	10	7	11	5	7	1	0.996	0.999	1.029	1	1.066	1.065	1.035	0.972	1.033	0.154169	nucleus	K14281			GO:0000226 microtubule cytoskeleton organization; GO:0006810 transport; GO:0006996 organelle organization; GO:0007010 cytoskeleton organization; GO:0007017 microtubule-based process; GO:0007097 nuclear migration; GO:0007275 multicellular organism development; GO:0007399 nervous system development; GO:0007417 central nervous system development; GO:0007420 brain development; GO:0008283 cell populat…	GO:0005622 intracellular; GO:0005623 cell; GO:0005737 cytoplasm; GO:0005856 cytoskeleton; GO:0015630 microtubule cytoskeleton; GO:0043226 organelle; GO:0043228 non-membrane-bounded organelle; GO:0043229 intracellular organelle; GO:0043232 intracellular non-membrane-bounded organelle;	GO:0005488 binding; GO:0005515 protein binding; GO:0019904 protein domain specific binding;
D3ZC82	Nuclear FMR1-interacting protein 2 OS=Rattus norvegicus OX=10116 GN=Nufip2 PE=1 SV=2	Nufip2	75.6	6	2	3	2	2	1.021	0.946	1.069	0.968	0.927	1.086	1.172	1.122	0.958	0.982	0.761	nucleus					GO:0005622 intracellular; GO:0005623 cell; GO:0005634 nucleus; GO:0005654 nucleoplasm; GO:0005737 cytoplasm; GO:0005829 cytosol; GO:0005840 ribosome; GO:0005844 polysome; GO:0010494 cytoplasmic stress granule; GO:0016604 nuclear body; GO:0031974 membrane-enclosed lumen; GO:0031981 nuclear lumen; GO:0032991 protein-containing complex; GO:0035770 ribonucleoprotein granule; GO:0036464 cytoplasmic ri…	GO:0003676 nucleic acid binding; GO:0003723 RNA binding; GO:0005488 binding; GO:0097159 organic cyclic compound binding; GO:1901363 heterocyclic compound binding;
A0A0G2JZ53	Baculoviral IAP repeat-containing 6 OS=Rattus norvegicus OX=10116 GN=Birc6 PE=1 SV=1	Birc6	434	2	6	7	6	6	0.981	0.952	0.976	0.976	1.001	1.129	1.128	1.157	1.026	1.068	0.238052	cytoplasm	K10586	BIRC6; baculoviral IAP repeat-containing protein 6 (apollon) [EC:2.3.2.23]	rno04215 Apoptosis - multiple species; rno04120 Ubiquitin mediated proteolysis	GO:0000003 reproduction; GO:0001701 in utero embryonic development; GO:0001890 placenta development; GO:0001892 embryonic placenta development; GO:0003006 developmental process involved in reproduction; GO:0006464 cellular protein modification process; GO:0006468 protein phosphorylation; GO:0006793 phosphorus metabolic process; GO:0006796 phosphate-containing compound metabolic process; GO:000680…	GO:0000922 spindle pole; GO:0005622 intracellular; GO:0005623 cell; GO:0005737 cytoplasm; GO:0005768 endosome; GO:0005794 Golgi apparatus; GO:0005802 trans-Golgi network; GO:0005815 microtubule organizing center; GO:0005819 spindle; GO:0005856 cytoskeleton; GO:0012505 endomembrane system; GO:0015630 microtubule cytoskeleton; GO:0016020 membrane; GO:0030496 midbody; GO:0031410 cytoplasmic vesicle;…	GO:0003824 catalytic activity; GO:0004842 ubiquitin-protein transferase activity; GO:0004857 enzyme inhibitor activity; GO:0004866 endopeptidase inhibitor activity; GO:0004869 cysteine-type endopeptidase inhibitor activity; GO:0016740 transferase activity; GO:0019787 ubiquitin-like protein transferase activity; GO:0030234 enzyme regulator activity; GO:0030414 peptidase inhibitor activity; GO:0061…	PF00653	Inhibitor of Apoptosis domain	DO	KOG1101	Apoptosis inhibitor IAP1 and related BIR domain proteins
F1LNK0	Microtubule-associated protein OS=Rattus norvegicus OX=10116 GN=Map2 PE=1 SV=3	Map2	210.6	35	49	148	1	60	1.226	1.136	1.154	0.79	0.823	0.865	1.051	1.095	1.042	0.705	0.000564424	nucleus				GO:0000226 microtubule cytoskeleton organization; GO:0000902 cell morphogenesis; GO:0000904 cell morphogenesis involved in differentiation; GO:0001558 regulation of cell growth; GO:0001578 microtubule bundle formation; GO:0006996 organelle organization; GO:0007010 cytoskeleton organization; GO:0007017 microtubule-based process; GO:0007026 negative regulation of microtubule depolymerization; GO:00…	GO:0001726 ruffle; GO:0005622 intracellular; GO:0005623 cell; GO:0005634 nucleus; GO:0005730 nucleolus; GO:0005737 cytoplasm; GO:0005783 endoplasmic reticulum; GO:0005790 smooth endoplasmic reticulum; GO:0005791 rough endoplasmic reticulum; GO:0005829 cytosol; GO:0005856 cytoskeleton; GO:0005875 microtubule associated complex; GO:0005886 plasma membrane; GO:0012505 endomembrane system; GO:0014069…	GO:0002162 dystroglycan binding; GO:0003779 actin binding; GO:0005198 structural molecule activity; GO:0005488 binding; GO:0005515 protein binding; GO:0005519 cytoskeletal regulatory protein binding; GO:0008017 microtubule binding; GO:0008092 cytoskeletal protein binding; GO:0015631 tubulin binding; GO:0019899 enzyme binding; GO:0019900 kinase binding; GO:0019901 protein kinase binding;			Z	KOG2418	Microtubule-associated protein TAU
F1M0V4	THO complex subunit 2 OS=Rattus norvegicus OX=10116 GN=Thoc2 PE=1 SV=2	Thoc2	182.6	1	1	1	1	1	0.943	0.971	0.811	1.082	1.048	1.18	1.126	1.091	0.969	1.215	0.0411583	cytoplasm	K12879	THOC2; THO complex subunit 2	rno03040 Spliceosome; rno03013 RNA transport	GO:0000902 cell morphogenesis; GO:0001701 in utero embryonic development; GO:0001824 blastocyst development; GO:0006403 RNA localization; GO:0006405 RNA export from nucleus; GO:0006406 mRNA export from nucleus; GO:0006611 protein export from nucleus; GO:0006810 transport; GO:0006886 intracellular protein transport; GO:0006913 nucleocytoplasmic transport; GO:0007275 multicellular organism developm…	GO:0000346 transcription export complex; GO:0000347 THO complex; GO:0000445 THO complex part of transcription export complex; GO:0005622 intracellular; GO:0005623 cell; GO:0005634 nucleus; GO:0032991 protein-containing complex; GO:0043226 organelle; GO:0043227 membrane-bounded organelle; GO:0043229 intracellular organelle; GO:0043231 intracellular membrane-bounded organelle;	GO:0003676 nucleic acid binding; GO:0003723 RNA binding; GO:0003729 mRNA binding; GO:0005488 binding; GO:0097159 organic cyclic compound binding; GO:1901363 heterocyclic compound binding;			K	KOG1874	KEKE-like motif-containing transcription regulator (Rlr1)/suppressor of sin4
F1M4B6	Similar to RIKEN cDNA 9330182L06 OS=Rattus norvegicus OX=10116 GN=RGD1563349 PE=3 SV=3	RGD1563349	106.3	5	4	6	4	4	1.034	0.994	1.011	1.034	1.018	0.95	0.933	0.919	0.985	0.988	0.67609	cytoplasm									T	KOG1217	Fibrillins and related proteins containing Ca2+-binding EGF-like domains
A0A0G2JTT6	HECT and RLD domain-containing E3 ubiquitin protein ligase family member 1 OS=Rattus norvegicus OX=10116 GN=Herc1 PE=1 SV=1	Herc1	531.2	2	5	9	5	5	0.924	0.919	0.985	0.983	1.048	1.071	1.022	1.09	1.066	1.097	0.0533939	plasma membrane	K10594	HERC1; E3 ubiquitin-protein ligase HERC1 [EC:2.3.2.26]	rno04120 Ubiquitin mediated proteolysis	GO:0065007 biological regulation; GO:0065009 regulation of molecular function;	GO:0005622 intracellular; GO:0005623 cell; GO:0005737 cytoplasm; GO:0005794 Golgi apparatus; GO:0005829 cytosol; GO:0012505 endomembrane system; GO:0016020 membrane; GO:0043226 organelle; GO:0043227 membrane-bounded organelle; GO:0043229 intracellular organelle; GO:0043231 intracellular membrane-bounded organelle;	GO:0005085 guanyl-nucleotide exchange factor activity; GO:0005086 ARF guanyl-nucleotide exchange factor activity; GO:0005488 binding; GO:0005515 protein binding; GO:0019899 enzyme binding; GO:0051020 GTPase binding; GO:0098772 molecular function regulator;	PF00632	HECT-domain (ubiquitin-transferase)	DZ	KOG1426	FOG: RCC1 domain
A0A0G2JVH4	MICOS complex subunit MIC60 OS=Rattus norvegicus OX=10116 GN=Immt PE=1 SV=1	Immt	86.2	29	19	64	19	19	0.974	1.001	1.015	1.011	1.017	0.979	0.963	0.968	1.006	1.006	0.75428	mitochondria	K17785			GO:0006873 cellular ion homeostasis; GO:0006874 cellular calcium ion homeostasis; GO:0006875 cellular metal ion homeostasis; GO:0006950 response to stress; GO:0006996 organelle organization; GO:0007005 mitochondrion organization; GO:0007006 mitochondrial membrane organization; GO:0007007 inner mitochondrial membrane organization; GO:0009266 response to temperature stimulus; GO:0009409 response to…	GO:0005622 intracellular; GO:0005623 cell; GO:0005737 cytoplasm; GO:0005739 mitochondrion; GO:0005740 mitochondrial envelope; GO:0005743 mitochondrial inner membrane; GO:0016020 membrane; GO:0016021 integral component of membrane; GO:0019866 organelle inner membrane; GO:0031090 organelle membrane; GO:0031224 intrinsic component of membrane; GO:0031300 intrinsic component of organelle membrane; GO…				M	KOG1854	Mitochondrial inner membrane protein (mitofilin)
A0A0G2K079	Breast carcinoma-amplified sequence 1 homolog OS=Rattus norvegicus OX=10116 GN=Bcas1 PE=1 SV=1	Bcas1	37.5	41	13	58	4	15	0.98	1.037	0.947	0.936	1.193	0.901	0.755	0.963	1.275	1.022	0.879728	nucleus					GO:0005622 intracellular; GO:0005623 cell; GO:0005737 cytoplasm; GO:0005829 cytosol; GO:0014069 postsynaptic density; GO:0032279 asymmetric synapse; GO:0043226 organelle; GO:0045202 synapse; GO:0098794 postsynapse; GO:0098984 neuron to neuron synapse; GO:0099572 postsynaptic specialization;	GO:0005488 binding; GO:0005515 protein binding; GO:0042802 identical protein binding; GO:0042803 protein homodimerization activity; GO:0046983 protein dimerization activity;
A0A0G2K146	LysM domain-containing 2 OS=Rattus norvegicus OX=10116 GN=Lysmd2 PE=1 SV=1	Lysmd2	16.9	7	1	2	1	1	1.078	1.088	0.99	1.001	0.964	0.892	0.925	0.891	0.963	0.905	0.0925083	extracellular
M0R979	Thrombospondin 1 OS=Rattus norvegicus OX=10116 GN=Thbs1 PE=1 SV=2	Thbs1	127	12	13	29	13	13	1.038	0.702	0.878	0.883	1.4	1.186	0.847	1.343	1.586	1.325	0.191519	nucleus	K16857	THBS1; thrombospondin 1	rno04115 p53 signaling pathway; rno04512 ECM-receptor interaction; rno05144 Malaria; rno05219 Bladder cancer; rno04350 TGF-beta signaling pathway; rno05206 MicroRNAs in cancer; rno04145 Phagosome; rno04510 Focal adhesion; rno04015 Rap1 signaling pathway; rno04151 PI3K-Akt signaling pathway; rno05205 Proteoglycans in cancer; rno05165 Human papillomavirus infection	GO:0000187 activation of MAPK activity; GO:0000302 response to reactive oxygen species; GO:0001501 skeletal system development; GO:0001525 angiogenesis; GO:0001568 blood vessel development; GO:0001666 response to hypoxia; GO:0001817 regulation of cytokine production; GO:0001818 negative regulation of cytokine production; GO:0001819 positive regulation of cytokine production; GO:0001932 regulation…	GO:0005576 extracellular region; GO:0005577 fibrinogen complex; GO:0005615 extracellular space; GO:0005622 intracellular; GO:0005623 cell; GO:0005737 cytoplasm; GO:0005783 endoplasmic reticulum; GO:0005788 endoplasmic reticulum lumen; GO:0005886 plasma membrane; GO:0009897 external side of plasma membrane; GO:0009986 cell surface; GO:0012505 endomembrane system; GO:0016020 membrane; GO:0016528 sa…	GO:0001786 phosphatidylserine binding; GO:0001968 fibronectin binding; GO:0005102 signaling receptor binding; GO:0005178 integrin binding; GO:0005488 binding; GO:0005509 calcium ion binding; GO:0005515 protein binding; GO:0005518 collagen binding; GO:0005539 glycosaminoglycan binding; GO:0005543 phospholipid binding; GO:0008201 heparin binding; GO:0008289 lipid binding; GO:0017134 fibroblast grow…	PF00090	Thrombospondin type 1 domain
D3ZHL6	Mitogen-activated protein kinase kinase kinase kinase 5 OS=Rattus norvegicus OX=10116 GN=Map4k5 PE=1 SV=2	Map4k5	95	3	3	3	2	3	0.985	0.997	0.98	1.022	1.008	1.03	1.021	1.008	0.987	1.033	0.0160079	cytoplasm	K08833			GO:0000165 MAPK cascade; GO:0000185 activation of MAPKKK activity; GO:0000187 activation of MAPK activity; GO:0001932 regulation of protein phosphorylation; GO:0001934 positive regulation of protein phosphorylation; GO:0006464 cellular protein modification process; GO:0006468 protein phosphorylation; GO:0006793 phosphorus metabolic process; GO:0006796 phosphate-containing compound metabolic proce…	GO:0005622 intracellular; GO:0005623 cell; GO:0005737 cytoplasm;	GO:0000166 nucleotide binding; GO:0003824 catalytic activity; GO:0004672 protein kinase activity; GO:0004674 protein serine/threonine kinase activity; GO:0005488 binding; GO:0005524 ATP binding; GO:0008144 drug binding; GO:0008349 MAP kinase kinase kinase kinase activity; GO:0016301 kinase activity; GO:0016740 transferase activity; GO:0016772 transferase activity, transferring phosphorus-containi…	PF00069	Protein kinase domain	T	KOG0576	Mitogen-activated protein kinase kinase kinase kinase (MAP4K), germinal center kinase family
E9PSY8	Epidermal growth factor receptor pathway substrate 15 OS=Rattus norvegicus OX=10116 GN=Eps15 PE=1 SV=2	Eps15	98.7	19	13	28	13	13	1.02	0.988	1.003	0.958	1.003	0.99	0.987	1.034	1.047	0.98	0.286669	nucleus	K12472	EPS15; epidermal growth factor receptor substrate 15	rno04144 Endocytosis	GO:0001919 regulation of receptor recycling; GO:0001921 positive regulation of receptor recycling; GO:0006810 transport; GO:0006892 post-Golgi vesicle-mediated transport; GO:0006895 Golgi to endosome transport; GO:0006897 endocytosis; GO:0006898 receptor-mediated endocytosis; GO:0006996 organelle organization; GO:0007154 cell communication; GO:0007165 signal transduction; GO:0007166 cell surface …	GO:0005622 intracellular; GO:0005623 cell; GO:0005737 cytoplasm; GO:0005768 endosome; GO:0005769 early endosome; GO:0005829 cytosol; GO:0005886 plasma membrane; GO:0005905 clathrin-coated pit; GO:0005929 cilium; GO:0009925 basal plasma membrane; GO:0012505 endomembrane system; GO:0012506 vesicle membrane; GO:0016020 membrane; GO:0016234 inclusion body; GO:0016235 aggresome; GO:0016323 basolateral…	GO:0005488 binding; GO:0005515 protein binding; GO:0031593 polyubiquitin modification-dependent protein binding; GO:0042802 identical protein binding; GO:0140030 modification-dependent protein binding;			TU	KOG0998	Synaptic vesicle protein EHS-1 and related EH domain proteins
A0A0G2K751	DnaJ homolog subfamily C member 8 OS=Rattus norvegicus OX=10116 GN=Dnajc8 PE=1 SV=1	Dnajc8	32.7	9	3	7	3	3	0.952	0.988	1.002	0.987	0.993	1.051	1.058	1.065	1.006	1.03	0.304327	cytoplasm					GO:0005576 extracellular region; GO:0005622 intracellular; GO:0005623 cell; GO:0005634 nucleus; GO:0005654 nucleoplasm; GO:0005737 cytoplasm; GO:0005829 cytosol; GO:0031974 membrane-enclosed lumen; GO:0031981 nuclear lumen; GO:0043226 organelle; GO:0043227 membrane-bounded organelle; GO:0043229 intracellular organelle; GO:0043231 intracellular membrane-bounded organelle; GO:0043233 organelle lume…	GO:0005488 binding; GO:0005515 protein binding; GO:0030544 Hsp70 protein binding; GO:0031072 heat shock protein binding;	PF00226	DnaJ domain	O	KOG1150	Predicted molecular chaperone (DnaJ superfamily)
D3ZJA2	BPI fold-containing family A, member 3 OS=Rattus norvegicus OX=10116 GN=Bpifa3 PE=4 SV=2	Bpifa3	26.6	3	1	1	1	1	0.893	0.972	1.025	1.057	0.955	1.123	1.176	1.062	0.904	1.085	0.262797	extracellular
D3ZYJ5	GRAM domain-containing 1B OS=Rattus norvegicus OX=10116 GN=Gramd1b PE=1 SV=1	Gramd1b	101.1	3	2	3	2	2	0.93	0.912	0.934	1.016	1.047	1.19	1.137	1.171	1.03	1.172	0.0333007	cytoplasm							PF02893	GRAM domain	S	KOG1032	Uncharacterized conserved protein, contains GRAM domain
D3ZZQ6	Integrator complex subunit 4 OS=Rattus norvegicus OX=10116 GN=Ints4 PE=1 SV=1	Ints4	108.2	1	1	1	1	1												nucleus	K13141			GO:0006139 nucleobase-containing compound metabolic process; GO:0006351 transcription, DNA-templated; GO:0006366 transcription by RNA polymerase II; GO:0006396 RNA processing; GO:0006725 cellular aromatic compound metabolic process; GO:0006807 nitrogen compound metabolic process; GO:0008152 metabolic process; GO:0009058 biosynthetic process; GO:0009059 macromolecule biosynthetic process; GO:00093…	GO:0000428 DNA-directed RNA polymerase complex; GO:0005622 intracellular; GO:0005623 cell; GO:0005634 nucleus; GO:0005654 nucleoplasm; GO:0016591 RNA polymerase II, holoenzyme; GO:0030880 RNA polymerase complex; GO:0031974 membrane-enclosed lumen; GO:0031981 nuclear lumen; GO:0032039 integrator complex; GO:0032991 protein-containing complex; GO:0043226 organelle; GO:0043227 membrane-bounded organ…				S	KOG2259	Uncharacterized conserved protein
E9PT74	Palmitoyltransferase OS=Rattus norvegicus OX=10116 GN=Zdhhc20 PE=3 SV=1	Zdhhc20	42.5	3	1	1	1	1	0.79	1.01	1.005	1.061	1.058	1.103	1.043	1.04	0.997	1.149	0.152864	plasma membrane	K20028			GO:0006464 cellular protein modification process; GO:0006497 protein lipidation; GO:0006807 nitrogen compound metabolic process; GO:0008152 metabolic process; GO:0009058 biosynthetic process; GO:0009059 macromolecule biosynthetic process; GO:0009987 cellular process; GO:0018193 peptidyl-amino acid modification; GO:0018198 peptidyl-cysteine modification; GO:0018230 peptidyl-L-cysteine S-palmitoyla…	GO:0000139 Golgi membrane; GO:0005622 intracellular; GO:0005623 cell; GO:0005737 cytoplasm; GO:0005794 Golgi apparatus; GO:0005886 plasma membrane; GO:0012505 endomembrane system; GO:0016020 membrane; GO:0016021 integral component of membrane; GO:0030173 integral component of Golgi membrane; GO:0031090 organelle membrane; GO:0031224 intrinsic component of membrane; GO:0031228 intrinsic component …	GO:0003824 catalytic activity; GO:0005488 binding; GO:0008270 zinc ion binding; GO:0016409 palmitoyltransferase activity; GO:0016417 S-acyltransferase activity; GO:0016740 transferase activity; GO:0016746 transferase activity, transferring acyl groups; GO:0016747 transferase activity, transferring acyl groups other than amino-acyl groups; GO:0019706 protein-cysteine S-palmitoyltransferase activit…			S	KOG1315	Predicted DHHC-type Zn-finger protein
A0A0G2K6R0	Trinucleotide repeat-containing adaptor 6B OS=Rattus norvegicus OX=10116 GN=Tnrc6b PE=1 SV=1	Tnrc6b	189.9	2	2	4	2	2	1.05	0.956	1.004	1.03	0.978	0.962	0.984	0.934	0.95	0.987	0.720318	cytoplasm	K18412			GO:0002682 regulation of immune system process; GO:0007154 cell communication; GO:0007165 signal transduction; GO:0007166 cell surface receptor signaling pathway; GO:0007223 Wnt signaling pathway, calcium modulating pathway; GO:0007267 cell-cell signaling; GO:0009892 negative regulation of metabolic process; GO:0009893 positive regulation of metabolic process; GO:0009894 regulation of catabolic p…	GO:0005622 intracellular; GO:0005623 cell; GO:0005737 cytoplasm; GO:0005829 cytosol;
A0A0G2K3W1	von Willebrand factor A domain-containing 8 OS=Rattus norvegicus OX=10116 GN=Vwa8 PE=1 SV=1	Vwa8	53.7	9	4	8	4	4	1.031	1.003	1.003	0.966	0.974	1.032	1.059	1.067	1.008	0.979	0.388149	mitochondria	K24512				GO:0005622 intracellular; GO:0005623 cell; GO:0005737 cytoplasm; GO:0005739 mitochondrion; GO:0043226 organelle; GO:0043227 membrane-bounded organelle; GO:0043229 intracellular organelle; GO:0043231 intracellular membrane-bounded organelle;	GO:0003824 catalytic activity; GO:0016462 pyrophosphatase activity; GO:0016787 hydrolase activity; GO:0016817 hydrolase activity, acting on acid anhydrides; GO:0016818 hydrolase activity, acting on acid anhydrides, in phosphorus-containing anhydrides; GO:0016887 ATPase activity; GO:0017111 nucleoside-triphosphatase activity;	PF07728	AAA domain (dynein-related subfamily)	S	KOG1808	AAA ATPase containing von Willebrand factor type A (vWA) domain
A0A0G2JZN1	Ig-like domain-containing protein OS=Rattus norvegicus OX=10116 PE=1 SV=1	--	10.3	9	1	2	1	1	1.122	0.522	0.777	0.81	0.479	2.355	4.916	2.907	0.591	1.505	0.676988	cytoplasm,nucleus							PF07686	Immunoglobulin V-set domain
A0A0H2UHJ1	Protein S100-A9 OS=Rattus norvegicus OX=10116 GN=S100a9 PE=1 SV=1	S100a9	15.2	24	5	38	5	5	0.246	0.269	0.254	0.442	1.038	3.857	3.716	8.736	2.351	6.94	0.0695713	extracellular	K21128	S100A9; protein S100-A9	rno04657 IL-17 signaling pathway	GO:0001558 regulation of cell growth; GO:0001775 cell activation; GO:0001816 cytokine production; GO:0002218 activation of innate immune response; GO:0002221 pattern recognition receptor signaling pathway; GO:0002224 toll-like receptor signaling pathway; GO:0002237 response to molecule of bacterial origin; GO:0002252 immune effector process; GO:0002253 activation of immune response; GO:0002263 ce…	GO:0005576 extracellular region; GO:0005615 extracellular space; GO:0005622 intracellular; GO:0005623 cell; GO:0005634 nucleus; GO:0005654 nucleoplasm; GO:0005737 cytoplasm; GO:0005829 cytosol; GO:0005856 cytoskeleton; GO:0005886 plasma membrane; GO:0012505 endomembrane system; GO:0016020 membrane; GO:0030054 cell junction; GO:0030141 secretory granule; GO:0031410 cytoplasmic vesicle; GO:0031974 …	GO:0005102 signaling receptor binding; GO:0005488 binding; GO:0005504 fatty acid binding; GO:0005509 calcium ion binding; GO:0005515 protein binding; GO:0008017 microtubule binding; GO:0008092 cytoskeletal protein binding; GO:0008270 zinc ion binding; GO:0008289 lipid binding; GO:0015631 tubulin binding; GO:0031406 carboxylic acid binding; GO:0033293 monocarboxylic acid binding; GO:0035325 Toll-l…	PF01023	S-100/ICaBP type calcium binding domain
D3ZFH5	Inter-alpha-trypsin inhibitor heavy chain 2 OS=Rattus norvegicus OX=10116 GN=Itih2 PE=1 SV=3	Itih2	92.3	11	6	17	6	6	0.735	0.762	0.698	1.077	1.19	1.501	1.261	1.394	1.105	1.717	0.00638708	extracellular				GO:0006464 cellular protein modification process; GO:0006807 nitrogen compound metabolic process; GO:0008152 metabolic process; GO:0009892 negative regulation of metabolic process; GO:0009987 cellular process; GO:0010466 negative regulation of peptidase activity; GO:0010605 negative regulation of macromolecule metabolic process; GO:0010951 negative regulation of endopeptidase activity; GO:0019222…	GO:0005576 extracellular region; GO:0005622 intracellular; GO:0005623 cell; GO:0005737 cytoplasm; GO:0005783 endoplasmic reticulum; GO:0005788 endoplasmic reticulum lumen; GO:0012505 endomembrane system; GO:0031974 membrane-enclosed lumen; GO:0043226 organelle; GO:0043227 membrane-bounded organelle; GO:0043229 intracellular organelle; GO:0043231 intracellular membrane-bounded organelle; GO:004323…	GO:0004857 enzyme inhibitor activity; GO:0004866 endopeptidase inhibitor activity; GO:0030234 enzyme regulator activity; GO:0030414 peptidase inhibitor activity; GO:0061134 peptidase regulator activity; GO:0061135 endopeptidase regulator activity; GO:0098772 molecular function regulator;	PF00092	von Willebrand factor type A domain
E9PU13	Sorting nexin 4 OS=Rattus norvegicus OX=10116 GN=Snx4 PE=1 SV=1	Snx4	51.9	10	4	9	4	4	1.023	0.974	0.98	1	1	1.021	1.022	1.022	1	1.015	0.429371	cytoplasm	K17919	SNX4; sorting nexin-4	rno04144 Endocytosis	GO:0002682 regulation of immune system process; GO:0002684 positive regulation of immune system process; GO:0002694 regulation of leukocyte activation; GO:0002696 positive regulation of leukocyte activation; GO:0002697 regulation of immune effector process; GO:0002699 positive regulation of immune effector process; GO:0002703 regulation of leukocyte mediated immunity; GO:0002705 positive regulati…	GO:0005622 intracellular; GO:0005623 cell; GO:0005737 cytoplasm; GO:0005768 endosome; GO:0005769 early endosome; GO:0005856 cytoskeleton; GO:0005868 cytoplasmic dynein complex; GO:0005875 microtubule associated complex; GO:0005886 plasma membrane; GO:0010008 endosome membrane; GO:0012505 endomembrane system; GO:0015630 microtubule cytoskeleton; GO:0016020 membrane; GO:0019898 extrinsic component …	GO:0005102 signaling receptor binding; GO:0005154 epidermal growth factor receptor binding; GO:0005158 insulin receptor binding; GO:0005488 binding; GO:0005515 protein binding; GO:0005543 phospholipid binding; GO:0008289 lipid binding; GO:0035091 phosphatidylinositol binding; GO:0043167 ion binding; GO:0043168 anion binding; GO:0044877 protein-containing complex binding; GO:0070851 growth factor …	PF00787	PX domain	U	KOG2273	Membrane coat complex Retromer, subunit VPS5/SNX1, Sorting nexins, and related PX domain-containing proteins
D3ZVM5	Heat shock protein family A (Hsp70) member 12B OS=Rattus norvegicus OX=10116 GN=Hspa12b PE=1 SV=3	Hspa12b	76.1	5	3	5	2	2	1.046	0.968	1.03	0.986	1.012	0.974	0.961	0.988	1.027	0.976	0.420891	cytoplasm,nucleus									O	KOG0101	Molecular chaperones HSP70/HSC70, HSP70 superfamily
A0A0G2JTY6	G-rich RNA sequence-binding factor 1 OS=Rattus norvegicus OX=10116 GN=Grsf1 PE=1 SV=1	Grsf1	43.5	3	1	1	1	1	1.016	0.92	0.943	1.063	1.067	1.016	0.952	0.956	1.004	1.093	0.0570619	extracellular				GO:0002009 morphogenesis of an epithelium; GO:0003002 regionalization; GO:0006139 nucleobase-containing compound metabolic process; GO:0006378 mRNA polyadenylation; GO:0006396 RNA processing; GO:0006397 mRNA processing; GO:0006725 cellular aromatic compound metabolic process; GO:0006807 nitrogen compound metabolic process; GO:0007275 multicellular organism development; GO:0007389 pattern specific…	GO:0005622 intracellular; GO:0005623 cell; GO:0005737 cytoplasm; GO:0005739 mitochondrion; GO:0005759 mitochondrial matrix; GO:0009295 nucleoid; GO:0031974 membrane-enclosed lumen; GO:0032991 protein-containing complex; GO:0035770 ribonucleoprotein granule; GO:0042645 mitochondrial nucleoid; GO:0043226 organelle; GO:0043227 membrane-bounded organelle; GO:0043228 non-membrane-bounded organelle; GO…	GO:0003676 nucleic acid binding; GO:0003723 RNA binding; GO:0003729 mRNA binding; GO:0005488 binding; GO:0097159 organic cyclic compound binding; GO:1901363 heterocyclic compound binding;	PF00076	RNA recognition motif. (a.k.a. RRM, RBD, or RNP domain)	A	KOG4211	Splicing factor hnRNP-F and related RNA-binding proteins
D3ZHX3	DIRAS family GTPase 2 OS=Rattus norvegicus OX=10116 GN=Diras2 PE=4 SV=1	Diras2	22.5	27	4	8	3	3	1.03	1.072	1.061	1.011	0.938	0.898	0.957	0.888	0.928	0.9	0.0439994	extracellular	K07841				GO:0005623 cell; GO:0005886 plasma membrane; GO:0016020 membrane; GO:0071944 cell periphery;	GO:0000166 nucleotide binding; GO:0001882 nucleoside binding; GO:0001883 purine nucleoside binding; GO:0005488 binding; GO:0005525 GTP binding; GO:0017076 purine nucleotide binding; GO:0019001 guanyl nucleotide binding; GO:0032549 ribonucleoside binding; GO:0032550 purine ribonucleoside binding; GO:0032553 ribonucleotide binding; GO:0032555 purine ribonucleotide binding; GO:0032561 guanyl ribonuc…	PF00071	Ras family	S	KOG0395	Ras-related GTPase
A0A0G2K2Z0	EMAP-like 4 OS=Rattus norvegicus OX=10116 GN=Eml4 PE=1 SV=1	Eml4	101.8	9	7	10	7	7	0.962	0.992	0.968	1	1.016	1.046	1.03	1.047	1.017	1.048	0.0445609	nucleus				GO:0000278 mitotic cell cycle; GO:0007017 microtubule-based process; GO:0007026 negative regulation of microtubule depolymerization; GO:0007049 cell cycle; GO:0009987 cellular process; GO:0010639 negative regulation of organelle organization; GO:0031110 regulation of microtubule polymerization or depolymerization; GO:0031111 negative regulation of microtubule polymerization or depolymerization; G…	GO:0005622 intracellular; GO:0005623 cell; GO:0005737 cytoplasm; GO:0005856 cytoskeleton; GO:0015630 microtubule cytoskeleton; GO:0043226 organelle; GO:0043228 non-membrane-bounded organelle; GO:0043229 intracellular organelle; GO:0043232 intracellular non-membrane-bounded organelle;	GO:0005488 binding; GO:0005515 protein binding; GO:0008017 microtubule binding; GO:0008092 cytoskeletal protein binding; GO:0015631 tubulin binding;			S	KOG2106	Uncharacterized conserved protein, contains HELP and WD40 domains
D3ZM33	40S ribosomal protein S18 OS=Rattus norvegicus OX=10116 PE=3 SV=3	--	17.8	8	1	4	1	1	1.061	1.064	1.05	1.148	0.966	0.72	0.746	0.627	0.841	0.893	0.388443	cytoplasm	K02964	RP-S18e; small subunit ribosomal protein S18e	rno03010 Ribosome; rno05171 Coronavirus disease - COVID-19	GO:0006412 translation; GO:0006518 peptide metabolic process; GO:0006807 nitrogen compound metabolic process; GO:0008152 metabolic process; GO:0009058 biosynthetic process; GO:0009059 macromolecule biosynthetic process; GO:0009987 cellular process; GO:0010467 gene expression; GO:0019538 protein metabolic process; GO:0022613 ribonucleoprotein complex biogenesis; GO:0034641 cellular nitrogen compou…	GO:0005622 intracellular; GO:0005623 cell; GO:0005737 cytoplasm; GO:0005829 cytosol; GO:0005840 ribosome; GO:0015935 small ribosomal subunit; GO:0022626 cytosolic ribosome; GO:0022627 cytosolic small ribosomal subunit; GO:0032991 protein-containing complex; GO:0043226 organelle; GO:0043228 non-membrane-bounded organelle; GO:0043229 intracellular organelle; GO:0043232 intracellular non-membrane-bo…	GO:0003735 structural constituent of ribosome; GO:0005198 structural molecule activity; GO:0005488 binding; GO:0005515 protein binding; GO:0019899 enzyme binding; GO:0019900 kinase binding; GO:0019901 protein kinase binding;			J	KOG3311	Ribosomal protein S18
F1M3Q1	Interferon-induced transmembrane protein 1 OS=Rattus norvegicus OX=10116 GN=Ifitm1 PE=3 SV=2	Ifitm1	12	8	1	1	1	1	0.673	0.632	0.669	1.036	1.013	2.056	2.03	1.985	0.978	2.08	0.0442824	plasma membrane	K19831	IFITM1; interferon induced transmembrane protein 1	rno04662 B cell receptor signaling pathway	GO:0002376 immune system process; GO:0002682 regulation of immune system process; GO:0006950 response to stress; GO:0006952 defense response; GO:0006955 immune response; GO:0007154 cell communication; GO:0007165 signal transduction; GO:0007166 cell surface receptor signaling pathway; GO:0008285 negative regulation of cell population proliferation; GO:0009605 response to external stimulus; GO:0009…	GO:0005623 cell; GO:0005886 plasma membrane; GO:0016020 membrane; GO:0071944 cell periphery;
M0R4Z4	Ig-like domain-containing protein OS=Rattus norvegicus OX=10116 PE=1 SV=2	--	13.3	9	1	1	1	1												extracellular							PF07686	Immunoglobulin V-set domain
D3ZM62	Tripartite motif-containing protein 2 OS=Rattus norvegicus OX=10116 GN=Trim2 PE=1 SV=2	Trim2	82.9	16	10	34	9	10	1.066	1.059	1.077	0.996	0.943	0.905	0.96	0.909	0.947	0.888	0.0133292	mitochondria	K11997			GO:0006464 cellular protein modification process; GO:0006807 nitrogen compound metabolic process; GO:0008152 metabolic process; GO:0009987 cellular process; GO:0010033 response to organic substance; GO:0010941 regulation of cell death; GO:0016567 protein ubiquitination; GO:0019538 protein metabolic process; GO:0032446 protein modification by small protein conjugation; GO:0034097 response to cytok…	GO:0005622 intracellular; GO:0005623 cell; GO:0005737 cytoplasm;	GO:0003824 catalytic activity; GO:0004842 ubiquitin-protein transferase activity; GO:0005488 binding; GO:0005515 protein binding; GO:0008092 cytoskeletal protein binding; GO:0008270 zinc ion binding; GO:0016740 transferase activity; GO:0017022 myosin binding; GO:0019787 ubiquitin-like protein transferase activity; GO:0043167 ion binding; GO:0043169 cation binding; GO:0046872 metal ion binding; GO…	PF13445; PF00643; PF00630	RING-type zinc-finger, LisH dimerisation motif; B-box zinc finger; Filamin/ABP280 repeat	O	KOG2177	Predicted E3 ubiquitin ligase
D4A255	MTOR-associated protein, eak-7 homolog OS=Rattus norvegicus OX=10116 GN=Meak7 PE=1 SV=3	Meak7	50.2	3	1	1	1	1												cytoplasm				GO:0010941 regulation of cell death; GO:0048519 negative regulation of biological process; GO:0048523 negative regulation of cellular process; GO:0048583 regulation of response to stimulus; GO:0048585 negative regulation of response to stimulus; GO:0050789 regulation of biological process; GO:0050794 regulation of cellular process; GO:0060548 negative regulation of cell death; GO:0065007 biologic…	GO:0005622 intracellular; GO:0005623 cell; GO:0005737 cytoplasm; GO:0016020 membrane;		PF07534	TLD	S	KOG2557	Uncharacterized conserved protein, contains TLDc domain
A0A0G2JTN3	Inactive ubiquitin carboxyl-terminal hydrolase 54 OS=Rattus norvegicus OX=10116 GN=Usp54 PE=1 SV=1	Usp54	182.4	5	6	7	6	6	0.958	0.956	1.063	0.982	0.987	1.071	1.085	1.091	1.005	1.021	0.658783	nucleus									O	KOG1887	Ubiquitin carboxyl-terminal hydrolase
A0A0G2K0X1	Pericentriolar material 1 OS=Rattus norvegicus OX=10116 GN=Pcm1 PE=1 SV=1	Pcm1	239.6	3	5	7	5	5	1.026	0.923	0.961	1.046	0.982	1.116	1.136	1.067	0.939	1.08	0.184984	nucleus				GO:0000086 G2/M transition of mitotic cell cycle; GO:0000226 microtubule cytoskeleton organization; GO:0000278 mitotic cell cycle; GO:0001764 neuron migration; GO:0006810 transport; GO:0006928 movement of cell or subcellular component; GO:0006996 organelle organization; GO:0007010 cytoskeleton organization; GO:0007017 microtubule-based process; GO:0007018 microtubule-based movement; GO:0007049 ce…	GO:0000242 pericentriolar material; GO:0005622 intracellular; GO:0005623 cell; GO:0005634 nucleus; GO:0005635 nuclear envelope; GO:0005737 cytoplasm; GO:0005813 centrosome; GO:0005814 centriole; GO:0005815 microtubule organizing center; GO:0005829 cytosol; GO:0005856 cytoskeleton; GO:0005929 cilium; GO:0012505 endomembrane system; GO:0015630 microtubule cytoskeleton; GO:0016020 membrane; GO:00310…	GO:0005488 binding; GO:0005515 protein binding; GO:0042802 identical protein binding;
A0A0G2K2I6	Dedicator of cytokinesis protein 9 OS=Rattus norvegicus OX=10116 GN=Dock9 PE=1 SV=1	Dock9	239.1	8	13	24	13	13	1.004	1.023	1.005	1.019	0.999	1.018	1.019	0.999	0.98	1.001	0.889407	cytoplasm	K21853			GO:0043085 positive regulation of catalytic activity; GO:0043087 regulation of GTPase activity; GO:0043547 positive regulation of GTPase activity; GO:0044093 positive regulation of molecular function; GO:0050790 regulation of catalytic activity; GO:0051336 regulation of hydrolase activity; GO:0051345 positive regulation of hydrolase activity; GO:0065007 biological regulation; GO:0065009 regulatio…		GO:0005085 guanyl-nucleotide exchange factor activity; GO:0005088 Ras guanyl-nucleotide exchange factor activity; GO:0005089 Rho guanyl-nucleotide exchange factor activity; GO:0005488 binding; GO:0005515 protein binding; GO:0017016 Ras GTPase binding; GO:0017048 Rho GTPase binding; GO:0019899 enzyme binding; GO:0031267 small GTPase binding; GO:0051020 GTPase binding; GO:0098772 molecular function…	PF11878; PF00169	Domain of unknown function (DUF3398); PH domain	T	KOG1997	PH domain-containing protein
F1M0A6	Tyrosine-protein kinase OS=Rattus norvegicus OX=10116 GN=LOC100909750 PE=3 SV=1	LOC100909750	122.2	2	1	1	1	1	0.986	0.843	1.009	1.063	0.955	1.173	1.228	1.103	0.898	1.124	0.22699	nucleus	K06619	ABL1; abelson tyrosine-protein kinase 1 [EC:2.7.10.2]	rno04360 Axon guidance; rno05200 Pathways in cancer; rno04012 ErbB signaling pathway; rno05416 Viral myocarditis; rno05206 MicroRNAs in cancer; rno05220 Chronic myeloid leukemia; rno05208 Chemical carcinogenesis - reactive oxygen species; rno04722 Neurotrophin signaling pathway; rno04014 Ras signaling pathway; rno04110 Cell cycle	GO:0000278 mitotic cell cycle; GO:0000302 response to reactive oxygen species; GO:0000902 cell morphogenesis; GO:0000904 cell morphogenesis involved in differentiation; GO:0001558 regulation of cell growth; GO:0001667 ameboidal-type cell migration; GO:0001775 cell activation; GO:0001776 leukocyte homeostasis; GO:0001782 B cell homeostasis; GO:0001817 regulation of cytokine production; GO:0001819 …	GO:0001726 ruffle; GO:0005622 intracellular; GO:0005623 cell; GO:0005634 nucleus; GO:0005635 nuclear envelope; GO:0005654 nucleoplasm; GO:0005730 nucleolus; GO:0005737 cytoplasm; GO:0005739 mitochondrion; GO:0005783 endoplasmic reticulum; GO:0005829 cytosol; GO:0005856 cytoskeleton; GO:0005886 plasma membrane; GO:0009898 cytoplasmic side of plasma membrane; GO:0012505 endomembrane system; GO:0015…	GO:0000149 SNARE binding; GO:0000166 nucleotide binding; GO:0000287 magnesium ion binding; GO:0001784 phosphotyrosine residue binding; GO:0003676 nucleic acid binding; GO:0003677 DNA binding; GO:0003779 actin binding; GO:0003785 actin monomer binding; GO:0003824 catalytic activity; GO:0004515 nicotinate-nucleotide adenylyltransferase activity; GO:0004672 protein kinase activity; GO:0004713 protei…	PF00018; PF00017; PF07714; PF08919	SH3 domain; SH2 domain; Protein tyrosine kinase; F-actin binding	T	KOG4278	Protein tyrosine kinase
D3ZUQ8	SZT2 subunit of KICSTOR complex OS=Rattus norvegicus OX=10116 GN=Szt2 PE=1 SV=3	Szt2	377.2	0	1	1	1	1	1.051	0.932	0.883	0.921	0.863	1.381	1.6	1.499	0.937	1.104	0.637084	nucleus	K23298			GO:0000902 cell morphogenesis; GO:0000904 cell morphogenesis involved in differentiation; GO:0006950 response to stress; GO:0007154 cell communication; GO:0007275 multicellular organism development; GO:0007399 nervous system development; GO:0007409 axonogenesis; GO:0007417 central nervous system development; GO:0007420 brain development; GO:0008104 protein localization; GO:0009267 cellular respon…	GO:0000323 lytic vacuole; GO:0005622 intracellular; GO:0005623 cell; GO:0005737 cytoplasm; GO:0005764 lysosome; GO:0005765 lysosomal membrane; GO:0005773 vacuole; GO:0005774 vacuolar membrane; GO:0005777 peroxisome; GO:0016020 membrane; GO:0031090 organelle membrane; GO:0032991 protein-containing complex; GO:0042579 microbody; GO:0043226 organelle; GO:0043227 membrane-bounded organelle; GO:004322…
D3Z9K4	Pleckstrin homology domain-containing O2 OS=Rattus norvegicus OX=10116 GN=Plekho2 PE=1 SV=2	Plekho2	54	7	3	4	3	3	0.909	0.902	0.995	1.036	0.938	1.214	1.294	1.172	0.905	1.136	0.205659	nucleus	K24022			GO:0001775 cell activation; GO:0002252 immune effector process; GO:0002263 cell activation involved in immune response; GO:0002274 myeloid leukocyte activation; GO:0002275 myeloid cell activation involved in immune response; GO:0002283 neutrophil activation involved in immune response; GO:0002366 leukocyte activation involved in immune response; GO:0002376 immune system process; GO:0002443 leukoc…	GO:0005576 extracellular region; GO:0005622 intracellular; GO:0005623 cell; GO:0005737 cytoplasm; GO:0012505 endomembrane system; GO:0030141 secretory granule; GO:0031410 cytoplasmic vesicle; GO:0031974 membrane-enclosed lumen; GO:0031982 vesicle; GO:0043226 organelle; GO:0043227 membrane-bounded organelle; GO:0043229 intracellular organelle; GO:0043233 organelle lumen; GO:0070013 intracellular o…		PF00169	PH domain
A0A0G2KAM4	Fascin OS=Rattus norvegicus OX=10116 GN=Fscn1 PE=1 SV=1	Fscn1	53.8	16	7	17	7	7	0.993	1.034	0.974	1.052	0.978	1.005	1.028	0.955	0.93	1.011	0.707782	nucleus				GO:0006928 movement of cell or subcellular component; GO:0006996 organelle organization; GO:0007010 cytoskeleton organization; GO:0007015 actin filament organization; GO:0007043 cell-cell junction assembly; GO:0007154 cell communication; GO:0007163 establishment or maintenance of cell polarity; GO:0007165 signal transduction; GO:0007166 cell surface receptor signaling pathway; GO:0008283 cell pop…	GO:0001725 stress fiber; GO:0001726 ruffle; GO:0002102 podosome; GO:0005622 intracellular; GO:0005623 cell; GO:0005737 cytoplasm; GO:0005829 cytosol; GO:0005856 cytoskeleton; GO:0005884 actin filament; GO:0005886 plasma membrane; GO:0005902 microvillus; GO:0005911 cell-cell junction; GO:0015629 actin cytoskeleton; GO:0016020 membrane; GO:0030027 lamellipodium; GO:0030054 cell junction; GO:0030175…	GO:0003779 actin binding; GO:0005488 binding; GO:0005515 protein binding; GO:0008092 cytoskeletal protein binding; GO:0008144 drug binding; GO:0044877 protein-containing complex binding; GO:0051015 actin filament binding;	PF06268	Fascin domain
A0A0G2K3Z9	Peroxiredoxin-1 OS=Rattus norvegicus OX=10116 PE=3 SV=1	--	22.2	49	10	37	8	11	1.022	1.027	1.004	1.003	0.97	0.988	1.019	0.985	0.967	0.97	0.0612479	cytoplasm	K13279	PRDX1; peroxiredoxin 1 [EC:1.11.1.24]	rno04146 Peroxisome; rno05146 Amoebiasis	GO:0001501 skeletal system development; GO:0001775 cell activation; GO:0002376 immune system process; GO:0006950 response to stress; GO:0006979 response to oxidative stress; GO:0007275 multicellular organism development; GO:0008152 metabolic process; GO:0008283 cell population proliferation; GO:0009056 catabolic process; GO:0009636 response to toxic substance; GO:0009987 cellular process; GO:0016…	GO:0000228 nuclear chromosome; GO:0000785 chromatin; GO:0000790 nuclear chromatin; GO:0000791 euchromatin; GO:0005622 intracellular; GO:0005623 cell; GO:0005634 nucleus; GO:0005694 chromosome; GO:0005719 nuclear euchromatin; GO:0005730 nucleolus; GO:0005737 cytoplasm; GO:0005739 mitochondrion; GO:0005759 mitochondrial matrix; GO:0005777 peroxisome; GO:0005782 peroxisomal matrix; GO:0005829 cytoso…	GO:0003824 catalytic activity; GO:0004601 peroxidase activity; GO:0005488 binding; GO:0005515 protein binding; GO:0008379 thioredoxin peroxidase activity; GO:0016209 antioxidant activity; GO:0016491 oxidoreductase activity; GO:0016684 oxidoreductase activity, acting on peroxide as acceptor; GO:0020037 heme binding; GO:0042802 identical protein binding; GO:0042803 protein homodimerization activity…	PF00578; PF10417	AhpC/TSA family; C-terminal domain of 1-Cys peroxiredoxin	O	KOG0852	Alkyl hydroperoxide reductase, thiol specific antioxidant and related enzymes
A0A0U1RRP2	DCN1-like protein OS=Rattus norvegicus OX=10116 GN=NEWGENE_1582994 PE=1 SV=1	NEWGENE_1582994	30	8	2	3	1	2	0.876	1.067	1.252	0.982	0.833	0.996	1.196	1.014	0.848	0.88	0.364704	cytoplasm	K17822			GO:0006464 cellular protein modification process; GO:0006807 nitrogen compound metabolic process; GO:0008152 metabolic process; GO:0009893 positive regulation of metabolic process; GO:0009987 cellular process; GO:0010604 positive regulation of macromolecule metabolic process; GO:0019222 regulation of metabolic process; GO:0019538 protein metabolic process; GO:0031323 regulation of cellular metabo…	GO:0000151 ubiquitin ligase complex; GO:0005622 intracellular; GO:0005623 cell; GO:0032991 protein-containing complex; GO:1902494 catalytic complex; GO:1990234 transferase complex;	GO:0005488 binding; GO:0005515 protein binding; GO:0019899 enzyme binding; GO:0031624 ubiquitin conjugating enzyme binding; GO:0032182 ubiquitin-like protein binding; GO:0044390 ubiquitin-like protein conjugating enzyme binding; GO:0097602 cullin family protein binding;			S	KOG3077	Uncharacterized conserved protein
G3V9S9	SEC24 homolog D, COPII coat complex component OS=Rattus norvegicus OX=10116 GN=Sec24d PE=1 SV=3	Sec24d	112.8	1	1	1	1	1	0.871	0.786	0.899	1.088	1.071	1.327	1.239	1.22	0.984	1.364	0.0184852	cytoplasm,nucleus	K14007	SEC24; protein transport protein SEC24	rno04141 Protein processing in endoplasmic reticulum	GO:0002376 immune system process; GO:0002474 antigen processing and presentation of peptide antigen via MHC class I; GO:0002478 antigen processing and presentation of exogenous peptide antigen; GO:0002495 antigen processing and presentation of peptide antigen via MHC class II; GO:0002504 antigen processing and presentation of peptide or polysaccharide antigen via MHC class II; GO:0006810 transpor…	GO:0005622 intracellular; GO:0005623 cell; GO:0005737 cytoplasm; GO:0005783 endoplasmic reticulum; GO:0005789 endoplasmic reticulum membrane; GO:0005798 Golgi-associated vesicle; GO:0005829 cytosol; GO:0012505 endomembrane system; GO:0012506 vesicle membrane; GO:0012507 ER to Golgi transport vesicle membrane; GO:0016020 membrane; GO:0030117 membrane coat; GO:0030120 vesicle coat; GO:0030127 COPII…	GO:0000149 SNARE binding; GO:0005488 binding; GO:0005515 protein binding; GO:0008270 zinc ion binding; GO:0043167 ion binding; GO:0043169 cation binding; GO:0046872 metal ion binding; GO:0046914 transition metal ion binding;	PF04810; PF04811; PF08033; PF04815; PF00626	Sec23/Sec24 zinc finger; Sec23/Sec24 trunk domain; Sec23/Sec24 beta-sandwich domain; Sec23/Sec24 helical domain; Gelsolin repeat	U	KOG1984	Vesicle coat complex COPII, subunit SFB3
G3V8V0	ADP-ribosylation factor-like protein 2 OS=Rattus norvegicus OX=10116 GN=Arl2 PE=1 SV=2	Arl2	19.9	12	2	3	2	2	0.994	1.094	0.974	1.028	1.032	0.894	0.866	0.869	1.003	0.965	0.568242	cytoplasm	K07943			GO:0000226 microtubule cytoskeleton organization; GO:0002791 regulation of peptide secretion; GO:0006810 transport; GO:0006811 ion transport; GO:0006812 cation transport; GO:0006836 neurotransmitter transport; GO:0006996 organelle organization; GO:0007010 cytoskeleton organization; GO:0007017 microtubule-based process; GO:0007021 tubulin complex assembly; GO:0007043 cell-cell junction assembly; G…	GO:0005622 intracellular; GO:0005623 cell; GO:0005634 nucleus; GO:0005730 nucleolus; GO:0005737 cytoplasm; GO:0005739 mitochondrion; GO:0005740 mitochondrial envelope; GO:0005758 mitochondrial intermembrane space; GO:0005759 mitochondrial matrix; GO:0005794 Golgi apparatus; GO:0005813 centrosome; GO:0005815 microtubule organizing center; GO:0005829 cytosol; GO:0005856 cytoskeleton; GO:0005886 pla…	GO:0000166 nucleotide binding; GO:0001882 nucleoside binding; GO:0001883 purine nucleoside binding; GO:0003824 catalytic activity; GO:0003924 GTPase activity; GO:0004857 enzyme inhibitor activity; GO:0005095 GTPase inhibitor activity; GO:0005488 binding; GO:0005525 GTP binding; GO:0016462 pyrophosphatase activity; GO:0016787 hydrolase activity; GO:0016817 hydrolase activity, acting on acid anhydr…	PF00025	ADP-ribosylation factor family	U	KOG0073	GTP-binding ADP-ribosylation factor-like protein ARL2
D4A022	GTPase-activating protein and VPS9 domains 1 OS=Rattus norvegicus OX=10116 GN=Gapvd1 PE=1 SV=3	Gapvd1	165.1	11	13	25	13	13	0.979	0.94	0.989	1.024	0.94	1.066	1.134	1.041	0.918	1.042	0.37645	plasma membrane				GO:0009987 cellular process; GO:0016043 cellular component organization; GO:0032879 regulation of localization; GO:0032880 regulation of protein localization; GO:0050789 regulation of biological process; GO:0051049 regulation of transport; GO:0051223 regulation of protein transport; GO:0061024 membrane organization; GO:0065007 biological regulation; GO:0065009 regulation of molecular function; GO…	GO:0005622 intracellular; GO:0005623 cell; GO:0005737 cytoplasm; GO:0005829 cytosol;	GO:0005085 guanyl-nucleotide exchange factor activity; GO:0005088 Ras guanyl-nucleotide exchange factor activity; GO:0005488 binding; GO:0005515 protein binding; GO:0017016 Ras GTPase binding; GO:0017112 Rab guanyl-nucleotide exchange factor activity; GO:0017137 Rab GTPase binding; GO:0019899 enzyme binding; GO:0031267 small GTPase binding; GO:0032794 GTPase activating protein binding; GO:0051020…			U	KOG2319	Vacuolar assembly/sorting protein VPS9
F1LP15	Potassium voltage-gated channel subfamily C member 3 OS=Rattus norvegicus OX=10116 GN=Kcnc3 PE=4 SV=3	Kcnc3	94.4	11	5	10	5	5	1.007	1.045	1.038	0.996	0.993	0.961	0.968	0.965	0.997	0.955	0.0454701	plasma membrane				GO:0006810 transport; GO:0006811 ion transport; GO:0006812 cation transport; GO:0006813 potassium ion transport; GO:0009987 cellular process; GO:0015672 monovalent inorganic cation transport; GO:0016043 cellular component organization; GO:0022607 cellular component assembly; GO:0030001 metal ion transport; GO:0034220 ion transmembrane transport; GO:0043933 protein-containing complex subunit organ…	GO:0005623 cell; GO:0005886 plasma membrane; GO:0005887 integral component of plasma membrane; GO:0008076 voltage-gated potassium channel complex; GO:0016020 membrane; GO:0016021 integral component of membrane; GO:0031224 intrinsic component of membrane; GO:0031226 intrinsic component of plasma membrane; GO:0032991 protein-containing complex; GO:0034702 ion channel complex; GO:0034703 cation chan…	GO:0005215 transporter activity; GO:0005216 ion channel activity; GO:0005244 voltage-gated ion channel activity; GO:0005249 voltage-gated potassium channel activity; GO:0005261 cation channel activity; GO:0005267 potassium channel activity; GO:0008324 cation transmembrane transporter activity; GO:0015075 ion transmembrane transporter activity; GO:0015077 monovalent inorganic cation transmembrane …	PF02214	K+ channel tetramerisation domain	P	KOG3713	Voltage-gated K+ channel KCNB/KCNC
A0A0G2JZ38	Formin homology 2 domain-containing 1 OS=Rattus norvegicus OX=10116 GN=Fhod1 PE=1 SV=1	Fhod1	126.4	1	1	1	1	1	0.804	0.82	0.942	1.119	1.172	1.18	1.007	1.055	1.047	1.353	0.00442113	nucleus	K23938	FHOD1; FH1/FH2 domain-containing protein 1	rno05132 Salmonella infection	GO:0006355 regulation of transcription, DNA-templated; GO:0006357 regulation of transcription by RNA polymerase II; GO:0006810 transport; GO:0007097 nuclear migration; GO:0009889 regulation of biosynthetic process; GO:0009891 positive regulation of biosynthetic process; GO:0009893 positive regulation of metabolic process; GO:0010468 regulation of gene expression; GO:0010556 regulation of macromol…	GO:0005622 intracellular; GO:0005623 cell; GO:0005634 nucleus; GO:0005737 cytoplasm; GO:0005829 cytosol; GO:0005856 cytoskeleton; GO:0005911 cell-cell junction; GO:0014704 intercalated disc; GO:0030054 cell junction; GO:0032059 bleb; GO:0042995 cell projection; GO:0043226 organelle; GO:0043227 membrane-bounded organelle; GO:0043228 non-membrane-bounded organelle; GO:0043229 intracellular organell…	GO:0005488 binding; GO:0005515 protein binding; GO:0019904 protein domain specific binding; GO:0042802 identical protein binding; GO:0043621 protein self-association;			TZ	KOG1925	Rac1 GTPase effector FHOS
F8WFW5	Phosphodiesterase OS=Rattus norvegicus OX=10116 GN=Pde2a PE=1 SV=1	Pde2a	105.2	4	3	5	3	3	1.004	1.034	0.94	1.027	1.036	0.979	0.945	0.953	1.009	1.021	0.548427	mitochondria	K18283	PDE2A; cGMP-dependent 3',5'-cyclic phosphodiesterase [EC:3.1.4.17]	rno01100 Metabolic pathways; rno05032 Morphine addiction; rno00230 Purine metabolism; rno04925 Aldosterone synthesis and secretion; rno04022 cGMP-PKG signaling pathway; rno04740 Olfactory transduction	GO:0000122 negative regulation of transcription by RNA polymerase II; GO:0001101 response to acid chemical; GO:0001568 blood vessel development; GO:0001885 endothelial cell development; GO:0001944 vasculature development; GO:0002064 epithelial cell development; GO:0002082 regulation of oxidative phosphorylation; GO:0002237 response to molecule of bacterial origin; GO:0002376 immune system process…	GO:0005622 intracellular; GO:0005623 cell; GO:0005634 nucleus; GO:0005737 cytoplasm; GO:0005739 mitochondrion; GO:0005740 mitochondrial envelope; GO:0005741 mitochondrial outer membrane; GO:0005743 mitochondrial inner membrane; GO:0005759 mitochondrial matrix; GO:0005783 endoplasmic reticulum; GO:0005794 Golgi apparatus; GO:0005829 cytosol; GO:0005886 plasma membrane; GO:0012505 endomembrane syst…	GO:0000166 nucleotide binding; GO:0003824 catalytic activity; GO:0004112 cyclic-nucleotide phosphodiesterase activity; GO:0004114 3',5'-cyclic-nucleotide phosphodiesterase activity; GO:0004115 3',5'-cyclic-AMP phosphodiesterase activity; GO:0004118 cGMP-stimulated cyclic-nucleotide phosphodiesterase activity; GO:0005215 transporter activity; GO:0005216 ion channel activity; GO:0005261 cation chan…	PF13185; PF01590; PF00233	GAF domain; GAF domain; 3'5'-cyclic nucleotide phosphodiesterase	T	KOG3689	Cyclic nucleotide phosphodiesterase
F6QBA3	Perilipin OS=Rattus norvegicus OX=10116 GN=Plin2 PE=1 SV=1	Plin2	46.2	6	2	2	2	2	0.888	0.83	0.886	1.176	1.014	1.247	1.229	1.06	0.863	1.32	0.0137677	mitochondria	K17284	PLIN2; perilipin-2	rno03320 PPAR signaling pathway	GO:0006810 transport; GO:0006811 ion transport; GO:0006820 anion transport; GO:0006869 lipid transport; GO:0010876 lipid localization; GO:0015711 organic anion transport; GO:0015718 monocarboxylic acid transport; GO:0015849 organic acid transport; GO:0015908 fatty acid transport; GO:0015909 long-chain fatty acid transport; GO:0019216 regulation of lipid metabolic process; GO:0019222 regulation of…	GO:0005576 extracellular region; GO:0005622 intracellular; GO:0005623 cell; GO:0005634 nucleus; GO:0005737 cytoplasm; GO:0005783 endoplasmic reticulum; GO:0005811 lipid droplet; GO:0005829 cytosol; GO:0005886 plasma membrane; GO:0012505 endomembrane system; GO:0016020 membrane; GO:0043226 organelle; GO:0043227 membrane-bounded organelle; GO:0043228 non-membrane-bounded organelle; GO:0043229 intra…
A0A0G2K007	Non-specific serine/threonine protein kinase OS=Rattus norvegicus OX=10116 GN=Stk39 PE=1 SV=1	Stk39	56	9	4	18	3	6	0.962	1.042	1.04	1.004	1.013	0.929	0.917	0.926	1.009	0.968	0.437483	mitochondria				GO:0000187 activation of MAPK activity; GO:0001894 tissue homeostasis; GO:0001932 regulation of protein phosphorylation; GO:0001933 negative regulation of protein phosphorylation; GO:0001934 positive regulation of protein phosphorylation; GO:0002028 regulation of sodium ion transport; GO:0003008 system process; GO:0003013 circulatory system process; GO:0006464 cellular protein modification proces…	GO:0005622 intracellular; GO:0005623 cell; GO:0005634 nucleus; GO:0005654 nucleoplasm; GO:0005737 cytoplasm; GO:0005829 cytosol; GO:0005856 cytoskeleton; GO:0005886 plasma membrane; GO:0016020 membrane; GO:0016323 basolateral plasma membrane; GO:0016324 apical plasma membrane; GO:0019898 extrinsic component of membrane; GO:0031974 membrane-enclosed lumen; GO:0031981 nuclear lumen; GO:0043226 orga…	GO:0003824 catalytic activity; GO:0004672 protein kinase activity; GO:0004674 protein serine/threonine kinase activity; GO:0005488 binding; GO:0005515 protein binding; GO:0016301 kinase activity; GO:0016740 transferase activity; GO:0016772 transferase activity, transferring phosphorus-containing groups; GO:0016773 phosphotransferase activity, alcohol group as acceptor; GO:0019899 enzyme binding; …	PF00069; PF12202	Protein kinase domain; Oxidative-stress-responsive kinase 1 C terminal	T	KOG0582	Ste20-like serine/threonine protein kinase
D3ZJ86	Sodium/hydrogen exchanger OS=Rattus norvegicus OX=10116 GN=Slc9a6 PE=1 SV=2	Slc9a6	79.8	3	2	6	2	2	1.028	1.079	1.061	0.996	0.922	0.959	1.04	0.963	0.926	0.908	0.0216237	plasma membrane	K12041	SLC9A6_7; solute carrier family 9 (sodium/hydrogen exchanger), member 6/7	rno04260 Cardiac muscle contraction	GO:0000902 cell morphogenesis; GO:0000904 cell morphogenesis involved in differentiation; GO:0006810 transport; GO:0006811 ion transport; GO:0006812 cation transport; GO:0006813 potassium ion transport; GO:0006814 sodium ion transport; GO:0006873 cellular ion homeostasis; GO:0006885 regulation of pH; GO:0007275 multicellular organism development; GO:0007399 nervous system development; GO:0007409 …	GO:0005622 intracellular; GO:0005623 cell; GO:0005737 cytoplasm; GO:0005768 endosome; GO:0005769 early endosome; GO:0005783 endoplasmic reticulum; GO:0005789 endoplasmic reticulum membrane; GO:0005886 plasma membrane; GO:0010008 endosome membrane; GO:0012505 endomembrane system; GO:0016020 membrane; GO:0031090 organelle membrane; GO:0031410 cytoplasmic vesicle; GO:0031901 early endosome membrane;…	GO:0005215 transporter activity; GO:0005451 monovalent cation:proton antiporter activity; GO:0008324 cation transmembrane transporter activity; GO:0015075 ion transmembrane transporter activity; GO:0015077 monovalent inorganic cation transmembrane transporter activity; GO:0015078 proton transmembrane transporter activity; GO:0015079 potassium ion transmembrane transporter activity; GO:0015081 sod…			P	KOG1965	Sodium/hydrogen exchanger protein
A0A0G2K952	Ubiquitinyl hydrolase 1 OS=Rattus norvegicus OX=10116 GN=Usp32 PE=1 SV=1	Usp32	185.5	3	5	6	5	5	1.037	0.97	0.994	1.018	1	1	1.001	0.982	0.982	1.006	0.783437	cytoplasm	K11837						PF13202; PF06337	EF hand; DUSP domain	OT	KOG1870	Ubiquitin C-terminal hydrolase
A0A0G2K6W6	DIS3-like exonuclease 2 OS=Rattus norvegicus OX=10116 GN=Dis3l2 PE=1 SV=1	Dis3l2	99.8	6	4	4	4	4	1.023	1.035	1.04	0.972	0.973	0.905	0.93	0.931	1.001	0.92	0.0264981	cytoplasm,nucleus	K18758			GO:0000070 mitotic sister chromatid segregation; GO:0000278 mitotic cell cycle; GO:0000280 nuclear division; GO:0000291 nuclear-transcribed mRNA catabolic process, exonucleolytic; GO:0000819 sister chromatid segregation; GO:0000956 nuclear-transcribed mRNA catabolic process; GO:0006139 nucleobase-containing compound metabolic process; GO:0006364 rRNA processing; GO:0006396 RNA processing; GO:0006…	GO:0000178 exosome (RNase complex); GO:0000932 P-body; GO:0005622 intracellular; GO:0005623 cell; GO:0005737 cytoplasm; GO:0005844 polysome; GO:0032991 protein-containing complex; GO:0035770 ribonucleoprotein granule; GO:0036464 cytoplasmic ribonucleoprotein granule; GO:0043226 organelle; GO:0043228 non-membrane-bounded organelle; GO:0043229 intracellular organelle; GO:0043232 intracellular non-m…	GO:0000175 3'-5'-exoribonuclease activity; GO:0000287 magnesium ion binding; GO:0003676 nucleic acid binding; GO:0003723 RNA binding; GO:0003727 single-stranded RNA binding; GO:0003824 catalytic activity; GO:0004518 nuclease activity; GO:0004527 exonuclease activity; GO:0004532 exoribonuclease activity; GO:0004540 ribonuclease activity; GO:0005488 binding; GO:0008187 poly-pyrimidine tract binding…	PF00773	RNB domain	J	KOG2102	Exosomal 3'-5' exoribonuclease complex, subunit Rrp44/Dis3
A0A0G2JU15	Pentatricopeptide repeat domain 3 OS=Rattus norvegicus OX=10116 GN=Ptcd3 PE=1 SV=1	Ptcd3	84.5	3	1	2	1	1	0.929	0.946	1.064	1.141	1.057	0.882	0.834	0.773	0.926	1.048	0.648699	mitochondria	K17659			GO:0006412 translation; GO:0006414 translational elongation; GO:0006415 translational termination; GO:0006518 peptide metabolic process; GO:0006807 nitrogen compound metabolic process; GO:0008152 metabolic process; GO:0009058 biosynthetic process; GO:0009059 macromolecule biosynthetic process; GO:0009987 cellular process; GO:0010467 gene expression; GO:0016043 cellular component organization; GO:…	GO:0005622 intracellular; GO:0005623 cell; GO:0005634 nucleus; GO:0005654 nucleoplasm; GO:0005737 cytoplasm; GO:0005739 mitochondrion; GO:0005740 mitochondrial envelope; GO:0005743 mitochondrial inner membrane; GO:0005829 cytosol; GO:0005886 plasma membrane; GO:0016020 membrane; GO:0019866 organelle inner membrane; GO:0031090 organelle membrane; GO:0031966 mitochondrial membrane; GO:0031967 organ…	GO:0003676 nucleic acid binding; GO:0003723 RNA binding; GO:0005488 binding; GO:0019843 rRNA binding; GO:0043021 ribonucleoprotein complex binding; GO:0043024 ribosomal small subunit binding; GO:0044877 protein-containing complex binding; GO:0097159 organic cyclic compound binding; GO:1901363 heterocyclic compound binding;			S	KOG4422	Uncharacterized conserved protein
F1LQW8	Ras/Rap GTPase-activating protein SynGAP OS=Rattus norvegicus OX=10116 GN=Syngap1 PE=1 SV=2	Syngap1	144.5	3	3	4	3	3	1.016	0.927	0.999	1.011	0.989	1.023	1.034	1.012	0.978	1.028	0.403806	nucleus	K17631	SYNGAP; Ras/Rap GTPase-activating protein SynGAP	rno04014 Ras signaling pathway	GO:0000165 MAPK cascade; GO:0006464 cellular protein modification process; GO:0006468 protein phosphorylation; GO:0006793 phosphorus metabolic process; GO:0006796 phosphate-containing compound metabolic process; GO:0006807 nitrogen compound metabolic process; GO:0007154 cell communication; GO:0007165 signal transduction; GO:0008152 metabolic process; GO:0009966 regulation of signal transduction; …	GO:0005622 intracellular; GO:0005623 cell; GO:0005737 cytoplasm; GO:0005829 cytosol; GO:0005886 plasma membrane; GO:0009898 cytoplasmic side of plasma membrane; GO:0014069 postsynaptic density; GO:0016020 membrane; GO:0031224 intrinsic component of membrane; GO:0031226 intrinsic component of plasma membrane; GO:0031235 intrinsic component of the cytoplasmic side of the plasma membrane; GO:0032279…	GO:0005096 GTPase activator activity; GO:0005488 binding; GO:0005515 protein binding; GO:0008047 enzyme activator activity; GO:0019899 enzyme binding; GO:0019900 kinase binding; GO:0019901 protein kinase binding; GO:0030234 enzyme regulator activity; GO:0030695 GTPase regulator activity; GO:0060589 nucleoside-triphosphatase regulator activity; GO:0098772 molecular function regulator;	PF00168	C2 domain	T	KOG3508	GTPase-activating protein
D3ZPF2	Malonyl-CoA-acyl carrier protein transacylase OS=Rattus norvegicus OX=10116 GN=Mcat PE=1 SV=1	Mcat	41.8	4	1	1	1	1	0.918	0.892	0.987	1	1.129	1.101	0.975	1.101	1.129	1.155	0.0395821	mitochondria	K00645	fabD; [acyl-carrier-protein] S-malonyltransferase [EC:2.3.1.39]	rno01100 Metabolic pathways; rno01212 Fatty acid metabolism; rno00061 Fatty acid biosynthesis	GO:0006082 organic acid metabolic process; GO:0006629 lipid metabolic process; GO:0006631 fatty acid metabolic process; GO:0006633 fatty acid biosynthetic process; GO:0006635 fatty acid beta-oxidation; GO:0008152 metabolic process; GO:0008610 lipid biosynthetic process; GO:0009056 catabolic process; GO:0009058 biosynthetic process; GO:0009062 fatty acid catabolic process; GO:0009987 cellular proc…	GO:0005622 intracellular; GO:0005623 cell; GO:0005737 cytoplasm; GO:0005739 mitochondrion; GO:0005759 mitochondrial matrix; GO:0031974 membrane-enclosed lumen; GO:0043226 organelle; GO:0043227 membrane-bounded organelle; GO:0043229 intracellular organelle; GO:0043231 intracellular membrane-bounded organelle; GO:0043233 organelle lumen; GO:0070013 intracellular organelle lumen;	GO:0003824 catalytic activity; GO:0004312 fatty acid synthase activity; GO:0004314 [acyl-carrier-protein] S-malonyltransferase activity; GO:0016417 S-acyltransferase activity; GO:0016419 S-malonyltransferase activity; GO:0016420 malonyltransferase activity; GO:0016740 transferase activity; GO:0016746 transferase activity, transferring acyl groups; GO:0016747 transferase activity, transferring acy…	PF00698	Acyl transferase domain	I	KOG2926	Malonyl-CoA:ACP transacylase
M0R8A4	Microtubule-associated protein RP/EB family member 2 OS=Rattus norvegicus OX=10116 PE=3 SV=2	--	28.1	22	5	91	4	4	1.022	1.084	1.05	0.954	0.986	0.978	0.991	1.025	1.035	0.925	0.0165401	cytoplasm							PF00307	Calponin homology (CH) domain	Z	KOG3000	Microtubule-binding protein involved in cell cycle control
A0A1B0GWQ7	Component 3 of promoter of RISC OS=Rattus norvegicus OX=10116 GN=Tsn PE=1 SV=1	Tsn	31.9	11	3	5	3	3	0.998	1.022	0.949	1.033	0.987	1.032	1.046	0.999	0.955	1.028	0.35325	cytoplasm				GO:0006139 nucleobase-containing compound metabolic process; GO:0006259 DNA metabolic process; GO:0006310 DNA recombination; GO:0006725 cellular aromatic compound metabolic process; GO:0006807 nitrogen compound metabolic process; GO:0008152 metabolic process; GO:0009987 cellular process; GO:0034641 cellular nitrogen compound metabolic process; GO:0043170 macromolecule metabolic process; GO:004423…	GO:0005622 intracellular; GO:0005623 cell; GO:0005634 nucleus; GO:0005737 cytoplasm; GO:0005829 cytosol; GO:0043226 organelle; GO:0043227 membrane-bounded organelle; GO:0043229 intracellular organelle; GO:0043231 intracellular membrane-bounded organelle;	GO:0003676 nucleic acid binding; GO:0003677 DNA binding; GO:0003723 RNA binding; GO:0003729 mRNA binding; GO:0005488 binding; GO:0005515 protein binding; GO:0042802 identical protein binding; GO:0044877 protein-containing complex binding; GO:0097159 organic cyclic compound binding; GO:1901363 heterocyclic compound binding;			S	KOG3067	Translin family protein
A0A0G2JUE4	Golgin subfamily A member 4 OS=Rattus norvegicus OX=10116 GN=Golga4 PE=1 SV=1	Golga4	262.3	5	9	9	9	9	0.97	0.964	1.02	1.002	1.052	1.048	0.997	1.046	1.049	1.05	0.108252	nucleus	K20283			GO:0001558 regulation of cell growth; GO:0006810 transport; GO:0006892 post-Golgi vesicle-mediated transport; GO:0006893 Golgi to plasma membrane transport; GO:0007275 multicellular organism development; GO:0007399 nervous system development; GO:0008104 protein localization; GO:0008361 regulation of cell size; GO:0009987 cellular process; GO:0010720 positive regulation of cell development; GO:001…	GO:0005622 intracellular; GO:0005623 cell; GO:0005737 cytoplasm; GO:0005794 Golgi apparatus; GO:0005802 trans-Golgi network; GO:0005829 cytosol; GO:0012505 endomembrane system; GO:0031984 organelle subcompartment; GO:0043226 organelle; GO:0043227 membrane-bounded organelle; GO:0043229 intracellular organelle; GO:0043231 intracellular membrane-bounded organelle; GO:0098791 Golgi apparatus subcompa…	GO:0005488 binding; GO:0005515 protein binding; GO:0019899 enzyme binding; GO:0051020 GTPase binding;
A0A0H2UHH3	Mitochondrial potassium channel ATP-binding subunit OS=Rattus norvegicus OX=10116 GN=Abcb8 PE=1 SV=1	Abcb8	77.5	7	6	12	6	6	1.037	1.028	1.039	1.026	0.908	0.859	0.946	0.837	0.885	0.9	0.10837	plasma membrane	K05655	ABCB8; ATP-binding cassette, subfamily B (MDR/TAP), member 8	rno02010 ABC transporters		GO:0005622 intracellular; GO:0005623 cell; GO:0005634 nucleus; GO:0005730 nucleolus; GO:0005737 cytoplasm; GO:0005739 mitochondrion; GO:0005740 mitochondrial envelope; GO:0005886 plasma membrane; GO:0016020 membrane; GO:0016021 integral component of membrane; GO:0031224 intrinsic component of membrane; GO:0031967 organelle envelope; GO:0031974 membrane-enclosed lumen; GO:0031975 envelope; GO:0031…	GO:0000166 nucleotide binding; GO:0005215 transporter activity; GO:0005488 binding; GO:0005524 ATP binding; GO:0008144 drug binding; GO:0017076 purine nucleotide binding; GO:0030554 adenyl nucleotide binding; GO:0032553 ribonucleotide binding; GO:0032555 purine ribonucleotide binding; GO:0032559 adenyl ribonucleotide binding; GO:0035639 purine ribonucleoside triphosphate binding; GO:0036094 small…	PF00005	ABC transporter	U	KOG0058	Peptide exporter, ABC superfamily
F1LNL9	Nucleoside diphosphate kinase 7 OS=Rattus norvegicus OX=10116 GN=Nme7 PE=3 SV=3	Nme7	43.2	12	4	7	4	4	1.014	0.981	1.036	1.035	0.964	0.962	0.998	0.93	0.931	0.977	0.456917	cytoplasm				GO:0003002 regionalization; GO:0003341 cilium movement; GO:0003351 epithelial cilium movement involved in extracellular fluid movement; GO:0006139 nucleobase-containing compound metabolic process; GO:0006165 nucleoside diphosphate phosphorylation; GO:0006725 cellular aromatic compound metabolic process; GO:0006753 nucleoside phosphate metabolic process; GO:0006793 phosphorus metabolic process; GO…	GO:0005622 intracellular; GO:0005623 cell; GO:0005737 cytoplasm; GO:0005813 centrosome; GO:0005815 microtubule organizing center; GO:0005829 cytosol; GO:0005856 cytoskeleton; GO:0005929 cilium; GO:0015630 microtubule cytoskeleton; GO:0036064 ciliary basal body; GO:0042995 cell projection; GO:0043226 organelle; GO:0043228 non-membrane-bounded organelle; GO:0043229 intracellular organelle; GO:00432…	GO:0003824 catalytic activity; GO:0004550 nucleoside diphosphate kinase activity; GO:0016301 kinase activity; GO:0016740 transferase activity; GO:0016772 transferase activity, transferring phosphorus-containing groups; GO:0016776 phosphotransferase activity, phosphate group as acceptor; GO:0019205 nucleobase-containing compound kinase activity;	PF06565; PF00334	Repeat of unknown function (DUF1126); Nucleoside diphosphate kinase	F	KOG0888	Nucleoside diphosphate kinase
F1LRV9	Myosin heavy chain 4 OS=Rattus norvegicus OX=10116 GN=Myh1 PE=1 SV=2	Myh1	223.3	34	59	245	1	84	1.03	0.894	1.054	0.923	0.923	1.197	1.297	1.297	1	1.022	0.87798	cytoplasm,nucleus	K24220			GO:0003008 system process; GO:0003012 muscle system process; GO:0006936 muscle contraction; GO:0032501 multicellular organismal process;	GO:0005622 intracellular; GO:0005623 cell; GO:0005737 cytoplasm; GO:0005856 cytoskeleton; GO:0005859 muscle myosin complex; GO:0005911 cell-cell junction; GO:0014704 intercalated disc; GO:0015629 actin cytoskeleton; GO:0016459 myosin complex; GO:0016460 myosin II complex; GO:0030016 myofibril; GO:0030017 sarcomere; GO:0030054 cell junction; GO:0031672 A band; GO:0032991 protein-containing complex…		PF02736; PF00063	Myosin N-terminal SH3-like domain; Myosin head (motor domain)	Z	KOG0161	Myosin class II heavy chain
A0A140UHX6	Spectrin beta chain OS=Rattus norvegicus OX=10116 GN=Sptb PE=1 SV=1	Sptb	267.9	18	34	70	29	29	1.012	0.945	0.982	1.041	1.071	0.961	0.897	0.923	1.029	1.046	0.312193	nucleus	K06115			GO:0000165 MAPK cascade; GO:0000902 cell morphogenesis; GO:0000904 cell morphogenesis involved in differentiation; GO:0002376 immune system process; GO:0002520 immune system development; GO:0006464 cellular protein modification process; GO:0006468 protein phosphorylation; GO:0006725 cellular aromatic compound metabolic process; GO:0006778 porphyrin-containing compound metabolic process; GO:000677…	GO:0005622 intracellular; GO:0005623 cell; GO:0005737 cytoplasm; GO:0005794 Golgi apparatus; GO:0005829 cytosol; GO:0005856 cytoskeleton; GO:0005886 plasma membrane; GO:0005938 cell cortex; GO:0008091 spectrin; GO:0009898 cytoplasmic side of plasma membrane; GO:0009986 cell surface; GO:0012505 endomembrane system; GO:0014731 spectrin-associated cytoskeleton; GO:0015629 actin cytoskeleton; GO:0016…	GO:0003779 actin binding; GO:0005085 guanyl-nucleotide exchange factor activity; GO:0005088 Ras guanyl-nucleotide exchange factor activity; GO:0005488 binding; GO:0005515 protein binding; GO:0008092 cytoskeletal protein binding; GO:0017016 Ras GTPase binding; GO:0019899 enzyme binding; GO:0030506 ankyrin binding; GO:0031267 small GTPase binding; GO:0044877 protein-containing complex binding; GO:0…	PF00307; PF00435	Calponin homology (CH) domain; Spectrin repeat	Z	KOG0517	Beta-spectrin
A0A0G2K0G3	Thioredoxin-disulfide reductase OS=Rattus norvegicus OX=10116 GN=Txnrd3 PE=1 SV=1	Txnrd3	71.4	8	6	7	6	6	0.992	1.023	0.99	1.001	1.004	0.976	0.972	0.975	1.002	0.992	0.596221	nucleus	K22182	TXNRD; thioredoxin reductase (NADPH) [EC:1.8.1.9]	rno05200 Pathways in cancer; rno00450 Selenocompound metabolism; rno05225 Hepatocellular carcinoma	GO:0000302 response to reactive oxygen species; GO:0000305 response to oxygen radical; GO:0006518 peptide metabolic process; GO:0006575 cellular modified amino acid metabolic process; GO:0006749 glutathione metabolic process; GO:0006790 sulfur compound metabolic process; GO:0006807 nitrogen compound metabolic process; GO:0006950 response to stress; GO:0006979 response to oxidative stress; GO:0008…	GO:0005622 intracellular; GO:0005623 cell; GO:0005634 nucleus; GO:0005654 nucleoplasm; GO:0005737 cytoplasm; GO:0005739 mitochondrion; GO:0005783 endoplasmic reticulum; GO:0005829 cytosol; GO:0012505 endomembrane system; GO:0031974 membrane-enclosed lumen; GO:0031981 nuclear lumen; GO:0043226 organelle; GO:0043227 membrane-bounded organelle; GO:0043229 intracellular organelle; GO:0043231 intracel…	GO:0003824 catalytic activity; GO:0004791 thioredoxin-disulfide reductase activity; GO:0015036 disulfide oxidoreductase activity; GO:0016209 antioxidant activity; GO:0016491 oxidoreductase activity; GO:0016651 oxidoreductase activity, acting on NAD(P)H; GO:0016667 oxidoreductase activity, acting on a sulfur group of donors; GO:0016668 oxidoreductase activity, acting on a sulfur group of donors, N…	PF00462; PF07992; PF02852	Glutaredoxin; Pyridine nucleotide-disulphide oxidoreductase; Pyridine nucleotide-disulphide oxidoreductase, dimerisation domain	C	KOG4716	Thioredoxin reductase
A0A0G2K219	FCH and double SH3 domains 2 OS=Rattus norvegicus OX=10116 GN=Fchsd2 PE=1 SV=1	Fchsd2	86.5	6	4	6	4	4	0.921	1.011	0.952	0.977	1.094	1.124	1.027	1.15	1.12	1.108	0.11716	nucleus	K20125			GO:0007154 cell communication; GO:0007267 cell-cell signaling; GO:0007268 chemical synaptic transmission; GO:0007274 neuromuscular synaptic transmission; GO:0008064 regulation of actin polymerization or depolymerization; GO:0009987 cellular process; GO:0016043 cellular component organization; GO:0023052 signaling; GO:0030832 regulation of actin filament length; GO:0030833 regulation of actin fila…	GO:0005622 intracellular; GO:0005623 cell; GO:0005737 cytoplasm; GO:0005768 endosome; GO:0012505 endomembrane system; GO:0031410 cytoplasmic vesicle; GO:0031594 neuromuscular junction; GO:0031982 vesicle; GO:0043226 organelle; GO:0043227 membrane-bounded organelle; GO:0043229 intracellular organelle; GO:0045202 synapse; GO:0055037 recycling endosome; GO:0097708 intracellular vesicle;		PF00018	SH3 domain	T	KOG3565	Cdc42-interacting protein CIP4
D4A227	Patatin-like phospholipase domain-containing 4 OS=Rattus norvegicus OX=10116 GN=Pnpla4 PE=4 SV=1	Pnpla4	27.4	4	1	1	1	1	1.027	1.004	1.031	0.933	1.075	0.944	0.878	1.012	1.152	0.964	0.449853	extracellular	K11157	PNPLA4; patatin-like phospholipase domain-containing protein 4 [EC:3.1.1.-]	rno00830 Retinol metabolism	GO:0001523 retinoid metabolic process; GO:0006066 alcohol metabolic process; GO:0006629 lipid metabolic process; GO:0006638 neutral lipid metabolic process; GO:0006639 acylglycerol metabolic process; GO:0006641 triglyceride metabolic process; GO:0006720 isoprenoid metabolic process; GO:0006721 terpenoid metabolic process; GO:0008152 metabolic process; GO:0009056 catabolic process; GO:0009987 cell…	GO:0005622 intracellular; GO:0005623 cell; GO:0005737 cytoplasm; GO:0005739 mitochondrion; GO:0005811 lipid droplet; GO:0005829 cytosol; GO:0016020 membrane; GO:0043226 organelle; GO:0043227 membrane-bounded organelle; GO:0043228 non-membrane-bounded organelle; GO:0043229 intracellular organelle; GO:0043231 intracellular membrane-bounded organelle; GO:0043232 intracellular non-membrane-bounded or…	GO:0003824 catalytic activity; GO:0004806 triglyceride lipase activity; GO:0016298 lipase activity; GO:0016787 hydrolase activity; GO:0016788 hydrolase activity, acting on ester bonds; GO:0050253 retinyl-palmitate esterase activity; GO:0052689 carboxylic ester hydrolase activity;			U	KOG3773	Adiponutrin and related vesicular transport proteins; predicted alpha/beta hydrolase
F1LV89	Rap1 GTPase-activating protein OS=Rattus norvegicus OX=10116 GN=Rap1gap PE=1 SV=3	Rap1gap	83.2	7	5	14	5	5	1.019	1.114	1.015	0.925	0.978	0.911	0.931	0.985	1.057	0.894	0.0400453	nucleus	K17700	RAP1GAP; RAP1 GTPase activating protein 1	rno04015 Rap1 signaling pathway	GO:0000902 cell morphogenesis; GO:0000904 cell morphogenesis involved in differentiation; GO:0006928 movement of cell or subcellular component; GO:0006935 chemotaxis; GO:0007154 cell communication; GO:0007165 signal transduction; GO:0007275 multicellular organism development; GO:0007399 nervous system development; GO:0007409 axonogenesis; GO:0007411 axon guidance; GO:0008285 negative regulation o…	GO:0000139 Golgi membrane; GO:0005622 intracellular; GO:0005623 cell; GO:0005737 cytoplasm; GO:0005768 endosome; GO:0005769 early endosome; GO:0005794 Golgi apparatus; GO:0005829 cytosol; GO:0012505 endomembrane system; GO:0016020 membrane; GO:0030424 axon; GO:0030425 dendrite; GO:0031090 organelle membrane; GO:0031410 cytoplasmic vesicle; GO:0031982 vesicle; GO:0031984 organelle subcompartment; …	GO:0003824 catalytic activity; GO:0003924 GTPase activity; GO:0005096 GTPase activator activity; GO:0005488 binding; GO:0005515 protein binding; GO:0008047 enzyme activator activity; GO:0016462 pyrophosphatase activity; GO:0016787 hydrolase activity; GO:0016817 hydrolase activity, acting on acid anhydrides; GO:0016818 hydrolase activity, acting on acid anhydrides, in phosphorus-containing anhydri…			T	KOG3686	Rap1-GTPase-activating protein (Rap1GAP)
F1LQ00	Collagen type V alpha 2 chain OS=Rattus norvegicus OX=10116 GN=Col5a2 PE=1 SV=3	Col5a2	145.1	1	1	4	1	1	1.029	0.761	1.124	0.913	1.066	1.127	1.057	1.234	1.168	1.066	0.612714	extracellular	K19721	COL5AS; collagen type V/XI/XXIV/XXVII, alpha	rno04974 Protein digestion and absorption	GO:0001101 response to acid chemical; GO:0001501 skeletal system development; GO:0001654 eye development; GO:0007275 multicellular organism development; GO:0007423 sensory organ development; GO:0009653 anatomical structure morphogenesis; GO:0009719 response to endogenous stimulus; GO:0009887 animal organ morphogenesis; GO:0009987 cellular process; GO:0010033 response to organic substance; GO:0010…	GO:0005576 extracellular region; GO:0005581 collagen trimer; GO:0005583 fibrillar collagen trimer; GO:0005588 collagen type V trimer; GO:0005622 intracellular; GO:0005623 cell; GO:0005737 cytoplasm; GO:0005783 endoplasmic reticulum; GO:0005788 endoplasmic reticulum lumen; GO:0012505 endomembrane system; GO:0031012 extracellular matrix; GO:0031974 membrane-enclosed lumen; GO:0032991 protein-contai…	GO:0005488 binding; GO:0005515 protein binding; GO:0046332 SMAD binding;			W	KOG3544	Collagens (type IV and type XIII), and related proteins
F1M8U2	Actin-binding LIM protein family, member 3 OS=Rattus norvegicus OX=10116 GN=Ablim3 PE=1 SV=1	Ablim3	77.6	2	1	1	1	1	1.202	0.809	1.007	1.002	1.003	0.996	0.993	0.994	1.001	0.994	0.952065	nucleus	K07520	ABLIM; actin-binding LIM protein	rno04360 Axon guidance	GO:0006355 regulation of transcription, DNA-templated; GO:0006357 regulation of transcription by RNA polymerase II; GO:0006996 organelle organization; GO:0009889 regulation of biosynthetic process; GO:0009891 positive regulation of biosynthetic process; GO:0009893 positive regulation of metabolic process; GO:0009987 cellular process; GO:0010468 regulation of gene expression; GO:0010556 regulation…	GO:0001725 stress fiber; GO:0005622 intracellular; GO:0005623 cell; GO:0005856 cytoskeleton; GO:0015629 actin cytoskeleton; GO:0030027 lamellipodium; GO:0031252 cell leading edge; GO:0032432 actin filament bundle; GO:0042641 actomyosin; GO:0042995 cell projection; GO:0043226 organelle; GO:0043228 non-membrane-bounded organelle; GO:0043229 intracellular organelle; GO:0043232 intracellular non-memb…		PF00412; PF02209	LIM domain; Villin headpiece domain	TZ	KOG1044	Actin-binding LIM Zn-finger protein Limatin involved in axon guidance
A0A0G2K583	S-methyl-5'-thioadenosine phosphorylase OS=Rattus norvegicus OX=10116 GN=Mtap PE=1 SV=1	Mtap	31.1	27	5	13	5	5	0.948	0.978	0.957	1.006	1.018	1.05	1.031	1.044	1.012	1.066	0.0152317	cytoplasm				GO:0000096 sulfur amino acid metabolic process; GO:0000097 sulfur amino acid biosynthetic process; GO:0006082 organic acid metabolic process; GO:0006139 nucleobase-containing compound metabolic process; GO:0006520 cellular amino acid metabolic process; GO:0006555 methionine metabolic process; GO:0006725 cellular aromatic compound metabolic process; GO:0006790 sulfur compound metabolic process; GO…	GO:0005622 intracellular; GO:0005623 cell; GO:0005737 cytoplasm; GO:0005829 cytosol;	GO:0003824 catalytic activity; GO:0004645 1,4-alpha-oligoglucan phosphorylase activity; GO:0004731 purine-nucleoside phosphorylase activity; GO:0016740 transferase activity; GO:0016757 transferase activity, transferring glycosyl groups; GO:0016758 transferase activity, transferring hexosyl groups; GO:0016763 transferase activity, transferring pentosyl groups; GO:0017061 S-methyl-5-thioadenosine p…	PF01048	Phosphorylase superfamily	F	KOG3985	Methylthioadenosine phosphorylase MTAP
D4A8F2	Ras suppressor protein 1 OS=Rattus norvegicus OX=10116 GN=Rsu1 PE=1 SV=3	Rsu1	31.3	13	3	8	3	3	1.017	0.976	0.96	0.97	1.031	1.08	1.048	1.114	1.063	1.043	0.304875	cytoplasm				GO:0007154 cell communication; GO:0007165 signal transduction; GO:0007264 small GTPase mediated signal transduction; GO:0007265 Ras protein signal transduction; GO:0008284 positive regulation of cell population proliferation; GO:0009987 cellular process; GO:0010810 regulation of cell-substrate adhesion; GO:0010811 positive regulation of cell-substrate adhesion; GO:0023052 signaling; GO:0030155 re…	GO:0005912 adherens junction; GO:0005925 focal adhesion; GO:0030054 cell junction; GO:0030055 cell-substrate junction; GO:0070161 anchoring junction;				T	KOG0617	Ras suppressor protein (contains leucine-rich repeats)
M0RAS6	Interferon-inducible GTPase 1-like OS=Rattus norvegicus OX=10116 GN=LOC100910979 PE=1 SV=2	LOC100910979	43.2	2	1	1	1	1	0.958	0.907	0.907	1.129	1.038	1.092	1.052	0.967	0.919	1.176	0.00608561	cytoplasm				GO:0001562 response to protozoan; GO:0006950 response to stress; GO:0006952 defense response; GO:0007154 cell communication; GO:0007165 signal transduction; GO:0007166 cell surface receptor signaling pathway; GO:0009605 response to external stimulus; GO:0009607 response to biotic stimulus; GO:0009617 response to bacterium; GO:0009894 regulation of catabolic process; GO:0009987 cellular process; G…	GO:0000139 Golgi membrane; GO:0005576 extracellular region; GO:0005622 intracellular; GO:0005623 cell; GO:0005634 nucleus; GO:0005635 nuclear envelope; GO:0005737 cytoplasm; GO:0005783 endoplasmic reticulum; GO:0005789 endoplasmic reticulum membrane; GO:0005794 Golgi apparatus; GO:0005795 Golgi stack; GO:0012505 endomembrane system; GO:0016020 membrane; GO:0018995 host cellular component; GO:0020…	GO:0000166 nucleotide binding; GO:0001882 nucleoside binding; GO:0001883 purine nucleoside binding; GO:0003824 catalytic activity; GO:0003924 GTPase activity; GO:0005488 binding; GO:0005515 protein binding; GO:0005525 GTP binding; GO:0016462 pyrophosphatase activity; GO:0016787 hydrolase activity; GO:0016817 hydrolase activity, acting on acid anhydrides; GO:0016818 hydrolase activity, acting on a…
A0A0G2K988	Dishevelled-associated activator of morphogenesis 2 OS=Rattus norvegicus OX=10116 GN=Daam2 PE=1 SV=1	Daam2	128	8	7	15	6	6	1.05	1.01	1.007	0.947	0.993	0.994	1.001	1.05	1.049	0.957	0.100818	cytoplasm	K04512	DAAM; dishevelled associated activator of morphogenesis	rno04310 Wnt signaling pathway	GO:0007275 multicellular organism development; GO:0007368 determination of left/right symmetry; GO:0007389 pattern specification process; GO:0007399 nervous system development; GO:0007417 central nervous system development; GO:0009799 specification of symmetry; GO:0009855 determination of bilateral symmetry; GO:0009966 regulation of signal transduction; GO:0009967 positive regulation of signal tr…					TZ	KOG1922	Rho GTPase effector BNI1 and related formins
D4A5X1	Stromal interaction molecule 2 OS=Rattus norvegicus OX=10116 GN=Stim2 PE=1 SV=2	Stim2	83.4	6	3	6	3	3	0.947	1.038	0.949	0.989	1.078	0.991	0.919	1.002	1.09	1.042	0.373636	plasma membrane	K18196	STIM2; stromal interaction molecule 2	rno04020 Calcium signaling pathway	GO:0002115 store-operated calcium entry; GO:0006810 transport; GO:0006811 ion transport; GO:0006812 cation transport; GO:0006816 calcium ion transport; GO:0006873 cellular ion homeostasis; GO:0006874 cellular calcium ion homeostasis; GO:0006875 cellular metal ion homeostasis; GO:0009987 cellular process; GO:0010959 regulation of metal ion transport; GO:0019725 cellular homeostasis; GO:0022898 reg…	GO:0005622 intracellular; GO:0005623 cell; GO:0005737 cytoplasm; GO:0005783 endoplasmic reticulum; GO:0005886 plasma membrane; GO:0012505 endomembrane system; GO:0016020 membrane; GO:0016021 integral component of membrane; GO:0031224 intrinsic component of membrane; GO:0043226 organelle; GO:0043227 membrane-bounded organelle; GO:0043229 intracellular organelle; GO:0043231 intracellular membrane-b…	GO:0005215 transporter activity; GO:0005216 ion channel activity; GO:0005246 calcium channel regulator activity; GO:0005261 cation channel activity; GO:0005262 calcium channel activity; GO:0005488 binding; GO:0005509 calcium ion binding; GO:0008324 cation transmembrane transporter activity; GO:0015075 ion transmembrane transporter activity; GO:0015085 calcium ion transmembrane transporter activit…	PF07647	SAM domain (Sterile alpha motif)	S	KOG4403	Cell surface glycoprotein STIM, contains SAM domain
D3ZG95	Mitochondrial calcium uptake family, member 3 OS=Rattus norvegicus OX=10116 GN=Micu3 PE=4 SV=2	Micu3	56.8	8	3	6	3	3	1.021	1.01	0.961	0.939	0.996	1.011	1.015	1.077	1.061	0.985	0.621051	mitochondria	K23843			GO:0006810 transport; GO:0006811 ion transport; GO:0006812 cation transport; GO:0006816 calcium ion transport; GO:0006851 mitochondrial calcium ion transmembrane transport; GO:0030001 metal ion transport; GO:0034220 ion transmembrane transport; GO:0051179 localization; GO:0051234 establishment of localization; GO:0055085 transmembrane transport; GO:0070588 calcium ion transmembrane transport; GO:…	GO:0005622 intracellular; GO:0005623 cell; GO:0005737 cytoplasm; GO:0005739 mitochondrion; GO:0005740 mitochondrial envelope; GO:0005743 mitochondrial inner membrane; GO:0016020 membrane; GO:0019866 organelle inner membrane; GO:0031090 organelle membrane; GO:0031966 mitochondrial membrane; GO:0031967 organelle envelope; GO:0031975 envelope; GO:0043226 organelle; GO:0043227 membrane-bounded organe…		PF13833	EF-hand domain pair	P	KOG2643	Ca2+ binding protein, contains EF-hand motifs
D3ZWX4	NCK-interacting protein with SH3 domain OS=Rattus norvegicus OX=10116 GN=Nckipsd PE=1 SV=3	Nckipsd	77.5	18	11	39	11	11	0.982	1.058	1.023	0.974	0.982	0.973	0.991	0.998	1.008	0.956	0.111465	nucleus				GO:0002252 immune effector process; GO:0002253 activation of immune response; GO:0002376 immune system process; GO:0002429 immune response-activating cell surface receptor signaling pathway; GO:0002431 Fc receptor mediated stimulatory signaling pathway; GO:0002433 immune response-regulating cell surface receptor signaling pathway involved in phagocytosis; GO:0002682 regulation of immune system pr…	GO:0005622 intracellular; GO:0005623 cell; GO:0005634 nucleus; GO:0005737 cytoplasm; GO:0005829 cytosol; GO:0005856 cytoskeleton; GO:0005882 intermediate filament; GO:0043226 organelle; GO:0043227 membrane-bounded organelle; GO:0043228 non-membrane-bounded organelle; GO:0043229 intracellular organelle; GO:0043231 intracellular membrane-bounded organelle; GO:0043232 intracellular non-membrane-boun…	GO:0005488 binding; GO:0005515 protein binding; GO:0008092 cytoskeletal protein binding;	PF00018	SH3 domain	T	KOG4035	Coeffector of mDia Rho GTPase, regulates actin polymerization and cell adhesion turnover
D3ZL45	RIKEN cDNA B630019K06 gene OS=Rattus norvegicus OX=10116 GN=B630019K06Rik PE=4 SV=1	B630019K06Rik	34.8	9	2	3	2	2	1.041	1.013	1.028	0.97	1.039	0.924	0.889	0.953	1.071	0.952	0.220616	nucleus									S	KOG1947	Leucine rich repeat proteins, some proteins contain F-box
M0R8E8	Importin 11 OS=Rattus norvegicus OX=10116 GN=Ipo11 PE=1 SV=2	Ipo11	112.7	1	1	1	1	1	0.931	0.988	1.046	1.11	1.098	0.845	0.77	0.761	0.989	1.03	0.823617	cytoplasm				GO:0006606 protein import into nucleus; GO:0006610 ribosomal protein import into nucleus; GO:0006810 transport; GO:0006886 intracellular protein transport; GO:0006913 nucleocytoplasmic transport; GO:0008104 protein localization; GO:0015031 protein transport; GO:0015833 peptide transport; GO:0017038 protein import; GO:0033036 macromolecule localization; GO:0033365 protein localization to organelle…	GO:0001650 fibrillar center; GO:0005622 intracellular; GO:0005623 cell; GO:0005634 nucleus; GO:0005635 nuclear envelope; GO:0005730 nucleolus; GO:0005737 cytoplasm; GO:0005829 cytosol; GO:0012505 endomembrane system; GO:0031967 organelle envelope; GO:0031974 membrane-enclosed lumen; GO:0031975 envelope; GO:0031981 nuclear lumen; GO:0043226 organelle; GO:0043227 membrane-bounded organelle; GO:0043…	GO:0005215 transporter activity;			UY	KOG1993	Nuclear transport receptor KAP120 (importin beta superfamily)
A0A0G2K4S7	Ubiquitin carboxyl-terminal hydrolase OS=Rattus norvegicus OX=10116 GN=Usp45 PE=1 SV=1	Usp45	90.4	1	1	1	1	1	0.938	0.898	1.088	0.945	1.014	1.139	1.123	1.205	1.073	1.06	0.504968	nucleus				GO:0006139 nucleobase-containing compound metabolic process; GO:0006259 DNA metabolic process; GO:0006281 DNA repair; GO:0006289 nucleotide-excision repair; GO:0006464 cellular protein modification process; GO:0006508 proteolysis; GO:0006725 cellular aromatic compound metabolic process; GO:0006807 nitrogen compound metabolic process; GO:0006950 response to stress; GO:0006974 cellular response to …	GO:0005622 intracellular; GO:0005623 cell; GO:0005634 nucleus; GO:0005654 nucleoplasm; GO:0005737 cytoplasm; GO:0031974 membrane-enclosed lumen; GO:0031981 nuclear lumen; GO:0043226 organelle; GO:0043227 membrane-bounded organelle; GO:0043229 intracellular organelle; GO:0043231 intracellular membrane-bounded organelle; GO:0043233 organelle lumen; GO:0070013 intracellular organelle lumen;	GO:0003824 catalytic activity; GO:0004843 thiol-dependent ubiquitin-specific protease activity; GO:0008233 peptidase activity; GO:0008234 cysteine-type peptidase activity; GO:0016787 hydrolase activity; GO:0019783 ubiquitin-like protein-specific protease activity; GO:0036459 thiol-dependent ubiquitinyl hydrolase activity; GO:0070011 peptidase activity, acting on L-amino acid peptides; GO:0101005 …	PF02148	Zn-finger in ubiquitin-hydrolases and other protein	O	KOG1873	Ubiquitin-specific protease
D3ZXX4	Janus kinase and microtubule-interacting protein 3 OS=Rattus norvegicus OX=10116 GN=Jakmip3 PE=1 SV=1	Jakmip3	98.7	7	5	6	4	5	1.012	1.098	1.031	0.958	0.954	0.936	0.982	0.978	0.996	0.907	0.0192784	cytoplasm	K24785
D4A5I9	Unconventional myosin-6 OS=Rattus norvegicus OX=10116 GN=Myo6 PE=1 SV=3	Myo6	148	15	16	46	16	16	1.027	1.038	1.018	0.978	0.986	0.958	0.972	0.981	1.009	0.948	0.00636401	cytoplasm	K10358	MYO6; myosin VI	rno05132 Salmonella infection	GO:0002065 columnar/cuboidal epithelial cell differentiation; GO:0003008 system process; GO:0006355 regulation of transcription, DNA-templated; GO:0006357 regulation of transcription by RNA polymerase II; GO:0006605 protein targeting; GO:0006810 transport; GO:0006811 ion transport; GO:0006820 anion transport; GO:0006835 dicarboxylic acid transport; GO:0006865 amino acid transport; GO:0006886 intr…	GO:0000323 lytic vacuole; GO:0000428 DNA-directed RNA polymerase complex; GO:0001726 ruffle; GO:0005622 intracellular; GO:0005623 cell; GO:0005634 nucleus; GO:0005635 nuclear envelope; GO:0005654 nucleoplasm; GO:0005737 cytoplasm; GO:0005764 lysosome; GO:0005765 lysosomal membrane; GO:0005773 vacuole; GO:0005774 vacuolar membrane; GO:0005794 Golgi apparatus; GO:0005829 cytosol; GO:0005856 cytoske…	GO:0000146 microfilament motor activity; GO:0000166 nucleotide binding; GO:0003774 motor activity; GO:0003779 actin binding; GO:0003824 catalytic activity; GO:0005488 binding; GO:0005515 protein binding; GO:0005516 calmodulin binding; GO:0008092 cytoskeletal protein binding; GO:0016462 pyrophosphatase activity; GO:0016787 hydrolase activity; GO:0016817 hydrolase activity, acting on acid anhydride…	PF00063	Myosin head (motor domain)	Z	KOG0163	Myosin class VI heavy chain
A0A0G2JTH7	Ubiquitin-protein ligase E3A OS=Rattus norvegicus OX=10116 GN=Ube3a PE=1 SV=1	Ube3a	95.6	8	5	6	5	5	0.989	0.972	0.977	0.956	1.011	0.968	0.957	1.013	1.058	0.999	0.945709	cytoplasm	K10587	UBE3A; ubiquitin-protein ligase E3 A [EC:2.3.2.26]	rno05203 Viral carcinogenesis; rno04120 Ubiquitin mediated proteolysis; rno05165 Human papillomavirus infection	GO:0000003 reproduction; GO:0000209 protein polyubiquitination; GO:0001541 ovarian follicle development; GO:0001655 urogenital system development; GO:0003006 developmental process involved in reproduction; GO:0006355 regulation of transcription, DNA-templated; GO:0006357 regulation of transcription by RNA polymerase II; GO:0006464 cellular protein modification process; GO:0006508 proteolysis; GO:…	GO:0005622 intracellular; GO:0005623 cell; GO:0005634 nucleus; GO:0005737 cytoplasm; GO:0005829 cytosol; GO:0043226 organelle; GO:0043227 membrane-bounded organelle; GO:0043229 intracellular organelle; GO:0043231 intracellular membrane-bounded organelle;	GO:0003712 transcription coregulator activity; GO:0003713 transcription coactivator activity; GO:0003824 catalytic activity; GO:0004842 ubiquitin-protein transferase activity; GO:0016740 transferase activity; GO:0019787 ubiquitin-like protein transferase activity; GO:0061630 ubiquitin protein ligase activity; GO:0061659 ubiquitin-like protein ligase activity; GO:0140096 catalytic activity, acting…	PF00632	HECT-domain (ubiquitin-transferase)	O	KOG0941	E3 ubiquitin protein ligase
D3ZQE8	Exportin 5 OS=Rattus norvegicus OX=10116 GN=Xpo5 PE=1 SV=1	Xpo5	136.8	2	2	2	2	2	0.947	0.971	0.974	1.076	1.012	1.044	1.032	0.971	0.941	1.083	0.015975	plasma membrane	K14289	XPO5; exportin-5	rno03013 RNA transport	GO:0006139 nucleobase-containing compound metabolic process; GO:0006403 RNA localization; GO:0006405 RNA export from nucleus; GO:0006611 protein export from nucleus; GO:0006725 cellular aromatic compound metabolic process; GO:0006807 nitrogen compound metabolic process; GO:0006810 transport; GO:0006886 intracellular protein transport; GO:0006913 nucleocytoplasmic transport; GO:0008104 protein loc…	GO:0005622 intracellular; GO:0005623 cell; GO:0005634 nucleus; GO:0005654 nucleoplasm; GO:0005737 cytoplasm; GO:0005829 cytosol; GO:0031074 nucleocytoplasmic transport complex; GO:0031974 membrane-enclosed lumen; GO:0031981 nuclear lumen; GO:0032991 protein-containing complex; GO:0042272 nuclear RNA export factor complex; GO:0042565 RNA nuclear export complex; GO:0043226 organelle; GO:0043227 mem…	GO:0000049 tRNA binding; GO:0003676 nucleic acid binding; GO:0003723 RNA binding; GO:0003729 mRNA binding; GO:0005049 nuclear export signal receptor activity; GO:0005215 transporter activity; GO:0005488 binding; GO:0005515 protein binding; GO:0008536 Ran GTPase binding; GO:0017016 Ras GTPase binding; GO:0019899 enzyme binding; GO:0031267 small GTPase binding; GO:0051020 GTPase binding; GO:0070883…			UY	KOG2020	Nuclear transport receptor CRM1/MSN5 (importin beta superfamily)
R9PXT4	Mitogen-activated protein kinase kinase kinase kinase 3 OS=Rattus norvegicus OX=10116 GN=Map4k3 PE=1 SV=1	Map4k3	98.7	2	2	2	1	1	1.014	0.998	1.001	1.002	1.023	0.98	0.958	0.978	1.021	0.997	0.844452	cytoplasm	K04406	MAP4K3; mitogen-activated protein kinase kinase kinase kinase 3 [EC:2.7.11.1]	rno04010 MAPK signaling pathway	GO:0000165 MAPK cascade; GO:0000185 activation of MAPKKK activity; GO:0001932 regulation of protein phosphorylation; GO:0001934 positive regulation of protein phosphorylation; GO:0006464 cellular protein modification process; GO:0006468 protein phosphorylation; GO:0006793 phosphorus metabolic process; GO:0006796 phosphate-containing compound metabolic process; GO:0006807 nitrogen compound metabol…	GO:0005622 intracellular; GO:0005623 cell; GO:0005737 cytoplasm;	GO:0000166 nucleotide binding; GO:0003824 catalytic activity; GO:0004672 protein kinase activity; GO:0004674 protein serine/threonine kinase activity; GO:0005488 binding; GO:0005515 protein binding; GO:0005524 ATP binding; GO:0008144 drug binding; GO:0008349 MAP kinase kinase kinase kinase activity; GO:0016301 kinase activity; GO:0016740 transferase activity; GO:0016772 transferase activity, tran…	PF00069	Protein kinase domain	T	KOG0576	Mitogen-activated protein kinase kinase kinase kinase (MAP4K), germinal center kinase family
F1LMI7	E3 ubiquitin-protein ligase RNF123 OS=Rattus norvegicus OX=10116 GN=Rnf123 PE=1 SV=1	Rnf123	148.2	2	3	3	3	3	0.942	0.982	0.995	0.958	1.023	1.054	1.03	1.1	1.068	1.04	0.304558	nucleus	K12169			GO:0006464 cellular protein modification process; GO:0006508 proteolysis; GO:0006807 nitrogen compound metabolic process; GO:0008152 metabolic process; GO:0009987 cellular process; GO:0016579 protein deubiquitination; GO:0019538 protein metabolic process; GO:0036211 protein modification process; GO:0043170 macromolecule metabolic process; GO:0043412 macromolecule modification; GO:0044237 cellular…	GO:0005622 intracellular; GO:0005623 cell; GO:0005634 nucleus; GO:0005635 nuclear envelope; GO:0005737 cytoplasm; GO:0005829 cytosol; GO:0012505 endomembrane system; GO:0016020 membrane; GO:0031090 organelle membrane; GO:0031965 nuclear membrane; GO:0031967 organelle envelope; GO:0031975 envelope; GO:0043226 organelle; GO:0043227 membrane-bounded organelle; GO:0043229 intracellular organelle; GO:…		PF13920	Zinc finger, C3HC4 type (RING finger)	O	KOG4692	Predicted E3 ubiquitin ligase
D4A617	Ectonucleoside triphosphate diphosphohydrolase 1 OS=Rattus norvegicus OX=10116 GN=LOC103689954 PE=3 SV=2	LOC103689954	52	3	1	1	1	1	1.047	0.958	1.01	0.971	0.959	1.073	1.119	1.105	0.988	0.996	0.9216	extracellular				GO:0001101 response to acid chemical; GO:0001775 cell activation; GO:0002237 response to molecule of bacterial origin; GO:0006139 nucleobase-containing compound metabolic process; GO:0006140 regulation of nucleotide metabolic process; GO:0006725 cellular aromatic compound metabolic process; GO:0006753 nucleoside phosphate metabolic process; GO:0006793 phosphorus metabolic process; GO:0006796 phos…	GO:0005576 extracellular region; GO:0005604 basement membrane; GO:0005615 extracellular space; GO:0005622 intracellular; GO:0005623 cell; GO:0005737 cytoplasm; GO:0005886 plasma membrane; GO:0005887 integral component of plasma membrane; GO:0008021 synaptic vesicle; GO:0009986 cell surface; GO:0012505 endomembrane system; GO:0014069 postsynaptic density; GO:0016020 membrane; GO:0016021 integral c…	GO:0003824 catalytic activity; GO:0005488 binding; GO:0005515 protein binding; GO:0016462 pyrophosphatase activity; GO:0016787 hydrolase activity; GO:0016817 hydrolase activity, acting on acid anhydrides; GO:0016818 hydrolase activity, acting on acid anhydrides, in phosphorus-containing anhydrides; GO:0016887 ATPase activity; GO:0017110 nucleoside-diphosphatase activity; GO:0017111 nucleoside-tri…			F	KOG1386	Nucleoside phosphatase
A0A0A0MXY7	Uncharacterized protein OS=Rattus norvegicus OX=10116 PE=3 SV=2	--	37.2	9	3	7	3	3	0.923	0.778	0.841	1.114	1.138	1.276	1.121	1.145	1.022	1.388	0.00719482	mitochondria				GO:0000003 reproduction; GO:0000165 MAPK cascade; GO:0000902 cell morphogenesis; GO:0000904 cell morphogenesis involved in differentiation; GO:0001655 urogenital system development; GO:0001822 kidney development; GO:0001932 regulation of protein phosphorylation; GO:0001934 positive regulation of protein phosphorylation; GO:0003006 developmental process involved in reproduction; GO:0006464 cellula…	GO:0005576 extracellular region; GO:0005615 extracellular space; GO:0005623 cell; GO:0005886 plasma membrane; GO:0009897 external side of plasma membrane; GO:0009986 cell surface; GO:0016020 membrane; GO:0019898 extrinsic component of membrane; GO:0030424 axon; GO:0032991 protein-containing complex; GO:0036477 somatodendritic compartment; GO:0042995 cell projection; GO:0043005 neuron projection; …	GO:0004888 transmembrane signaling receptor activity; GO:0004896 cytokine receptor activity; GO:0005030 neurotrophin receptor activity; GO:0005085 guanyl-nucleotide exchange factor activity; GO:0005088 Ras guanyl-nucleotide exchange factor activity; GO:0005102 signaling receptor binding; GO:0005178 integrin binding; GO:0005488 binding; GO:0005515 protein binding; GO:0016167 glial cell-derived neu…	PF02351	GDNF/GAS1 domain
F7EPZ4	DIS3 homolog, exosome endoribonuclease and 3'-5' exoribonuclease OS=Rattus norvegicus OX=10116 GN=Dis3 PE=1 SV=1	Dis3	116.7	2	2	2	2	2	0.956	1.03	0.908	1.01	1.103	1.017	0.922	1.006	1.092	1.082	0.163084	nucleus	K12585	DIS3; exosome complex exonuclease DIS3/RRP44 [EC:3.1.13.-]	rno03018 RNA degradation	GO:0000288 nuclear-transcribed mRNA catabolic process, deadenylation-dependent decay; GO:0000291 nuclear-transcribed mRNA catabolic process, exonucleolytic; GO:0000956 nuclear-transcribed mRNA catabolic process; GO:0006139 nucleobase-containing compound metabolic process; GO:0006364 rRNA processing; GO:0006396 RNA processing; GO:0006401 RNA catabolic process; GO:0006402 mRNA catabolic process; GO…	GO:0000176 nuclear exosome (RNase complex); GO:0000178 exosome (RNase complex); GO:0005622 intracellular; GO:0005623 cell; GO:0005634 nucleus; GO:0005654 nucleoplasm; GO:0005737 cytoplasm; GO:0005829 cytosol; GO:0031974 membrane-enclosed lumen; GO:0031981 nuclear lumen; GO:0032991 protein-containing complex; GO:0043226 organelle; GO:0043227 membrane-bounded organelle; GO:0043229 intracellular org…	GO:0000175 3'-5'-exoribonuclease activity; GO:0003824 catalytic activity; GO:0004518 nuclease activity; GO:0004519 endonuclease activity; GO:0004527 exonuclease activity; GO:0004532 exoribonuclease activity; GO:0004540 ribonuclease activity; GO:0005085 guanyl-nucleotide exchange factor activity; GO:0005488 binding; GO:0005515 protein binding; GO:0008408 3'-5' exonuclease activity; GO:0016787 hydr…	PF13638; PF00773	PIN domain; RNB domain	J	KOG2102	Exosomal 3'-5' exoribonuclease complex, subunit Rrp44/Dis3
D4A4T6	RAD50 interactor 1 OS=Rattus norvegicus OX=10116 GN=Rint1 PE=1 SV=3	Rint1	83.8	1	1	1	1	1	1.005	0.97	0.963	1.003	1.044	1.037	0.993	1.034	1.041	1.05	0.0551384	cytoplasm	K20474			GO:0006810 transport; GO:0006890 retrograde vesicle-mediated transport, Golgi to endoplasmic reticulum; GO:0007346 regulation of mitotic cell cycle; GO:0009966 regulation of signal transduction; GO:0010389 regulation of G2/M transition of mitotic cell cycle; GO:0010564 regulation of cell cycle process; GO:0010646 regulation of cell communication; GO:0016192 vesicle-mediated transport; GO:0023051 …	GO:0005622 intracellular; GO:0005623 cell; GO:0005737 cytoplasm; GO:0005783 endoplasmic reticulum; GO:0005789 endoplasmic reticulum membrane; GO:0005829 cytosol; GO:0012505 endomembrane system; GO:0016020 membrane; GO:0031984 organelle subcompartment; GO:0032991 protein-containing complex; GO:0042175 nuclear outer membrane-endoplasmic reticulum membrane network; GO:0043226 organelle; GO:0043227 m…				DU	KOG2218	ER to golgi transport protein/RAD50-interacting protein 1
F1M155	Supervillin OS=Rattus norvegicus OX=10116 GN=Svil PE=1 SV=3	Svil	241.9	3	6	8	6	6	0.982	0.878	0.863	1.042	1.04	1.246	1.198	1.195	0.998	1.222	0.0515534	nucleus	K10369			GO:0007275 multicellular organism development; GO:0007517 muscle organ development; GO:0007519 skeletal muscle tissue development; GO:0009888 tissue development; GO:0010564 regulation of cell cycle process; GO:0014706 striated muscle tissue development; GO:0032465 regulation of cytokinesis; GO:0032467 positive regulation of cytokinesis; GO:0032501 multicellular organismal process; GO:0032502 deve…	GO:0005622 intracellular; GO:0005623 cell; GO:0005634 nucleus; GO:0005737 cytoplasm; GO:0005829 cytosol; GO:0005856 cytoskeleton; GO:0005874 microtubule; GO:0005886 plasma membrane; GO:0015629 actin cytoskeleton; GO:0015630 microtubule cytoskeleton; GO:0016020 membrane; GO:0030016 myofibril; GO:0030496 midbody; GO:0032153 cell division site; GO:0032154 cleavage furrow; GO:0036449 microtubule minu…	GO:0003779 actin binding; GO:0005488 binding; GO:0005515 protein binding; GO:0008092 cytoskeletal protein binding; GO:0044877 protein-containing complex binding; GO:0051015 actin filament binding;	PF00626; PF02209	Gelsolin repeat; Villin headpiece domain	Z	KOG0445	Actin regulatory protein supervillin (gelsolin/villin family)
F1M953	75 kDa glucose-regulated protein OS=Rattus norvegicus OX=10116 GN=Hspa9 PE=1 SV=1	Hspa9	73.7	39	22	114	22	22	1.028	1.023	1.029	1.009	0.983	0.953	0.969	0.944	0.974	0.956	0.0532142	mitochondria	K04043	dnaK; molecular chaperone DnaK	rno03018 RNA degradation; rno05152 Tuberculosis	GO:0001101 response to acid chemical; GO:0002262 myeloid cell homeostasis; GO:0002376 immune system process; GO:0002520 immune system development; GO:0002682 regulation of immune system process; GO:0002683 negative regulation of immune system process; GO:0006464 cellular protein modification process; GO:0006468 protein phosphorylation; GO:0006611 protein export from nucleus; GO:0006790 sulfur com…	GO:0005622 intracellular; GO:0005623 cell; GO:0005737 cytoplasm; GO:0005739 mitochondrion; GO:0005759 mitochondrial matrix; GO:0009295 nucleoid; GO:0031974 membrane-enclosed lumen; GO:0042645 mitochondrial nucleoid; GO:0043209 myelin sheath; GO:0043226 organelle; GO:0043227 membrane-bounded organelle; GO:0043228 non-membrane-bounded organelle; GO:0043229 intracellular organelle; GO:0043231 intrac…	GO:0005488 binding; GO:0005515 protein binding; GO:0017134 fibroblast growth factor binding; GO:0019838 growth factor binding; GO:0019899 enzyme binding; GO:0031072 heat shock protein binding; GO:0031625 ubiquitin protein ligase binding; GO:0044389 ubiquitin-like protein ligase binding; GO:0051087 chaperone binding;			O	KOG0102	Molecular chaperones mortalin/PBP74/GRP75, HSP70 superfamily
F1M9Q1	TBC1 domain family, member 5 OS=Rattus norvegicus OX=10116 GN=Tbc1d5 PE=1 SV=1	Tbc1d5	90.8	6	4	4	4	4	1.064	0.974	1.11	0.971	0.924	0.989	1.07	1.019	0.952	0.916	0.117745	cytoplasm,nucleus	K18469			GO:0002090 regulation of receptor internalization; GO:0002092 positive regulation of receptor internalization; GO:0006810 transport; GO:0006886 intracellular protein transport; GO:0006914 autophagy; GO:0006950 response to stress; GO:0008104 protein localization; GO:0008152 metabolic process; GO:0009056 catabolic process; GO:0009605 response to external stimulus; GO:0009893 positive regulation of …	GO:0005622 intracellular; GO:0005623 cell; GO:0005737 cytoplasm; GO:0005768 endosome; GO:0005773 vacuole; GO:0005776 autophagosome; GO:0005794 Golgi apparatus; GO:0010008 endosome membrane; GO:0012505 endomembrane system; GO:0016020 membrane; GO:0030904 retromer complex; GO:0031090 organelle membrane; GO:0031410 cytoplasmic vesicle; GO:0031982 vesicle; GO:0032991 protein-containing complex; GO:00…	GO:0005096 GTPase activator activity; GO:0005488 binding; GO:0005515 protein binding; GO:0008047 enzyme activator activity; GO:0017016 Ras GTPase binding; GO:0017137 Rab GTPase binding; GO:0019899 enzyme binding; GO:0030234 enzyme regulator activity; GO:0030695 GTPase regulator activity; GO:0031267 small GTPase binding; GO:0035612 AP-2 adaptor complex binding; GO:0044877 protein-containing comple…			U	KOG1091	Ypt/Rab-specific GTPase-activating protein GYP6
M0RA79	Ig-like domain-containing protein OS=Rattus norvegicus OX=10116 PE=1 SV=1	--	11	26	2	2	2	2	0.893	0.858	0.88	0.895	1.04	1.474	1.417	1.648	1.163	1.296	0.185401	cytoplasm							PF07686	Immunoglobulin V-set domain
F1LQ27	Family with sequence similarity 98, member C OS=Rattus norvegicus OX=10116 GN=Fam98c PE=1 SV=1	Fam98c	37.1	4	1	3	1	1	0.934	1.003	0.965	1.202	0.925	0.995	1.076	0.828	0.77	1.076	0.451294	nucleus					GO:0005622 intracellular; GO:0005623 cell; GO:0032991 protein-containing complex; GO:0072669 tRNA-splicing ligase complex;				S	KOG3973	Uncharacterized conserved glycine-rich protein
D4AD05	Ciliary rootlet coiled-coil, rootletin OS=Rattus norvegicus OX=10116 GN=Crocc PE=1 SV=2	Crocc	208.8	1	2	3	2	2	0.934	1.121	1.12	0.922	0.958	0.952	0.995	1.033	1.038	0.892	0.147455	nucleus	K16469			GO:0000226 microtubule cytoskeleton organization; GO:0001894 tissue homeostasis; GO:0001895 retina homeostasis; GO:0006996 organelle organization; GO:0007010 cytoskeleton organization; GO:0007017 microtubule-based process; GO:0007049 cell cycle; GO:0007098 centrosome cycle; GO:0008104 protein localization; GO:0009987 cellular process; GO:0010457 centriole-centriole cohesion; GO:0010638 positive r…	GO:0001917 photoreceptor inner segment; GO:0005622 intracellular; GO:0005623 cell; GO:0005737 cytoplasm; GO:0005813 centrosome; GO:0005814 centriole; GO:0005815 microtubule organizing center; GO:0005829 cytosol; GO:0005856 cytoskeleton; GO:0005886 plasma membrane; GO:0005929 cilium; GO:0015629 actin cytoskeleton; GO:0015630 microtubule cytoskeleton; GO:0016020 membrane; GO:0035253 ciliary rootlet…	GO:0003779 actin binding; GO:0005198 structural molecule activity; GO:0005488 binding; GO:0005515 protein binding; GO:0008092 cytoskeletal protein binding; GO:0019894 kinesin binding;
F1LXY6	Ig-like domain-containing protein OS=Rattus norvegicus OX=10116 PE=1 SV=2	--	11.2	16	1	1	1	1	1	1.005	0.81	1.034	0.929	1.255	1.351	1.214	0.898	1.143	0.311719	cytoplasm							PF07686	Immunoglobulin V-set domain
D4AEI5	Myelin expression factor 2 OS=Rattus norvegicus OX=10116 GN=Myef2 PE=1 SV=1	Myef2	63.3	8	5	8	5	5	1.098	1.09	0.962	1.006	0.948	0.88	0.928	0.875	0.942	0.9	0.142265	nucleus	K24992			GO:0000122 negative regulation of transcription by RNA polymerase II; GO:0006355 regulation of transcription, DNA-templated; GO:0006357 regulation of transcription by RNA polymerase II; GO:0009889 regulation of biosynthetic process; GO:0009890 negative regulation of biosynthetic process; GO:0009892 negative regulation of metabolic process; GO:0010468 regulation of gene expression; GO:0010556 regu…	GO:0005622 intracellular; GO:0005623 cell; GO:0005634 nucleus; GO:0043226 organelle; GO:0043227 membrane-bounded organelle; GO:0043229 intracellular organelle; GO:0043231 intracellular membrane-bounded organelle;	GO:0000976 transcription regulatory region sequence-specific DNA binding; GO:0000977 RNA polymerase II transcription regulatory region sequence-specific DNA binding; GO:0000978 RNA polymerase II cis-regulatory region sequence-specific DNA binding; GO:0000981 DNA-binding transcription factor activity, RNA polymerase II-specific; GO:0000987 cis-regulatory region sequence-specific DNA binding; GO:00…	PF00076	RNA recognition motif. (a.k.a. RRM, RBD, or RNP domain)	K	KOG0118	FOG: RRM domain
A0A0H2UHL3	Adipocyte enhancer-binding protein 1 OS=Rattus norvegicus OX=10116 GN=Aebp1 PE=3 SV=1	Aebp1	127.9	8	6	7	6	6	0.958	1.002	0.946	1.015	1.036	0.979	0.945	0.965	1.021	1.043	0.157022	extracellular	K21392			GO:0000122 negative regulation of transcription by RNA polymerase II; GO:0001501 skeletal system development; GO:0006355 regulation of transcription, DNA-templated; GO:0006357 regulation of transcription by RNA polymerase II; GO:0006508 proteolysis; GO:0006518 peptide metabolic process; GO:0006807 nitrogen compound metabolic process; GO:0007275 multicellular organism development; GO:0007517 muscl…	GO:0005576 extracellular region; GO:0005615 extracellular space;	GO:0000976 transcription regulatory region sequence-specific DNA binding; GO:0000977 RNA polymerase II transcription regulatory region sequence-specific DNA binding; GO:0000981 DNA-binding transcription factor activity, RNA polymerase II-specific; GO:0001067 regulatory region nucleic acid binding; GO:0001227 DNA-binding transcription repressor activity, RNA polymerase II-specific; GO:0003676 nucl…	PF00754; PF00246; PF13620	F5/8 type C domain; Zinc carboxypeptidase; Carboxypeptidase regulatory-like domain	S	KOG2649	Zinc carboxypeptidase
D3ZMX6	Syntrophin, beta 2 OS=Rattus norvegicus OX=10116 GN=Sntb2 PE=1 SV=3	Sntb2	56.5	11	5	10	5	5	1.026	0.936	0.972	1.045	1.014	1.003	0.99	0.96	0.97	1.044	0.214236	nucleus	K24064				GO:0005622 intracellular; GO:0005623 cell; GO:0005737 cytoplasm; GO:0005856 cytoskeleton; GO:0005886 plasma membrane; GO:0016010 dystrophin-associated glycoprotein complex; GO:0016020 membrane; GO:0032991 protein-containing complex; GO:0043226 organelle; GO:0043228 non-membrane-bounded organelle; GO:0043229 intracellular organelle; GO:0043232 intracellular non-membrane-bounded organelle; GO:00452…		PF00595	PDZ domain (Also known as DHR or GLGF)	T	KOG3551	Syntrophins (type beta)
D3ZRC3	RNA-binding motif protein 26 OS=Rattus norvegicus OX=10116 GN=Rbm26 PE=1 SV=2	Rbm26	112	2	2	2	2	2	0.962	0.926	0.964	0.985	0.987	1.204	1.22	1.223	1.002	1.114	0.202779	nucleus	K13192			GO:0009892 negative regulation of metabolic process; GO:0010563 negative regulation of phosphorus metabolic process; GO:0010921 regulation of phosphatase activity; GO:0010923 negative regulation of phosphatase activity; GO:0019220 regulation of phosphate metabolic process; GO:0019222 regulation of metabolic process; GO:0031323 regulation of cellular metabolic process; GO:0031324 negative regulati…					A	KOG2135	Proteins containing the RNA recognition motif
F1LZ05	Poly [ADP-ribose] polymerase OS=Rattus norvegicus OX=10116 GN=Parp14 PE=1 SV=2	Parp14	199.4	2	3	3	3	3	0.999	0.889	0.926	0.966	1.024	1.223	1.194	1.266	1.06	1.142	0.177632	cytoplasm	K15261			GO:0001932 regulation of protein phosphorylation; GO:0001933 negative regulation of protein phosphorylation; GO:0001934 positive regulation of protein phosphorylation; GO:0001959 regulation of cytokine-mediated signaling pathway; GO:0001960 negative regulation of cytokine-mediated signaling pathway; GO:0001961 positive regulation of cytokine-mediated signaling pathway; GO:0002682 regulation of im…	GO:0005622 intracellular; GO:0005623 cell; GO:0005737 cytoplasm; GO:0005829 cytosol;	GO:0000166 nucleotide binding; GO:0003824 catalytic activity; GO:0003950 NAD+ ADP-ribosyltransferase activity; GO:0005488 binding; GO:0005515 protein binding; GO:0016740 transferase activity; GO:0016757 transferase activity, transferring glycosyl groups; GO:0016763 transferase activity, transferring pentosyl groups; GO:0019899 enzyme binding; GO:0036094 small molecule binding; GO:0043167 ion bind…	PF01661	Macro domain	BK	KOG2633	Hismacro and SEC14 domain-containing proteins
A0A0G2K290	Ig-like domain-containing protein OS=Rattus norvegicus OX=10116 PE=4 SV=1	--	13.9	31	3	14	2	2	0.9	0.737	0.825	0.912	1.119	1.563	1.397	1.715	1.228	1.46	0.100067	plasma membrane							PF07686	Immunoglobulin V-set domain
A0A0G2K6R9	Ankyrin 2 OS=Rattus norvegicus OX=10116 GN=Ank2 PE=1 SV=1	Ank2	429.6	22	61	145	4	70	0.991	1.044	0.998	0.967	1.05	0.904	0.861	0.934	1.085	0.963	0.444166	nucleus	K10380	ANK; ankyrin	rno05205 Proteoglycans in cancer	GO:0001508 action potential; GO:0002027 regulation of heart rate; GO:0003008 system process; GO:0003012 muscle system process; GO:0003013 circulatory system process; GO:0003015 heart process; GO:0003205 cardiac chamber development; GO:0003230 cardiac atrium development; GO:0003279 cardiac septum development; GO:0003283 atrial septum development; GO:0006810 transport; GO:0006811 ion transport; GO:…	GO:0005622 intracellular; GO:0005623 cell; GO:0005737 cytoplasm; GO:0005829 cytosol; GO:0005886 plasma membrane; GO:0005911 cell-cell junction; GO:0014704 intercalated disc; GO:0016020 membrane; GO:0016323 basolateral plasma membrane; GO:0030016 myofibril; GO:0030017 sarcomere; GO:0030018 Z disc; GO:0030054 cell junction; GO:0030315 T-tubule; GO:0031430 M band; GO:0031672 A band; GO:0031674 I ban…	GO:0005488 binding; GO:0005515 protein binding; GO:0008092 cytoskeletal protein binding; GO:0019899 enzyme binding; GO:0019900 kinase binding; GO:0019901 protein kinase binding; GO:0030507 spectrin binding; GO:0030674 protein-macromolecule adaptor activity; GO:0044325 ion channel binding; GO:0051117 ATPase binding; GO:0060090 molecular adaptor activity;	PF00531	Death domain	M	KOG4177	Ankyrin
F1LPM3	Sorbin and SH3 domain-containing protein 2 OS=Rattus norvegicus OX=10116 GN=Sorbs2 PE=1 SV=2	Sorbs2	134.1	2	3	7	3	3	1.048	1.09	1.071	0.972	1.065	0.752	0.706	0.774	1.096	0.869	0.223759	nucleus	K23708			GO:0003008 system process; GO:0003012 muscle system process; GO:0003298 physiological muscle hypertrophy; GO:0003300 cardiac muscle hypertrophy; GO:0003301 physiological cardiac muscle hypertrophy; GO:0007154 cell communication; GO:0007165 signal transduction; GO:0007166 cell surface receptor signaling pathway; GO:0007219 Notch signaling pathway; GO:0007275 multicellular organism development; GO:…	GO:0005622 intracellular; GO:0005623 cell; GO:0005634 nucleus; GO:0005654 nucleoplasm; GO:0005886 plasma membrane; GO:0014069 postsynaptic density; GO:0016020 membrane; GO:0030425 dendrite; GO:0031974 membrane-enclosed lumen; GO:0031981 nuclear lumen; GO:0032279 asymmetric synapse; GO:0036477 somatodendritic compartment; GO:0042995 cell projection; GO:0043005 neuron projection; GO:0043025 neurona…	GO:0005488 binding; GO:0005515 protein binding; GO:0019904 protein domain specific binding;	PF00018	SH3 domain	Z	KOG4225	Sorbin and SH3 domain-containing protein
A0A0G2K1N9	Selenoprotein O OS=Rattus norvegicus OX=10116 GN=Selenoo PE=1 SV=1	Selenoo	74.2	6	4	5	4	4	0.952	1.046	0.864	1.028	1.161	1.1	0.947	1.069	1.129	1.149	0.0977378	mitochondria	K08997				GO:0005622 intracellular; GO:0005623 cell; GO:0005737 cytoplasm; GO:0005739 mitochondrion; GO:0043226 organelle; GO:0043227 membrane-bounded organelle; GO:0043229 intracellular organelle; GO:0043231 intracellular membrane-bounded organelle;				S	KOG2542	Uncharacterized conserved protein (YdiU family)
E9PST5	Apoptotic chromatin condensation inducer 1 OS=Rattus norvegicus OX=10116 GN=Acin1 PE=1 SV=1	Acin1	150.9	2	2	2	2	2	0.956	0.92	0.953	0.984	1.044	1.169	1.12	1.187	1.06	1.13	0.0825282	nucleus	K12875	ACIN1; apoptotic chromatin condensation inducer in the nucleus	rno03015 mRNA surveillance pathway; rno03040 Spliceosome; rno03013 RNA transport	GO:0002262 myeloid cell homeostasis; GO:0002376 immune system process; GO:0002520 immune system development; GO:0002682 regulation of immune system process; GO:0002684 positive regulation of immune system process; GO:0002761 regulation of myeloid leukocyte differentiation; GO:0002763 positive regulation of myeloid leukocyte differentiation; GO:0006323 DNA packaging; GO:0006915 apoptotic process; …	GO:0005622 intracellular; GO:0005623 cell; GO:0005634 nucleus; GO:0005654 nucleoplasm; GO:0005730 nucleolus; GO:0005737 cytoplasm; GO:0005829 cytosol; GO:0005886 plasma membrane; GO:0016020 membrane; GO:0016604 nuclear body; GO:0016607 nuclear speck; GO:0031974 membrane-enclosed lumen; GO:0031981 nuclear lumen; GO:0032991 protein-containing complex; GO:0043226 organelle; GO:0043227 membrane-bound…	GO:0003676 nucleic acid binding; GO:0003824 catalytic activity; GO:0005488 binding; GO:0005515 protein binding; GO:0016462 pyrophosphatase activity; GO:0016787 hydrolase activity; GO:0016817 hydrolase activity, acting on acid anhydrides; GO:0016818 hydrolase activity, acting on acid anhydrides, in phosphorus-containing anhydrides; GO:0016887 ATPase activity; GO:0017111 nucleoside-triphosphatase a…			B	KOG2416	Acinus (induces apoptotic chromatin condensation)
A0A1W2Q6D5	Formin homology 2 domain-containing 3 OS=Rattus norvegicus OX=10116 GN=Fhod3 PE=4 SV=1	Fhod3	172.1	1	1	2	1	1	0.9	0.963	1.066	1.228	0.821	1.042	1.269	0.849	0.669	1.055	0.752616	nucleus	K23939			GO:0006996 organelle organization; GO:0007010 cytoskeleton organization; GO:0007015 actin filament organization; GO:0007275 multicellular organism development; GO:0007507 heart development; GO:0008064 regulation of actin polymerization or depolymerization; GO:0009653 anatomical structure morphogenesis; GO:0009888 tissue development; GO:0009987 cellular process; GO:0010639 negative regulation of o…	GO:0005622 intracellular; GO:0005623 cell; GO:0005737 cytoplasm; GO:0005856 cytoskeleton; GO:0005865 striated muscle thin filament; GO:0015629 actin cytoskeleton; GO:0030016 myofibril; GO:0030017 sarcomere; GO:0036379 myofilament; GO:0043226 organelle; GO:0043228 non-membrane-bounded organelle; GO:0043229 intracellular organelle; GO:0043232 intracellular non-membrane-bounded organelle; GO:0043292…				Z	KOG1925	Rac1 GTPase effector FHOS
A0A0G2JSR6	Guanine nucleotide-binding protein subunit gamma OS=Rattus norvegicus OX=10116 GN=Gng7 PE=3 SV=1	Gng7	7.7	43	2	12	2	2	0.979	0.966	1.005	1.006	1.045	1.021	0.977	1.014	1.038	1.041	0.0649833	extracellular	K04543	GNG7; guanine nucleotide-binding protein G(I)/G(S)/G(O) subunit gamma-7	rno04723 Retrograde endocannabinoid signaling; rno04728 Dopaminergic synapse; rno04062 Chemokine signaling pathway; rno04725 Cholinergic synapse; rno04727 GABAergic synapse; rno05032 Morphine addiction; rno04014 Ras signaling pathway; rno04371 Apelin signaling pathway; rno04740 Olfactory transduction; rno05170 Human immunodeficiency virus 1 infection; rno05200 Pathways in cancer; rno04713 Circadi…	GO:0001662 behavioral fear response; GO:0002209 behavioral defense response; GO:0006950 response to stress; GO:0006952 defense response; GO:0007154 cell communication; GO:0007165 signal transduction; GO:0007166 cell surface receptor signaling pathway; GO:0007167 enzyme linked receptor protein signaling pathway; GO:0007168 receptor guanylyl cyclase signaling pathway; GO:0007610 behavior; GO:000762…	GO:0005622 intracellular; GO:0005623 cell; GO:0005834 heterotrimeric G-protein complex; GO:0005886 plasma membrane; GO:0009898 cytoplasmic side of plasma membrane; GO:0016020 membrane; GO:0019897 extrinsic component of plasma membrane; GO:0019898 extrinsic component of membrane; GO:0031234 extrinsic component of cytoplasmic side of plasma membrane; GO:0032991 protein-containing complex; GO:007194…		PF00631	GGL domain	T	KOG4119	G protein gamma subunit
F1LVR4	Calcium/calmodulin-dependent protein kinase ID OS=Rattus norvegicus OX=10116 GN=Camk1d PE=3 SV=2	Camk1d	42.7	19	5	16	4	5	0.99	1.074	0.976	1.02	0.944	0.976	1.033	0.956	0.926	0.967	0.425562	cytoplasm				GO:0002682 regulation of immune system process; GO:0002684 positive regulation of immune system process; GO:0002685 regulation of leukocyte migration; GO:0002687 positive regulation of leukocyte migration; GO:0002688 regulation of leukocyte chemotaxis; GO:0002690 positive regulation of leukocyte chemotaxis; GO:0006355 regulation of transcription, DNA-templated; GO:0006464 cellular protein modific…	GO:0005622 intracellular; GO:0005623 cell; GO:0005634 nucleus; GO:0005737 cytoplasm; GO:0043226 organelle; GO:0043227 membrane-bounded organelle; GO:0043229 intracellular organelle; GO:0043231 intracellular membrane-bounded organelle;	GO:0003824 catalytic activity; GO:0004672 protein kinase activity; GO:0004674 protein serine/threonine kinase activity; GO:0004683 calmodulin-dependent protein kinase activity; GO:0005488 binding; GO:0005515 protein binding; GO:0005516 calmodulin binding; GO:0016301 kinase activity; GO:0016740 transferase activity; GO:0016772 transferase activity, transferring phosphorus-containing groups; GO:001…	PF00069	Protein kinase domain	T	KOG0032	Ca2+/calmodulin-dependent protein kinase, EF-Hand protein superfamily
F1MA52	Nuclear RNA export factor 1 OS=Rattus norvegicus OX=10116 GN=Nxf1 PE=1 SV=1	Nxf1	70.4	5	3	4	3	3	0.955	0.958	0.954	0.983	0.968	1.286	1.329	1.308	0.985	1.129	0.289087	cytoplasm,nucleus	K14284	NXF; nuclear RNA export factor	rno03008 Ribosome biogenesis in eukaryotes; rno03015 mRNA surveillance pathway; rno05168 Herpes simplex virus 1 infection; rno05164 Influenza A; rno05014 Amyotrophic lateral sclerosis; rno03013 RNA transport	GO:0006403 RNA localization; GO:0006405 RNA export from nucleus; GO:0006406 mRNA export from nucleus; GO:0006611 protein export from nucleus; GO:0006810 transport; GO:0006886 intracellular protein transport; GO:0006913 nucleocytoplasmic transport; GO:0007275 multicellular organism development; GO:0007399 nervous system development; GO:0008104 protein localization; GO:0008152 metabolic process; GO…	GO:0005622 intracellular; GO:0005623 cell; GO:0005634 nucleus; GO:0005635 nuclear envelope; GO:0005643 nuclear pore; GO:0005654 nucleoplasm; GO:0005737 cytoplasm; GO:0005829 cytosol; GO:0012505 endomembrane system; GO:0016234 inclusion body; GO:0016604 nuclear body; GO:0016607 nuclear speck; GO:0031967 organelle envelope; GO:0031974 membrane-enclosed lumen; GO:0031975 envelope; GO:0031981 nuclear…	GO:0003676 nucleic acid binding; GO:0003723 RNA binding; GO:0003729 mRNA binding; GO:0005488 binding; GO:0097159 organic cyclic compound binding; GO:1901363 heterocyclic compound binding;	PF09162; PF02136; PF03943	Tap, RNA-binding; Nuclear transport factor 2 (NTF2) domain; TAP C-terminal domain	A	KOG3763	mRNA export factor TAP/MEX67
M0R9N8	PH domain-containing protein OS=Rattus norvegicus OX=10116 GN=Anlnl1 PE=4 SV=1	Anlnl1	106.8	9	9	22	9	9	0.96	1.033	1.014	0.965	1.035	0.956	0.924	0.991	1.073	0.983	0.632029	nucleus	K18621			GO:0000278 mitotic cell cycle; GO:0000281 mitotic cytokinesis; GO:0000910 cytokinesis; GO:0000921 septin ring assembly; GO:0001667 ameboidal-type cell migration; GO:0002244 hematopoietic progenitor cell differentiation; GO:0002376 immune system process; GO:0002520 immune system development; GO:0006928 movement of cell or subcellular component; GO:0006996 organelle organization; GO:0007010 cytoske…	GO:0005622 intracellular; GO:0005623 cell; GO:0005634 nucleus; GO:0005654 nucleoplasm; GO:0005737 cytoplasm; GO:0005826 actomyosin contractile ring; GO:0005856 cytoskeleton; GO:0005938 cell cortex; GO:0015629 actin cytoskeleton; GO:0030496 midbody; GO:0030863 cortical cytoskeleton; GO:0030864 cortical actin cytoskeleton; GO:0031974 membrane-enclosed lumen; GO:0031981 nuclear lumen; GO:0032059 ble…	GO:0003779 actin binding; GO:0005488 binding; GO:0005515 protein binding; GO:0008092 cytoskeletal protein binding;	PF08174; PF00169	Cell division protein anillin; PH domain	DZ	KOG3640	Actin binding protein Anillin
D3ZTN1	Tescalcin OS=Rattus norvegicus OX=10116 GN=Tesc PE=4 SV=1	Tesc	24.6	16	3	8	3	3	1.022	0.988	0.976	0.986	1.019	1.03	1.011	1.045	1.033	1.016	0.440156	cytoplasm	K17612			GO:0000003 reproduction; GO:0001101 response to acid chemical; GO:0002028 regulation of sodium ion transport; GO:0002376 immune system process; GO:0002520 immune system development; GO:0002682 regulation of immune system process; GO:0002684 positive regulation of immune system process; GO:0002761 regulation of myeloid leukocyte differentiation; GO:0002763 positive regulation of myeloid leukocyte …	GO:0001726 ruffle; GO:0005622 intracellular; GO:0005623 cell; GO:0005634 nucleus; GO:0005737 cytoplasm; GO:0005829 cytosol; GO:0005886 plasma membrane; GO:0016020 membrane; GO:0030027 lamellipodium; GO:0031252 cell leading edge; GO:0042995 cell projection; GO:0043226 organelle; GO:0043227 membrane-bounded organelle; GO:0043229 intracellular organelle; GO:0043231 intracellular membrane-bounded org…	GO:0000287 magnesium ion binding; GO:0004857 enzyme inhibitor activity; GO:0005488 binding; GO:0005509 calcium ion binding; GO:0005515 protein binding; GO:0019208 phosphatase regulator activity; GO:0019212 phosphatase inhibitor activity; GO:0030234 enzyme regulator activity; GO:0042802 identical protein binding; GO:0042803 protein homodimerization activity; GO:0043167 ion binding; GO:0043169 cati…			T	KOG0034	Ca2+/calmodulin-dependent protein phosphatase (calcineurin subunit B), EF-Hand superfamily protein
F1LU48	Endoplasmic reticulum-golgi intermediate compartment 1 OS=Rattus norvegicus OX=10116 GN=Ergic1 PE=1 SV=2	Ergic1	35	6	2	7	2	2	0.977	0.927	0.966	1.013	1.037	1.106	1.067	1.092	1.024	1.1	0.0370461	plasma membrane	K20365			GO:0006810 transport; GO:0006888 endoplasmic reticulum to Golgi vesicle-mediated transport; GO:0016192 vesicle-mediated transport; GO:0046907 intracellular transport; GO:0048193 Golgi vesicle transport; GO:0051179 localization; GO:0051234 establishment of localization; GO:0051641 cellular localization; GO:0051649 establishment of localization in cell;	GO:0005622 intracellular; GO:0005623 cell; GO:0005634 nucleus; GO:0005654 nucleoplasm; GO:0005737 cytoplasm; GO:0005793 endoplasmic reticulum-Golgi intermediate compartment; GO:0031974 membrane-enclosed lumen; GO:0031981 nuclear lumen; GO:0043226 organelle; GO:0043227 membrane-bounded organelle; GO:0043229 intracellular organelle; GO:0043231 intracellular membrane-bounded organelle; GO:0043233 or…		PF13850	Endoplasmic Reticulum-Golgi Intermediate Compartment (ERGIC)	U	KOG2667	COPII vesicle protein
D3ZU04	Uncharacterized protein OS=Rattus norvegicus OX=10116 PE=3 SV=1	--	14.3	6	1	2	1	1	1.092	1.046	1.012	1.223	0.88	0.759	0.862	0.621	0.72	0.909	0.462854	mitochondria				GO:0002181 cytoplasmic translation; GO:0006412 translation; GO:0006518 peptide metabolic process; GO:0006807 nitrogen compound metabolic process; GO:0008152 metabolic process; GO:0009058 biosynthetic process; GO:0009059 macromolecule biosynthetic process; GO:0009987 cellular process; GO:0010467 gene expression; GO:0019538 protein metabolic process; GO:0034641 cellular nitrogen compound metabolic …	GO:0005622 intracellular; GO:0005623 cell; GO:0005634 nucleus; GO:0005654 nucleoplasm; GO:0005730 nucleolus; GO:0005737 cytoplasm; GO:0005829 cytosol; GO:0005840 ribosome; GO:0015934 large ribosomal subunit; GO:0022625 cytosolic large ribosomal subunit; GO:0022626 cytosolic ribosome; GO:0031974 membrane-enclosed lumen; GO:0031981 nuclear lumen; GO:0032991 protein-containing complex; GO:0043226 or…	GO:0003735 structural constituent of ribosome; GO:0005198 structural molecule activity;			J	KOG0893	60S ribosomal protein L31
A0A0H2UI14	F-box/LRR-repeat protein 20 OS=Rattus norvegicus OX=10116 GN=Fbxl20 PE=1 SV=1	Fbxl20	48.4	10	4	7	4	4	1.061	1.031	0.945	1.028	0.989	1.024	1.035	0.996	0.962	1.001	0.951963	cytoplasm				GO:0000209 protein polyubiquitination; GO:0001662 behavioral fear response; GO:0002209 behavioral defense response; GO:0006464 cellular protein modification process; GO:0006807 nitrogen compound metabolic process; GO:0006950 response to stress; GO:0006952 defense response; GO:0007610 behavior; GO:0008152 metabolic process; GO:0009987 cellular process; GO:0016567 protein ubiquitination; GO:0019538…	GO:0005622 intracellular; GO:0005623 cell; GO:0005737 cytoplasm; GO:0005829 cytosol;	GO:0003824 catalytic activity; GO:0004842 ubiquitin-protein transferase activity; GO:0016740 transferase activity; GO:0019787 ubiquitin-like protein transferase activity; GO:0140096 catalytic activity, acting on a protein;	PF12937	F-box-like	S	KOG4341	F-box protein containing LRR
D3ZQC6	E3 ubiquitin-protein ligase OS=Rattus norvegicus OX=10116 GN=Ubr1 PE=1 SV=3	Ubr1	150.8	6	7	11	7	7	1.037	0.96	0.989	0.92	0.954	1.001	1.049	1.088	1.037	0.963	0.316442	plasma membrane	K10625			GO:0001101 response to acid chemical; GO:0006464 cellular protein modification process; GO:0006508 proteolysis; GO:0006511 ubiquitin-dependent protein catabolic process; GO:0006807 nitrogen compound metabolic process; GO:0008152 metabolic process; GO:0009056 catabolic process; GO:0009057 macromolecule catabolic process; GO:0009719 response to endogenous stimulus; GO:0009966 regulation of signal t…	GO:0000151 ubiquitin ligase complex; GO:0000502 proteasome complex; GO:0005622 intracellular; GO:0005623 cell; GO:0005737 cytoplasm; GO:0032991 protein-containing complex; GO:1902494 catalytic complex; GO:1905368 peptidase complex; GO:1905369 endopeptidase complex; GO:1990234 transferase complex;	GO:0003824 catalytic activity; GO:0004842 ubiquitin-protein transferase activity; GO:0005488 binding; GO:0016597 amino acid binding; GO:0016740 transferase activity; GO:0019787 ubiquitin-like protein transferase activity; GO:0031406 carboxylic acid binding; GO:0036094 small molecule binding; GO:0043167 ion binding; GO:0043168 anion binding; GO:0043169 cation binding; GO:0043177 organic acid bindi…			O	KOG1140	N-end rule pathway, recognition component UBR1
D4A148	Zinc finger RNA-binding protein 2 OS=Rattus norvegicus OX=10116 GN=Zfr2 PE=1 SV=3	Zfr2	89.8	1	1	3	1	1	0.861	0.944	1.064	0.85	1.06	1.246	1.175	1.466	1.247	1.1	0.52999	nucleus	K13203						PF12874; PF07528	Zinc-finger of C2H2 type; DZF domain	A	KOG3792	Transcription factor NFAT, subunit NF90
D4A510	SWI/SNF-related, matrix-associated, actin-dependent regulator of chromatin, subfamily c, member 2 OS=Rattus norvegicus OX=10116 GN=Smarcc2 PE=1 SV=3	Smarcc2	124.7	6	5	9	5	5	0.996	0.966	0.96	1.082	0.983	1.01	1.028	0.934	0.909	1.052	0.17685	nucleus	K11649	SMARCC; SWI/SNF related-matrix-associated actin-dependent regulator of chromatin subfamily C	rno04714 Thermogenesis; rno05225 Hepatocellular carcinoma	GO:0000122 negative regulation of transcription by RNA polymerase II; GO:0006325 chromatin organization; GO:0006333 chromatin assembly or disassembly; GO:0006337 nucleosome disassembly; GO:0006338 chromatin remodeling; GO:0006355 regulation of transcription, DNA-templated; GO:0006357 regulation of transcription by RNA polymerase II; GO:0006996 organelle organization; GO:0007275 multicellular orga…	GO:0000228 nuclear chromosome; GO:0000785 chromatin; GO:0000790 nuclear chromatin; GO:0005622 intracellular; GO:0005623 cell; GO:0005634 nucleus; GO:0005654 nucleoplasm; GO:0005694 chromosome; GO:0016514 SWI/SNF complex; GO:0031974 membrane-enclosed lumen; GO:0031981 nuclear lumen; GO:0032991 protein-containing complex; GO:0043226 organelle; GO:0043227 membrane-bounded organelle; GO:0043228 non-m…	GO:0000981 DNA-binding transcription factor activity, RNA polymerase II-specific; GO:0003682 chromatin binding; GO:0003700 DNA-binding transcription factor activity; GO:0003712 transcription coregulator activity; GO:0003713 transcription coactivator activity; GO:0005488 binding; GO:0140110 transcription regulator activity;	PF04433; PF00249	SWIRM domain; Myb-like DNA-binding domain	B	KOG1279	Chromatin remodeling factor subunit and related transcription factors
A0A0G2K911	NSFL1 cofactor p47 OS=Rattus norvegicus OX=10116 GN=Nsfl1c PE=1 SV=1	Nsfl1c	37.2	37	9	29	9	9	1.019	1.026	1.034	0.93	0.985	0.975	0.99	1.048	1.059	0.939	0.024946	nucleus				GO:0000045 autophagosome assembly; GO:0000132 establishment of mitotic spindle orientation; GO:0000226 microtubule cytoskeleton organization; GO:0000278 mitotic cell cycle; GO:0006508 proteolysis; GO:0006511 ubiquitin-dependent protein catabolic process; GO:0006807 nitrogen compound metabolic process; GO:0006914 autophagy; GO:0006996 organelle organization; GO:0006997 nucleus organization; GO:000…	GO:0000922 spindle pole; GO:0005622 intracellular; GO:0005623 cell; GO:0005634 nucleus; GO:0005654 nucleoplasm; GO:0005737 cytoplasm; GO:0005813 centrosome; GO:0005815 microtubule organizing center; GO:0005819 spindle; GO:0005829 cytosol; GO:0005856 cytoskeleton; GO:0005886 plasma membrane; GO:0015630 microtubule cytoskeleton; GO:0016020 membrane; GO:0031616 spindle pole centrosome; GO:0031974 me…	GO:0005488 binding; GO:0005515 protein binding; GO:0019208 phosphatase regulator activity; GO:0019888 protein phosphatase regulator activity; GO:0019899 enzyme binding; GO:0030234 enzyme regulator activity; GO:0032182 ubiquitin-like protein binding; GO:0043130 ubiquitin binding; GO:0051117 ATPase binding; GO:0098772 molecular function regulator;	PF08059; PF00789	SEP domain; UBX domain	Y	KOG2086	Protein tyrosine phosphatase SHP1/Cofactor for p97 ATPase-mediated vesicle membrane fusion
D4AD89	Seizure-related 6 homolog-like OS=Rattus norvegicus OX=10116 GN=Sez6l PE=4 SV=3	Sez6l	104.8	2	1	1	1	1	0.991	1.055	0.962	1.098	1.035	0.877	0.847	0.799	0.943	1.001	0.968601	plasma membrane	K24363			GO:0007275 multicellular organism development; GO:0007399 nervous system development; GO:0007417 central nervous system development; GO:0007420 brain development; GO:0007610 behavior; GO:0007626 locomotory behavior; GO:0008344 adult locomotory behavior; GO:0009966 regulation of signal transduction; GO:0009987 cellular process; GO:0010646 regulation of cell communication; GO:0016043 cellular compo…	GO:0005622 intracellular; GO:0005623 cell; GO:0005737 cytoplasm; GO:0005783 endoplasmic reticulum; GO:0012505 endomembrane system; GO:0036477 somatodendritic compartment; GO:0043025 neuronal cell body; GO:0043226 organelle; GO:0043227 membrane-bounded organelle; GO:0043229 intracellular organelle; GO:0043231 intracellular membrane-bounded organelle; GO:0044297 cell body;		PF00431; PF00084	CUB domain; Sushi domain (SCR repeat)
D3ZXK3	Transforming, acidic coiled-coil-containing protein 2 OS=Rattus norvegicus OX=10116 GN=Tacc2 PE=1 SV=1	Tacc2	300	2	4	6	2	2	1.239	1.135	1	0.922	1.003	0.702	0.7	0.761	1.088	0.779	0.107002	nucleus	K14282			GO:0000226 microtubule cytoskeleton organization; GO:0006810 transport; GO:0006996 organelle organization; GO:0007010 cytoskeleton organization; GO:0007017 microtubule-based process; GO:0007049 cell cycle; GO:0007051 spindle organization; GO:0007097 nuclear migration; GO:0007275 multicellular organism development; GO:0007399 nervous system development; GO:0007417 central nervous system developmen…	GO:0005622 intracellular; GO:0005623 cell; GO:0005634 nucleus; GO:0005654 nucleoplasm; GO:0005737 cytoplasm; GO:0005829 cytosol; GO:0005856 cytoskeleton; GO:0005886 plasma membrane; GO:0015630 microtubule cytoskeleton; GO:0016020 membrane; GO:0031974 membrane-enclosed lumen; GO:0031981 nuclear lumen; GO:0043226 organelle; GO:0043227 membrane-bounded organelle; GO:0043228 non-membrane-bounded orga…	GO:0005102 signaling receptor binding; GO:0005488 binding; GO:0005515 protein binding; GO:0008134 transcription factor binding; GO:0019904 protein domain specific binding; GO:0035257 nuclear hormone receptor binding; GO:0051427 hormone receptor binding;
F1LXQ7	Rho GTPase-activating protein 21 OS=Rattus norvegicus OX=10116 GN=Arhgap21 PE=1 SV=3	Arhgap21	216.2	1	3	4	2	2	1.201	0.9	0.927	0.98	1.022	0.99	0.969	1.011	1.043	0.988	0.971677	nucleus	K20315			GO:0006810 transport; GO:0006928 movement of cell or subcellular component; GO:0006996 organelle organization; GO:0007017 microtubule-based process; GO:0007018 microtubule-based movement; GO:0007030 Golgi organization; GO:0009987 cellular process; GO:0010256 endomembrane system organization; GO:0010970 transport along microtubule; GO:0016043 cellular component organization; GO:0030100 regulation …	GO:0005622 intracellular; GO:0005623 cell; GO:0005737 cytoplasm; GO:0005794 Golgi apparatus; GO:0005856 cytoskeleton; GO:0005886 plasma membrane; GO:0012505 endomembrane system; GO:0015629 actin cytoskeleton; GO:0016020 membrane; GO:0030054 cell junction; GO:0043226 organelle; GO:0043227 membrane-bounded organelle; GO:0043228 non-membrane-bounded organelle; GO:0043229 intracellular organelle; GO:…	GO:0005096 GTPase activator activity; GO:0008047 enzyme activator activity; GO:0030234 enzyme regulator activity; GO:0030695 GTPase regulator activity; GO:0060589 nucleoside-triphosphatase regulator activity; GO:0098772 molecular function regulator;	PF00620	RhoGAP domain	T	KOG4407	Predicted Rho GTPase-activating protein
F1MA89	Cyclin Y OS=Rattus norvegicus OX=10116 GN=Ccny PE=1 SV=2	Ccny	39.3	7	2	6	2	2	0.901	0.923	0.957	1.001	0.992	1.119	1.128	1.118	0.991	1.119	0.0590186	nucleus				GO:0000079 regulation of cyclin-dependent protein serine/threonine kinase activity; GO:0000086 G2/M transition of mitotic cell cycle; GO:0000278 mitotic cell cycle; GO:0001932 regulation of protein phosphorylation; GO:0001934 positive regulation of protein phosphorylation; GO:0007049 cell cycle; GO:0009893 positive regulation of metabolic process; GO:0009966 regulation of signal transduction; GO:…	GO:0000307 cyclin-dependent protein kinase holoenzyme complex; GO:0000308 cytoplasmic cyclin-dependent protein kinase holoenzyme complex; GO:0005622 intracellular; GO:0005623 cell; GO:0005634 nucleus; GO:0005737 cytoplasm; GO:0005886 plasma membrane; GO:0016020 membrane; GO:0032991 protein-containing complex; GO:0043226 organelle; GO:0043227 membrane-bounded organelle; GO:0043229 intracellular or…	GO:0016538 cyclin-dependent protein serine/threonine kinase regulator activity; GO:0019207 kinase regulator activity; GO:0019887 protein kinase regulator activity; GO:0030234 enzyme regulator activity; GO:0098772 molecular function regulator;	PF00134	Cyclin, N-terminal domain	S	KOG1675	Predicted cyclin
A0A0G2JXE5	Ankyrin repeat and LEM domain-containing protein 2 OS=Rattus norvegicus OX=10116 GN=Ankle2 PE=1 SV=1	Ankle2	106.4	4	2	3	2	2	0.941	0.835	0.936	1.074	1.112	1.134	1.019	1.055	1.036	1.224	0.0084318	extracellular	K21412			GO:0000278 mitotic cell cycle; GO:0006996 organelle organization; GO:0006997 nucleus organization; GO:0006998 nuclear envelope organization; GO:0007049 cell cycle; GO:0007084 mitotic nuclear envelope reassembly; GO:0007275 multicellular organism development; GO:0007399 nervous system development; GO:0007417 central nervous system development; GO:0009892 negative regulation of metabolic process; G…	GO:0005622 intracellular; GO:0005623 cell; GO:0005737 cytoplasm; GO:0005783 endoplasmic reticulum; GO:0005789 endoplasmic reticulum membrane; GO:0012505 endomembrane system; GO:0016020 membrane; GO:0016021 integral component of membrane; GO:0030176 integral component of endoplasmic reticulum membrane; GO:0031224 intrinsic component of membrane; GO:0031227 intrinsic component of endoplasmic reticu…	GO:0005488 binding; GO:0005515 protein binding; GO:0019208 phosphatase regulator activity; GO:0019888 protein phosphatase regulator activity; GO:0019899 enzyme binding; GO:0019902 phosphatase binding; GO:0019903 protein phosphatase binding; GO:0030234 enzyme regulator activity; GO:0051721 protein phosphatase 2A binding; GO:0098772 molecular function regulator;	PF03020	LEM domain
F1MAQ4	Trafficking protein particle complex 10 OS=Rattus norvegicus OX=10116 GN=Trappc10 PE=1 SV=1	Trappc10	141.6	5	4	8	4	4	1.011	1.004	1.002	0.994	1.002	0.973	0.972	0.978	1.007	0.984	0.153987	nucleus	K20307			GO:0006810 transport; GO:0006888 endoplasmic reticulum to Golgi vesicle-mediated transport; GO:0006891 intra-Golgi vesicle-mediated transport; GO:0006900 vesicle budding from membrane; GO:0006901 vesicle coating; GO:0006903 vesicle targeting; GO:0006996 organelle organization; GO:0009987 cellular process; GO:0016043 cellular component organization; GO:0016050 vesicle organization; GO:0016192 vesi…	GO:0005622 intracellular; GO:0005623 cell; GO:0005737 cytoplasm; GO:0005768 endosome; GO:0005794 Golgi apparatus; GO:0005829 cytosol; GO:0012505 endomembrane system; GO:0030008 TRAPP complex; GO:0031410 cytoplasmic vesicle; GO:0031982 vesicle; GO:0032991 protein-containing complex; GO:0043226 organelle; GO:0043227 membrane-bounded organelle; GO:0043229 intracellular organelle; GO:0043231 intracel…	GO:0005085 guanyl-nucleotide exchange factor activity; GO:0005088 Ras guanyl-nucleotide exchange factor activity; GO:0005488 binding; GO:0005515 protein binding; GO:0017016 Ras GTPase binding; GO:0017112 Rab guanyl-nucleotide exchange factor activity; GO:0017137 Rab GTPase binding; GO:0019899 enzyme binding; GO:0031267 small GTPase binding; GO:0051020 GTPase binding; GO:0098772 molecular function…			S	KOG1931	Putative transmembrane protein
M0RC58	Dpy-19-like 2 OS=Rattus norvegicus OX=10116 GN=Dpy19l2 PE=1 SV=2	Dpy19l2	89.5	2	1	4	1	1	0.986	0.989	0.957	1.026	0.928	1.14	1.228	1.111	0.904	1.055	0.450743	plasma membrane	K24553			GO:0000003 reproduction; GO:0003006 developmental process involved in reproduction; GO:0006464 cellular protein modification process; GO:0006486 protein glycosylation; GO:0006807 nitrogen compound metabolic process; GO:0007276 gamete generation; GO:0007281 germ cell development; GO:0007283 spermatogenesis; GO:0007286 spermatid development; GO:0008152 metabolic process; GO:0009058 biosynthetic pro…	GO:0005622 intracellular; GO:0005623 cell; GO:0005634 nucleus; GO:0005635 nuclear envelope; GO:0005637 nuclear inner membrane; GO:0012505 endomembrane system; GO:0016020 membrane; GO:0019866 organelle inner membrane; GO:0031090 organelle membrane; GO:0031965 nuclear membrane; GO:0031967 organelle envelope; GO:0031975 envelope; GO:0043226 organelle; GO:0043227 membrane-bounded organelle; GO:004322…	GO:0000030 mannosyltransferase activity; GO:0003824 catalytic activity; GO:0016740 transferase activity; GO:0016757 transferase activity, transferring glycosyl groups; GO:0016758 transferase activity, transferring hexosyl groups;			S	KOG4587	Predicted membrane protein
D3ZGN7	F-actin monooxygenase OS=Rattus norvegicus OX=10116 GN=Mical3 PE=1 SV=2	Mical3	223.8	3	4	7	4	4	0.97	1.024	0.862	1.047	1.011	1.048	1.037	1.001	0.966	1.088	0.173488	nucleus	K19947			GO:0006996 organelle organization; GO:0007010 cytoskeleton organization; GO:0007015 actin filament organization; GO:0008152 metabolic process; GO:0008154 actin polymerization or depolymerization; GO:0009987 cellular process; GO:0016043 cellular component organization; GO:0022411 cellular component disassembly; GO:0030029 actin filament-based process; GO:0030036 actin cytoskeleton organization; GO…	GO:0005622 intracellular; GO:0005623 cell; GO:0005634 nucleus; GO:0005654 nucleoplasm; GO:0005737 cytoplasm; GO:0005829 cytosol; GO:0005886 plasma membrane; GO:0016020 membrane; GO:0031974 membrane-enclosed lumen; GO:0031981 nuclear lumen; GO:0043226 organelle; GO:0043227 membrane-bounded organelle; GO:0043229 intracellular organelle; GO:0043231 intracellular membrane-bounded organelle; GO:004323…	GO:0000166 nucleotide binding; GO:0003779 actin binding; GO:0003824 catalytic activity; GO:0004497 monooxygenase activity; GO:0005488 binding; GO:0005515 protein binding; GO:0008092 cytoskeletal protein binding; GO:0016491 oxidoreductase activity; GO:0016705 oxidoreductase activity, acting on paired donors, with incorporation or reduction of molecular oxygen; GO:0016709 oxidoreductase activity, a…	PF00307; PF00412; PF12130	Calponin homology (CH) domain; LIM domain; Protein of unknown function (DUF3585)	Z	KOG1700	Regulatory protein MLP and related LIM proteins
D4A8B3	Calcium-transporting ATPase OS=Rattus norvegicus OX=10116 GN=Atp2b2 PE=1 SV=3	Atp2b2	131.4	17	16	55	1	1	0.996	0.853	1.02	1.005	1.164	0.984	0.845	0.979	1.158	1.099	0.286539	plasma membrane				GO:0000902 cell morphogenesis; GO:0000904 cell morphogenesis involved in differentiation; GO:0001505 regulation of neurotransmitter levels; GO:0001654 eye development; GO:0002064 epithelial cell development; GO:0002065 columnar/cuboidal epithelial cell differentiation; GO:0002066 columnar/cuboidal epithelial cell development; GO:0002093 auditory receptor cell morphogenesis; GO:0003008 system proc…	GO:0005622 intracellular; GO:0005623 cell; GO:0005737 cytoplasm; GO:0005783 endoplasmic reticulum; GO:0005886 plasma membrane; GO:0005887 integral component of plasma membrane; GO:0005929 cilium; GO:0012505 endomembrane system; GO:0014069 postsynaptic density; GO:0016020 membrane; GO:0016021 integral component of membrane; GO:0016324 apical plasma membrane; GO:0030425 dendrite; GO:0031224 intrins…	GO:0000166 nucleotide binding; GO:0003824 catalytic activity; GO:0005102 signaling receptor binding; GO:0005215 transporter activity; GO:0005388 calcium transmembrane transporter activity, phosphorylative mechanism; GO:0005488 binding; GO:0005509 calcium ion binding; GO:0005515 protein binding; GO:0005516 calmodulin binding; GO:0005524 ATP binding; GO:0008022 protein C-terminus binding; GO:000814…	PF00690; PF08282	Cation transporter/ATPase, N-terminus; haloacid dehalogenase-like hydrolase	P	KOG0204	Calcium transporting ATPase
D3ZC56	Dystonin OS=Rattus norvegicus OX=10116 GN=Dst PE=1 SV=3	Dst	846.7	10	67	116	65	65	0.972	0.972	0.982	1.019	1.017	1.051	1.033	1.031	0.998	1.055	0.00877046	cytoplasm	K10382			GO:0000226 microtubule cytoskeleton organization; GO:0000902 cell morphogenesis; GO:0000904 cell morphogenesis involved in differentiation; GO:0006810 transport; GO:0006928 movement of cell or subcellular component; GO:0006996 organelle organization; GO:0007010 cytoskeleton organization; GO:0007017 microtubule-based process; GO:0007018 microtubule-based movement; GO:0007275 multicellular organism…	GO:0001725 stress fiber; GO:0005622 intracellular; GO:0005623 cell; GO:0005634 nucleus; GO:0005635 nuclear envelope; GO:0005737 cytoplasm; GO:0005783 endoplasmic reticulum; GO:0005789 endoplasmic reticulum membrane; GO:0005856 cytoskeleton; GO:0005874 microtubule; GO:0005886 plasma membrane; GO:0005911 cell-cell junction; GO:0005912 adherens junction; GO:0005925 focal adhesion; GO:0005938 cell co…	GO:0005488 binding; GO:0005515 protein binding; GO:0008017 microtubule binding; GO:0008092 cytoskeletal protein binding; GO:0015631 tubulin binding; GO:0042802 identical protein binding; GO:0042803 protein homodimerization activity; GO:0046983 protein dimerization activity; GO:0051010 microtubule plus-end binding;	PF00307; PF00435; PF13499	Calponin homology (CH) domain; Spectrin repeat; EF-hand domain pair	Z	KOG0517	Beta-spectrin
A0A1W2Q607	Family with sequence similarity 172, member A (Fragment) OS=Rattus norvegicus OX=10116 GN=Fam172a PE=3 SV=1	Fam172a	31	6	1	2	1	1	0.938	0.958	1.094	1.045	1.051	0.93	0.885	0.89	1.006	1.012	0.848281	cytoplasm					GO:0005622 intracellular; GO:0005623 cell; GO:0005737 cytoplasm; GO:0005783 endoplasmic reticulum; GO:0012505 endomembrane system; GO:0043226 organelle; GO:0043227 membrane-bounded organelle; GO:0043229 intracellular organelle; GO:0043231 intracellular membrane-bounded organelle;		PF09757	Arb2 domain	S	KOG3967	Uncharacterized conserved protein
A0A140TAA5	WD repeat domain phosphoinositide-interacting protein 4 OS=Rattus norvegicus OX=10116 GN=Wdr45 PE=1 SV=1	Wdr45	39.8	12	4	6	4	4	0.975	1.007	1.004	0.972	1.054	0.989	0.939	1.018	1.084	1.01	0.748713	cytoplasm,nucleus				GO:0000045 autophagosome assembly; GO:0000422 autophagy of mitochondrion; GO:0006464 cellular protein modification process; GO:0006497 protein lipidation; GO:0006807 nitrogen compound metabolic process; GO:0006914 autophagy; GO:0006996 organelle organization; GO:0007005 mitochondrion organization; GO:0007033 vacuole organization; GO:0008104 protein localization; GO:0008152 metabolic process; GO:0…	GO:0000407 phagophore assembly site; GO:0005622 intracellular; GO:0005623 cell; GO:0005737 cytoplasm; GO:0005829 cytosol; GO:0016020 membrane; GO:0019898 extrinsic component of membrane; GO:0034045 phagophore assembly site membrane; GO:0098805 whole membrane;	GO:0005488 binding; GO:0005543 phospholipid binding; GO:0008289 lipid binding; GO:0032266 phosphatidylinositol-3-phosphate binding; GO:0035091 phosphatidylinositol binding; GO:0043167 ion binding; GO:0043168 anion binding; GO:0080025 phosphatidylinositol-3,5-bisphosphate binding; GO:1901981 phosphatidylinositol phosphate binding; GO:1902936 phosphatidylinositol bisphosphate binding;			S	KOG2111	Uncharacterized conserved protein, contains WD40 repeats
F1M6Q3	Collagen type IV alpha 2 chain OS=Rattus norvegicus OX=10116 GN=Col4a2 PE=1 SV=3	Col4a2	160.7	2	2	9	2	2	0.856	1.027	1.011	1.011	1.098	1.053	0.959	1.042	1.086	1.093	0.220485	nucleus	K06237	COL4A; collagen type IV alpha	rno05200 Pathways in cancer; rno04512 ECM-receptor interaction; rno05222 Small cell lung cancer; rno04933 AGE-RAGE signaling pathway in diabetic complications; rno04510 Focal adhesion; rno04974 Protein digestion and absorption; rno05146 Amoebiasis; rno04926 Relaxin signaling pathway; rno04151 PI3K-Akt signaling pathway; rno05165 Human papillomavirus infection	GO:0001704 formation of primary germ layer; GO:0001706 endoderm formation; GO:0006139 nucleobase-containing compound metabolic process; GO:0006351 transcription, DNA-templated; GO:0006725 cellular aromatic compound metabolic process; GO:0006807 nitrogen compound metabolic process; GO:0007154 cell communication; GO:0007165 signal transduction; GO:0007166 cell surface receptor signaling pathway; GO…	GO:0005576 extracellular region; GO:0005581 collagen trimer; GO:0005587 collagen type IV trimer; GO:0005604 basement membrane; GO:0005622 intracellular; GO:0005623 cell; GO:0005737 cytoplasm; GO:0005783 endoplasmic reticulum; GO:0005788 endoplasmic reticulum lumen; GO:0012505 endomembrane system; GO:0031012 extracellular matrix; GO:0031974 membrane-enclosed lumen; GO:0032991 protein-containing co…	GO:0005198 structural molecule activity; GO:0005201 extracellular matrix structural constituent;	PF01413	C-terminal tandem repeated domain in type 4 procollagen	W	KOG3544	Collagens (type IV and type XIII), and related proteins
F1MAF5	PCI domain-containing 2 OS=Rattus norvegicus OX=10116 GN=Pcid2 PE=1 SV=2	Pcid2	46.1	5	2	4	2	2	1.025	0.99	1.035	1.01	0.978	0.977	0.999	0.967	0.968	0.972	0.179381	cytoplasm	K23801			GO:0000956 nuclear-transcribed mRNA catabolic process; GO:0000972 transcription-dependent tethering of RNA polymerase II gene DNA at nuclear periphery; GO:0000973 posttranscriptional tethering of RNA polymerase II gene DNA at nuclear periphery; GO:0002376 immune system process; GO:0002520 immune system development; GO:0002682 regulation of immune system process; GO:0002684 positive regulation of …	GO:0005622 intracellular; GO:0005623 cell; GO:0005634 nucleus; GO:0032991 protein-containing complex; GO:0043226 organelle; GO:0043227 membrane-bounded organelle; GO:0043229 intracellular organelle; GO:0043231 intracellular membrane-bounded organelle; GO:0070390 transcription export complex 2;	GO:0003676 nucleic acid binding; GO:0003677 DNA binding; GO:0003690 double-stranded DNA binding; GO:0003723 RNA binding; GO:0005488 binding; GO:0097159 organic cyclic compound binding; GO:1901363 heterocyclic compound binding;	PF01399	PCI domain	D	KOG2688	Transcription-associated recombination protein - Thp1p
A0A140TAE6	Enoyl-[acyl-carrier-protein] reductase, mitochondrial OS=Rattus norvegicus OX=10116 GN=Mecr PE=1 SV=1	Mecr	40.3	7	2	4	2	2	1.114	1.016	1.033	1.017	0.936	0.895	0.957	0.88	0.92	0.9	0.087924	mitochondria	K07512	MECR; mitochondrial enoyl-[acyl-carrier protein] reductase / trans-2-enoyl-CoA reductase [EC:1.3.1.- 1.3.1.38]	rno01100 Metabolic pathways; rno00062 Fatty acid elongation; rno01212 Fatty acid metabolism; rno00061 Fatty acid biosynthesis	GO:0006082 organic acid metabolic process; GO:0006629 lipid metabolic process; GO:0006631 fatty acid metabolic process; GO:0006635 fatty acid beta-oxidation; GO:0008152 metabolic process; GO:0009056 catabolic process; GO:0009062 fatty acid catabolic process; GO:0009987 cellular process; GO:0016042 lipid catabolic process; GO:0016054 organic acid catabolic process; GO:0019395 fatty acid oxidation;…	GO:0005622 intracellular; GO:0005623 cell; GO:0005634 nucleus; GO:0005737 cytoplasm; GO:0005739 mitochondrion; GO:0005759 mitochondrial matrix; GO:0005829 cytosol; GO:0031974 membrane-enclosed lumen; GO:0043226 organelle; GO:0043227 membrane-bounded organelle; GO:0043229 intracellular organelle; GO:0043231 intracellular membrane-bounded organelle; GO:0043233 organelle lumen; GO:0070013 intracellu…	GO:0003824 catalytic activity; GO:0005102 signaling receptor binding; GO:0005488 binding; GO:0005515 protein binding; GO:0008134 transcription factor binding; GO:0016491 oxidoreductase activity; GO:0016627 oxidoreductase activity, acting on the CH-CH group of donors; GO:0016628 oxidoreductase activity, acting on the CH-CH group of donors, NAD or NADP as acceptor; GO:0016922 nuclear receptor bindi…	PF08240	Alcohol dehydrogenase GroES-like domain	CK	KOG0025	Zn2+-binding dehydrogenase (nuclear receptor binding factor-1)
F1LVV4	Regulator of chromosome condensation 2 OS=Rattus norvegicus OX=10116 GN=Rcc2 PE=1 SV=1	Rcc2	46.6	9	3	4	3	3	0.915	0.923	0.891	1.047	1.045	1.185	1.134	1.132	0.998	1.201	0.0134264	nucleus				GO:0001952 regulation of cell-matrix adhesion; GO:0001953 negative regulation of cell-matrix adhesion; GO:0007044 cell-substrate junction assembly; GO:0007154 cell communication; GO:0007155 cell adhesion; GO:0007160 cell-matrix adhesion; GO:0007162 negative regulation of cell adhesion; GO:0007165 signal transduction; GO:0007166 cell surface receptor signaling pathway; GO:0007229 integrin-mediated…	GO:0000775 chromosome, centromeric region; GO:0005622 intracellular; GO:0005623 cell; GO:0005634 nucleus; GO:0005694 chromosome; GO:0005730 nucleolus; GO:0005737 cytoplasm; GO:0005768 endosome; GO:0005769 early endosome; GO:0005819 spindle; GO:0005829 cytosol; GO:0005856 cytoskeleton; GO:0005886 plasma membrane; GO:0010008 endosome membrane; GO:0012505 endomembrane system; GO:0015630 microtubule …	GO:0005488 binding; GO:0005515 protein binding; GO:0008017 microtubule binding; GO:0008092 cytoskeletal protein binding; GO:0015631 tubulin binding; GO:0017016 Ras GTPase binding; GO:0017048 Rho GTPase binding; GO:0019899 enzyme binding; GO:0019900 kinase binding; GO:0019901 protein kinase binding; GO:0019904 protein domain specific binding; GO:0031267 small GTPase binding; GO:0048365 Rac GTPase …			DZ	KOG1427	Uncharacterized conserved protein, contains RCC1 domain
A0A0G2JYD4	Vacuolar protein sorting 13 homolog D OS=Rattus norvegicus OX=10116 GN=Vps13d PE=1 SV=1	Vps13d	487.5	1	4	5	4	4	0.948	0.935	0.935	0.974	1.09	0.99	0.908	1.015	1.119	1.084	0.0889406	cytoplasm	K19527								U	KOG1809	Vacuolar protein sorting-associated protein
G3V9J1	Uncharacterized protein OS=Rattus norvegicus OX=10116 PE=1 SV=3	--	97.3	12	10	34	1	1	0.89	0.772	0.842	0.78	1.19	1.574	1.323	2.019	1.526	1.415	0.212213	cytoplasm				GO:0000003 reproduction; GO:0006950 response to stress; GO:0006952 defense response; GO:0006954 inflammatory response; GO:0007275 multicellular organism development; GO:0007565 female pregnancy; GO:0007566 embryo implantation; GO:0009892 negative regulation of metabolic process; GO:0010466 negative regulation of peptidase activity; GO:0010605 negative regulation of macromolecule metabolic process…	GO:0005576 extracellular region;	GO:0004857 enzyme inhibitor activity; GO:0030234 enzyme regulator activity; GO:0030414 peptidase inhibitor activity; GO:0061134 peptidase regulator activity; GO:0098772 molecular function regulator;	PF07703; PF07677	Alpha-2-macroglobulin family N-terminal region; A-macroglobulin receptor	O	KOG1366	Alpha-macroglobulin
A0A0G2K3K2	Actin, cytoplasmic 1 OS=Rattus norvegicus OX=10116 GN=Actb PE=1 SV=1	Actb	42.1	51	14	444	7	20	0.972	0.962	0.977	1.045	0.996	1.088	1.092	1.041	0.953	1.075	0.0508586	cytoskeleton	K05692	ACTB_G1; actin beta/gamma 1	rno04520 Adherens junction; rno05100 Bacterial invasion of epithelial cells; rno05412 Arrhythmogenic right ventricular cardiomyopathy; rno05416 Viral myocarditis; rno05225 Hepatocellular carcinoma; rno04510 Focal adhesion; rno04015 Rap1 signaling pathway; rno04971 Gastric acid secretion; rno05205 Proteoglycans in cancer; rno04670 Leukocyte transendothelial migration; rno04390 Hippo signaling path…		GO:0005622 intracellular; GO:0005623 cell; GO:0005634 nucleus; GO:0005737 cytoplasm; GO:0005856 cytoskeleton; GO:0005886 plasma membrane; GO:0005912 adherens junction; GO:0005925 focal adhesion; GO:0015629 actin cytoskeleton; GO:0016020 membrane; GO:0030054 cell junction; GO:0030055 cell-substrate junction; GO:0032991 protein-containing complex; GO:0043226 organelle; GO:0043227 membrane-bounded o…				Z	KOG0676	Actin and related proteins
G3V7C6	Tubulin beta chain OS=Rattus norvegicus OX=10116 GN=Tubb4b PE=1 SV=2	Tubb4b	61.1	62	21	502	1	50	1.096	1.18	1.085	0.942	0.89	0.808	0.907	0.857	0.945	0.785	0.00954489	cytoplasm				GO:0006996 organelle organization; GO:0007010 cytoskeleton organization; GO:0009987 cellular process; GO:0016043 cellular component organization; GO:0071840 cellular component organization or biogenesis;	GO:0005622 intracellular; GO:0005623 cell; GO:0005856 cytoskeleton; GO:0005874 microtubule; GO:0015630 microtubule cytoskeleton; GO:0043226 organelle; GO:0043228 non-membrane-bounded organelle; GO:0043229 intracellular organelle; GO:0043232 intracellular non-membrane-bounded organelle; GO:0099080 supramolecular complex; GO:0099081 supramolecular polymer; GO:0099512 supramolecular fiber; GO:009951…	GO:0005198 structural molecule activity; GO:0005200 structural constituent of cytoskeleton;	PF00091; PF03953	Tubulin/FtsZ family, GTPase domain; Tubulin C-terminal domain	Z	KOG1375	Beta tubulin
[truncated: 5,123 more rows]
