# Supplementary material for: Biomarkers for predicting the severity of spinal cord injury by proteomic analysis
Source: Front Mol Neurosci. 2023 Dec 13;16:1153230. doi: 10.3389/fnmol.2023.1153230 (PMC10753799; doi:10.3389/fnmol.2023.1153230)
Supplement: Supplementary file 2 [file Data_Sheet_1.xlsx]

## Sheet: Summary
Header line description of table 1			Table 1. MS/MS spectrum database search analysis summary
Total spectrum	Number of spectrum produced by mass spectrometer
Matched spectrum	Number of spectrum matched with alignment protein		Total spectrums	Matched spectrums	Peptides	Unique peptides	Identified proteins	Quantifiable proteins
Peptides	Number of peptides which spectrum hit		312704	82724	25362	23337	5459	5380
Unique peptides	Number of unique peptides which spectrums hit
Identified proteins	Number of proteins detected by spectrum search analysis
Quantifiable proteins	Number of proteins quantifiable		Table 2. Differentially expressed protein summary
Header line description of worksheet "Protein_quant"			Compare group	Regulated type	fold change >1.2	fold change >1.3	fold change >1.5	fold change >2
Protein accession	Protein accession number of database used for search		SCI_3/SCI_2	Up-regulated	619	339	148	40
Protein description	Protein functional description			Down-regulated	238	83	26	7
Gene name	Name of the gene associated to the protein sequence		SCI_3/SCI_1	Up-regulated	682	398	208	87
MW [kDa]	Protein molecular weight, unit [kDa]			Down-regulated	301	107	30	12
Coverage [%]	Percent of identified peptdie sequence covering in protein sequence		SCI_2/SCI_1	Up-regulated	291	148	60	12
Peptides	Number of peptides which spectrums hit			Down-regulated	193	78	33	6
Unique peptides	Number of unique peptides which spectrums hit		SCI/Con	Up-regulated	325	201	111	58
Razor + unique peptides	Number of razor and unique peptides which spectrums hit			Down-regulated	99	35	11	1
PSMs	Number of spectrum which protein matched
Header line description of worksheet "Peptide_quant"
Sequence	Identified peptide amino acid sequence
Protein accession	Protein accession number of database used for search
Protein description	Protein functional description
Gene name	Name of the gene associated to the protein sequence
PEP	The maximal posterior error probability for peptides
PSMs	Number of spectrum which protein matched
Unique [yes/no]	The peptide is or no unique to a single protein group

## Sheet: Protein_quant
Protein accession	Protein description	Gene name	MW [kDa]	Coverage [%]	Peptides	PSMs	Unique Peptides	Razor + unique peptides	Con_1	Con_2	Con_3	SCI_1	SCI_2	SCI_3	SCI_3/SCI_2 Ratio	SCI_3/SCI_1 Ratio	SCI_2/SCI_1 Ratio	SCI/Con Ratio	SCI/Con P value
P31044	Phosphatidylethanolamine-binding protein 1 OS=Rattus norvegicus OX=10116 GN=Pebp1 PE=1 SV=3	Pebp1	20.8	75	10	291	10	10	0.995	1.033	1.067	1.008	0.949	0.876	0.923	0.869	0.941	0.915	0.119326
Q8R2H5	Phosphatidylinositol-glycan-specific phospholipase D OS=Rattus norvegicus OX=10116 GN=Gpld1 PE=2 SV=1	Gpld1	93.7	3	2	4	2	2	0.962	0.818	0.841	0.913	1.065	1.474	1.384	1.614	1.166	1.317	0.160646
P0C089	Phosphatidylglycerophosphatase and protein-tyrosine phosphatase 1 OS=Rattus norvegicus OX=10116 GN=Ptpmt1 PE=1 SV=1	Ptpmt1	21.9	10	2	6	2	2	0.983	0.978	1.051	0.974	1.095	0.946	0.864	0.971	1.124	1.001	0.992788
P61589	Transforming protein RhoA OS=Rattus norvegicus OX=10116 GN=Rhoa PE=1 SV=1	Rhoa	21.8	37	6	43	2	6	1.024	1.023	1.028	1.013	0.964	0.986	1.023	0.973	0.952	0.964	0.0607427
P05943	Protein S100-A10 OS=Rattus norvegicus OX=10116 GN=S100a10 PE=1 SV=2	S100a10	11.1	18	2	7	2	2	1.026	0.905	0.946	1.056	1.026	1.068	1.041	1.011	0.971	1.095	0.0761666
P04775	Sodium channel protein type 2 subunit alpha OS=Rattus norvegicus OX=10116 GN=Scn2a PE=1 SV=1	Scn2a	227.7	2	2	2	2	2	0.924	1.055	0.981	1.107	0.994	0.958	0.964	0.865	0.898	1.033	0.604733
Q99N27	Sorting nexin-1 OS=Rattus norvegicus OX=10116 GN=Snx1 PE=1 SV=1	Snx1	59	25	11	37	10	11	0.969	0.993	1.004	1.016	0.986	1.06	1.075	1.043	0.97	1.032	0.250321
D4A4J3	Alpha-mannosidase OS=Rattus norvegicus OX=10116 GN=Man2a2 PE=3 SV=3	Man2a2	131.9	2	2	5	2	2	1.071	0.973	0.966	0.972	0.944	1.094	1.159	1.126	0.971	1	0.987425
D3ZNF4	TBL1X receptor 1 OS=Rattus norvegicus OX=10116 GN=Tbl1xr1 PE=1 SV=1	Tbl1xr1	55.6	7	2	5	2	2	1.046	0.973	0.958	1.003	0.973	0.957	0.984	0.954	0.97	0.985	0.661366
D3ZAB6	ORC ubiquitin ligase 1 OS=Rattus norvegicus OX=10116 GN=Rnf219 PE=4 SV=1	Rnf219	80	2	1	1	1	1
Q99PV2	Syntaxin binding protein 3, isoform CRA_a OS=Rattus norvegicus OX=10116 GN=Stxbp3 PE=1 SV=1	Stxbp3	68	15	8	14	8	8	0.95	1.062	1.025	1.022	0.997	0.986	0.989	0.965	0.976	0.989	0.794178
F7FJQ3	Epididymal secretory protein E1 OS=Rattus norvegicus OX=10116 GN=Npc2 PE=1 SV=1	Npc2	16.7	6	1	2	1	1	0.818	0.979	0.951	1.181	0.999	1.103	1.104	0.934	0.846	1.195	0.0730375
B1WC73	ADP-ribosylation factor-like protein 6 OS=Rattus norvegicus OX=10116 GN=Arl6 PE=1 SV=1	Arl6	21	7	1	2	1	1	0.994	1.046	1	1.056	0.947	0.975	1.03	0.923	0.897	0.98	0.587171
F1LPB4	A-kinase-anchoring protein 9 OS=Rattus norvegicus OX=10116 GN=Akap9 PE=1 SV=2	Akap9	433.7	1	2	2	2	2	1.077	0.874	1.03	0.98	0.936	1.126	1.204	1.15	0.955	1.02	0.81494
A0A0G2JXR9	Membrane-associated guanylate kinase, WW and PDZ domain-containing protein 2 OS=Rattus norvegicus OX=10116 GN=Magi2 PE=1 SV=1	Magi2	119.3	8	6	8	6	6	1.04	1.079	0.988	0.959	1.016	1.053	1.036	1.098	1.059	0.975	0.527015
A0A0G2JVT8	Uncharacterized protein OS=Rattus norvegicus OX=10116 PE=1 SV=1	--	178.7	1	2	2	2	2	0.907	0.891	0.987	1.133	1.046	1.064	1.017	0.939	0.923	1.164	0.0185717
A0A0G2K1L8	Brain acid soluble protein 1 OS=Rattus norvegicus OX=10116 GN=Basp1 PE=1 SV=1	Basp1	21.7	38	6	27	6	6	1.04	1.059	1.098	0.992	0.938	0.882	0.939	0.888	0.946	0.88	0.026165
A0A0G2K2P6	HBS1-like protein OS=Rattus norvegicus OX=10116 GN=Hbs1l PE=1 SV=1	Hbs1l	74.8	17	9	15	9	9	1.007	0.978	0.984	0.976	0.973	1.088	1.118	1.115	0.997	1.023	0.602201
A0A0G2K694	RalA-binding protein 1 OS=Rattus norvegicus OX=10116 GN=Ralbp1 PE=1 SV=1	Ralbp1	80	9	4	5	4	4	1.045	1.104	1.084	0.893	0.97	1.03	1.061	1.154	1.087	0.895	0.0643668
F6Q1N1	Coagulation factor XIII B chain OS=Rattus norvegicus OX=10116 GN=F13b PE=1 SV=2	F13b	74.8	3	2	2	2	2	0.636	0.624	0.657	0.882	1.142	2.14	1.873	2.428	1.296	2.172	0.0557551
F1M978	Inositol-1-monophosphatase OS=Rattus norvegicus OX=10116 GN=Impa1 PE=1 SV=1	Impa1	30.5	30	6	29	6	6	1.044	1.002	1.006	0.99	0.982	0.954	0.972	0.964	0.992	0.959	0.0710131
D3ZF12	Signal peptidase complex subunit 3 OS=Rattus norvegicus OX=10116 GN=Spcs3 PE=1 SV=1	Spcs3	20.3	13	2	4	2	2	0.897	0.918	0.914	1.086	0.976	1.244	1.275	1.146	0.899	1.211	0.0570568
M0RBJ0	Guanine nucleotide-binding protein subunit gamma OS=Rattus norvegicus OX=10116 GN=Gng2 PE=1 SV=2	Gng2	4.9	32	1	2	1	1	0.992	0.963	1.014	1.274	0.981	0.794	0.809	0.623	0.77	1.027	0.956164
D4A1S0	Complement C1s subcomponent OS=Rattus norvegicus OX=10116 GN=C1s PE=1 SV=3	C1s	76	2	1	1	1	1	0.925	0.941	1.009	1.073	1.088	0.987	0.907	0.92	1.014	1.095	0.0885998
D3ZSZ6	Diacylglycerol kinase OS=Rattus norvegicus OX=10116 GN=Dgkh PE=1 SV=3	Dgkh	134.2	2	2	3	2	2	1.102	0.938	0.942	1.001	1.014	1.024	1.01	1.023	1.012	1.019	0.704765
D3ZAX1	Similar to HMGA1b OS=Rattus norvegicus OX=10116 GN=RGD1564836 PE=3 SV=1	RGD1564836	10.2	10	1	1	1	1	0.844	1.041	0.94	1.055	0.99	1.159	1.171	1.099	0.938	1.134	0.168516
A0A0G2K8J8	Family with sequence similarity 120B OS=Rattus norvegicus OX=10116 GN=Fam120b PE=1 SV=1	Fam120b	85.3	6	4	10	4	4	0.921	1.107	1.006	1.007	1.03	1.126	1.093	1.118	1.023	1.043	0.530503
A0A096MJN4	Septin 4 OS=Rattus norvegicus OX=10116 GN=Sept4 PE=1 SV=1	Sept4	53.1	29	11	43	9	10	1.009	1.082	1.056	0.997	0.986	0.958	0.972	0.96	0.988	0.935	0.0464947
F1LQS0	N-myc (and STAT) interactor OS=Rattus norvegicus OX=10116 GN=Nmi PE=1 SV=1	Nmi	24.6	12	2	4	2	2	0.923	0.918	0.932	0.979	0.99	1.291	1.304	1.319	1.011	1.176	0.165343
A0A0G2K0J7	Protein-serine/threonine phosphatase OS=Rattus norvegicus OX=10116 GN=Ctdp1 PE=1 SV=1	Ctdp1	113.3	3	2	3	2	2	0.944	1.029	0.983	0.971	0.994	1.101	1.108	1.134	1.024	1.037	0.480831
A0A0G2K0D5	Oxysterol-binding protein OS=Rattus norvegicus OX=10116 GN=Osbpl7 PE=1 SV=1	Osbpl7	94.8	3	2	2	2	2	1.222	0.882	0.812	0.991	1.015	1.106	1.09	1.116	1.024	1.067	0.569271
A0A0G2K0K6	Adaptor-related protein complex 1-associated regulatory protein OS=Rattus norvegicus OX=10116 GN=Ap1ar PE=4 SV=1	Ap1ar	33.9	6	2	2	2	2	0.968	0.983	0.988	1.069	0.969	1.045	1.078	0.978	0.906	1.049	0.196022
A0A0U1RRX6	5-demethoxyubiquinone hydroxylase, mitochondrial (Fragment) OS=Rattus norvegicus OX=10116 GN=Coq7 PE=1 SV=1	Coq7	10.7	9	1	1	1	1	0.981	1.113	0.961	0.936	0.988	1.04	1.053	1.111	1.056	0.97	0.625954
M0R5Y9	Protein archease OS=Rattus norvegicus OX=10116 GN=Zbtb8os PE=1 SV=1	Zbtb8os	19.6	6	1	3	1	1	1.064	1.006	0.978	0.994	0.944	1.032	1.093	1.038	0.95	0.974	0.5082
F1LUT4	Phospholipid-transporting ATPase OS=Rattus norvegicus OX=10116 GN=Atp8a1 PE=1 SV=3	Atp8a1	110.9	21	16	39	15	16	0.99	0.998	0.998	1.044	1.008	0.968	0.96	0.927	0.965	1.011	0.64767
A0A0G2KB07	NADH-cytochrome b5 reductase OS=Rattus norvegicus OX=10116 GN=Cyb5r2 PE=3 SV=1	Cyb5r2	32.2	11	3	7	3	3	1.091	0.951	0.992	1.013	0.997	0.919	0.922	0.907	0.984	0.965	0.533155
M0R565	WD repeat domain 82 OS=Rattus norvegicus OX=10116 GN=Wdr82 PE=1 SV=2	Wdr82	35.1	3	1	2	1	1	0.967	0.963	0.935	1.097	0.907	1.157	1.276	1.055	0.827	1.103	0.280402
D3ZQY4	FRY-like transcription coactivator OS=Rattus norvegicus OX=10116 GN=Fryl PE=1 SV=2	Fryl	349.1	2	6	8	4	6	1.062	0.992	0.98	1.002	1.004	0.931	0.927	0.929	1.002	0.968	0.408969
F1M3W5	Dmx-like 2 OS=Rattus norvegicus OX=10116 GN=Dmxl2 PE=1 SV=3	Dmxl2	341.1	11	27	53	25	27	1.01	1.054	1.002	0.988	0.988	0.958	0.97	0.969	0.999	0.957	0.0796656
F1LT10	Afadin OS=Rattus norvegicus OX=10116 GN=Afdn PE=1 SV=3	Afdn	201	6	8	15	8	8	1.093	0.958	1.037	0.998	0.938	1.006	1.072	1.008	0.94	0.953	0.343805
F1LS29	Calcium-activated neutral proteinase 1 OS=Rattus norvegicus OX=10116 GN=Capn1 PE=1 SV=1	Capn1	82	15	9	29	9	9	0.998	1.009	0.988	0.988	0.997	1.034	1.037	1.046	1.009	1.008	0.633318
F1LUD3	Uncharacterized protein OS=Rattus norvegicus OX=10116 PE=1 SV=2	--	584.8	17	25	60	25	25	1.078	1.041	1.051	0.958	0.966	0.867	0.897	0.905	1.009	0.88	0.0239973
A0A0G2JXH9	Sorting nexin 11 OS=Rattus norvegicus OX=10116 GN=Snx11 PE=3 SV=1	Snx11	33.3	4	1	1	1	1	0.852	0.828	0.924	1.227	1.055	1.153	1.093	0.94	0.86	1.319	0.00727383
F1LYJ8	GRAM domain-containing 4 OS=Rattus norvegicus OX=10116 GN=Gramd4 PE=1 SV=2	Gramd4	69.5	2	2	2	1	1	1.035	1.008	0.98	0.991	1.009	0.995	0.986	1.004	1.018	0.991	0.614907
F1LVR0	IgLON family member 5 OS=Rattus norvegicus OX=10116 GN=Iglon5 PE=4 SV=2	Iglon5	36.7	3	1	3	1	1	0.993	1.002	0.997	1.062	1.012	0.953	0.942	0.897	0.953	1.012	0.751613
D4ADU2	Solute carrier family 7 member 11 OS=Rattus norvegicus OX=10116 GN=Slc7a11 PE=1 SV=1	Slc7a11	55.4	2	1	2	1	1	1.153	0.96	1.044	1.101	0.851	0.904	1.062	0.821	0.773	0.905	0.332811
F1M983	Complement factor H OS=Rattus norvegicus OX=10116 GN=Cfh PE=1 SV=1	Cfh	139.9	18	15	32	15	15	0.778	0.752	0.748	1.011	1.156	1.633	1.413	1.615	1.143	1.668	0.0266738
R9PXX3	Ras-related protein Rab-34 OS=Rattus norvegicus OX=10116 GN=Rab34 PE=1 SV=2	Rab34	28.5	16	4	10	4	4	0.964	0.98	1.03	1.013	1.006	1.01	1.004	0.997	0.993	1.018	0.402447
D3ZWG2	Regulator of G-protein-signaling 7 OS=Rattus norvegicus OX=10116 GN=Rgs7 PE=1 SV=2	Rgs7	52.8	14	6	13	4	4	1.056	1.048	1.046	0.975	0.993	0.874	0.88	0.896	1.018	0.902	0.0591666
A0A0G2JTI3	Anti-silencing function 1A histone chaperone OS=Rattus norvegicus OX=10116 GN=Asf1a PE=1 SV=1	Asf1a	21.1	8	1	1	1	1	0.937	0.981	0.763	0.959	1.016	1.385	1.363	1.444	1.059	1.253	0.188612
M0R515	NAD(+) diphosphatase OS=Rattus norvegicus OX=10116 GN=Nudt13 PE=1 SV=1	Nudt13	39.3	7	2	2	2	2	1.08	0.974	1.032	1.002	0.996	0.93	0.934	0.929	0.994	0.949	0.24418
D3ZE63	Uncharacterized protein OS=Rattus norvegicus OX=10116 PE=3 SV=1	--	12.6	8	1	4	1	1	1.037	1.079	1.056	0.891	0.949	1	1.054	1.122	1.065	0.895	0.034142
D3ZW58	Golgi membrane protein 2 OS=Rattus norvegicus OX=10116 GN=Casc4 PE=3 SV=3	Casc4	52.3	2	1	3	1	1	0.816	0.808	0.844	0.952	1.01	1.621	1.606	1.703	1.06	1.452	0.111934
D4ACW1	NOP2 nucleolar protein OS=Rattus norvegicus OX=10116 GN=Nop2 PE=1 SV=2	Nop2	84.9	4	2	2	2	2	0.854	0.864	0.823	1.064	1.137	1.3	1.144	1.222	1.069	1.378	0.00640745
D4A5F4	Capping protein-inhibiting regulator of actin dynamics OS=Rattus norvegicus OX=10116 GN=RGD1311575 PE=1 SV=3	RGD1311575	143.7	2	2	2	2	2	1.259	1.169	1.156	0.803	0.744	0.86	1.156	1.072	0.927	0.672	0.00130308
A0A0G2K8T0	Ceramidase OS=Rattus norvegicus OX=10116 GN=Asah1 PE=1 SV=1	Asah1	48.3	13	6	17	6	6	0.998	1.023	1.026	1.084	0.975	0.885	0.908	0.817	0.9	0.966	0.558574
D3ZW09	Sortilin-related VPS10 domain-containing receptor 2 OS=Rattus norvegicus OX=10116 GN=Sorcs2 PE=3 SV=3	Sorcs2	128.7	1	1	1	1	1	1.069	1.011	1.004	1.076	1.029	0.824	0.801	0.766	0.956	0.95	0.533223
A0A0H2UHX1	Reticulon OS=Rattus norvegicus OX=10116 GN=Rtn3 PE=1 SV=1	Rtn3	28.2	16	4	24	1	1	1.029	0.984	1.015	0.995	0.966	1.028	1.064	1.033	0.971	0.987	0.588288
F1LMW7	Myristoylated alanine-rich C-kinase substrate OS=Rattus norvegicus OX=10116 GN=Marcks PE=1 SV=3	Marcks	29.9	14	3	10	3	3	1.025	1.014	0.985	1.052	1.014	0.997	0.983	0.948	0.964	1.013	0.556306
D4A5Y9	SLAIN motif family, member 1 OS=Rattus norvegicus OX=10116 GN=Slain1 PE=3 SV=3	Slain1	31.7	6	2	3	1	1	1.019	1.026	1.074	1.036	0.893	0.964	1.08	0.931	0.862	0.928	0.170044
A0A0G2KAW7	Eukaryotic translation initiation factor 4H OS=Rattus norvegicus OX=10116 GN=Eif4h PE=1 SV=1	Eif4h	25.5	15	3	12	3	3	1.004	1.017	1.002	1.021	0.976	0.997	1.022	0.976	0.956	0.99	0.518094
D4A3E1	Heterogeneous nuclear ribonucleoprotein L-like OS=Rattus norvegicus OX=10116 GN=Hnrnpll PE=1 SV=1	Hnrnpll	64.3	10	4	8	4	4	0.923	0.952	1.018	1.068	0.993	1.077	1.085	1.008	0.93	1.085	0.103292
D4A4L4	MAP7 domain-containing 2 OS=Rattus norvegicus OX=10116 GN=Map7d2 PE=1 SV=3	Map7d2	80.3	22	12	25	12	12	1.132	1.05	1.175	0.92	0.873	0.91	1.042	0.989	0.949	0.805	0.00419025
F7FF45	Nuclear mitotic apparatus protein 1 OS=Rattus norvegicus OX=10116 GN=Numa1 PE=1 SV=2	Numa1	234.8	13	21	41	2	23	0.963	0.894	0.993	1.05	1.002	1.126	1.124	1.071	0.953	1.115	0.0775751
A0A0G2JTX5	Dipeptidyl peptidase 4 OS=Rattus norvegicus OX=10116 GN=Dpp4 PE=1 SV=1	Dpp4	88	5	4	8	4	4	1.091	1.059	0.954	0.972	0.951	1.018	1.07	1.047	0.978	0.947	0.309888
A0A0G2K261	Isoleucyl-tRNA synthetase OS=Rattus norvegicus OX=10116 GN=Iars2 PE=1 SV=1	Iars2	112.6	9	7	22	7	7	0.998	1.055	1	1.036	0.987	0.922	0.934	0.889	0.952	0.965	0.391843
M0R589	Presenilins-associated rhomboid-like protein, mitochondrial OS=Rattus norvegicus OX=10116 GN=Parl PE=1 SV=2	Parl	42.1	7	2	2	2	2	1.007	1.051	0.955	1.118	0.982	0.904	0.921	0.808	0.878	0.997	0.932875
A0A0G2K8K3	Heparin cofactor 2 OS=Rattus norvegicus OX=10116 GN=Serpind1 PE=1 SV=1	Serpind1	58	4	2	3	2	2	0.654	0.626	0.678	0.982	1.3	1.836	1.412	1.87	1.325	2.103	0.0175667
A0A1W2Q6G8	Mitochondrial carrier 1 (Fragment) OS=Rattus norvegicus OX=10116 GN=Mtch1 PE=1 SV=1	Mtch1	28.7	19	4	11	4	4	1.04	0.994	1.038	1.007	1.03	0.895	0.869	0.889	1.022	0.954	0.352913
A0A0G2K0W0	Geranylgeranyl pyrophosphate synthase OS=Rattus norvegicus OX=10116 GN=Ggps1 PE=1 SV=1	Ggps1	32.2	9	2	2	2	2	0.933	0.952	0.97	0.959	1.044	1.166	1.117	1.216	1.089	1.11	0.154045
A0A0G2JSR0	Voltage-dependent anion-selective channel protein 3 OS=Rattus norvegicus OX=10116 GN=Vdac3 PE=1 SV=1	Vdac3	30.8	38	9	57	8	8	1.017	1.085	1.039	1.005	0.98	0.874	0.892	0.87	0.975	0.91	0.11191
D3ZD09	Cytochrome c oxidase subunit OS=Rattus norvegicus OX=10116 GN=Cox6b1 PE=1 SV=1	Cox6b1	10.1	63	6	68	6	6	1.03	1.043	1.033	1.037	1.004	0.895	0.891	0.863	0.968	0.945	0.263818
D3ZAP9	Glycerol-3-phosphate dehydrogenase [NAD(+)] OS=Rattus norvegicus OX=10116 GN=Gpd1l PE=1 SV=1	Gpd1l	38	11	4	12	4	4	1.02	0.984	0.999	1.028	1.019	0.943	0.925	0.917	0.991	0.996	0.87355
E9PU78	Apoptosis regulator Bcl-X OS=Rattus norvegicus OX=10116 PE=3 SV=1	--	19	14	2	2	2	2	0.964	0.984	0.946	0.932	1.042	1.156	1.109	1.242	1.119	1.082	0.303034
A0A096MJH0	Ubiquitin-conjugating enzyme E2, J1 (Fragment) OS=Rattus norvegicus OX=10116 GN=Ube2j1 PE=4 SV=1	Ube2j1	10.1	15	1	4	1	1	1.292	1.138	0.885	0.832	0.926	0.936	1.01	1.124	1.114	0.813	0.168968
A0A0G2JYT1	ELKS/Rab6-interacting/CAST family member 1 OS=Rattus norvegicus OX=10116 GN=Erc1 PE=1 SV=1	Erc1	128.2	7	7	10	4	8	0.932	1	0.99	0.983	0.98	1.076	1.097	1.095	0.997	1.04	0.361955
F1LMU7	GABA(A) receptor subunit alpha-2 OS=Rattus norvegicus OX=10116 GN=Gabra2 PE=3 SV=3	Gabra2	51.1	4	2	3	1	1	1.146	0.973	1.012	1.114	0.987	0.779	0.789	0.699	0.886	0.92	0.472706
A0A0G2JT06	COP9 signalosome complex subunit 1 OS=Rattus norvegicus OX=10116 GN=Gps1 PE=1 SV=1	Gps1	58.8	13	5	10	5	5	1.026	0.978	1.009	1.015	0.994	1.008	1.013	0.993	0.98	1.001	0.927452
D3ZZW1	Dedicator of cyto-kinesis 1 OS=Rattus norvegicus OX=10116 GN=Dock1 PE=1 SV=1	Dock1	214.8	5	7	11	6	7	0.948	0.988	1.004	0.98	1.024	1.101	1.075	1.123	1.045	1.056	0.23027
M0R7A6	Intersectin 2 OS=Rattus norvegicus OX=10116 GN=Itsn2 PE=1 SV=2	Itsn2	195.5	5	7	14	4	4	0.992	0.939	1.022	0.97	1.02	1.083	1.061	1.117	1.053	1.041	0.384036
A0A0G2K5T9	Wiskott-Aldrich syndrome protein family member OS=Rattus norvegicus OX=10116 GN=Wasf2 PE=1 SV=1	Wasf2	53.8	7	3	5	3	3	0.947	1.013	0.981	0.987	0.962	1.154	1.2	1.169	0.975	1.055	0.446326
A0A0G2K135	Complement factor I OS=Rattus norvegicus OX=10116 GN=Cfi PE=1 SV=1	Cfi	69.7	7	4	14	3	4	0.732	0.631	0.727	1.062	1.104	1.796	1.627	1.691	1.04	1.896	0.0253425
D3ZL50	Tetratricopeptide repeat domain 37 OS=Rattus norvegicus OX=10116 GN=Ttc37 PE=1 SV=3	Ttc37	174.2	6	8	15	8	8	1.002	1.009	1.029	0.998	0.996	0.96	0.964	0.962	0.998	0.972	0.125849
A0A0G2K2T6	Interleukin enhancer-binding factor 3 OS=Rattus norvegicus OX=10116 GN=Ilf3 PE=1 SV=1	Ilf3	95.8	7	6	10	6	6	1.024	0.994	0.998	0.996	1.018	1.006	0.989	1.01	1.021	1.001	0.908809
A0A0G2K1W1	RAB11 family-interacting protein 5 OS=Rattus norvegicus OX=10116 GN=Rab11fip5 PE=1 SV=1	Rab11fip5	123.7	4	3	3	1	1	1.127	1.037	1.037	0.881	0.918	1.011	1.101	1.148	1.042	0.878	0.0564358
D3ZFY7	Pleckstrin and Sec7 domain-containing 3 OS=Rattus norvegicus OX=10116 GN=Psd3 PE=1 SV=3	Psd3	112	5	4	9	4	4	0.95	0.982	0.94	1.097	1.037	1.036	0.999	0.944	0.945	1.104	0.0128874
F1LLZ7	Phosphorylase b kinase regulatory subunit OS=Rattus norvegicus OX=10116 GN=Phka1 PE=1 SV=3	Phka1	137.1	4	4	5	4	4	1.056	1.076	0.995	1.013	0.998	0.878	0.879	0.866	0.985	0.924	0.190082
A0A0G2JXD9	DOP1 leucine zipper-like protein B OS=Rattus norvegicus OX=10116 GN=Dop1b PE=1 SV=1	Dop1b	257.6	0	1	2	1	1	0.984	0.978	0.935	0.99	1.079	1.058	0.981	1.069	1.09	1.079	0.068112
D4A8L3	Sphingomyelin phosphodiesterase OS=Rattus norvegicus OX=10116 GN=Smpd3 PE=1 SV=2	Smpd3	69	8	5	9	5	5	1.03	0.964	0.985	0.976	1.107	0.948	0.857	0.972	1.134	1.017	0.779588
D3ZT36	ADAM metallopeptidase domain 23 OS=Rattus norvegicus OX=10116 GN=Adam23 PE=4 SV=1	Adam23	91.4	18	10	23	9	10	0.925	1.034	1.023	1.044	1.057	0.951	0.9	0.911	1.012	1.023	0.656685
D4A9U6	E3 ubiquitin-protein ligase OS=Rattus norvegicus OX=10116 GN=Ubr2 PE=1 SV=3	Ubr2	199	4	6	6	6	6	0.937	1.032	0.955	0.954	1.024	1.064	1.039	1.115	1.074	1.04	0.41621
A0A0G2JW01	HP domain-containing protein OS=Rattus norvegicus OX=10116 PE=1 SV=1	--	48.6	11	4	9	2	2	1.062	1.104	1.135	0.956	0.838	0.907	1.082	0.948	0.876	0.818	0.00927298
A0A0G2JSQ9	Modulator of non-genomic activity of estrogen receptor OS=Rattus norvegicus OX=10116 GN=Pelp1 PE=1 SV=1	Pelp1	124.1	2	2	2	2	2	0.926	1.04	1.002	0.963	1.046	1.042	0.996	1.082	1.087	1.028	0.555005
F1M853	Ribosome-binding protein 1 OS=Rattus norvegicus OX=10116 GN=Rrbp1 PE=1 SV=3	Rrbp1	157.4	15	21	54	21	21	0.96	0.891	0.894	1.027	0.962	1.259	1.309	1.226	0.937	1.183	0.127699
A0A0G2K0N9	Troponin I, fast skeletal muscle OS=Rattus norvegicus OX=10116 GN=Tnni2 PE=1 SV=1	Tnni2	21.3	12	2	3	2	2	1.138	1.082	1.129	0.738	1.042	0.872	0.837	1.181	1.41	0.792	0.0735257
A0A0G2K6E3	Myosin IG OS=Rattus norvegicus OX=10116 GN=Myo1g PE=1 SV=1	Myo1g	116.6	3	2	3	1	1	0.925	1.038	0.976	1.003	1.097	0.982	0.895	0.979	1.094	1.049	0.37473
A0A0G2K059	Calcium uniporter protein OS=Rattus norvegicus OX=10116 GN=Mcu PE=1 SV=1	Mcu	36	5	1	4	1	1	0.915	1.135	1.09	1.079	0.911	0.879	0.965	0.815	0.844	0.914	0.380708
A0A0G2JTL5	Pyruvate carboxylase OS=Rattus norvegicus OX=10116 GN=Pc PE=1 SV=1	Pc	139.9	20	19	71	19	19	1.003	0.996	1.015	1.014	1.037	0.928	0.895	0.915	1.022	0.988	0.72856
D4ABS5	PITH domain-containing 1 OS=Rattus norvegicus OX=10116 GN=Pithd1 PE=1 SV=2	Pithd1	13.7	15	1	6	1	1	1.079	0.96	1.017	0.964	1.117	0.877	0.785	0.91	1.159	0.968	0.664826
F1LTT7	DENN domain-containing 4B OS=Rattus norvegicus OX=10116 GN=Dennd4b PE=1 SV=3	Dennd4b	165	1	1	1	1	1	1.03	1.035	0.922	1.027	0.958	1.05	1.096	1.022	0.933	1.016	0.74076
F7FL53	Solute carrier family 43 member 1 OS=Rattus norvegicus OX=10116 GN=Slc43a1 PE=1 SV=2	Slc43a1	67.1	6	2	4	2	2	0.835	0.927	1.15	1.154	1.013	0.851	0.84	0.737	0.878	1.036	0.788324
F1LNB3	A-kinase-anchoring protein 10 OS=Rattus norvegicus OX=10116 GN=Akap10 PE=1 SV=1	Akap10	73.7	2	1	2	1	1	1.069	1.081	0.949	0.935	0.913	1.07	1.172	1.144	0.976	0.942	0.399119
A0A0G2JTM1	Uncharacterized protein OS=Rattus norvegicus OX=10116 PE=1 SV=1	--	80.2	1	1	2	1	1	1.025	0.913	0.912	1.11	1.1	0.966	0.878	0.87	0.991	1.114	0.143121
D3ZG98	LanC-like 3 OS=Rattus norvegicus OX=10116 GN=Lancl3 PE=3 SV=1	Lancl3	46.4	6	1	2	1	1	0.918	1.072	1.02	0.99	1.082	0.935	0.865	0.944	1.092	0.999	0.991113
F1LNX7	EARP and GARP complex-interacting protein 1 OS=Rattus norvegicus OX=10116 GN=Eipr1 PE=1 SV=3	Eipr1	43	10	3	6	3	3	1.002	0.99	1.007	0.998	1.025	0.958	0.935	0.959	1.027	0.994	0.768979
F1LPD0	Collagen alpha-1(XV) chain-like OS=Rattus norvegicus OX=10116 GN=LOC108348074 PE=1 SV=3	LOC108348074	134.4	4	4	12	4	4	0.991	0.979	0.921	1.078	1.083	0.942	0.87	0.874	1.005	1.073	0.246627
D3ZR63	Glucose-fructose oxidoreductase domain-containing 1 OS=Rattus norvegicus OX=10116 GN=Gfod1 PE=3 SV=1	Gfod1	43.2	3	1	2	1	1	1.013	0.951	0.956	1.046	1.074	0.982	0.914	0.939	1.027	1.062	0.145921
A0A0A0MY08	Junctophilin OS=Rattus norvegicus OX=10116 GN=Jph4 PE=3 SV=2	Jph4	66.2	3	1	1	1	1	0.945	1.019	1.073	0.829	1.252	0.895	0.715	1.08	1.51	0.98	0.801204
A0A0G2JZH8	Dihydrolipoamide acetyltransferase component of pyruvate dehydrogenase complex OS=Rattus norvegicus OX=10116 GN=Pdhx PE=1 SV=1	Pdhx	54.1	12	5	12	5	5	1.013	1.066	1.043	1.019	0.965	0.912	0.945	0.895	0.947	0.928	0.097605
D3ZD83	Major facilitator superfamily domain-containing 10 OS=Rattus norvegicus OX=10116 GN=Mfsd10 PE=1 SV=1	Mfsd10	49.4	2	1	2	1	1	0.887	0.802	0.916	1.153	1.078	1.203	1.116	1.043	0.935	1.318	0.00566909
E9PTA4	ADAM metallopeptidase domain 9 OS=Rattus norvegicus OX=10116 GN=Adam9 PE=1 SV=2	Adam9	92.3	1	1	2	1	1	0.942	0.89	0.874	1.057	1.026	1.247	1.215	1.18	0.971	1.231	0.0343353
M0R6T1	TatD DNase domain-containing 1 OS=Rattus norvegicus OX=10116 GN=Tatdn1 PE=1 SV=2	Tatdn1	33.3	7	2	2	2	2	0.974	1.053	0.989	0.918	1.049	1.035	0.987	1.127	1.143	0.995	0.910058
F1M9G6	Serine/threonine-protein kinase TAO1 OS=Rattus norvegicus OX=10116 GN=Taok1 PE=1 SV=3	Taok1	114.8	6	6	8	4	6	1.042	0.976	0.996	0.966	1.002	1.022	1.019	1.057	1.037	0.992	0.771791
D3ZX06	GH3 domain-containing OS=Rattus norvegicus OX=10116 GN=Ghdc PE=1 SV=1	Ghdc	57.8	8	3	4	3	3	1.048	0.929	1.034	0.934	1.05	0.979	0.932	1.048	1.124	0.984	0.772667
M0RA08	Perilipin OS=Rattus norvegicus OX=10116 GN=Plin3 PE=1 SV=1	Plin3	47.3	9	3	3	3	3	0.994	0.892	0.994	1.045	1.04	1.059	1.018	1.013	0.996	1.092	0.0713847
A0A0G2QC64	WD repeat domain 34 OS=Rattus norvegicus OX=10116 GN=Wdr34 PE=4 SV=1	Wdr34	57.9	3	1	2	1	1	0.903	0.987	0.908	1.03	1.014	1.187	1.171	1.152	0.984	1.155	0.0696396
F1M842	Tumor protein p53-binding protein 1 OS=Rattus norvegicus OX=10116 GN=Tp53bp1 PE=1 SV=3	Tp53bp1	212.7	4	5	7	5	5	0.978	0.948	0.921	1.006	1.103	1.134	1.028	1.127	1.096	1.139	0.0322848
A0A0G2K393	Pleckstrin OS=Rattus norvegicus OX=10116 GN=Plek PE=1 SV=1	Plek	37.2	11	2	2	2	2	0.912	0.82	0.814	1.08	1.22	1.194	0.979	1.105	1.129	1.372	0.0038246
D3ZZK8	FSHD region gene 1 OS=Rattus norvegicus OX=10116 GN=Frg1 PE=1 SV=3	Frg1	29	4	1	2	1	1	1.002	1.019	1.082	1.048	0.823	1.041	1.265	0.993	0.785	0.938	0.45087
D4AA38	Holocarboxylase synthetase OS=Rattus norvegicus OX=10116 GN=Hlcs PE=1 SV=2	Hlcs	73.3	3	2	2	2	2	1.028	0.966	0.985	0.95	1.042	1.048	1.006	1.103	1.097	1.02	0.621798
A0A0G2JZB6	Uncharacterized protein OS=Rattus norvegicus OX=10116 PE=1 SV=1	--	15.8	10	1	3	1	1	0.982	0.895	0.985	1.035	1.086	1.042	0.959	1.007	1.049	1.105	0.0445314
D3ZMZ8	Interferon-induced transmembrane protein 10 OS=Rattus norvegicus OX=10116 GN=Ifitm10 PE=1 SV=2	Ifitm10	21.4	5	1	1	1	1	1.066	1.138	1.155	0.815	0.954	0.87	0.912	1.067	1.171	0.786	0.00946734
A0A140UHX9	CCZ1 homolog B, vacuolar protein-trafficking and biogenesis-associated OS=Rattus norvegicus OX=10116 GN=Ccz1b PE=1 SV=1	Ccz1b	55.6	9	4	7	4	4	0.982	1.001	0.964	1.014	0.973	1.065	1.095	1.051	0.96	1.036	0.290247
D3ZV75	Major facilitator superfamily domain-containing 1 OS=Rattus norvegicus OX=10116 GN=Mfsd1 PE=4 SV=1	Mfsd1	51.2	2	1	1	1	1	0.942	0.814	0.87	1.131	1.134	1.147	1.011	1.014	1.003	1.299	0.00341729
A0A0G2JU11	Cyclic nucleotide ras GEF OS=Rattus norvegicus OX=10116 GN=Rapgef2 PE=1 SV=1	Rapgef2	185.4	3	4	7	3	4	0.944	1.036	1.042	0.933	0.927	1.08	1.165	1.158	0.994	0.973	0.649973
A0A0G2QC33	Cysteine protease OS=Rattus norvegicus OX=10116 GN=Atg4b PE=1 SV=1	Atg4b	44.3	4	1	2	1	1	0.921	1.046	1.227	1.025	0.915	0.87	0.951	0.849	0.893	0.88	0.267999
F1LPG5	Complex I-B15 OS=Rattus norvegicus OX=10116 GN=Ndufb4 PE=1 SV=1	Ndufb4	15.1	40	4	20	4	4	1.023	1.055	1.028	1.035	1	0.939	0.939	0.907	0.966	0.958	0.215876
D3ZVR9	Phosphoglucomutase 5 OS=Rattus norvegicus OX=10116 GN=Pgm5 PE=1 SV=3	Pgm5	62.2	24	12	31	12	12	1.055	0.99	1.017	1.016	0.946	0.976	1.032	0.961	0.931	0.96	0.208915
A0A0G2K7L4	Inositol-tetrakisphosphate 1-kinase OS=Rattus norvegicus OX=10116 GN=Itpk1 PE=1 SV=1	Itpk1	50.3	8	2	5	2	2	1.025	1.023	1.004	0.999	0.888	1.107	1.247	1.108	0.889	0.981	0.735584
D4A9Q2	Angiomotin OS=Rattus norvegicus OX=10116 GN=Amot PE=1 SV=2	Amot	121.2	2	2	2	2	2
D3ZZ81	PTPRF-interacting protein alpha 1 OS=Rattus norvegicus OX=10116 GN=Ppfia1 PE=1 SV=1	Ppfia1	134.5	5	5	8	2	2	1.022	0.96	0.927	0.981	1.03	1.105	1.073	1.126	1.05	1.071	0.201808
A0A0G2JTH4	Integrin-associated protein OS=Rattus norvegicus OX=10116 GN=Cd47 PE=1 SV=1	Cd47	38.9	12	4	14	4	4	1.048	1.033	0.977	1.002	0.97	0.962	0.991	0.96	0.969	0.959	0.172039
A0A0G2JTN8	ATP synthase lipid-binding protein OS=Rattus norvegicus OX=10116 GN=Atp5mc2 PE=3 SV=1	Atp5mc2	15.5	5	1	1	1	1	1.053	1.149	1.03	1.137	0.839	0.8	0.954	0.704	0.738	0.859	0.228429
F1LSK6	Cytochrome P450 20A1 OS=Rattus norvegicus OX=10116 GN=Cyp20a1 PE=1 SV=1	Cyp20a1	51.9	4	2	2	2	2	0.871	0.844	0.844	1.059	1.05	1.374	1.309	1.298	0.992	1.361	0.0277927
F7EMK8	Aldose reductase-related protein 1-like OS=Rattus norvegicus OX=10116 GN=LOC100910708 PE=3 SV=1	LOC100910708	33.7	20	5	10	2	5	1.07	0.986	1.094	0.953	0.968	0.89	0.919	0.934	1.016	0.892	0.0496728
M0R7Q5	40S ribosomal protein S8 OS=Rattus norvegicus OX=10116 GN=LOC100363452 PE=3 SV=1	LOC100363452	24.2	19	3	15	3	3	0.92	0.916	0.918	1.048	1.065	1.196	1.123	1.141	1.016	1.202	0.0119871
A0A0G2K8I0	SH3 domain-binding glutamic acid-rich-like protein OS=Rattus norvegicus OX=10116 GN=Sh3bgrl2 PE=1 SV=1	Sh3bgrl2	10.7	13	1	4	1	1	1.157	1.058	0.987	1.014	0.922	0.872	0.946	0.86	0.909	0.877	0.108554
A0A0G2K1A2	Myeloperoxidase OS=Rattus norvegicus OX=10116 GN=Mpo PE=1 SV=1	Mpo	80.8	17	11	31	4	12	0.529	0.506	0.526	0.694	1.138	2.716	2.386	3.916	1.641	2.914	0.0852563
F1LT35	Similar to 60S ribosomal protein L23a OS=Rattus norvegicus OX=10116 GN=RGD1564606 PE=3 SV=1	RGD1564606	17.7	15	2	4	2	2	0.974	0.902	0.916	1.004	1.074	1.162	1.081	1.157	1.07	1.16	0.0378453
A0A0G2K3S1	Amyloid-beta A4 precursor protein-binding family B member 1 OS=Rattus norvegicus OX=10116 GN=Apbb1 PE=4 SV=1	Apbb1	51.3	3	1	1	1	1	1.038	1.002	1.06	0.957	0.958	0.999	1.043	1.044	1.001	0.94	0.0463056
A0A0G2JUX5	Transcriptional activator protein Pur-beta OS=Rattus norvegicus OX=10116 GN=Purb PE=1 SV=1	Purb	33.5	25	6	23	6	6	0.986	1.122	1.01	1.022	0.99	0.862	0.871	0.844	0.969	0.922	0.276636
A0A0G2JTI8	Aminopeptidase OS=Rattus norvegicus OX=10116 GN=Enpep PE=1 SV=1	Enpep	107.9	12	9	14	1	1	0.944	1.05	1.049	0.984	1.026	0.962	0.938	0.978	1.043	0.977	0.600531
M0RC57	Small ArfGAP 1 OS=Rattus norvegicus OX=10116 GN=Smap1 PE=1 SV=1	Smap1	47.6	8	2	5	2	2	1.022	1.029	0.999	0.959	0.958	0.953	0.995	0.994	0.999	0.941	0.0026737
A0A0U1RRW6	Diacylglycerol lipase-beta (Fragment) OS=Rattus norvegicus OX=10116 GN=Daglb PE=4 SV=1	Daglb	39.7	12	3	7	3	3	0.913	1.001	0.951	0.977	1.02	1.148	1.125	1.175	1.044	1.098	0.171596
F7FA68	THUMP domain-containing protein OS=Rattus norvegicus OX=10116 PE=1 SV=1	--	24.3	13	3	5	3	3	1.017	1.007	0.99	1.02	0.958	0.996	1.04	0.976	0.939	0.987	0.530861
A0A140TAC4	Tyrosine-protein kinase OS=Rattus norvegicus OX=10116 GN=Fer PE=1 SV=1	Fer	94.1	2	2	2	2	2	0.891	1.003	0.964	1.023	1.063	1.082	1.018	1.058	1.039	1.108	0.0542758
A0A0G2K695	Myoferlin OS=Rattus norvegicus OX=10116 GN=Myof PE=1 SV=1	Myof	234.5	3	7	8	7	7	0.942	0.883	0.895	1.078	0.993	1.296	1.305	1.202	0.921	1.238	0.0628694
F1LLX6	Calcium-dependent secretion activator 1 OS=Rattus norvegicus OX=10116 GN=Cadps PE=1 SV=3	Cadps	129.7	30	26	96	2	2	0.987	1.072	0.998	1.049	1.039	0.869	0.836	0.828	0.99	0.967	0.61445
F1LWE6	Musashi RNA-binding protein 2 OS=Rattus norvegicus OX=10116 GN=Msi2 PE=1 SV=3	Msi2	29.8	15	3	8	3	3	0.978	0.959	0.981	1.008	0.998	1.054	1.056	1.046	0.99	1.049	0.0604182
A0A0G2K2Z2	Inositol polyphosphate-5-phosphatase K OS=Rattus norvegicus OX=10116 GN=Inpp5k PE=1 SV=1	Inpp5k	45.4	3	1	1	1	1	0.983	1.006	0.978	0.996	1.027	1.031	1.004	1.035	1.031	1.029	0.107475
F1M9Y7	T-complex 11-like 1 OS=Rattus norvegicus OX=10116 GN=Tcp11l1 PE=1 SV=3	Tcp11l1	56	14	7	16	7	7	0.979	0.997	1.018	0.971	0.984	1.03	1.047	1.061	1.013	0.997	0.886824
A0A0G2JSS9	Atlastin-3 OS=Rattus norvegicus OX=10116 GN=Atl3 PE=1 SV=1	Atl3	60.2	5	3	6	2	2	1.022	0.903	0.912	0.97	1.031	1.192	1.156	1.229	1.063	1.125	0.186645
D3ZC63	Cytidine/uridine monophosphate kinase 2 OS=Rattus norvegicus OX=10116 GN=Cmpk2 PE=1 SV=3	Cmpk2	50.1	13	4	6	4	4	0.937	0.948	0.988	1.052	1.009	1.064	1.054	1.01	0.959	1.088	0.0210021
A0A5H1ZRU4	Cell adhesion molecule 1 OS=Rattus norvegicus OX=10116 GN=Cadm1 PE=1 SV=1	Cadm1	49.4	5	2	4	2	2	1.059	1.026	1.04	1.03	1.017	0.84	0.826	0.816	0.988	0.924	0.27872
A0A0G2JSI4	Adhesion G protein-coupled receptor E5 OS=Rattus norvegicus OX=10116 GN=Adgre5 PE=1 SV=1	Adgre5	99.3	2	1	1	1	1	0.824	0.924	1.096	0.885	1.022	1.274	1.247	1.44	1.155	1.118	0.468656
D4A0T8	Dehydrogenase/reductase 7 OS=Rattus norvegicus OX=10116 GN=Dhrs7 PE=1 SV=3	Dhrs7	38.5	21	6	10	6	6	0.96	0.959	1.094	1.013	0.969	1.065	1.099	1.051	0.957	1.011	0.821499
A0A0G2K6Y3	Gasdermin E OS=Rattus norvegicus OX=10116 GN=Gsdme PE=3 SV=1	Gsdme	44.1	6	2	3	2	2	0.916	0.947	1.039	0.98	1.041	1.1	1.057	1.123	1.062	1.075	0.220211
F1M065	Junctional adhesion molecule 2 OS=Rattus norvegicus OX=10116 GN=Jam2 PE=1 SV=3	Jam2	28.4	20	4	9	4	4	1.157	1.044	1.026	0.958	0.956	0.83	0.868	0.866	0.998	0.85	0.0544473
F1M3B1	Ankyrin repeat domain-containing protein 29-like OS=Rattus norvegicus OX=10116 GN=LOC108348154 PE=4 SV=2	LOC108348154	29.2	9	2	4	2	2	0.942	1.044	1.104	0.94	1.037	0.946	0.912	1.005	1.103	0.946	0.388136
F1LZ94	Phospholipid phosphatase 4 OS=Rattus norvegicus OX=10116 GN=Plpp4 PE=3 SV=2	Plpp4	30.4	4	1	2	1	1	1.102	1.131	1.072	1.204	0.923	0.569	0.616	0.473	0.767	0.816	0.320226
F1LQN1	Polypeptide N-acetylgalactosaminyltransferase OS=Rattus norvegicus OX=10116 GN=Galnt16 PE=3 SV=1	Galnt16	62.7	2	1	1	1	1	1.047	1.012	0.971	1.114	0.993	0.881	0.887	0.791	0.891	0.986	0.812123
A0A0G2KAY2	Troponin T, fast skeletal muscle OS=Rattus norvegicus OX=10116 GN=Tnnt3 PE=1 SV=1	Tnnt3	29.9	14	4	11	1	4	1.203	1.043	1.072	0.666	1.066	0.955	0.896	1.434	1.601	0.81	0.199272
D3ZMI4	Band 4.1-like protein 1 OS=Rattus norvegicus OX=10116 GN=Epb41l1 PE=1 SV=1	Epb41l1	170.9	19	21	78	19	20	1.031	1.055	1.074	1.012	0.951	0.868	0.913	0.858	0.939	0.896	0.0724652
D4A3X0	Centrosomal protein 192 OS=Rattus norvegicus OX=10116 GN=Cep192 PE=1 SV=3	Cep192	260.8	2	4	6	3	4	0.966	0.935	0.989	1.045	1	0.988	0.988	0.945	0.957	1.049	0.10995
D4A9W1	Coiled-coil domain-containing 88C OS=Rattus norvegicus OX=10116 GN=Ccdc88c PE=4 SV=2	Ccdc88c	227	0	1	1	1	1	0.925	1.059	1.093	1.024	0.949	0.964	1.016	0.941	0.927	0.955	0.47244
A0A0G2JZP9	Ring finger protein 11-like 1 OS=Rattus norvegicus OX=10116 GN=Rnf11l1 PE=1 SV=1	Rnf11l1	17.4	19	2	2	2	2	1.042	1.006	0.972	1.006	0.987	1.006	1.019	1	0.982	0.993	0.769108
R9PXU4	Thioredoxin-disulfide reductase OS=Rattus norvegicus OX=10116 GN=Txnrd1 PE=1 SV=2	Txnrd1	54.5	15	6	13	6	6	0.982	0.956	0.937	1.03	1.023	1.105	1.08	1.073	0.994	1.098	0.0293514
D3ZCG2	Kinesin family member 21A OS=Rattus norvegicus OX=10116 GN=Kif21a PE=1 SV=2	Kif21a	185.2	15	20	51	17	22	1.031	1.061	1.04	0.97	0.932	0.928	0.996	0.957	0.961	0.904	0.00350309
M0R3X3	Rho guanine nucleotide exchange factor 10 OS=Rattus norvegicus OX=10116 GN=Arhgef10 PE=4 SV=2	Arhgef10	126	5	5	7	5	5	1.054	1.04	1.022	0.962	0.962	1.049	1.091	1.091	1	0.954	0.18918
F1LUG5	Transmembrane protein 94 OS=Rattus norvegicus OX=10116 GN=Tmem94 PE=1 SV=2	Tmem94	151.4	2	2	2	2	2	0.99	1.014	0.992	0.992	1.016	1.015	1	1.023	1.024	1.009	0.458553
D3Z949	Mitochondrial nucleoid factor 1 OS=Rattus norvegicus OX=10116 GN=RGD1561671 PE=4 SV=3	RGD1561671	16.6	23	3	6	3	3	1.016	1.041	1.08	1.065	0.925	0.874	0.945	0.821	0.869	0.913	0.199561
A0A140UHX4	Protein kinase AMP-activated non-catalytic subunit gamma 2 OS=Rattus norvegicus OX=10116 GN=Prkag2 PE=1 SV=1	Prkag2	62.9	5	2	3	1	2	0.884	0.933	0.995	0.888	1.047	1.281	1.223	1.443	1.179	1.144	0.32729
F1LWN1	Nuclear receptor coactivator 7 OS=Rattus norvegicus OX=10116 GN=Ncoa7 PE=1 SV=3	Ncoa7	108.9	2	2	2	2	2	1.103	1.187	1.037	0.874	1.016	0.784	0.772	0.898	1.162	0.804	0.0582559
F1M6V8	Striatin 4 OS=Rattus norvegicus OX=10116 GN=Strn4 PE=1 SV=1	Strn4	81.4	4	4	7	3	4	1.008	0.95	0.95	0.984	1.05	1.042	0.992	1.059	1.067	1.058	0.119787
A0A0H2UI10	Protein O-GlcNAcase OS=Rattus norvegicus OX=10116 GN=Oga PE=1 SV=1	Oga	106.1	12	6	12	6	6	1.028	1.016	0.981	1.044	0.988	1.005	1.017	0.963	0.946	1.004	0.865365
A0A0G2JZY6	Spectrin beta chain OS=Rattus norvegicus OX=10116 GN=Sptbn1 PE=1 SV=1	Sptbn1	267.7	38	73	386	1	1
F1MAA1	Ubiquitin-specific peptidase 47 OS=Rattus norvegicus OX=10116 GN=Usp47 PE=1 SV=1	Usp47	154.6	6	6	9	6	6	1.004	0.969	0.956	1.055	0.997	1.022	1.026	0.969	0.945	1.05	0.0926361
F1LMA7	C-type mannose receptor 2 OS=Rattus norvegicus OX=10116 GN=Mrc2 PE=1 SV=2	Mrc2	170.5	1	1	3	1	1	0.913	0.915	0.993	1	1.142	1.063	0.931	1.063	1.142	1.136	0.0550114
A0A0G2K1E1	RT1 class Ia, locus A1 OS=Rattus norvegicus OX=10116 GN=RT1-A1 PE=1 SV=1	RT1-A1	42.9	6	2	2	1	1	0.907	0.896	1.158	1.07	1.11	0.875	0.788	0.818	1.037	1.032	0.781644
A0A0G2JXR0	LIM domain-binding 3 OS=Rattus norvegicus OX=10116 GN=Ldb3 PE=1 SV=1	Ldb3	31.4	20	4	6	1	1	1.011	1.26	1.207	0.675	0.803	1.039	1.294	1.539	1.19	0.724	0.0782263
A0A0G2JTQ5	N-acetylgalactosamine kinase OS=Rattus norvegicus OX=10116 GN=Galk2 PE=1 SV=1	Galk2	49	11	3	4	3	3	0.994	0.925	0.99	1.016	0.931	1.094	1.175	1.077	0.916	1.045	0.458335
F1LNE2	Netrin receptor UNC5 OS=Rattus norvegicus OX=10116 GN=Unc5b PE=3 SV=1	Unc5b	103.6	3	2	2	2	2	0.899	0.946	0.94	1.006	1.006	1.232	1.225	1.225	1	1.165	0.099768
D4A3V4	Ring finger protein 214 OS=Rattus norvegicus OX=10116 GN=Rnf214 PE=1 SV=3	Rnf214	77.7	4	3	4	3	3	1.06	1.141	1.091	0.916	0.959	0.833	0.869	0.909	1.047	0.823	0.0135876
A0A0U1RRS7	Mitogen-activated protein kinase OS=Rattus norvegicus OX=10116 GN=Mapk10 PE=3 SV=1	Mapk10	48	10	4	8	2	4	0.948	1.059	1.039	1.035	0.976	0.958	0.983	0.926	0.942	0.975	0.578254
D3ZLX0	Sorting nexin 14 OS=Rattus norvegicus OX=10116 GN=Snx14 PE=3 SV=3	Snx14	79.1	2	1	1	1	1	0.946	1.042	1.074	1.002	0.97	0.98	1.01	0.978	0.968	0.964	0.422337
A0A0G2JUF8	DNA topoisomerase 2 OS=Rattus norvegicus OX=10116 GN=Top2a PE=1 SV=1	Top2a	172.3	3	5	9	5	5	0.907	0.941	0.888	0.906	1.046	1.252	1.197	1.382	1.155	1.171	0.191231
A0A0G2JSV3	Ribose-phosphate diphosphokinase OS=Rattus norvegicus OX=10116 GN=LOC314140 PE=1 SV=1	LOC314140	34.8	20	5	22	1	8	0.999	1.02	0.907	0.981	1.011	1.107	1.095	1.128	1.031	1.059	0.325422
M0R402	Thioredoxin-related transmembrane protein 3 OS=Rattus norvegicus OX=10116 GN=Tmx3 PE=1 SV=2	Tmx3	52.1	7	3	7	3	3	0.957	1.03	0.993	1.002	0.942	1.115	1.184	1.113	0.94	1.027	0.675508
D4A1Q9	Tubulin tyrosine ligase-like 12 OS=Rattus norvegicus OX=10116 GN=Ttll12 PE=1 SV=1	Ttll12	73.9	13	6	12	6	6	1.027	0.97	1.023	1.048	0.947	0.933	0.985	0.89	0.904	0.97	0.478351
D3ZMY7	5'-nucleotidase, cytosolic II OS=Rattus norvegicus OX=10116 GN=Nt5c2 PE=1 SV=3	Nt5c2	67.7	7	4	15	4	4	0.978	0.976	0.982	1.04	0.96	1.047	1.091	1.007	0.923	1.038	0.26299
A0A0H2UH99	60S ribosomal protein L24 OS=Rattus norvegicus OX=10116 GN=Rpl24 PE=1 SV=1	Rpl24	17.7	12	2	4	2	2	0.97	0.966	0.976	1.028	1.026	1.056	1.029	1.027	0.998	1.068	0.00254503
D3ZIM7	Family with sequence similarity 177, member A1 OS=Rattus norvegicus OX=10116 GN=Fam177a1 PE=1 SV=1	Fam177a1	23.6	26	4	8	4	4	1.174	0.852	1.007	0.932	0.966	1.128	1.168	1.21	1.036	0.998	0.981269
F1LZ43	Disco-interacting protein 2 homolog A OS=Rattus norvegicus OX=10116 GN=Dip2a PE=1 SV=3	Dip2a	169.5	8	10	20	8	10	1.014	1.024	0.97	0.99	1.035	0.944	0.912	0.955	1.046	0.987	0.689517
D3ZRL3	Dual-specificity phosphatase 23 OS=Rattus norvegicus OX=10116 GN=Dusp23 PE=1 SV=1	Dusp23	16.6	9	1	2	1	1	0.968	0.948	1.125	1.072	0.916	0.986	1.076	0.92	0.854	0.978	0.776724
F1LWX9	Transmembrane protein 117 OS=Rattus norvegicus OX=10116 GN=Tmem117 PE=4 SV=3	Tmem117	44.1	6	2	6	2	2	0.985	0.908	0.95	1.004	1.116	1.064	0.954	1.061	1.112	1.12	0.0430129
D4A4P4	FAD synthase OS=Rattus norvegicus OX=10116 GN=Flad1 PE=1 SV=2	Flad1	54.6	11	5	7	5	5	1.035	1.011	1.042	1.001	0.998	0.967	0.969	0.966	0.997	0.96	0.0482399
A0A0G2JZL9	Endothelial cell-selective adhesion molecule OS=Rattus norvegicus OX=10116 GN=Esam PE=1 SV=1	Esam	39.9	8	2	3	2	2	0.913	0.863	0.95	1.067	1.104	1.194	1.082	1.119	1.035	1.234	0.00838221
A0A0G2K9K2	Transforming, acidic coiled-coil-containing protein 1 OS=Rattus norvegicus OX=10116 GN=Tacc1 PE=1 SV=1	Tacc1	85.6	10	7	11	5	7	1	0.996	0.999	1.029	1	1.066	1.065	1.035	0.972	1.033	0.154169
D3ZC82	Nuclear FMR1-interacting protein 2 OS=Rattus norvegicus OX=10116 GN=Nufip2 PE=1 SV=2	Nufip2	75.6	6	2	3	2	2	1.021	0.946	1.069	0.968	0.927	1.086	1.172	1.122	0.958	0.982	0.761
A0A0G2JZ53	Baculoviral IAP repeat-containing 6 OS=Rattus norvegicus OX=10116 GN=Birc6 PE=1 SV=1	Birc6	434	2	6	7	6	6	0.981	0.952	0.976	0.976	1.001	1.129	1.128	1.157	1.026	1.068	0.238052
F1LNK0	Microtubule-associated protein OS=Rattus norvegicus OX=10116 GN=Map2 PE=1 SV=3	Map2	210.6	35	49	148	1	60	1.226	1.136	1.154	0.79	0.823	0.865	1.051	1.095	1.042	0.705	0.000564424
F1M0V4	THO complex subunit 2 OS=Rattus norvegicus OX=10116 GN=Thoc2 PE=1 SV=2	Thoc2	182.6	1	1	1	1	1	0.943	0.971	0.811	1.082	1.048	1.18	1.126	1.091	0.969	1.215	0.0411583
F1M4B6	Similar to RIKEN cDNA 9330182L06 OS=Rattus norvegicus OX=10116 GN=RGD1563349 PE=3 SV=3	RGD1563349	106.3	5	4	6	4	4	1.034	0.994	1.011	1.034	1.018	0.95	0.933	0.919	0.985	0.988	0.67609
A0A0G2JTT6	HECT and RLD domain-containing E3 ubiquitin protein ligase family member 1 OS=Rattus norvegicus OX=10116 GN=Herc1 PE=1 SV=1	Herc1	531.2	2	5	9	5	5	0.924	0.919	0.985	0.983	1.048	1.071	1.022	1.09	1.066	1.097	0.0533939
A0A0G2JVH4	MICOS complex subunit MIC60 OS=Rattus norvegicus OX=10116 GN=Immt PE=1 SV=1	Immt	86.2	29	19	64	19	19	0.974	1.001	1.015	1.011	1.017	0.979	0.963	0.968	1.006	1.006	0.75428
A0A0G2K079	Breast carcinoma-amplified sequence 1 homolog OS=Rattus norvegicus OX=10116 GN=Bcas1 PE=1 SV=1	Bcas1	37.5	41	13	58	4	15	0.98	1.037	0.947	0.936	1.193	0.901	0.755	0.963	1.275	1.022	0.879728
A0A0G2K146	LysM domain-containing 2 OS=Rattus norvegicus OX=10116 GN=Lysmd2 PE=1 SV=1	Lysmd2	16.9	7	1	2	1	1	1.078	1.088	0.99	1.001	0.964	0.892	0.925	0.891	0.963	0.905	0.0925083
M0R979	Thrombospondin 1 OS=Rattus norvegicus OX=10116 GN=Thbs1 PE=1 SV=2	Thbs1	127	12	13	29	13	13	1.038	0.702	0.878	0.883	1.4	1.186	0.847	1.343	1.586	1.325	0.191519
D3ZHL6	Mitogen-activated protein kinase kinase kinase kinase 5 OS=Rattus norvegicus OX=10116 GN=Map4k5 PE=1 SV=2	Map4k5	95	3	3	3	2	3	0.985	0.997	0.98	1.022	1.008	1.03	1.021	1.008	0.987	1.033	0.0160079
E9PSY8	Epidermal growth factor receptor pathway substrate 15 OS=Rattus norvegicus OX=10116 GN=Eps15 PE=1 SV=2	Eps15	98.7	19	13	28	13	13	1.02	0.988	1.003	0.958	1.003	0.99	0.987	1.034	1.047	0.98	0.286669
A0A0G2K751	DnaJ homolog subfamily C member 8 OS=Rattus norvegicus OX=10116 GN=Dnajc8 PE=1 SV=1	Dnajc8	32.7	9	3	7	3	3	0.952	0.988	1.002	0.987	0.993	1.051	1.058	1.065	1.006	1.03	0.304327
D3ZJA2	BPI fold-containing family A, member 3 OS=Rattus norvegicus OX=10116 GN=Bpifa3 PE=4 SV=2	Bpifa3	26.6	3	1	1	1	1	0.893	0.972	1.025	1.057	0.955	1.123	1.176	1.062	0.904	1.085	0.262797
D3ZYJ5	GRAM domain-containing 1B OS=Rattus norvegicus OX=10116 GN=Gramd1b PE=1 SV=1	Gramd1b	101.1	3	2	3	2	2	0.93	0.912	0.934	1.016	1.047	1.19	1.137	1.171	1.03	1.172	0.0333007
D3ZZQ6	Integrator complex subunit 4 OS=Rattus norvegicus OX=10116 GN=Ints4 PE=1 SV=1	Ints4	108.2	1	1	1	1	1
E9PT74	Palmitoyltransferase OS=Rattus norvegicus OX=10116 GN=Zdhhc20 PE=3 SV=1	Zdhhc20	42.5	3	1	1	1	1	0.79	1.01	1.005	1.061	1.058	1.103	1.043	1.04	0.997	1.149	0.152864
A0A0G2K6R0	Trinucleotide repeat-containing adaptor 6B OS=Rattus norvegicus OX=10116 GN=Tnrc6b PE=1 SV=1	Tnrc6b	189.9	2	2	4	2	2	1.05	0.956	1.004	1.03	0.978	0.962	0.984	0.934	0.95	0.987	0.720318
A0A0G2K3W1	von Willebrand factor A domain-containing 8 OS=Rattus norvegicus OX=10116 GN=Vwa8 PE=1 SV=1	Vwa8	53.7	9	4	8	4	4	1.031	1.003	1.003	0.966	0.974	1.032	1.059	1.067	1.008	0.979	0.388149
A0A0G2JZN1	Ig-like domain-containing protein OS=Rattus norvegicus OX=10116 PE=1 SV=1	--	10.3	9	1	2	1	1	1.122	0.522	0.777	0.81	0.479	2.355	4.916	2.907	0.591	1.505	0.676988
A0A0H2UHJ1	Protein S100-A9 OS=Rattus norvegicus OX=10116 GN=S100a9 PE=1 SV=1	S100a9	15.2	24	5	38	5	5	0.246	0.269	0.254	0.442	1.038	3.857	3.716	8.736	2.351	6.94	0.0695713
D3ZFH5	Inter-alpha-trypsin inhibitor heavy chain 2 OS=Rattus norvegicus OX=10116 GN=Itih2 PE=1 SV=3	Itih2	92.3	11	6	17	6	6	0.735	0.762	0.698	1.077	1.19	1.501	1.261	1.394	1.105	1.717	0.00638708
E9PU13	Sorting nexin 4 OS=Rattus norvegicus OX=10116 GN=Snx4 PE=1 SV=1	Snx4	51.9	10	4	9	4	4	1.023	0.974	0.98	1	1	1.021	1.022	1.022	1	1.015	0.429371
D3ZVM5	Heat shock protein family A (Hsp70) member 12B OS=Rattus norvegicus OX=10116 GN=Hspa12b PE=1 SV=3	Hspa12b	76.1	5	3	5	2	2	1.046	0.968	1.03	0.986	1.012	0.974	0.961	0.988	1.027	0.976	0.420891
A0A0G2JTY6	G-rich RNA sequence-binding factor 1 OS=Rattus norvegicus OX=10116 GN=Grsf1 PE=1 SV=1	Grsf1	43.5	3	1	1	1	1	1.016	0.92	0.943	1.063	1.067	1.016	0.952	0.956	1.004	1.093	0.0570619
D3ZHX3	DIRAS family GTPase 2 OS=Rattus norvegicus OX=10116 GN=Diras2 PE=4 SV=1	Diras2	22.5	27	4	8	3	3	1.03	1.072	1.061	1.011	0.938	0.898	0.957	0.888	0.928	0.9	0.0439994
A0A0G2K2Z0	EMAP-like 4 OS=Rattus norvegicus OX=10116 GN=Eml4 PE=1 SV=1	Eml4	101.8	9	7	10	7	7	0.962	0.992	0.968	1	1.016	1.046	1.03	1.047	1.017	1.048	0.0445609
D3ZM33	40S ribosomal protein S18 OS=Rattus norvegicus OX=10116 PE=3 SV=3	--	17.8	8	1	4	1	1	1.061	1.064	1.05	1.148	0.966	0.72	0.746	0.627	0.841	0.893	0.388443
F1M3Q1	Interferon-induced transmembrane protein 1 OS=Rattus norvegicus OX=10116 GN=Ifitm1 PE=3 SV=2	Ifitm1	12	8	1	1	1	1	0.673	0.632	0.669	1.036	1.013	2.056	2.03	1.985	0.978	2.08	0.0442824
M0R4Z4	Ig-like domain-containing protein OS=Rattus norvegicus OX=10116 PE=1 SV=2	--	13.3	9	1	1	1	1
D3ZM62	Tripartite motif-containing protein 2 OS=Rattus norvegicus OX=10116 GN=Trim2 PE=1 SV=2	Trim2	82.9	16	10	34	9	10	1.066	1.059	1.077	0.996	0.943	0.905	0.96	0.909	0.947	0.888	0.0133292
D4A255	MTOR-associated protein, eak-7 homolog OS=Rattus norvegicus OX=10116 GN=Meak7 PE=1 SV=3	Meak7	50.2	3	1	1	1	1
A0A0G2JTN3	Inactive ubiquitin carboxyl-terminal hydrolase 54 OS=Rattus norvegicus OX=10116 GN=Usp54 PE=1 SV=1	Usp54	182.4	5	6	7	6	6	0.958	0.956	1.063	0.982	0.987	1.071	1.085	1.091	1.005	1.021	0.658783
A0A0G2K0X1	Pericentriolar material 1 OS=Rattus norvegicus OX=10116 GN=Pcm1 PE=1 SV=1	Pcm1	239.6	3	5	7	5	5	1.026	0.923	0.961	1.046	0.982	1.116	1.136	1.067	0.939	1.08	0.184984
A0A0G2K2I6	Dedicator of cytokinesis protein 9 OS=Rattus norvegicus OX=10116 GN=Dock9 PE=1 SV=1	Dock9	239.1	8	13	24	13	13	1.004	1.023	1.005	1.019	0.999	1.018	1.019	0.999	0.98	1.001	0.889407
F1M0A6	Tyrosine-protein kinase OS=Rattus norvegicus OX=10116 GN=LOC100909750 PE=3 SV=1	LOC100909750	122.2	2	1	1	1	1	0.986	0.843	1.009	1.063	0.955	1.173	1.228	1.103	0.898	1.124	0.22699
D3ZUQ8	SZT2 subunit of KICSTOR complex OS=Rattus norvegicus OX=10116 GN=Szt2 PE=1 SV=3	Szt2	377.2	0	1	1	1	1	1.051	0.932	0.883	0.921	0.863	1.381	1.6	1.499	0.937	1.104	0.637084
D3Z9K4	Pleckstrin homology domain-containing O2 OS=Rattus norvegicus OX=10116 GN=Plekho2 PE=1 SV=2	Plekho2	54	7	3	4	3	3	0.909	0.902	0.995	1.036	0.938	1.214	1.294	1.172	0.905	1.136	0.205659
A0A0G2KAM4	Fascin OS=Rattus norvegicus OX=10116 GN=Fscn1 PE=1 SV=1	Fscn1	53.8	16	7	17	7	7	0.993	1.034	0.974	1.052	0.978	1.005	1.028	0.955	0.93	1.011	0.707782
A0A0G2K3Z9	Peroxiredoxin-1 OS=Rattus norvegicus OX=10116 PE=3 SV=1	--	22.2	49	10	37	8	11	1.022	1.027	1.004	1.003	0.97	0.988	1.019	0.985	0.967	0.97	0.0612479
A0A0U1RRP2	DCN1-like protein OS=Rattus norvegicus OX=10116 GN=NEWGENE_1582994 PE=1 SV=1	NEWGENE_1582994	30	8	2	3	1	2	0.876	1.067	1.252	0.982	0.833	0.996	1.196	1.014	0.848	0.88	0.364704
G3V9S9	SEC24 homolog D, COPII coat complex component OS=Rattus norvegicus OX=10116 GN=Sec24d PE=1 SV=3	Sec24d	112.8	1	1	1	1	1	0.871	0.786	0.899	1.088	1.071	1.327	1.239	1.22	0.984	1.364	0.0184852
G3V8V0	ADP-ribosylation factor-like protein 2 OS=Rattus norvegicus OX=10116 GN=Arl2 PE=1 SV=2	Arl2	19.9	12	2	3	2	2	0.994	1.094	0.974	1.028	1.032	0.894	0.866	0.869	1.003	0.965	0.568242
D4A022	GTPase-activating protein and VPS9 domains 1 OS=Rattus norvegicus OX=10116 GN=Gapvd1 PE=1 SV=3	Gapvd1	165.1	11	13	25	13	13	0.979	0.94	0.989	1.024	0.94	1.066	1.134	1.041	0.918	1.042	0.37645
F1LP15	Potassium voltage-gated channel subfamily C member 3 OS=Rattus norvegicus OX=10116 GN=Kcnc3 PE=4 SV=3	Kcnc3	94.4	11	5	10	5	5	1.007	1.045	1.038	0.996	0.993	0.961	0.968	0.965	0.997	0.955	0.0454701
A0A0G2JZ38	Formin homology 2 domain-containing 1 OS=Rattus norvegicus OX=10116 GN=Fhod1 PE=1 SV=1	Fhod1	126.4	1	1	1	1	1	0.804	0.82	0.942	1.119	1.172	1.18	1.007	1.055	1.047	1.353	0.00442113
F8WFW5	Phosphodiesterase OS=Rattus norvegicus OX=10116 GN=Pde2a PE=1 SV=1	Pde2a	105.2	4	3	5	3	3	1.004	1.034	0.94	1.027	1.036	0.979	0.945	0.953	1.009	1.021	0.548427
F6QBA3	Perilipin OS=Rattus norvegicus OX=10116 GN=Plin2 PE=1 SV=1	Plin2	46.2	6	2	2	2	2	0.888	0.83	0.886	1.176	1.014	1.247	1.229	1.06	0.863	1.32	0.0137677
A0A0G2K007	Non-specific serine/threonine protein kinase OS=Rattus norvegicus OX=10116 GN=Stk39 PE=1 SV=1	Stk39	56	9	4	18	3	6	0.962	1.042	1.04	1.004	1.013	0.929	0.917	0.926	1.009	0.968	0.437483
D3ZJ86	Sodium/hydrogen exchanger OS=Rattus norvegicus OX=10116 GN=Slc9a6 PE=1 SV=2	Slc9a6	79.8	3	2	6	2	2	1.028	1.079	1.061	0.996	0.922	0.959	1.04	0.963	0.926	0.908	0.0216237
A0A0G2K952	Ubiquitinyl hydrolase 1 OS=Rattus norvegicus OX=10116 GN=Usp32 PE=1 SV=1	Usp32	185.5	3	5	6	5	5	1.037	0.97	0.994	1.018	1	1	1.001	0.982	0.982	1.006	0.783437
A0A0G2K6W6	DIS3-like exonuclease 2 OS=Rattus norvegicus OX=10116 GN=Dis3l2 PE=1 SV=1	Dis3l2	99.8	6	4	4	4	4	1.023	1.035	1.04	0.972	0.973	0.905	0.93	0.931	1.001	0.92	0.0264981
A0A0G2JU15	Pentatricopeptide repeat domain 3 OS=Rattus norvegicus OX=10116 GN=Ptcd3 PE=1 SV=1	Ptcd3	84.5	3	1	2	1	1	0.929	0.946	1.064	1.141	1.057	0.882	0.834	0.773	0.926	1.048	0.648699
F1LQW8	Ras/Rap GTPase-activating protein SynGAP OS=Rattus norvegicus OX=10116 GN=Syngap1 PE=1 SV=2	Syngap1	144.5	3	3	4	3	3	1.016	0.927	0.999	1.011	0.989	1.023	1.034	1.012	0.978	1.028	0.403806
D3ZPF2	Malonyl-CoA-acyl carrier protein transacylase OS=Rattus norvegicus OX=10116 GN=Mcat PE=1 SV=1	Mcat	41.8	4	1	1	1	1	0.918	0.892	0.987	1	1.129	1.101	0.975	1.101	1.129	1.155	0.0395821
M0R8A4	Microtubule-associated protein RP/EB family member 2 OS=Rattus norvegicus OX=10116 PE=3 SV=2	--	28.1	22	5	91	4	4	1.022	1.084	1.05	0.954	0.986	0.978	0.991	1.025	1.035	0.925	0.0165401
A0A1B0GWQ7	Component 3 of promoter of RISC OS=Rattus norvegicus OX=10116 GN=Tsn PE=1 SV=1	Tsn	31.9	11	3	5	3	3	0.998	1.022	0.949	1.033	0.987	1.032	1.046	0.999	0.955	1.028	0.35325
A0A0G2JUE4	Golgin subfamily A member 4 OS=Rattus norvegicus OX=10116 GN=Golga4 PE=1 SV=1	Golga4	262.3	5	9	9	9	9	0.97	0.964	1.02	1.002	1.052	1.048	0.997	1.046	1.049	1.05	0.108252
A0A0H2UHH3	Mitochondrial potassium channel ATP-binding subunit OS=Rattus norvegicus OX=10116 GN=Abcb8 PE=1 SV=1	Abcb8	77.5	7	6	12	6	6	1.037	1.028	1.039	1.026	0.908	0.859	0.946	0.837	0.885	0.9	0.10837
F1LNL9	Nucleoside diphosphate kinase 7 OS=Rattus norvegicus OX=10116 GN=Nme7 PE=3 SV=3	Nme7	43.2	12	4	7	4	4	1.014	0.981	1.036	1.035	0.964	0.962	0.998	0.93	0.931	0.977	0.456917
F1LRV9	Myosin heavy chain 4 OS=Rattus norvegicus OX=10116 GN=Myh1 PE=1 SV=2	Myh1	223.3	34	59	245	1	84	1.03	0.894	1.054	0.923	0.923	1.197	1.297	1.297	1	1.022	0.87798
A0A140UHX6	Spectrin beta chain OS=Rattus norvegicus OX=10116 GN=Sptb PE=1 SV=1	Sptb	267.9	18	34	70	29	29	1.012	0.945	0.982	1.041	1.071	0.961	0.897	0.923	1.029	1.046	0.312193
A0A0G2K0G3	Thioredoxin-disulfide reductase OS=Rattus norvegicus OX=10116 GN=Txnrd3 PE=1 SV=1	Txnrd3	71.4	8	6	7	6	6	0.992	1.023	0.99	1.001	1.004	0.976	0.972	0.975	1.002	0.992	0.596221
A0A0G2K219	FCH and double SH3 domains 2 OS=Rattus norvegicus OX=10116 GN=Fchsd2 PE=1 SV=1	Fchsd2	86.5	6	4	6	4	4	0.921	1.011	0.952	0.977	1.094	1.124	1.027	1.15	1.12	1.108	0.11716
D4A227	Patatin-like phospholipase domain-containing 4 OS=Rattus norvegicus OX=10116 GN=Pnpla4 PE=4 SV=1	Pnpla4	27.4	4	1	1	1	1	1.027	1.004	1.031	0.933	1.075	0.944	0.878	1.012	1.152	0.964	0.449853
F1LV89	Rap1 GTPase-activating protein OS=Rattus norvegicus OX=10116 GN=Rap1gap PE=1 SV=3	Rap1gap	83.2	7	5	14	5	5	1.019	1.114	1.015	0.925	0.978	0.911	0.931	0.985	1.057	0.894	0.0400453
F1LQ00	Collagen type V alpha 2 chain OS=Rattus norvegicus OX=10116 GN=Col5a2 PE=1 SV=3	Col5a2	145.1	1	1	4	1	1	1.029	0.761	1.124	0.913	1.066	1.127	1.057	1.234	1.168	1.066	0.612714
F1M8U2	Actin-binding LIM protein family, member 3 OS=Rattus norvegicus OX=10116 GN=Ablim3 PE=1 SV=1	Ablim3	77.6	2	1	1	1	1	1.202	0.809	1.007	1.002	1.003	0.996	0.993	0.994	1.001	0.994	0.952065
A0A0G2K583	S-methyl-5'-thioadenosine phosphorylase OS=Rattus norvegicus OX=10116 GN=Mtap PE=1 SV=1	Mtap	31.1	27	5	13	5	5	0.948	0.978	0.957	1.006	1.018	1.05	1.031	1.044	1.012	1.066	0.0152317
D4A8F2	Ras suppressor protein 1 OS=Rattus norvegicus OX=10116 GN=Rsu1 PE=1 SV=3	Rsu1	31.3	13	3	8	3	3	1.017	0.976	0.96	0.97	1.031	1.08	1.048	1.114	1.063	1.043	0.304875
M0RAS6	Interferon-inducible GTPase 1-like OS=Rattus norvegicus OX=10116 GN=LOC100910979 PE=1 SV=2	LOC100910979	43.2	2	1	1	1	1	0.958	0.907	0.907	1.129	1.038	1.092	1.052	0.967	0.919	1.176	0.00608561
A0A0G2K988	Dishevelled-associated activator of morphogenesis 2 OS=Rattus norvegicus OX=10116 GN=Daam2 PE=1 SV=1	Daam2	128	8	7	15	6	6	1.05	1.01	1.007	0.947	0.993	0.994	1.001	1.05	1.049	0.957	0.100818
D4A5X1	Stromal interaction molecule 2 OS=Rattus norvegicus OX=10116 GN=Stim2 PE=1 SV=2	Stim2	83.4	6	3	6	3	3	0.947	1.038	0.949	0.989	1.078	0.991	0.919	1.002	1.09	1.042	0.373636
D3ZG95	Mitochondrial calcium uptake family, member 3 OS=Rattus norvegicus OX=10116 GN=Micu3 PE=4 SV=2	Micu3	56.8	8	3	6	3	3	1.021	1.01	0.961	0.939	0.996	1.011	1.015	1.077	1.061	0.985	0.621051
D3ZWX4	NCK-interacting protein with SH3 domain OS=Rattus norvegicus OX=10116 GN=Nckipsd PE=1 SV=3	Nckipsd	77.5	18	11	39	11	11	0.982	1.058	1.023	0.974	0.982	0.973	0.991	0.998	1.008	0.956	0.111465
D3ZL45	RIKEN cDNA B630019K06 gene OS=Rattus norvegicus OX=10116 GN=B630019K06Rik PE=4 SV=1	B630019K06Rik	34.8	9	2	3	2	2	1.041	1.013	1.028	0.97	1.039	0.924	0.889	0.953	1.071	0.952	0.220616
M0R8E8	Importin 11 OS=Rattus norvegicus OX=10116 GN=Ipo11 PE=1 SV=2	Ipo11	112.7	1	1	1	1	1	0.931	0.988	1.046	1.11	1.098	0.845	0.77	0.761	0.989	1.03	0.823617
A0A0G2K4S7	Ubiquitin carboxyl-terminal hydrolase OS=Rattus norvegicus OX=10116 GN=Usp45 PE=1 SV=1	Usp45	90.4	1	1	1	1	1	0.938	0.898	1.088	0.945	1.014	1.139	1.123	1.205	1.073	1.06	0.504968
D3ZXX4	Janus kinase and microtubule-interacting protein 3 OS=Rattus norvegicus OX=10116 GN=Jakmip3 PE=1 SV=1	Jakmip3	98.7	7	5	6	4	5	1.012	1.098	1.031	0.958	0.954	0.936	0.982	0.978	0.996	0.907	0.0192784
D4A5I9	Unconventional myosin-6 OS=Rattus norvegicus OX=10116 GN=Myo6 PE=1 SV=3	Myo6	148	15	16	46	16	16	1.027	1.038	1.018	0.978	0.986	0.958	0.972	0.981	1.009	0.948	0.00636401
A0A0G2JTH7	Ubiquitin-protein ligase E3A OS=Rattus norvegicus OX=10116 GN=Ube3a PE=1 SV=1	Ube3a	95.6	8	5	6	5	5	0.989	0.972	0.977	0.956	1.011	0.968	0.957	1.013	1.058	0.999	0.945709
D3ZQE8	Exportin 5 OS=Rattus norvegicus OX=10116 GN=Xpo5 PE=1 SV=1	Xpo5	136.8	2	2	2	2	2	0.947	0.971	0.974	1.076	1.012	1.044	1.032	0.971	0.941	1.083	0.015975
R9PXT4	Mitogen-activated protein kinase kinase kinase kinase 3 OS=Rattus norvegicus OX=10116 GN=Map4k3 PE=1 SV=1	Map4k3	98.7	2	2	2	1	1	1.014	0.998	1.001	1.002	1.023	0.98	0.958	0.978	1.021	0.997	0.844452
F1LMI7	E3 ubiquitin-protein ligase RNF123 OS=Rattus norvegicus OX=10116 GN=Rnf123 PE=1 SV=1	Rnf123	148.2	2	3	3	3	3	0.942	0.982	0.995	0.958	1.023	1.054	1.03	1.1	1.068	1.04	0.304558
D4A617	Ectonucleoside triphosphate diphosphohydrolase 1 OS=Rattus norvegicus OX=10116 GN=LOC103689954 PE=3 SV=2	LOC103689954	52	3	1	1	1	1	1.047	0.958	1.01	0.971	0.959	1.073	1.119	1.105	0.988	0.996	0.9216
A0A0A0MXY7	Uncharacterized protein OS=Rattus norvegicus OX=10116 PE=3 SV=2	--	37.2	9	3	7	3	3	0.923	0.778	0.841	1.114	1.138	1.276	1.121	1.145	1.022	1.388	0.00719482
F7EPZ4	DIS3 homolog, exosome endoribonuclease and 3'-5' exoribonuclease OS=Rattus norvegicus OX=10116 GN=Dis3 PE=1 SV=1	Dis3	116.7	2	2	2	2	2	0.956	1.03	0.908	1.01	1.103	1.017	0.922	1.006	1.092	1.082	0.163084
D4A4T6	RAD50 interactor 1 OS=Rattus norvegicus OX=10116 GN=Rint1 PE=1 SV=3	Rint1	83.8	1	1	1	1	1	1.005	0.97	0.963	1.003	1.044	1.037	0.993	1.034	1.041	1.05	0.0551384
F1M155	Supervillin OS=Rattus norvegicus OX=10116 GN=Svil PE=1 SV=3	Svil	241.9	3	6	8	6	6	0.982	0.878	0.863	1.042	1.04	1.246	1.198	1.195	0.998	1.222	0.0515534
F1M953	75 kDa glucose-regulated protein OS=Rattus norvegicus OX=10116 GN=Hspa9 PE=1 SV=1	Hspa9	73.7	39	22	114	22	22	1.028	1.023	1.029	1.009	0.983	0.953	0.969	0.944	0.974	0.956	0.0532142
F1M9Q1	TBC1 domain family, member 5 OS=Rattus norvegicus OX=10116 GN=Tbc1d5 PE=1 SV=1	Tbc1d5	90.8	6	4	4	4	4	1.064	0.974	1.11	0.971	0.924	0.989	1.07	1.019	0.952	0.916	0.117745
M0RA79	Ig-like domain-containing protein OS=Rattus norvegicus OX=10116 PE=1 SV=1	--	11	26	2	2	2	2	0.893	0.858	0.88	0.895	1.04	1.474	1.417	1.648	1.163	1.296	0.185401
F1LQ27	Family with sequence similarity 98, member C OS=Rattus norvegicus OX=10116 GN=Fam98c PE=1 SV=1	Fam98c	37.1	4	1	3	1	1	0.934	1.003	0.965	1.202	0.925	0.995	1.076	0.828	0.77	1.076	0.451294
D4AD05	Ciliary rootlet coiled-coil, rootletin OS=Rattus norvegicus OX=10116 GN=Crocc PE=1 SV=2	Crocc	208.8	1	2	3	2	2	0.934	1.121	1.12	0.922	0.958	0.952	0.995	1.033	1.038	0.892	0.147455
F1LXY6	Ig-like domain-containing protein OS=Rattus norvegicus OX=10116 PE=1 SV=2	--	11.2	16	1	1	1	1	1	1.005	0.81	1.034	0.929	1.255	1.351	1.214	0.898	1.143	0.311719
D4AEI5	Myelin expression factor 2 OS=Rattus norvegicus OX=10116 GN=Myef2 PE=1 SV=1	Myef2	63.3	8	5	8	5	5	1.098	1.09	0.962	1.006	0.948	0.88	0.928	0.875	0.942	0.9	0.142265
A0A0H2UHL3	Adipocyte enhancer-binding protein 1 OS=Rattus norvegicus OX=10116 GN=Aebp1 PE=3 SV=1	Aebp1	127.9	8	6	7	6	6	0.958	1.002	0.946	1.015	1.036	0.979	0.945	0.965	1.021	1.043	0.157022
D3ZMX6	Syntrophin, beta 2 OS=Rattus norvegicus OX=10116 GN=Sntb2 PE=1 SV=3	Sntb2	56.5	11	5	10	5	5	1.026	0.936	0.972	1.045	1.014	1.003	0.99	0.96	0.97	1.044	0.214236
D3ZRC3	RNA-binding motif protein 26 OS=Rattus norvegicus OX=10116 GN=Rbm26 PE=1 SV=2	Rbm26	112	2	2	2	2	2	0.962	0.926	0.964	0.985	0.987	1.204	1.22	1.223	1.002	1.114	0.202779
F1LZ05	Poly [ADP-ribose] polymerase OS=Rattus norvegicus OX=10116 GN=Parp14 PE=1 SV=2	Parp14	199.4	2	3	3	3	3	0.999	0.889	0.926	0.966	1.024	1.223	1.194	1.266	1.06	1.142	0.177632
A0A0G2K290	Ig-like domain-containing protein OS=Rattus norvegicus OX=10116 PE=4 SV=1	--	13.9	31	3	14	2	2	0.9	0.737	0.825	0.912	1.119	1.563	1.397	1.715	1.228	1.46	0.100067
A0A0G2K6R9	Ankyrin 2 OS=Rattus norvegicus OX=10116 GN=Ank2 PE=1 SV=1	Ank2	429.6	22	61	145	4	70	0.991	1.044	0.998	0.967	1.05	0.904	0.861	0.934	1.085	0.963	0.444166
F1LPM3	Sorbin and SH3 domain-containing protein 2 OS=Rattus norvegicus OX=10116 GN=Sorbs2 PE=1 SV=2	Sorbs2	134.1	2	3	7	3	3	1.048	1.09	1.071	0.972	1.065	0.752	0.706	0.774	1.096	0.869	0.223759
A0A0G2K1N9	Selenoprotein O OS=Rattus norvegicus OX=10116 GN=Selenoo PE=1 SV=1	Selenoo	74.2	6	4	5	4	4	0.952	1.046	0.864	1.028	1.161	1.1	0.947	1.069	1.129	1.149	0.0977378
E9PST5	Apoptotic chromatin condensation inducer 1 OS=Rattus norvegicus OX=10116 GN=Acin1 PE=1 SV=1	Acin1	150.9	2	2	2	2	2	0.956	0.92	0.953	0.984	1.044	1.169	1.12	1.187	1.06	1.13	0.0825282
A0A1W2Q6D5	Formin homology 2 domain-containing 3 OS=Rattus norvegicus OX=10116 GN=Fhod3 PE=4 SV=1	Fhod3	172.1	1	1	2	1	1	0.9	0.963	1.066	1.228	0.821	1.042	1.269	0.849	0.669	1.055	0.752616
A0A0G2JSR6	Guanine nucleotide-binding protein subunit gamma OS=Rattus norvegicus OX=10116 GN=Gng7 PE=3 SV=1	Gng7	7.7	43	2	12	2	2	0.979	0.966	1.005	1.006	1.045	1.021	0.977	1.014	1.038	1.041	0.0649833
F1LVR4	Calcium/calmodulin-dependent protein kinase ID OS=Rattus norvegicus OX=10116 GN=Camk1d PE=3 SV=2	Camk1d	42.7	19	5	16	4	5	0.99	1.074	0.976	1.02	0.944	0.976	1.033	0.956	0.926	0.967	0.425562
F1MA52	Nuclear RNA export factor 1 OS=Rattus norvegicus OX=10116 GN=Nxf1 PE=1 SV=1	Nxf1	70.4	5	3	4	3	3	0.955	0.958	0.954	0.983	0.968	1.286	1.329	1.308	0.985	1.129	0.289087
M0R9N8	PH domain-containing protein OS=Rattus norvegicus OX=10116 GN=Anlnl1 PE=4 SV=1	Anlnl1	106.8	9	9	22	9	9	0.96	1.033	1.014	0.965	1.035	0.956	0.924	0.991	1.073	0.983	0.632029
D3ZTN1	Tescalcin OS=Rattus norvegicus OX=10116 GN=Tesc PE=4 SV=1	Tesc	24.6	16	3	8	3	3	1.022	0.988	0.976	0.986	1.019	1.03	1.011	1.045	1.033	1.016	0.440156
F1LU48	Endoplasmic reticulum-golgi intermediate compartment 1 OS=Rattus norvegicus OX=10116 GN=Ergic1 PE=1 SV=2	Ergic1	35	6	2	7	2	2	0.977	0.927	0.966	1.013	1.037	1.106	1.067	1.092	1.024	1.1	0.0370461
D3ZU04	Uncharacterized protein OS=Rattus norvegicus OX=10116 PE=3 SV=1	--	14.3	6	1	2	1	1	1.092	1.046	1.012	1.223	0.88	0.759	0.862	0.621	0.72	0.909	0.462854
A0A0H2UI14	F-box/LRR-repeat protein 20 OS=Rattus norvegicus OX=10116 GN=Fbxl20 PE=1 SV=1	Fbxl20	48.4	10	4	7	4	4	1.061	1.031	0.945	1.028	0.989	1.024	1.035	0.996	0.962	1.001	0.951963
D3ZQC6	E3 ubiquitin-protein ligase OS=Rattus norvegicus OX=10116 GN=Ubr1 PE=1 SV=3	Ubr1	150.8	6	7	11	7	7	1.037	0.96	0.989	0.92	0.954	1.001	1.049	1.088	1.037	0.963	0.316442
D4A148	Zinc finger RNA-binding protein 2 OS=Rattus norvegicus OX=10116 GN=Zfr2 PE=1 SV=3	Zfr2	89.8	1	1	3	1	1	0.861	0.944	1.064	0.85	1.06	1.246	1.175	1.466	1.247	1.1	0.52999
D4A510	SWI/SNF-related, matrix-associated, actin-dependent regulator of chromatin, subfamily c, member 2 OS=Rattus norvegicus OX=10116 GN=Smarcc2 PE=1 SV=3	Smarcc2	124.7	6	5	9	5	5	0.996	0.966	0.96	1.082	0.983	1.01	1.028	0.934	0.909	1.052	0.17685
A0A0G2K911	NSFL1 cofactor p47 OS=Rattus norvegicus OX=10116 GN=Nsfl1c PE=1 SV=1	Nsfl1c	37.2	37	9	29	9	9	1.019	1.026	1.034	0.93	0.985	0.975	0.99	1.048	1.059	0.939	0.024946
D4AD89	Seizure-related 6 homolog-like OS=Rattus norvegicus OX=10116 GN=Sez6l PE=4 SV=3	Sez6l	104.8	2	1	1	1	1	0.991	1.055	0.962	1.098	1.035	0.877	0.847	0.799	0.943	1.001	0.968601
D3ZXK3	Transforming, acidic coiled-coil-containing protein 2 OS=Rattus norvegicus OX=10116 GN=Tacc2 PE=1 SV=1	Tacc2	300	2	4	6	2	2	1.239	1.135	1	0.922	1.003	0.702	0.7	0.761	1.088	0.779	0.107002
F1LXQ7	Rho GTPase-activating protein 21 OS=Rattus norvegicus OX=10116 GN=Arhgap21 PE=1 SV=3	Arhgap21	216.2	1	3	4	2	2	1.201	0.9	0.927	0.98	1.022	0.99	0.969	1.011	1.043	0.988	0.971677
F1MA89	Cyclin Y OS=Rattus norvegicus OX=10116 GN=Ccny PE=1 SV=2	Ccny	39.3	7	2	6	2	2	0.901	0.923	0.957	1.001	0.992	1.119	1.128	1.118	0.991	1.119	0.0590186
A0A0G2JXE5	Ankyrin repeat and LEM domain-containing protein 2 OS=Rattus norvegicus OX=10116 GN=Ankle2 PE=1 SV=1	Ankle2	106.4	4	2	3	2	2	0.941	0.835	0.936	1.074	1.112	1.134	1.019	1.055	1.036	1.224	0.0084318
F1MAQ4	Trafficking protein particle complex 10 OS=Rattus norvegicus OX=10116 GN=Trappc10 PE=1 SV=1	Trappc10	141.6	5	4	8	4	4	1.011	1.004	1.002	0.994	1.002	0.973	0.972	0.978	1.007	0.984	0.153987
M0RC58	Dpy-19-like 2 OS=Rattus norvegicus OX=10116 GN=Dpy19l2 PE=1 SV=2	Dpy19l2	89.5	2	1	4	1	1	0.986	0.989	0.957	1.026	0.928	1.14	1.228	1.111	0.904	1.055	0.450743
D3ZGN7	F-actin monooxygenase OS=Rattus norvegicus OX=10116 GN=Mical3 PE=1 SV=2	Mical3	223.8	3	4	7	4	4	0.97	1.024	0.862	1.047	1.011	1.048	1.037	1.001	0.966	1.088	0.173488
D4A8B3	Calcium-transporting ATPase OS=Rattus norvegicus OX=10116 GN=Atp2b2 PE=1 SV=3	Atp2b2	131.4	17	16	55	1	1	0.996	0.853	1.02	1.005	1.164	0.984	0.845	0.979	1.158	1.099	0.286539
D3ZC56	Dystonin OS=Rattus norvegicus OX=10116 GN=Dst PE=1 SV=3	Dst	846.7	10	67	116	65	65	0.972	0.972	0.982	1.019	1.017	1.051	1.033	1.031	0.998	1.055	0.00877046
A0A1W2Q607	Family with sequence similarity 172, member A (Fragment) OS=Rattus norvegicus OX=10116 GN=Fam172a PE=3 SV=1	Fam172a	31	6	1	2	1	1	0.938	0.958	1.094	1.045	1.051	0.93	0.885	0.89	1.006	1.012	0.848281
A0A140TAA5	WD repeat domain phosphoinositide-interacting protein 4 OS=Rattus norvegicus OX=10116 GN=Wdr45 PE=1 SV=1	Wdr45	39.8	12	4	6	4	4	0.975	1.007	1.004	0.972	1.054	0.989	0.939	1.018	1.084	1.01	0.748713
F1M6Q3	Collagen type IV alpha 2 chain OS=Rattus norvegicus OX=10116 GN=Col4a2 PE=1 SV=3	Col4a2	160.7	2	2	9	2	2	0.856	1.027	1.011	1.011	1.098	1.053	0.959	1.042	1.086	1.093	0.220485
F1MAF5	PCI domain-containing 2 OS=Rattus norvegicus OX=10116 GN=Pcid2 PE=1 SV=2	Pcid2	46.1	5	2	4	2	2	1.025	0.99	1.035	1.01	0.978	0.977	0.999	0.967	0.968	0.972	0.179381
A0A140TAE6	Enoyl-[acyl-carrier-protein] reductase, mitochondrial OS=Rattus norvegicus OX=10116 GN=Mecr PE=1 SV=1	Mecr	40.3	7	2	4	2	2	1.114	1.016	1.033	1.017	0.936	0.895	0.957	0.88	0.92	0.9	0.087924
F1LVV4	Regulator of chromosome condensation 2 OS=Rattus norvegicus OX=10116 GN=Rcc2 PE=1 SV=1	Rcc2	46.6	9	3	4	3	3	0.915	0.923	0.891	1.047	1.045	1.185	1.134	1.132	0.998	1.201	0.0134264
A0A0G2JYD4	Vacuolar protein sorting 13 homolog D OS=Rattus norvegicus OX=10116 GN=Vps13d PE=1 SV=1	Vps13d	487.5	1	4	5	4	4	0.948	0.935	0.935	0.974	1.09	0.99	0.908	1.015	1.119	1.084	0.0889406
G3V9J1	Uncharacterized protein OS=Rattus norvegicus OX=10116 PE=1 SV=3	--	97.3	12	10	34	1	1	0.89	0.772	0.842	0.78	1.19	1.574	1.323	2.019	1.526	1.415	0.212213
A0A0G2K3K2	Actin, cytoplasmic 1 OS=Rattus norvegicus OX=10116 GN=Actb PE=1 SV=1	Actb	42.1	51	14	444	7	20	0.972	0.962	0.977	1.045	0.996	1.088	1.092	1.041	0.953	1.075	0.0508586
G3V7C6	Tubulin beta chain OS=Rattus norvegicus OX=10116 GN=Tubb4b PE=1 SV=2	Tubb4b	61.1	62	21	502	1	50	1.096	1.18	1.085	0.942	0.89	0.808	0.907	0.857	0.945	0.785	0.00954489
F1M471	EPM2A-interacting protein 1 OS=Rattus norvegicus OX=10116 GN=Epm2aip1 PE=1 SV=3	Epm2aip1	70.1	5	2	5	2	2	1.048	0.962	0.964	1.012	1.014	1.022	1.008	1.009	1.001	1.025	0.421574
F1MAH6	Cadherin 11 OS=Rattus norvegicus OX=10116 GN=Cdh11 PE=1 SV=1	Cdh11	88	1	1	1	1	1	1.02	0.982	0.966	0.933	1.094	1.025	0.937	1.099	1.173	1.028	0.622735
A0A0G2K5U9	Alpha-actinin-4 OS=Rattus norvegicus OX=10116 GN=Actn4 PE=1 SV=1	Actn4	104.9	40	28	115	16	31	0.966	0.942	0.984	1.043	1.02	1.078	1.056	1.033	0.978	1.086	0.0156622
D4A1Q0	60S ribosomal protein L36 OS=Rattus norvegicus OX=10116 PE=3 SV=1	--	12.1	19	2	3	2	2	0.968	1.044	1.048	0.98	1.088	0.884	0.813	0.902	1.11	0.965	0.583696
F1M269	Gp_dh_N domain-containing protein OS=Rattus norvegicus OX=10116 PE=1 SV=3	--	27.3	14	3	29	1	1	0.966	0.909	0.99	1.099	0.982	1.08	1.099	0.983	0.894	1.103	0.08648
A0A0G2K3I9	Dual specificity protein phosphatase OS=Rattus norvegicus OX=10116 GN=Dusp3 PE=1 SV=1	Dusp3	23.1	28	4	12	4	4	0.976	0.997	0.977	1.041	1.054	0.885	0.84	0.85	1.012	1.01	0.906987
M0RBR8	Phosphatidylinositol-4-phosphate 5-kinase-like 1 OS=Rattus norvegicus OX=10116 GN=Pip5kl1 PE=4 SV=2	Pip5kl1	34.6	5	1	1	1	1
F1LP30	Methylcrotonoyl-CoA carboxylase subunit alpha, mitochondrial OS=Rattus norvegicus OX=10116 GN=Mccc1 PE=1 SV=1	Mccc1	79.2	14	6	13	6	6	0.931	0.978	1.012	1.007	1.004	0.999	0.995	0.992	0.997	1.03	0.276918
M0R711	Protein-tyrosine-phosphatase OS=Rattus norvegicus OX=10116 GN=Ptprs PE=1 SV=2	Ptprs	211.6	5	7	8	4	4	0.96	0.981	0.938	1.074	0.962	1.052	1.094	0.98	0.896	1.073	0.128741
D4A1U8	Similar to RIKEN cDNA 5830475I06 OS=Rattus norvegicus OX=10116 GN=RGD1311744 PE=1 SV=3	RGD1311744	89.3	7	4	6	4	4	0.982	1.032	1.046	0.982	1.007	1.027	1.02	1.045	1.025	0.986	0.570857
M0R7G4	MICOS complex subunit OS=Rattus norvegicus OX=10116 GN=Apoo PE=1 SV=2	Apoo	22.4	28	4	9	4	4	1.051	1.054	1.049	1.061	0.938	0.868	0.925	0.818	0.884	0.909	0.166212
A0A0G2K2V7	Tyrosine-protein kinase OS=Rattus norvegicus OX=10116 GN=Yes1 PE=1 SV=1	Yes1	58.1	16	7	9	3	4	1.026	1.03	0.998	0.986	0.995	1.023	1.028	1.038	1.009	0.984	0.328898
D4A917	Latent-transforming growth factor beta-binding protein 4 OS=Rattus norvegicus OX=10116 GN=Ltbp4 PE=1 SV=2	Ltbp4	174.4	3	3	4	3	3	1.076	0.966	0.948	0.941	1.014	1.115	1.1	1.185	1.078	1.027	0.705629
A0A0G2JV16	Dedicator of cytokinesis 11 OS=Rattus norvegicus OX=10116 GN=Dock11 PE=1 SV=1	Dock11	239.1	5	9	10	9	9	1.01	1.012	1.002	0.958	1.053	1.019	0.968	1.064	1.099	1.002	0.967012
F1LQB2	Structural maintenance of chromosomes protein OS=Rattus norvegicus OX=10116 GN=Smc3 PE=1 SV=1	Smc3	138.6	10	10	16	10	10	0.936	0.868	0.895	1.081	1.078	1.162	1.079	1.075	0.997	1.23	0.00324799
D4A626	Calmin OS=Rattus norvegicus OX=10116 GN=Clmn PE=1 SV=1	Clmn	113.8	1	1	1	1	1	1.055	0.944	1.061	1.006	0.979	0.969	0.99	0.963	0.973	0.965	0.440061
F1LPQ3	Alpha-mannosidase OS=Rattus norvegicus OX=10116 GN=Man2c1 PE=1 SV=2	Man2c1	115.6	5	4	7	4	4	1.007	0.972	0.976	0.934	1.018	1.055	1.036	1.13	1.09	1.018	0.689339
M0R567	Probable E3 ubiquitin-protein ligase IRF2BPL OS=Rattus norvegicus OX=10116 GN=Irf2bpl PE=1 SV=1	Irf2bpl	81.3	2	1	2	1	1	1.026	0.976	0.993	0.964	1.04	1.02	0.981	1.058	1.079	1.01	0.747517
A0A0G2K3Q5	Neuronal cell adhesion molecule OS=Rattus norvegicus OX=10116 GN=Nrcam PE=1 SV=1	Nrcam	144.2	7	8	20	8	8	1.022	1	1.014	1.008	1.02	0.918	0.9	0.91	1.012	0.97	0.410466
A0A0H2UHY9	Troponin T, fast skeletal muscle OS=Rattus norvegicus OX=10116 GN=Tnnt3 PE=1 SV=1	Tnnt3	29.7	14	4	8	1	1	1.287	1.524	1.294	0.542	0.862	0.454	0.527	0.838	1.59	0.453	0.0141838
D3ZQR6	EMAP-like 6 OS=Rattus norvegicus OX=10116 GN=Eml6 PE=3 SV=3	Eml6	217.7	1	1	1	1	1	1.086	0.899	0.978	0.917	0.789	1.357	1.72	1.48	0.86	1.034	0.95921
D4A1Y0	SCY1-like pseudokinase 2 OS=Rattus norvegicus OX=10116 GN=Scyl2 PE=1 SV=1	Scyl2	103.3	4	3	4	3	3	1.007	0.98	0.995	1.026	0.954	1.06	1.111	1.033	0.93	1.019	0.598148
M0RAQ6	Hexokinase OS=Rattus norvegicus OX=10116 GN=Hk1 PE=1 SV=2	Hk1	99.5	27	20	105	1	1	1.103	1.105	1	0.978	0.981	0.843	0.859	0.862	1.003	0.873	0.0846837
F1LVY2	Uncharacterized protein OS=Rattus norvegicus OX=10116 PE=3 SV=3	--	28.1	4	1	1	1	1	0.95	1.055	0.996	0.979	0.98	1.059	1.081	1.082	1.001	1.006	0.889972
F1LQS9	Rho guanine nucleotide exchange factor 11 OS=Rattus norvegicus OX=10116 GN=Arhgef11 PE=1 SV=3	Arhgef11	168.5	3	3	6	3	3	0.984	0.949	0.977	0.953	1.015	1.029	1.014	1.08	1.065	1.03	0.328306
D3ZAC0	Integrin subunit alpha 2b OS=Rattus norvegicus OX=10116 GN=Itga2b PE=1 SV=2	Itga2b	112.6	4	3	5	3	3	0.928	0.813	0.912	0.953	1.342	1.133	0.844	1.189	1.408	1.292	0.0814734
D4A817	Histone H2B OS=Rattus norvegicus OX=10116 GN=Hist2h2be PE=3 SV=3	Hist2h2be	14	52	7	33	1	2
M0R5H1	Enhancer trap locus 4 OS=Rattus norvegicus OX=10116 GN=Etl4 PE=1 SV=2	Etl4	214.5	5	8	9	8	8	1.002	1.072	1.062	0.97	0.982	0.991	1.01	1.021	1.011	0.938	0.045607
D4A8Q2	Kinase non-catalytic C-lobe domain-containing 1 OS=Rattus norvegicus OX=10116 GN=Kndc1 PE=1 SV=3	Kndc1	191.4	1	3	3	3	3	1.002	0.991	1.03	1.014	0.997	0.977	0.98	0.964	0.983	0.988	0.500585
A0A0G2JVW1	Insulin-like growth factor-binding protein 5 OS=Rattus norvegicus OX=10116 GN=Igfbp5 PE=4 SV=1	Igfbp5	30.3	7	2	4	2	2	1.003	0.918	1.049	0.952	0.992	1.105	1.114	1.16	1.041	1.027	0.685902
A0A0G2JSU3	Protein SET OS=Rattus norvegicus OX=10116 GN=Set PE=1 SV=1	Set	33.4	12	3	8	3	3	0.889	0.892	0.886	1.082	1.044	1.243	1.191	1.149	0.965	1.263	0.0123042
D4AC16	TBC1 domain family member 1 OS=Rattus norvegicus OX=10116 GN=Tbc1d1 PE=1 SV=1	Tbc1d1	142.2	1	1	1	1	1	1.066	1.064	0.976	1.002	0.974	0.934	0.959	0.932	0.972	0.937	0.142525
D4A051	Integrin alpha-7 OS=Rattus norvegicus OX=10116 GN=Itga7 PE=3 SV=2	Itga7	126.2	4	4	6	4	4	1.005	0.911	1.062	1.06	1.028	0.91	0.885	0.858	0.969	1.007	0.924228
G3V7X3	NCK adaptor protein 1 OS=Rattus norvegicus OX=10116 GN=Nck1 PE=1 SV=3	Nck1	42.3	9	3	4	3	3	0.979	1.034	0.939	1.006	0.961	1.112	1.157	1.105	0.955	1.043	0.468951
D3ZU22	60S ribosomal protein L7a OS=Rattus norvegicus OX=10116 GN=LOC108349606 PE=3 SV=1	LOC108349606	30	21	5	11	5	5	1.023	1.017	1.026	1.024	1.007	0.993	0.986	0.97	0.983	0.986	0.208484
A0A0G2K3N1	Golgi brefeldin A-resistant guanine nucleotide exchange factor 1 OS=Rattus norvegicus OX=10116 GN=Gbf1 PE=1 SV=1	Gbf1	205.2	3	5	9	5	5	0.95	0.927	0.94	0.977	1.03	1.123	1.09	1.149	1.054	1.111	0.065511
A0A0G2K613	Uncharacterized protein OS=Rattus norvegicus OX=10116 PE=3 SV=1	--	19.8	15	3	6	3	3	1.059	1.162	0.993	0.937	0.984	0.912	0.927	0.973	1.05	0.881	0.0700701
F1M4I4	Vacuolar protein sorting-associated protein 51 homolog OS=Rattus norvegicus OX=10116 GN=Vps51 PE=1 SV=2	Vps51	86	5	3	13	3	3	1.007	0.986	1.045	0.982	0.992	1.022	1.03	1.041	1.01	0.986	0.54375
D3ZEY0	Coiled-coil domain-containing 141 OS=Rattus norvegicus OX=10116 GN=Ccdc141 PE=1 SV=2	Ccdc141	173.4	1	1	2	1	1	1	1.013	1.019	1.099	1.023	0.862	0.843	0.784	0.931	0.984	0.785499
D3ZC15	Capping protein regulator and myosin 1 linker 2 OS=Rattus norvegicus OX=10116 GN=Carmil2 PE=1 SV=2	Carmil2	148.3	5	4	5	4	4	1.066	1.042	1.042	1.07	0.893	0.944	1.058	0.883	0.835	0.923	0.198711
A0A0G2K9N3	RNA helicase OS=Rattus norvegicus OX=10116 GN=Ddx3 PE=1 SV=1	Ddx3	73	15	8	29	1	1	1.026	0.962	0.903	1.002	1.081	1.053	0.974	1.051	1.079	1.085	0.128858
A0A1W2Q6C2	ADAM metallopeptidase domain 11 OS=Rattus norvegicus OX=10116 GN=Adam11 PE=4 SV=1	Adam11	84.8	5	3	7	2	2	1.001	0.818	1.03	1.063	1.011	0.951	0.941	0.895	0.951	1.062	0.464873
D3ZUX2	Glycosyltransferase 1 domain-containing 1 OS=Rattus norvegicus OX=10116 GN=Glt1d1 PE=1 SV=1	Glt1d1	38.5	3	1	2	1	1	1.039	0.977	1.04	0.988	1.005	0.966	0.961	0.978	1.017	0.968	0.247688
D3ZBS2	Inter-alpha-trypsin inhibitor heavy chain H3 OS=Rattus norvegicus OX=10116 GN=Itih3 PE=1 SV=3	Itih3	99	9	6	21	6	6	0.808	0.798	0.81	1.124	1.076	1.358	1.263	1.208	0.957	1.473	0.00594451
F1M1W4	Nedd4 family-interacting protein 2 OS=Rattus norvegicus OX=10116 GN=Ndfip2 PE=4 SV=2	Ndfip2	36.3	3	1	1	1	1	0.793	0.947	1.043	1.075	1.157	1.01	0.873	0.94	1.076	1.165	0.152771
A0A0G2K9Y0	Immunoglobulin heavy constant mu OS=Rattus norvegicus OX=10116 GN=Ighm PE=4 SV=1	Ighm	51.6	22	8	43	4	5	0.878	0.743	0.837	0.811	1.049	1.878	1.79	2.316	1.293	1.521	0.230545
A0A0G2K730	tRNA pseudouridine synthase OS=Rattus norvegicus OX=10116 GN=Pusl1 PE=1 SV=1	Pusl1	32.1	4	1	1	1	1	0.891	1.026	0.97	1.069	1.04	1.027	0.987	0.961	0.973	1.086	0.119592
F1LUY5	Tetratricopeptide repeat domain 7B OS=Rattus norvegicus OX=10116 GN=Ttc7b PE=1 SV=3	Ttc7b	64.5	14	6	8	6	6	1.022	0.949	1.029	1.042	1.048	0.92	0.878	0.883	1.006	1.003	0.966657
F1LMR7	Dipeptidyl aminopeptidase-like protein 6 OS=Rattus norvegicus OX=10116 GN=Dpp6 PE=1 SV=2	Dpp6	91.2	9	6	12	5	6	1.045	1.068	1.01	1.042	0.966	0.865	0.895	0.831	0.928	0.92	0.201934
D3ZCT5	Phosphatase domain-containing, paladin 1 OS=Rattus norvegicus OX=10116 GN=Pald1 PE=1 SV=1	Pald1	96.8	1	1	2	1	1	1.01	0.959	0.996	1.041	1.027	0.986	0.96	0.947	0.987	1.03	0.259128
D4A4P8	Protein tweety homolog OS=Rattus norvegicus OX=10116 GN=Ttyh2 PE=1 SV=2	Ttyh2	62.5	4	2	8	2	2	0.949	0.911	0.945	1.007	1.025	1.187	1.158	1.179	1.018	1.148	0.0657045
A0A0G2JWK6	APC membrane recruitment protein 2 OS=Rattus norvegicus OX=10116 GN=Amer2 PE=1 SV=1	Amer2	53.7	3	1	2	1	1	1.067	1.113	1.182	0.905	0.922	0.81	0.879	0.895	1.019	0.784	0.00829978
F1M403	Ubiquitin-conjugating enzyme E2O OS=Rattus norvegicus OX=10116 GN=Ube2o PE=1 SV=2	Ube2o	125.2	25	21	45	21	21	1.014	1.029	1.045	0.959	0.971	0.954	0.982	0.995	1.013	0.934	0.00254129
A0A0G2KA92	DNA helicase OS=Rattus norvegicus OX=10116 GN=Chd2 PE=1 SV=1	Chd2	212.5	1	2	2	2	2	0.83	0.976	0.905	1.085	1.04	1.198	1.152	1.104	0.958	1.226	0.0314857
F1LNM0	Disks large homolog 1 OS=Rattus norvegicus OX=10116 GN=Dlg1 PE=1 SV=1	Dlg1	100.5	12	10	17	7	10	0.987	0.946	1.024	1.024	0.992	1.003	1.012	0.979	0.968	1.021	0.439546
E9PU11	YTH N(6)-methyladenosine RNA-binding protein 2 OS=Rattus norvegicus OX=10116 GN=Ythdf2 PE=1 SV=3	Ythdf2	62.7	4	2	3	2	2	1.045	0.982	1.028	0.966	0.975	1.066	1.093	1.104	1.009	0.984	0.67489
D4A6P3	Shootin-1 OS=Rattus norvegicus OX=10116 GN=Shtn1 PE=1 SV=3	Shtn1	71.4	3	2	2	2	2	0.903	0.992	0.97	1.047	1.123	0.988	0.88	0.944	1.073	1.102	0.106533
A0A0A6YYM0	Long-chain-fatty-acid--CoA ligase 6 OS=Rattus norvegicus OX=10116 GN=Acsl6 PE=1 SV=2	Acsl6	80.9	33	18	62	18	18	1.055	1.046	1.04	0.976	0.978	0.894	0.914	0.916	1.002	0.907	0.0298059
M0R9L3	Sorting nexin OS=Rattus norvegicus OX=10116 GN=Snx9 PE=1 SV=2	Snx9	66	2	1	2	1	1	1.052	1.036	0.894	0.872	1.06	1.109	1.046	1.272	1.216	1.02	0.860343
D3ZZK3	Receptor protein-tyrosine kinase OS=Rattus norvegicus OX=10116 GN=Epha4 PE=4 SV=1	Epha4	109.8	2	2	2	2	2	1.02	0.986	1.018	1.048	1.004	0.94	0.937	0.897	0.957	0.989	0.748246
A0A0G2K210	Fibroblast growth factor receptor OS=Rattus norvegicus OX=10116 GN=Fgfr3 PE=1 SV=1	Fgfr3	88.1	1	1	2	1	1	0.984	1.031	0.993	1.033	0.984	0.993	1.009	0.961	0.953	1.001	0.976541
A0A0G2QC35	Ubiquitin-specific peptidase 12 OS=Rattus norvegicus OX=10116 GN=Usp12 PE=4 SV=1	Usp12	41.1	7	2	3	1	1	0.922	1.024	0.997	1.003	1.01	1.065	1.054	1.062	1.007	1.046	0.283517
A0A0H2UHX5	Atriopeptidase OS=Rattus norvegicus OX=10116 GN=Mme PE=3 SV=1	Mme	78.6	1	1	1	1	1
F1M124	Cordon-bleu WH2 repeat protein-like 1 OS=Rattus norvegicus OX=10116 GN=Cobll1 PE=1 SV=2	Cobll1	130.8	2	2	2	2	2	1.066	0.997	1.076	0.921	1.042	0.907	0.87	0.984	1.132	0.914	0.14331
F1LM84	Nidogen-1 OS=Rattus norvegicus OX=10116 GN=Nid1 PE=1 SV=1	Nid1	137	19	18	74	17	18	0.977	0.946	1.054	1.014	1.116	0.904	0.809	0.891	1.101	1.019	0.824337
A0A0G2JX16	Glutamine-rich 1 OS=Rattus norvegicus OX=10116 GN=Qrich1 PE=1 SV=1	Qrich1	86.5	3	2	2	2	2	0.942	0.874	0.911	1.168	1.124	1.011	0.9	0.866	0.962	1.211	0.0169732
F1M3F8	Calcium/calmodulin-dependent protein kinase OS=Rattus norvegicus OX=10116 GN=Camk2g PE=1 SV=3	Camk2g	59.1	12	6	24	1	1	0.827	1.106	0.97	0.984	1.064	1.072	1.007	1.088	1.081	1.075	0.425446
A0A0G2K6H5	Craniofacial development protein 1 OS=Rattus norvegicus OX=10116 GN=Cfdp1 PE=1 SV=1	Cfdp1	31.3	8	2	3	2	2	0.982	0.97	1.008	0.996	0.902	1.165	1.292	1.169	0.905	1.035	0.722226
A0A0G2JWH4	1-acyl-sn-glycerol-3-phosphate acyltransferase delta OS=Rattus norvegicus OX=10116 GN=Agpat4 PE=3 SV=1	Agpat4	47.9	13	5	17	5	5	1.048	1.059	1.064	0.917	0.974	0.966	0.992	1.053	1.062	0.901	0.00572292
D3ZL21	Non-specific serine/threonine protein kinase OS=Rattus norvegicus OX=10116 GN=LOC685619 PE=3 SV=3	LOC685619	28.8	12	3	7	3	3	1.034	0.918	1.03	1.018	1.031	0.993	0.963	0.975	1.013	1.02	0.627217
A0A0G2K1S6	Malic enzyme OS=Rattus norvegicus OX=10116 GN=Me1 PE=1 SV=1	Me1	63.8	28	12	67	12	12	1.061	1.055	1.021	1.014	0.933	0.917	0.983	0.904	0.92	0.913	0.0507643
A0A1W2Q689	SPT5 homolog, DSIF elongation factor subunit (Fragment) OS=Rattus norvegicus OX=10116 GN=Supt5h PE=1 SV=1	Supt5h	56.7	7	3	5	3	3	0.945	0.908	0.969	1.104	1.008	1.094	1.086	0.991	0.913	1.136	0.0212671
A0A0G2K103	Serine palmitoyltransferase 2 OS=Rattus norvegicus OX=10116 GN=Sptlc2 PE=1 SV=1	Sptlc2	58.4	5	2	2	2	2	0.847	0.904	0.9	0.972	1.135	1.279	1.127	1.316	1.168	1.277	0.0438279
M0RCH6	Uncharacterized protein OS=Rattus norvegicus OX=10116 GN=Chmp4b PE=1 SV=2	Chmp4b	24.8	23	4	11	1	1	1.057	1.034	1.004	0.974	0.975	0.971	0.996	0.997	1.001	0.943	0.0178756
A0A0G2JVW3	Ankyrin repeat domain 17 OS=Rattus norvegicus OX=10116 GN=Ankrd17 PE=1 SV=1	Ankrd17	267.1	0	1	1	1	1	0.942	0.991	0.894	1.051	1.062	1.089	1.025	1.036	1.01	1.133	0.016505
A0A140UHY2	Cyclin-dependent kinase 16 OS=Rattus norvegicus OX=10116 GN=Cdk16 PE=1 SV=1	Cdk16	52.7	7	2	3	2	2	1.086	1.018	1.018	1.018	0.929	0.944	1.016	0.926	0.912	0.926	0.0952942
F1M2I5	Opioid-binding protein/cell adhesion molecule OS=Rattus norvegicus OX=10116 GN=Opcml PE=4 SV=3	Opcml	32.2	17	4	15	3	3	1.004	1.024	1.026	1.052	0.97	0.938	0.967	0.892	0.923	0.969	0.404089
X1WI37	40S ribosomal protein S4 OS=Rattus norvegicus OX=10116 GN=Rps4x PE=1 SV=1	Rps4x	29.4	27	6	13	6	6	0.958	0.931	0.94	1.041	1.047	1.127	1.076	1.083	1.006	1.136	0.00908418
D4A652	Zinc finger CCCH domain-containing protein 14 OS=Rattus norvegicus OX=10116 GN=Zc3h14 PE=1 SV=3	Zc3h14	82.5	2	1	2	1	1	1.058	0.96	0.956	1.004	1.002	1.042	1.04	1.038	0.998	1.025	0.511698
A0A0G2K590	Spastin OS=Rattus norvegicus OX=10116 GN=Spast PE=1 SV=1	Spast	57.8	14	6	10	6	6	0.96	0.966	0.95	1.02	1.038	1.12	1.079	1.098	1.017	1.105	0.0272402
F1M287	SLIT-ROBO Rho GTPase-activating protein 1 OS=Rattus norvegicus OX=10116 GN=Srgap1 PE=1 SV=2	Srgap1	124	5	5	8	2	3	1.019	0.952	0.94	1.026	0.972	1.114	1.146	1.087	0.948	1.069	0.233109
F7EPH4	Inorganic diphosphatase OS=Rattus norvegicus OX=10116 GN=Ppa1 PE=1 SV=1	Ppa1	32.8	26	5	10	5	5	0.983	1.007	0.998	0.997	1.018	1.009	0.991	1.012	1.021	1.012	0.265727
A0A0H2UI27	Septin OS=Rattus norvegicus OX=10116 GN=Sept10 PE=1 SV=1	Sept10	51.9	4	2	2	1	1	1.074	1.084	1.056	0.922	0.977	0.894	0.915	0.97	1.06	0.869	0.00652346
F1MAA3	Serine/threonine-protein phosphatase 2A 56 kDa regulatory subunit OS=Rattus norvegicus OX=10116 GN=Ppp2r5d PE=1 SV=2	Ppp2r5d	69.1	20	10	18	8	10	1.035	1.012	1.037	0.997	1.016	0.899	0.885	0.902	1.019	0.944	0.204762
D3ZQ30	Telomere length regulation protein TEL2 homolog OS=Rattus norvegicus OX=10116 GN=Telo2 PE=1 SV=1	Telo2	93	3	2	2	2	2	0.85	1.082	0.944	1.026	1.039	1.083	1.042	1.056	1.013	1.095	0.256074
A0A0G2K8K0	Splicing factor proline and glutamine-rich OS=Rattus norvegicus OX=10116 GN=Sfpq PE=1 SV=1	Sfpq	75	7	4	12	4	4	1.036	0.992	1.004	0.992	1.01	1.063	1.053	1.071	1.017	1.011	0.687611
D3ZJF9	Alpha-galactosidase OS=Rattus norvegicus OX=10116 GN=Gla PE=1 SV=2	Gla	47.5	3	1	2	1	1	1.148	0.971	0.912	1.065	0.922	1.001	1.086	0.94	0.866	0.986	0.89558
F1LQX9	Nuclear protein localization protein 4 homolog OS=Rattus norvegicus OX=10116 GN=Nploc4 PE=1 SV=3	Nploc4	68.1	10	6	10	6	6	0.942	0.964	0.968	1.014	1.022	1.052	1.029	1.038	1.008	1.074	0.00691164
A0A0G2K382	Misshapen-like kinase 1 OS=Rattus norvegicus OX=10116 GN=Mink1 PE=1 SV=1	Mink1	149.8	2	3	5	2	2	1.016	1.08	1.074	0.929	1.044	0.865	0.829	0.931	1.123	0.895	0.123393
A0A0G2K1P1	Phosphatidylinositol-3-phosphate phosphatase OS=Rattus norvegicus OX=10116 GN=Mtmr7 PE=1 SV=1	Mtmr7	75.8	4	2	3	2	2	1.02	1.046	1.07	0.972	1.027	0.875	0.852	0.9	1.057	0.916	0.142524
A0A0H2UHQ9	Synaptopodin OS=Rattus norvegicus OX=10116 GN=Synpo PE=1 SV=1	Synpo	103.1	2	1	2	1	1	1.027	0.889	1.06	0.943	1.051	1.049	0.998	1.112	1.115	1.023	0.731672
D4A2D3	RCR-type E3 ubiquitin transferase OS=Rattus norvegicus OX=10116 GN=Mycbp2 PE=1 SV=3	Mycbp2	498.6	2	8	13	8	8	0.987	0.949	1.035	0.993	0.975	1.118	1.147	1.126	0.982	1.039	0.500685
F1M8A4	PTPRF-interacting protein alpha 2 OS=Rattus norvegicus OX=10116 GN=Ppfia2 PE=1 SV=2	Ppfia2	131.3	5	5	9	2	3	0.886	0.841	0.947	0.96	1.196	1.204	1.007	1.255	1.246	1.257	0.0521616
F1LU27	Focadhesin OS=Rattus norvegicus OX=10116 GN=Focad PE=1 SV=2	Focad	198.3	2	4	7	4	4	0.908	1	1.094	1.014	1.043	1.002	0.96	0.988	1.029	1.019	0.715588
D3ZXK4	Abhydrolase domain-containing 11 OS=Rattus norvegicus OX=10116 GN=Abhd11 PE=1 SV=1	Abhd11	33.2	7	2	9	2	2	0.852	0.988	0.966	1.16	1.037	1.024	0.988	0.884	0.894	1.148	0.0849891
A0A0A0MY13	Probable G-protein-coupled receptor 158 OS=Rattus norvegicus OX=10116 GN=Gpr158 PE=1 SV=1	Gpr158	134.8	5	3	6	3	3	0.925	1.009	1.011	1.024	0.949	1.047	1.103	1.022	0.927	1.025	0.579966
D4A105	Transmembrane protein 63B OS=Rattus norvegicus OX=10116 GN=Tmem63b PE=1 SV=2	Tmem63b	94.7	3	2	3	2	2	0.857	0.936	0.999	0.985	1.098	1.152	1.049	1.169	1.114	1.159	0.0836693
A0A0G2JYG5	Unconventional myosin-IXb OS=Rattus norvegicus OX=10116 GN=Myo9b PE=1 SV=1	Myo9b	229.1	0	1	1	1	1	1.042	0.861	1.011	1.126	0.892	1.092	1.224	0.97	0.792	1.067	0.537691
F1LR36	Transcription elongation factor spt6 OS=Rattus norvegicus OX=10116 GN=Supt6h PE=1 SV=2	Supt6h	198.9	1	1	1	1	1	1.099	1.027	1.022	1.109	0.9	0.854	0.949	0.77	0.812	0.909	0.292049
A0A0G2JYU6	Formin-like 1 OS=Rattus norvegicus OX=10116 GN=Fmnl1 PE=1 SV=1	Fmnl1	122.7	9	8	16	6	6	0.915	0.948	0.894	0.932	0.915	1.4	1.531	1.502	0.981	1.178	0.361831
A0A0G2K191	Tubulin-folding cofactor E OS=Rattus norvegicus OX=10116 GN=Tbce PE=1 SV=1	Tbce	62.4	11	6	10	6	6	0.99	1.036	0.996	0.992	0.986	1.025	1.039	1.033	0.994	0.994	0.754431
D3ZDC7	Zinc finger FYVE domain-containing protein OS=Rattus norvegicus OX=10116 GN=Zfyve9 PE=1 SV=3	Zfyve9	152.3	1	1	2	1	1	0.987	0.945	1.098	1.13	0.845	1.012	1.198	0.896	0.748	0.986	0.849519
F1M062	La ribonucleoprotein 1, translational regulator OS=Rattus norvegicus OX=10116 GN=Larp1 PE=1 SV=3	Larp1	106.9	8	8	17	8	8	1.066	1.012	1.015	0.986	0.968	1.015	1.049	1.029	0.981	0.96	0.13423
A0A0G2JWK7	Transgelin OS=Rattus norvegicus OX=10116 GN=Tagln PE=1 SV=1	Tagln	23.3	60	11	43	10	11	1.009	1.029	1.012	1.055	1.034	0.834	0.807	0.791	0.98	0.958	0.559305
A0A0G2KB18	Protein tyrosine phosphatase domain-containing 1 OS=Rattus norvegicus OX=10116 GN=Ptpdc1 PE=1 SV=1	Ptpdc1	89.3	4	4	5	4	4	0.93	0.95	0.927	1.102	1.081	1.028	0.951	0.933	0.98	1.144	0.0037271
A0A0U1RRZ2	Translation initiation factor eIF-2B subunit alpha OS=Rattus norvegicus OX=10116 GN=Eif2b1 PE=1 SV=1	Eif2b1	33.7	10	3	4	3	3	0.932	0.95	1.012	1.03	0.956	1.134	1.186	1.101	0.928	1.078	0.255518
A0A0G2KAW5	USP1-associated factor 1 OS=Rattus norvegicus OX=10116 GN=Wdr48 PE=1 SV=1	Wdr48	77.5	10	5	8	5	5	0.96	1.004	1.016	1.048	1.003	1.008	1.005	0.962	0.958	1.027	0.301239
A0A0G2K1V0	Tissue-type plasminogen activator-like OS=Rattus norvegicus OX=10116 GN=LOC100910418 PE=4 SV=1	LOC100910418	34.8	7	2	2	2	2	0.919	0.874	0.877	1.104	1.142	1.118	0.979	1.013	1.034	1.26	0.000259936
A0A0G2K278	Glutathione peroxidase OS=Rattus norvegicus OX=10116 GN=Gpx2 PE=1 SV=1	Gpx2	21.8	18	3	4	3	3	0.882	0.918	0.951	1.242	1.074	0.961	0.895	0.774	0.865	1.191	0.0931239
A0A140TA89	Glycine amidinotransferase OS=Rattus norvegicus OX=10116 GN=Gatm PE=1 SV=1	Gatm	52.1	18	6	24	6	6	0.9	0.922	0.86	1.094	1.059	1.217	1.149	1.112	0.968	1.257	0.00827238
M0R5Y8	60S ribosomal protein L9 OS=Rattus norvegicus OX=10116 PE=3 SV=2	--	22.6	11	2	3	2	2	0.976	0.883	0.902	0.983	1.035	1.254	1.211	1.275	1.053	1.185	0.108218
A0A0G2K1B4	Rab-3A-interacting protein OS=Rattus norvegicus OX=10116 GN=Rab3ip PE=1 SV=1	Rab3ip	49	2	1	1	1	1	1.227	0.727	0.886	1.156	0.857	1.18	1.377	1.021	0.741	1.124	0.518009
M0RBF8	Exocyst complex component Sec8 OS=Rattus norvegicus OX=10116 GN=Exoc4 PE=1 SV=2	Exoc4	110.3	12	10	22	10	10	1.005	1.005	1.009	0.989	1.018	0.997	0.979	1.008	1.029	0.995	0.592986
A0A0G2K4X1	RT1 class Ia, locus A1 OS=Rattus norvegicus OX=10116 GN=RT1-A1 PE=1 SV=1	RT1-A1	40	10	3	7	2	3	0.934	0.91	1.038	1.14	1.066	0.934	0.877	0.82	0.935	1.09	0.302606
A0A0G2KBA5	Purkinje cell protein 4-like 1 OS=Rattus norvegicus OX=10116 GN=Pcp4l1 PE=1 SV=1	Pcp4l1	7.5	12	1	2	1	1	1.209	1.183	1.091	0.885	0.812	0.816	1.005	0.922	0.918	0.722	0.00146725
F1M9V4	DUF4592 domain-containing protein OS=Rattus norvegicus OX=10116 GN=RGD1561445 PE=1 SV=3	RGD1561445	165.7	1	1	1	1	1	0.728	0.759	0.861	0.901	0.988	1.82	1.842	2.02	1.097	1.58	0.145401
F1LRN8	HECT-type E3 ubiquitin transferase OS=Rattus norvegicus OX=10116 GN=Nedd4l PE=1 SV=3	Nedd4l	110.7	8	6	8	5	5	1.033	0.99	0.985	1.003	1.027	0.96	0.935	0.957	1.024	0.994	0.816451
M0RDX2	Amyloid-like protein 2 OS=Rattus norvegicus OX=10116 GN=Aplp2 PE=1 SV=2	Aplp2	81.9	3	1	1	1	1	0.972	0.985	1.053	1.04	0.997	0.97	0.973	0.933	0.959	0.999	0.981462
F1LNY3	Neural cell adhesion molecule 1 OS=Rattus norvegicus OX=10116 GN=Ncam1 PE=1 SV=2	Ncam1	92.7	28	18	126	3	3	0.995	1.079	1.021	1.005	1.006	0.967	0.962	0.962	1	0.962	0.233872
A0A0G2K9F2	NFACT-R_1 domain-containing protein OS=Rattus norvegicus OX=10116 PE=1 SV=1	--	89.5	4	3	3	3	3	0.989	0.916	1.102	0.99	0.967	1.076	1.113	1.087	0.977	1.009	0.875759
D3ZHG3	Protein tyrosine kinase 7 OS=Rattus norvegicus OX=10116 GN=Ptk7 PE=3 SV=3	Ptk7	86.2	5	3	3	3	3	0.852	0.738	0.764	1.077	1.357	1.264	0.931	1.173	1.26	1.571	0.00515705
F1M392	LIM and calponin homology domains 1 OS=Rattus norvegicus OX=10116 GN=Limch1 PE=1 SV=2	Limch1	121.4	15	13	21	13	13	1.09	0.958	0.999	1.003	0.97	0.953	0.982	0.95	0.967	0.96	0.390804
F1LPX0	Mitochondrial intermediate peptidase OS=Rattus norvegicus OX=10116 GN=Mipep PE=1 SV=1	Mipep	80.6	4	3	6	3	3	0.95	0.99	1.002	1.067	0.963	1.015	1.054	0.951	0.903	1.035	0.372938
A0A0H2UHE5	Protein-serine/threonine phosphatase OS=Rattus norvegicus OX=10116 GN=Ppm1a PE=1 SV=1	Ppm1a	53.4	20	8	23	7	9	0.99	1.021	0.991	0.982	1.063	0.943	0.887	0.96	1.082	0.995	0.881437
F1LQZ3	Kinesin-like protein OS=Rattus norvegicus OX=10116 GN=Kif3a PE=1 SV=2	Kif3a	80.2	12	7	15	6	7	0.974	1.007	1.013	0.994	0.981	1.026	1.046	1.033	0.987	1.002	0.904585
A0A0H2UI26	Metalloreductase STEAP3 OS=Rattus norvegicus OX=10116 GN=Steap3 PE=1 SV=1	Steap3	55.6	8	3	3	3	3	0.855	0.98	0.969	1.051	0.99	1.184	1.197	1.126	0.941	1.15	0.111967
D4A9N5	Tripartite motif-containing 25 OS=Rattus norvegicus OX=10116 GN=Trim25 PE=1 SV=3	Trim25	71.9	11	5	10	5	5	0.885	0.956	0.956	1.124	1.013	1.051	1.038	0.935	0.902	1.14	0.030604
A0A0A0MXX1	A-kinase anchor protein 7 isoforms delta and gamma OS=Rattus norvegicus OX=10116 GN=Akap7 PE=4 SV=1	Akap7	39.3	6	2	3	2	2	0.981	1.066	0.95	1.019	1.036	0.966	0.933	0.948	1.016	1.008	0.839268
A0A0G2K648	WD repeat-containing protein 61 OS=Rattus norvegicus OX=10116 GN=Wdr61 PE=1 SV=1	Wdr61	32.5	12	3	8	3	3	1.056	0.963	0.993	0.999	0.994	1.006	1.013	1.007	0.994	0.996	0.901569
M0R6E0	Phospholipid-transporting ATPase OS=Rattus norvegicus OX=10116 GN=Atp9a PE=1 SV=2	Atp9a	90.8	8	5	6	4	5	1.012	1.057	1	0.968	0.963	1.034	1.073	1.068	0.995	0.966	0.289033
F1LPG2	Dedicator of cytokinesis 8 OS=Rattus norvegicus OX=10116 GN=Dock8 PE=1 SV=2	Dock8	238.8	0	1	1	1	1	0.919	0.867	0.823	1.08	0.983	1.37	1.394	1.269	0.91	1.316	0.0627438
A0A0G2JTG1	10 kDa heat shock protein, mitochondrial OS=Rattus norvegicus OX=10116 GN=Hspe1 PE=1 SV=1	Hspe1	9.4	56	5	29	5	5	1.06	1.043	1.055	0.96	0.989	0.894	0.904	0.931	1.03	0.9	0.0250844
D3ZWP8	Leucine-rich repeat-containing 58 OS=Rattus norvegicus OX=10116 GN=Lrrc58 PE=4 SV=3	Lrrc58	40.1	4	1	1	1	1	1.009	0.833	1.02	1.044	1.123	0.996	0.887	0.954	1.076	1.105	0.238785
D3ZUD8	Transmembrane 9 superfamily member OS=Rattus norvegicus OX=10116 GN=Tm9sf3 PE=1 SV=2	Tm9sf3	69.9	5	3	3	3	3	1.096	0.834	0.946	1.095	1.063	1.082	1.018	0.988	0.971	1.127	0.189612
A0A0G2K472	Cytoplasmic FMR1-interacting protein OS=Rattus norvegicus OX=10116 GN=Cyfip1 PE=1 SV=1	Cyfip1	144.8	7	9	17	1	1	1.001	0.938	1.031	0.842	1.095	1.112	1.016	1.321	1.3	1.027	0.84935
D4A2W9	SAM and HD domain-containing deoxynucleoside triphosphate triphosphohydrolase 1 OS=Rattus norvegicus OX=10116 GN=Samhd1 PE=1 SV=3	Samhd1	66.6	3	2	2	2	2	0.959	0.997	0.96	1.05	0.974	1.083	1.112	1.031	0.927	1.066	0.139214
F7F2F3	Heat shock 70 kDa protein 4L OS=Rattus norvegicus OX=10116 GN=Hspa4l PE=1 SV=1	Hspa4l	114.2	32	28	90	26	26	1.041	1.075	1.044	0.974	0.967	0.911	0.942	0.935	0.993	0.903	0.0119701
A0A0G2K2J9	MIA SH3 domain ER export factor 2 OS=Rattus norvegicus OX=10116 GN=Mia2 PE=1 SV=1	Mia2	91	4	3	5	3	3	0.971	0.963	0.989	0.986	1.064	0.983	0.924	0.997	1.079	1.038	0.250729
D3ZC54	Ig-like domain-containing protein OS=Rattus norvegicus OX=10116 PE=1 SV=2	--	13.1	11	1	1	1	1	0.908	0.793	0.917	0.659	1.262	1.501	1.189	2.278	1.915	1.307	0.451733
D3ZDX5	Plexin B1 OS=Rattus norvegicus OX=10116 GN=Plxnb1 PE=1 SV=1	Plxnb1	231.7	8	13	15	13	13	1.041	1.065	1.016	1.04	0.988	0.844	0.854	0.812	0.95	0.92	0.246629
A0A0G2JX05	Uridine-cytidine kinase OS=Rattus norvegicus OX=10116 GN=Uck2 PE=3 SV=1	Uck2	29.7	4	1	1	1	1	0.848	0.814	0.961	0.944	1.067	1.404	1.316	1.487	1.13	1.302	0.11901
A0A1W2Q6Q2	Serine/threonine-protein kinase DCLK1 OS=Rattus norvegicus OX=10116 GN=Dclk1 PE=1 SV=1	Dclk1	82	14	9	15	9	9	1.024	1.002	0.983	0.994	0.942	1.068	1.133	1.074	0.949	0.998	0.944165
A0A0G2JYJ1	Growth factor receptor-bound protein 10 OS=Rattus norvegicus OX=10116 GN=Grb10 PE=3 SV=1	Grb10	72.2	5	3	4	3	3	1.04	1	1.019	0.939	0.895	1.124	1.256	1.198	0.953	0.967	0.614285
A0A0G2K542	UTP--glucose-1-phosphate uridylyltransferase OS=Rattus norvegicus OX=10116 GN=Ugp2 PE=1 SV=1	Ugp2	56.9	28	12	66	12	12	0.988	1.034	1.01	1	0.994	0.984	0.99	0.984	0.994	0.982	0.270747
D3ZB81	ADP/ATP translocase OS=Rattus norvegicus OX=10116 GN=Slc25a31 PE=3 SV=3	Slc25a31	35.2	7	2	3	1	1	1.05	1.032	0.922	0.984	1.056	0.975	0.923	0.991	1.073	1.004	0.927309
F1M8K0	Alpha-dystroglycan OS=Rattus norvegicus OX=10116 GN=Dag1 PE=1 SV=1	Dag1	96.6	2	2	3	2	2	1.051	1.041	1.049	1.131	0.98	0.757	0.772	0.669	0.866	0.913	0.424428
A0A096MK15	Nebulin OS=Rattus norvegicus OX=10116 GN=Neb PE=1 SV=1	Neb	771.6	4	23	33	22	23	1.073	0.988	1.019	0.875	1.051	1.005	0.956	1.149	1.201	0.952	0.436331
A0A0G2K0L0	3'-phosphoadenosine-5'-phosphosulfate synthase OS=Rattus norvegicus OX=10116 GN=Papss1 PE=1 SV=1	Papss1	70.5	4	3	5	3	3	1.023	1.061	1.081	0.954	0.985	0.967	0.982	1.014	1.032	0.918	0.0102886
A0A0H2UHF9	Actin-binding LIM protein 2 OS=Rattus norvegicus OX=10116 GN=Ablim2 PE=1 SV=1	Ablim2	63.8	16	8	17	8	8	1.035	1.078	1.055	0.988	0.942	0.942	1.001	0.953	0.952	0.907	0.00766385
D4AE17	Mitogen-activated protein kinase kinase kinase 20 OS=Rattus norvegicus OX=10116 GN=Map3k20 PE=1 SV=1	Map3k20	51.3	3	1	1	1	1
E9PT22	Uncharacterized protein OS=Rattus norvegicus OX=10116 GN=Inf2 PE=1 SV=3	Inf2	136.4	3	3	4	3	3	0.97	1.043	0.992	0.979	0.959	1.041	1.086	1.063	0.98	0.991	0.800117
F1LXD8	Elastin microfibril interfacer 2 OS=Rattus norvegicus OX=10116 GN=Emilin2 PE=4 SV=3	Emilin2	117.1	3	2	2	2	2	1.118	0.976	1.026	1.04	1.002	0.85	0.848	0.817	0.964	0.927	0.348525
A0A0G2K6S9	Myosin-11 OS=Rattus norvegicus OX=10116 GN=Myh11 PE=1 SV=1	Myh11	227.9	23	42	115	27	32	1.01	1.023	1.068	0.964	1.054	0.885	0.84	0.919	1.094	0.936	0.268921
A0A0G2JUK2	LSM14A mRNA-processing body assembly factor OS=Rattus norvegicus OX=10116 GN=Lsm14a PE=1 SV=1	Lsm14a	50.6	3	1	1	1	1
A0A0G2K0I1	Spermatogenesis-associated 5 OS=Rattus norvegicus OX=10116 GN=Spata5 PE=1 SV=1	Spata5	91.3	2	2	2	1	1	0.928	1.003	1.102	1.195	0.893	0.894	1.001	0.748	0.747	0.983	0.835332
A0A0G2JWK2	Methyl-CpG-binding protein 2 OS=Rattus norvegicus OX=10116 GN=Mecp2 PE=1 SV=1	Mecp2	53	10	5	6	5	5	1.101	1.013	0.971	0.958	1.022	1.012	0.99	1.056	1.067	0.97	0.519613
D4A6T9	Non-specific serine/threonine protein kinase OS=Rattus norvegicus OX=10116 GN=Mark4 PE=3 SV=1	Mark4	82.5	6	4	7	2	2	1.048	1.034	1.041	1.003	0.908	0.978	1.077	0.976	0.906	0.925	0.0591068
D3ZT03	UPF2, regulator of nonsense mediated mRNA decay OS=Rattus norvegicus OX=10116 GN=Upf2 PE=1 SV=3	Upf2	148.5	3	4	4	4	4	0.923	0.984	1.082	0.997	0.994	1.022	1.029	1.025	0.996	1.008	0.840971
A0A096P6L6	Teneurin-2 OS=Rattus norvegicus OX=10116 GN=Tenm2 PE=3 SV=2	Tenm2	288.5	1	1	1	1	1	1.043	1.065	0.99	1.004	1.024	0.888	0.867	0.884	1.02	0.941	0.279099
F1M1D5	Tubulin-specific chaperone D OS=Rattus norvegicus OX=10116 GN=Tbcd PE=1 SV=3	Tbcd	133.5	10	9	16	9	9	1.012	0.99	1.012	1.019	0.976	0.968	0.992	0.949	0.957	0.983	0.380299
F1MAK9	Sphingomyelin phosphodiesterase 4 OS=Rattus norvegicus OX=10116 GN=Smpd4 PE=1 SV=3	Smpd4	93.3	2	1	1	1	1	0.923	0.962	0.874	1.056	1.092	1.126	1.031	1.066	1.034	1.187	0.00680306
A0A0G2K872	Cell adhesion molecule 3 OS=Rattus norvegicus OX=10116 GN=Cadm3 PE=1 SV=1	Cadm3	46.6	24	8	40	8	8	1.019	1.032	1.057	1.024	1.008	0.842	0.835	0.823	0.985	0.925	0.267242
A0A0G2K9W1	Ig-like domain-containing protein OS=Rattus norvegicus OX=10116 PE=4 SV=1	--	14.7	10	1	1	1	1	0.885	1.203	0.834	1.038	0.889	1.178	1.325	1.135	0.856	1.063	0.654461
A0A0G2JUU7	Gamma-tubulin complex component OS=Rattus norvegicus OX=10116 GN=Tubgcp3 PE=1 SV=1	Tubgcp3	103	4	3	3	3	3	0.95	0.936	1.087	0.984	1.011	0.954	0.944	0.97	1.027	0.992	0.909724
D4AA31	Prolylcarboxypeptidase OS=Rattus norvegicus OX=10116 GN=Prcp PE=1 SV=1	Prcp	55.5	2	1	1	1	1	1.016	0.929	0.94	1.005	1.004	1.132	1.127	1.126	0.999	1.089	0.159111
D3ZUV9	CCR4-NOT transcription complex, subunit 3 OS=Rattus norvegicus OX=10116 GN=Cnot3 PE=1 SV=2	Cnot3	81.8	2	1	1	1	1	0.95	0.897	1.031	1.046	0.979	1.122	1.146	1.073	0.936	1.093	0.187978
A0A0G2K080	Lysophospholipase D GDPD1 OS=Rattus norvegicus OX=10116 GN=Gdpd1 PE=1 SV=1	Gdpd1	29.3	19	4	11	4	4	1.011	1.014	1.062	0.968	0.934	0.995	1.065	1.028	0.965	0.938	0.058798
A0A0H2UHQ3	Microtubule-associated protein 1S OS=Rattus norvegicus OX=10116 GN=Map1s PE=1 SV=1	Map1s	102.4	7	5	8	5	5	0.96	0.998	1.003	0.999	1.026	1.024	0.998	1.025	1.027	1.03	0.145426
A0A0G2JW97	Scaffold attachment factor B1 OS=Rattus norvegicus OX=10116 GN=Safb PE=1 SV=1	Safb	94.6	9	5	11	5	5	1.008	0.922	1.055	0.982	0.918	1.039	1.133	1.059	0.934	0.985	0.789156
F1M3U4	Gp_dh_N domain-containing protein OS=Rattus norvegicus OX=10116 PE=1 SV=2	--	13	8	1	15	1	1	1.001	1.034	1.016	0.917	0.993	1.048	1.055	1.143	1.083	0.97	0.462792
M0RDG7	Cytokine receptor-like factor 3 OS=Rattus norvegicus OX=10116 GN=Crlf3 PE=1 SV=2	Crlf3	44.2	2	1	2	1	1	0.998	0.937	1.019	0.912	1.021	1.133	1.11	1.242	1.12	1.038	0.641813
M0R7F3	Wiskott-Aldrich syndrome protein family member OS=Rattus norvegicus OX=10116 GN=Wasf3 PE=3 SV=2	Wasf3	54.8	7	3	8	3	3	1.075	1.01	1.102	0.945	0.977	0.779	0.797	0.824	1.034	0.848	0.0870861
D3ZKX8	Family with sequence similarity 169, member A OS=Rattus norvegicus OX=10116 GN=Fam169a PE=1 SV=2	Fam169a	73	6	2	2	2	2	0.956	1.023	1.118	1.076	1.114	0.722	0.647	0.671	1.036	0.94	0.622535
A0A0G2JUA5	AHNAK nucleoprotein OS=Rattus norvegicus OX=10116 GN=Ahnak PE=1 SV=1	Ahnak	580.8	36	75	181	75	75	1.004	0.921	0.969	1.049	1.031	1.02	0.989	0.972	0.983	1.071	0.0580644
M0R6L9	Ferritin OS=Rattus norvegicus OX=10116 PE=3 SV=1	--	20.7	7	1	2	1	1	0.75	0.935	0.86	1.333	0.946	1.218	1.288	0.914	0.71	1.374	0.061762
M0RAR2	ITI_HC_C domain-containing protein OS=Rattus norvegicus OX=10116 PE=4 SV=2	--	52.1	5	2	3	2	2	1.188	0.954	1.07	0.98	1.006	0.809	0.805	0.826	1.026	0.87	0.209318
D4A7H1	Sodium/hydrogen exchanger OS=Rattus norvegicus OX=10116 GN=Slc9a9 PE=1 SV=2	Slc9a9	72	2	1	1	1	1	1.029	0.916	0.967	0.996	0.968	1.149	1.187	1.154	0.972	1.069	0.358841
E9PT82	Striatin-3 OS=Rattus norvegicus OX=10116 GN=Strn3 PE=1 SV=1	Strn3	77.6	6	4	9	3	3	0.919	0.862	1.01	0.979	0.967	1.036	1.071	1.058	0.988	1.068	0.251527
F1M7P1	DDB1- and CUL4-associated factor 13 OS=Rattus norvegicus OX=10116 GN=Dcaf13 PE=1 SV=1	Dcaf13	51.3	4	1	1	1	1	1.033	0.974	0.957	1.088	1.001	0.968	0.967	0.89	0.92	1.031	0.509045
M0RB22	Protein-tyrosine-phosphatase OS=Rattus norvegicus OX=10116 GN=Ptprd PE=1 SV=2	Ptprd	217.1	9	13	21	8	13	0.994	1.037	0.985	0.983	0.976	0.957	0.981	0.974	0.993	0.967	0.132098
D3ZDI5	Rho GTPase-activating protein 12 OS=Rattus norvegicus OX=10116 GN=Arhgap12 PE=1 SV=3	Arhgap12	56.5	3	1	1	1	1	0.951	1.192	0.961	0.979	0.925	1.006	1.088	1.028	0.945	0.938	0.485537
F1M6W1	Fumarylacetoacetase OS=Rattus norvegicus OX=10116 GN=Fah PE=1 SV=3	Fah	46.2	18	6	12	6	6	0.98	1.016	0.986	0.962	1.031	1.046	1.014	1.086	1.071	1.019	0.548929
A0A096MJI4	GRB10-interacting GYF protein 2 (Fragment) OS=Rattus norvegicus OX=10116 GN=Gigyf2 PE=1 SV=1	Gigyf2	64.1	4	2	2	2	2	1.084	1.026	0.972	0.882	0.951	1.104	1.161	1.252	1.079	0.953	0.519198
A0A0G2KAB9	Autophagy protein 5 OS=Rattus norvegicus OX=10116 GN=Atg5 PE=1 SV=1	Atg5	28.7	9	2	2	2	2	1.073	1.022	0.995	0.957	1.072	0.894	0.833	0.934	1.121	0.946	0.370085
D4A219	60S ribosomal protein L21 OS=Rattus norvegicus OX=10116 PE=3 SV=1	--	18.5	8	2	3	2	2	0.931	0.86	0.89	0.95	1.055	1.349	1.278	1.419	1.11	1.251	0.115327
A0A0G2K970	Mothers against decapentaplegic homolog OS=Rattus norvegicus OX=10116 GN=Smad4 PE=1 SV=1	Smad4	60.4	2	1	2	1	1	0.935	0.989	0.983	1.008	1.092	1.015	0.929	1.007	1.083	1.072	0.0920943
A0A0G2K1U9	Immunity-related GTPase Q OS=Rattus norvegicus OX=10116 GN=Irgq PE=1 SV=1	Irgq	59.1	10	5	9	5	5	1.013	1.108	1.046	0.947	0.947	0.989	1.044	1.044	1	0.91	0.0354903
A0A0G2JVJ5	EH domain-binding protein 1-like 1 OS=Rattus norvegicus OX=10116 GN=Ehbp1l1 PE=1 SV=1	Ehbp1l1	85.3	3	1	1	1	1	0.876	0.911	0.937	1.221	0.915	1.172	1.281	0.96	0.749	1.214	0.112829
F1LR92	Serine protease inhibitor A3M OS=Rattus norvegicus OX=10116 GN=Serpina3m PE=1 SV=3	Serpina3m	46.8	16	6	12	5	5	0.759	0.711	0.736	1.084	1.523	1.263	0.829	1.165	1.405	1.754	0.005256
A0A0G2JWV2	Protein FAM162A OS=Rattus norvegicus OX=10116 GN=Fam162a PE=1 SV=1	Fam162a	17.1	19	2	8	2	2	1.079	1.037	1.044	1.049	0.961	0.919	0.956	0.876	0.916	0.927	0.130766
A0A0G2JZZ4	Selenoprotein M OS=Rattus norvegicus OX=10116 GN=Selenom PE=1 SV=1	Selenom	16.2	18	2	5	2	2	0.993	1	1.024	0.982	1.039	0.978	0.94	0.995	1.059	0.994	0.785913
A0A0H2UHZ6	60 kDa poly(U)-binding-splicing factor OS=Rattus norvegicus OX=10116 GN=Puf60 PE=1 SV=1	Puf60	60.1	3	2	3	2	2	0.986	0.983	0.962	0.995	1.046	1.05	1.004	1.056	1.052	1.055	0.0494928
F7ETI3	WD repeat domain 41 OS=Rattus norvegicus OX=10116 GN=Wdr41 PE=1 SV=1	Wdr41	51.4	7	2	2	2	2	0.935	0.919	1.054	1.066	0.946	1.102	1.165	1.033	0.887	1.071	0.341843
D3ZWA5	Kinesin-associated protein 3 OS=Rattus norvegicus OX=10116 GN=Kifap3 PE=1 SV=3	Kifap3	84.2	5	3	5	3	3	1.007	0.957	1.049	0.999	1.022	0.984	0.963	0.985	1.023	0.997	0.945877
F1LQ24	Rho GTPase-activating protein 27 OS=Rattus norvegicus OX=10116 GN=Arhgap27 PE=1 SV=1	Arhgap27	97.2	3	2	2	2	2	0.882	0.819	0.892	0.95	1.043	1.456	1.396	1.533	1.098	1.33	0.112182
D3ZMN2	Histone PARylation factor 1 OS=Rattus norvegicus OX=10116 GN=Hpf1 PE=3 SV=2	Hpf1	42.1	4	1	1	1	1	0.82	0.949	0.882	1.224	1.147	1.013	0.883	0.828	0.937	1.276	0.0252684
D4A731	RBR-type E3 ubiquitin transferase OS=Rattus norvegicus OX=10116 GN=Ankib1 PE=1 SV=2	Ankib1	121.3	4	3	4	3	3	0.948	0.846	1.031	1.063	1.008	1.201	1.191	1.13	0.948	1.158	0.129093
M0R8V0	UHRF1-binding protein 1-like OS=Rattus norvegicus OX=10116 GN=Uhrf1bp1l PE=1 SV=2	Uhrf1bp1l	162.8	1	2	4	2	2	1.018	1.028	1.008	0.964	0.932	1.066	1.144	1.105	0.966	0.97	0.473578
F1LQ45	Epsin-2 OS=Rattus norvegicus OX=10116 GN=Epn2 PE=1 SV=2	Epn2	62.3	6	3	8	1	1	1.075	0.846	1.082	0.831	1.128	1.054	0.934	1.268	1.357	1.003	0.991837
A0A0G2JSI1	4-trimethylaminobutyraldehyde dehydrogenase OS=Rattus norvegicus OX=10116 GN=Aldh9a1 PE=1 SV=1	Aldh9a1	54	31	11	28	11	11	0.996	0.986	1.011	1.006	1.046	0.988	0.945	0.981	1.039	1.016	0.449645
D4A1D3	Sacsin molecular chaperone OS=Rattus norvegicus OX=10116 GN=Sacs PE=1 SV=2	Sacs	521.2	7	28	40	28	28	0.978	1.03	1.04	0.988	1.006	0.976	0.969	0.987	1.019	0.974	0.289401
A0A096UWG9	Diacylglycerol kinase OS=Rattus norvegicus OX=10116 GN=Dgke PE=3 SV=1	Dgke	63.9	7	4	4	4	4	0.902	0.99	0.948	1.069	1.15	1.007	0.876	0.942	1.076	1.136	0.0539584
E9PTW1	Secretory carrier-associated membrane protein OS=Rattus norvegicus OX=10116 GN=Scamp3 PE=1 SV=2	Scamp3	38.5	15	3	15	3	3	0.994	1.018	1.042	0.995	0.996	1.002	1.006	1.007	1.001	0.98	0.220638
D3ZMJ7	Non-specific serine/threonine protein kinase OS=Rattus norvegicus OX=10116 GN=Wnk2 PE=1 SV=2	Wnk2	218.2	2	3	6	2	2	0.97	0.999	1.127	1.121	0.887	0.803	0.905	0.716	0.791	0.908	0.392488
A0A0G2K8S9	NAD(P)(+)--arginine ADP-ribosyltransferase OS=Rattus norvegicus OX=10116 GN=Art3 PE=3 SV=1	Art3	48.2	14	4	7	4	4	1.064	0.97	0.993	1.042	1.071	0.835	0.78	0.802	1.028	0.974	0.723535
A0A0G2JZI5	26S proteasome non-ATPase regulatory subunit 10 OS=Rattus norvegicus OX=10116 GN=Psmd10 PE=1 SV=1	Psmd10	19	6	1	1	1	1	0.945	1.115	0.829	0.979	1.034	1.126	1.089	1.15	1.056	1.087	0.402923
A0A0G2K4C4	40S ribosomal protein S9 OS=Rattus norvegicus OX=10116 GN=Rps9 PE=1 SV=1	Rps9	16.3	17	3	6	3	3	1.013	0.924	0.963	0.992	1.036	1.076	1.039	1.085	1.044	1.07	0.127169
A0A0G2KAI8	Developmentally-regulated GTP-binding protein 2 OS=Rattus norvegicus OX=10116 GN=Drg2 PE=1 SV=1	Drg2	40.5	14	4	5	3	3	0.859	0.924	0.914	1.078	1.112	1.146	1.03	1.063	1.032	1.237	0.00178195
A0A1B0GWS5	Complement C5 (Fragment) OS=Rattus norvegicus OX=10116 GN=C5 PE=1 SV=1	C5	150.9	6	7	9	7	7	0.786	0.83	0.837	1.011	1.107	1.531	1.383	1.514	1.095	1.488	0.0403415
A0A0G2K1Y8	Spectrin alpha chain, non-erythrocytic 1 OS=Rattus norvegicus OX=10116 GN=Sptan1 PE=1 SV=1	Sptan1	287.5	47	102	649	6	142	1.076	1.088	0.993	0.968	1.011	0.856	0.847	0.885	1.045	0.898	0.130598
A0A0G2JVD2	Solute carrier family 25 member 23 OS=Rattus norvegicus OX=10116 GN=Slc25a23 PE=1 SV=1	Slc25a23	48.4	12	5	8	4	4	0.998	0.969	1.086	1.004	0.969	1.095	1.13	1.09	0.965	1.005	0.928688
A0A0G2K0J9	Gamma-aminobutyric acid receptor subunit beta-3 OS=Rattus norvegicus OX=10116 GN=Gabrb3 PE=1 SV=1	Gabrb3	52.3	12	4	6	2	2	0.982	0.979	0.945	1.005	1.011	1.021	1.01	1.016	1.006	1.045	0.02827
F1M0U5	NBAS subunit of NRZ tethering complex OS=Rattus norvegicus OX=10116 GN=Nbas PE=1 SV=2	Nbas	265.6	3	8	13	8	8	1.025	1.026	0.968	1.022	1.02	0.954	0.935	0.933	0.998	0.992	0.806111
A0A0G2QC04	Plastin 1 OS=Rattus norvegicus OX=10116 GN=Pls1 PE=1 SV=1	Pls1	70.3	23	14	33	12	12	1.07	1.092	1.032	0.957	0.994	0.882	0.887	0.922	1.039	0.887	0.0360772
D4A415	Abraxas 2, BRISC complex subunit OS=Rattus norvegicus OX=10116 GN=Abraxas2 PE=1 SV=3	Abraxas2	47.9	20	7	12	7	7	1.064	1.042	0.963	0.997	0.972	0.938	0.966	0.941	0.974	0.947	0.201738
A0A0G2JUC7	Dynactin subunit 2 OS=Rattus norvegicus OX=10116 GN=Dctn2 PE=1 SV=1	Dctn2	46.2	29	9	42	9	9	0.99	1.002	1.021	0.982	1.012	1.002	0.99	1.02	1.031	0.994	0.676852
A0A0G2K621	Calcium-independent phospholipase A2-gamma OS=Rattus norvegicus OX=10116 GN=Pnpla8 PE=1 SV=1	Pnpla8	80.8	5	4	4	4	4	1.094	1.026	1.042	1.004	1.023	0.828	0.809	0.825	1.019	0.903	0.205312
F7EYF1	HECT-type E3 ubiquitin transferase (Fragment) OS=Rattus norvegicus OX=10116 GN=Wwp2 PE=4 SV=2	Wwp2	86.7	3	2	2	2	2	0.968	1.004	1.038	1.074	0.906	1.029	1.136	0.959	0.844	1	0.96586
A0A0G2JVI4	Fucose kinase OS=Rattus norvegicus OX=10116 GN=Fcsk PE=1 SV=1	Fcsk	119.5	2	2	2	2	2	0.992	1.089	1.016	0.955	0.965	0.997	1.033	1.044	1.01	0.942	0.127008
A0A0G2JW88	Microtubule-associated protein OS=Rattus norvegicus OX=10116 GN=Map4 PE=1 SV=1	Map4	233.3	15	24	75	5	28	1.156	1.055	1.089	0.991	0.898	0.808	0.9	0.815	0.906	0.817	0.0342292
D3Z945	Carnosine synthase 1 OS=Rattus norvegicus OX=10116 GN=Carns1 PE=4 SV=2	Carns1	102.5	5	4	4	3	3	1.079	0.902	0.888	1.072	0.974	1.114	1.144	1.039	0.908	1.101	0.252792
A0A0G2JVQ1	Creatine kinase OS=Rattus norvegicus OX=10116 GN=Ckmt2 PE=1 SV=1	Ckmt2	47.2	11	4	11	1	1	1.046	1.198	1.026	0.759	0.78	1.202	1.541	1.584	1.028	0.838	0.276694
F1MAA7	Laminin subunit gamma 1 OS=Rattus norvegicus OX=10116 GN=Lamc1 PE=1 SV=1	Lamc1	177.3	29	27	83	27	27	0.954	0.932	1.043	1.018	1.172	0.916	0.782	0.9	1.152	1.06	0.527441
F7F163	NudC domain-containing protein 1 OS=Rattus norvegicus OX=10116 GN=Nudcd1 PE=1 SV=1	Nudcd1	66.2	2	1	1	1	1	0.638	1.014	0.856	1.091	1.285	1.158	0.901	1.061	1.178	1.409	0.066946
A0A0G2K4H6	Chondroitinsulfatase OS=Rattus norvegicus OX=10116 GN=Galns PE=1 SV=1	Galns	58.1	6	3	7	3	3	0.856	0.934	0.878	1.133	1.033	1.294	1.253	1.142	0.912	1.297	0.0218692
M0RC17	Cell adhesion molecule L1-like OS=Rattus norvegicus OX=10116 GN=Chl1 PE=1 SV=2	Chl1	135.5	10	9	18	9	9	0.963	0.957	0.965	1.104	1.035	1.011	0.977	0.916	0.937	1.092	0.0299615
D4A7Y4	Family with sequence similarity 171, member A1 OS=Rattus norvegicus OX=10116 GN=Fam171a1 PE=1 SV=3	Fam171a1	95.1	2	1	1	1	1
A0A0G2K1A8	Pleckstrin homology domain-containing A1 OS=Rattus norvegicus OX=10116 GN=Plekha1 PE=4 SV=1	Plekha1	43.6	3	1	1	1	1	0.978	0.998	1.155	1.123	0.818	0.939	1.148	0.836	0.728	0.92	0.445899
A0A0G2K1L4	RALBP1-associated Eps domain-containing 2 OS=Rattus norvegicus OX=10116 GN=Reps2 PE=1 SV=1	Reps2	63.4	11	5	6	4	5	1.033	1.015	0.999	0.947	1.046	1.025	0.979	1.082	1.105	0.99	0.760694
F1MA10	NAD(P)(+)--arginine ADP-ribosyltransferase OS=Rattus norvegicus OX=10116 GN=Art4 PE=1 SV=2	Art4	34.2	7	2	3	2	2	1.086	1.015	1.022	0.855	0.982	1.052	1.072	1.23	1.148	0.925	0.277989
D3ZBT9	Protein phosphatase 6, regulatory subunit 3 OS=Rattus norvegicus OX=10116 GN=Ppp6r3 PE=1 SV=2	Ppp6r3	97.5	12	8	12	8	8	0.996	0.966	0.983	1.043	0.974	1.038	1.066	0.995	0.933	1.037	0.201776
A0A096MIZ1	Paralemmin 2 OS=Rattus norvegicus OX=10116 GN=Palm2 PE=1 SV=1	Palm2	42	15	4	10	3	3	0.968	1.042	1.046	0.963	1.054	0.911	0.864	0.946	1.094	0.958	0.423774
F1LP46	ATP-dependent RNA helicase SUPV3L1, mitochondrial OS=Rattus norvegicus OX=10116 GN=Supv3l1 PE=1 SV=2	Supv3l1	78.9	11	7	11	7	7	1.022	1.025	1.021	1.003	0.983	0.997	1.014	0.994	0.98	0.972	0.00985985
F1M5H6	Tumor protein p53-binding protein, 2 OS=Rattus norvegicus OX=10116 GN=Tp53bp2 PE=1 SV=2	Tp53bp2	125.2	1	1	1	1	1	1.091	0.939	1.126	0.99	0.923	0.941	1.02	0.951	0.932	0.904	0.176765
D3ZR79	Transmembrane protein 245 OS=Rattus norvegicus OX=10116 GN=Tmem245 PE=1 SV=1	Tmem245	97.6	2	1	1	1	1	0.725	0.996	0.905	0.982	1.489	0.935	0.628	0.952	1.516	1.297	0.232507
M0R919	Prefoldin subunit 3 OS=Rattus norvegicus OX=10116 GN=Vbp1 PE=1 SV=2	Vbp1	20.9	12	2	9	2	2	1.02	1.048	0.992	1.035	0.971	0.948	0.976	0.916	0.939	0.965	0.308571
D3ZLW4	Tuberin OS=Rattus norvegicus OX=10116 GN=Tsc2 PE=1 SV=3	Tsc2	198.5	6	7	11	7	7	0.96	0.974	0.979	1.029	0.98	1.077	1.099	1.047	0.952	1.059	0.110411
A0A0G2K5J3	Mitofusin-1 OS=Rattus norvegicus OX=10116 GN=Mfn1 PE=1 SV=1	Mfn1	75.5	8	4	6	1	1	0.904	0.869	0.97	1.093	1.106	1.087	0.983	0.995	1.012	1.198	0.00506352
A0A0G2K023	Laminin subunit gamma 3 OS=Rattus norvegicus OX=10116 GN=Lamc3 PE=4 SV=1	Lamc3	172.4	1	1	1	1	1	0.957	0.915	1.032	1.104	1.081	0.93	0.86	0.842	0.979	1.073	0.347433
D3ZDU2	Regulatory-associated protein of MTOR, complex 1 OS=Rattus norvegicus OX=10116 GN=Rptor PE=1 SV=2	Rptor	149.4	6	6	10	6	6	0.983	0.936	1.05	1	0.962	1.054	1.095	1.054	0.962	1.016	0.724025
F1LMP9	Disabled homolog 2 OS=Rattus norvegicus OX=10116 GN=Dab2 PE=1 SV=3	Dab2	82.2	8	5	7	5	5	0.86	0.743	0.823	1.249	1.031	1.295	1.256	1.037	0.825	1.474	0.00975155
M0RAD5	ATP-dependent Clp protease proteolytic subunit OS=Rattus norvegicus OX=10116 GN=Clpp PE=1 SV=1	Clpp	29.7	22	4	9	4	4	0.984	1.036	1.014	1.01	1.005	0.986	0.982	0.976	0.995	0.989	0.552764
A0A0G2JYK0	Serine protease inhibitor A3N OS=Rattus norvegicus OX=10116 GN=LOC299282 PE=1 SV=1	LOC299282	67.9	25	10	32	4	9	0.964	0.988	0.997	0.841	1.098	1.116	1.017	1.328	1.305	1.036	0.782249
F1M7E5	Cadherin-5 OS=Rattus norvegicus OX=10116 GN=Cdh5 PE=1 SV=2	Cdh5	87.1	2	1	1	1	1	0.989	0.909	0.95	0.997	1.06	1.122	1.058	1.125	1.063	1.116	0.0594294
D3ZHB3	40S ribosomal protein S12 OS=Rattus norvegicus OX=10116 GN=LOC100360573 PE=3 SV=3	LOC100360573	14.5	39	5	21	5	5	0.916	0.864	0.906	1.05	1.042	1.248	1.198	1.189	0.992	1.243	0.0251877
F7EVX2	Translation initiation factor eIF-2B subunit beta OS=Rattus norvegicus OX=10116 GN=Eif2b2 PE=1 SV=1	Eif2b2	42	11	3	4	3	3	0.986	0.969	0.967	1.015	1.013	1.118	1.104	1.101	0.998	1.077	0.0928315
A0A0G2QC52	RAB, member of RAS oncogene family-like 2 OS=Rattus norvegicus OX=10116 GN=Rabl2 PE=1 SV=1	Rabl2	28.5	3	1	2	1	1	1.124	1.143	0.946	1.012	0.996	0.787	0.79	0.778	0.984	0.87	0.233059
F1LM30	Immunoglobulin heavy constant mu OS=Rattus norvegicus OX=10116 GN=Ighm PE=1 SV=3	Ighm	52.9	12	6	13	6	6	0.637	0.75	0.672	1.269	1.035	1.632	1.576	1.286	0.816	1.912	0.0107075
M0RAJ8	40S ribosomal protein S2 OS=Rattus norvegicus OX=10116 PE=3 SV=2	--	31.4	7	2	5	1	1	0.965	0.866	0.865	0.978	1.065	1.299	1.22	1.328	1.089	1.24	0.0846366
G3V8K8	Protein Z, vitamin K-dependent plasma glycoprotein OS=Rattus norvegicus OX=10116 GN=Proz PE=4 SV=4	Proz	45.4	9	3	5	3	3	0.788	0.79	0.8	0.802	0.918	1.961	2.137	2.443	1.143	1.548	0.271386
A0A0G2K401	Propanoyl-CoA:carbon dioxide ligase subunit alpha OS=Rattus norvegicus OX=10116 GN=Pcca PE=1 SV=1	Pcca	79.8	11	7	20	7	7	1.015	0.95	0.947	1.006	1.033	1.053	1.019	1.047	1.027	1.062	0.0827123
D4A5W8	CDP-diacylglycerol--glycerol-3-phosphate 3-phosphatidyltransferase OS=Rattus norvegicus OX=10116 GN=Pgs1 PE=3 SV=2	Pgs1	57.7	6	2	3	2	2	1.099	1.139	0.905	1.025	0.97	0.876	0.903	0.855	0.946	0.913	0.360732
A0A0H2UHV9	Coatomer subunit gamma OS=Rattus norvegicus OX=10116 GN=Copg2 PE=1 SV=1	Copg2	97.5	11	7	11	7	7	1.001	0.972	0.97	0.988	1.035	1.057	1.021	1.07	1.048	1.047	0.113528
A0A0G2JWG6	Golgin B1 OS=Rattus norvegicus OX=10116 GN=Golgb1 PE=1 SV=1	Golgb1	368.9	4	9	11	8	9	1.026	0.966	1.008	1.068	0.978	1.009	1.032	0.945	0.916	1.018	0.600337
A0A0G2K1B5	Regulator of G-protein-signaling 3 OS=Rattus norvegicus OX=10116 GN=Rgs3 PE=1 SV=1	Rgs3	126.3	2	2	2	2	2	0.968	1.125	1.018	1.051	0.96	0.892	0.93	0.849	0.913	0.933	0.344056
A0A0G2K9P4	Endophilin-B2 OS=Rattus norvegicus OX=10116 GN=Sh3glb2 PE=1 SV=1	Sh3glb2	44.4	18	8	34	1	9	1.22	1.232	1.279	0.794	0.616	0.842	1.367	1.06	0.776	0.604	0.00610442
A0A0G2JZV8	Synaptic functional regulator FMR1 OS=Rattus norvegicus OX=10116 GN=Fmr1 PE=1 SV=1	Fmr1	68.9	3	2	5	1	1	1.055	0.992	0.937	0.921	0.977	1.141	1.168	1.239	1.061	1.018	0.843116
A0A0A0MY43	Activating signal cointegrator 1 complex subunit 3 OS=Rattus norvegicus OX=10116 GN=Ascc3 PE=1 SV=1	Ascc3	250.4	2	3	4	3	3	1.051	1.012	0.983	0.975	0.952	1.044	1.097	1.071	0.977	0.975	0.494784
F1M2E0	Gp_dh_N domain-containing protein OS=Rattus norvegicus OX=10116 PE=3 SV=1	--	17.4	4	1	2	1	1	1.082	0.818	0.932	1.39	0.748	1.06	1.417	0.763	0.538	1.129	0.649176
A0A0G2KA11	Phosphatidylinositol-3,4,5-trisphosphate-dependent Rac exchange factor 2 OS=Rattus norvegicus OX=10116 GN=Prex2 PE=1 SV=1	Prex2	181.6	1	1	2	1	1	0.983	0.939	1.076	1.07	1.073	0.875	0.815	0.818	1.003	1.007	0.963643
D3ZHV3	Metallothionein OS=Rattus norvegicus OX=10116 GN=Mt1m PE=3 SV=1	Mt1m	6.1	66	3	19	3	3	0.316	0.401	0.347	2.044	1.368	1.466	1.072	0.717	0.669	4.585	0.000440857
A0A0G2KB55	SUMO-conjugating enzyme UBC9-like OS=Rattus norvegicus OX=10116 GN=LOC102553386 PE=3 SV=1	LOC102553386	17.3	25	3	6	3	3	0.995	0.935	0.936	1.037	0.986	1.064	1.079	1.026	0.951	1.077	0.0709629
A0A0G2JU77	Eukaryotic translation initiation factor 3 subunit K OS=Rattus norvegicus OX=10116 GN=Eif3k PE=1 SV=1	Eif3k	24.8	13	2	3	2	2	0.977	1.038	1.092	0.995	0.954	0.956	1.003	0.961	0.958	0.935	0.130412
F1LRI7	AP2-associated protein kinase 1 OS=Rattus norvegicus OX=10116 GN=Aak1 PE=1 SV=2	Aak1	103.8	26	17	57	17	17	1.028	1.094	1.074	0.916	0.936	0.907	0.968	0.99	1.022	0.863	0.0020737
D3ZS72	Phosphatidylinositol-3,4,5-trisphosphate-dependent Rac exchange factor 1 OS=Rattus norvegicus OX=10116 GN=Prex1 PE=1 SV=3	Prex1	184.3	8	9	14	8	8	0.966	0.988	0.995	1.068	1.055	0.997	0.945	0.934	0.988	1.058	0.0715068
F1LMH2	Sodium channel protein OS=Rattus norvegicus OX=10116 GN=Scn8a PE=1 SV=2	Scn8a	225.6	1	1	1	1	1	0.948	0.993	0.976	1.004	1.044	1.059	1.014	1.055	1.04	1.065	0.0393808
F1M2D4	Rho GTPase-activating protein 23 OS=Rattus norvegicus OX=10116 GN=Arhgap23 PE=1 SV=3	Arhgap23	159.1	6	7	10	6	7	0.991	0.986	0.992	1.002	0.95	1.047	1.103	1.044	0.947	1.01	0.758659
A0A0H2UHW4	PEST proteolytic signal-containing nuclear protein OS=Rattus norvegicus OX=10116 GN=Pcnp PE=1 SV=1	Pcnp	20.1	12	2	2	2	2	0.991	1.022	1.014	0.995	0.903	1.095	1.213	1.101	0.907	0.989	0.812332
D3ZR52	Lysophosphatidylcholine acyltransferase 4 OS=Rattus norvegicus OX=10116 GN=Lpcat4 PE=4 SV=3	Lpcat4	57.1	4	2	3	2	2	1.074	1.034	1.076	1	0.922	0.903	0.978	0.902	0.922	0.887	0.0233428
E9PSP1	Phospholipid transfer protein OS=Rattus norvegicus OX=10116 GN=Pltp PE=1 SV=1	Pltp	54.4	5	2	2	2	2	0.976	1.02	0.913	1.094	0.923	1.099	1.191	1.005	0.844	1.071	0.369403
A0A096MJP9	DNA damage-inducible 1 homolog 2 OS=Rattus norvegicus OX=10116 GN=Ddi2 PE=1 SV=1	Ddi2	106	4	3	5	3	3	1.052	0.969	1.103	0.971	0.914	0.931	1.019	0.959	0.941	0.901	0.070196
E9PU01	DNA helicase OS=Rattus norvegicus OX=10116 GN=Chd4 PE=1 SV=3	Chd4	218	3	4	7	4	4	0.887	0.805	0.998	1.034	1.05	1.279	1.218	1.238	1.016	1.25	0.0739427
A0A0G2K4R1	Protein phosphatase 1 regulatory subunit OS=Rattus norvegicus OX=10116 GN=Ppp1r12c PE=1 SV=1	Ppp1r12c	84.7	2	1	2	1	1	1.032	1.09	0.958	1.01	0.965	0.961	0.996	0.951	0.955	0.953	0.314363
F1LUR9	Cdk5 and Abl enzyme substrate 1 OS=Rattus norvegicus OX=10116 GN=Cables1 PE=4 SV=2	Cables1	56.7	3	1	2	1	1	1.124	0.989	0.928	0.863	1.035	1.081	1.044	1.253	1.199	0.98	0.816625
M0R8Z5	HECT-type E3 ubiquitin transferase OS=Rattus norvegicus OX=10116 GN=Ube3b PE=1 SV=2	Ube3b	121.9	1	1	1	1	1
F1M8V2	Ubiquitination factor E4B OS=Rattus norvegicus OX=10116 GN=Ube4b PE=1 SV=3	Ube4b	133.2	8	8	17	8	8	0.97	0.976	0.966	1.033	1.033	1.069	1.035	1.035	1	1.077	0.00335981
A0A0G2JU01	Rho guanine nucleotide exchange factor 1 OS=Rattus norvegicus OX=10116 GN=Arhgef1 PE=1 SV=1	Arhgef1	96.6	6	4	5	4	4	0.962	0.906	0.872	1.026	1.081	1.272	1.177	1.239	1.053	1.233	0.0434886
D3ZDC0	Neuroligin-3 OS=Rattus norvegicus OX=10116 GN=Nlgn3 PE=1 SV=1	Nlgn3	91.5	4	3	6	3	3	0.931	1.011	0.994	1.055	1.082	0.999	0.923	0.947	1.026	1.068	0.127935
D4AD99	Cytoplasmic polyadenylation element-binding protein 3 OS=Rattus norvegicus OX=10116 GN=Cpeb3 PE=1 SV=3	Cpeb3	83	4	2	3	2	2	1.078	1.037	1.09	0.976	0.93	0.896	0.964	0.919	0.953	0.874	0.00968777
A0A096MKE2	Sorting nexin 12 OS=Rattus norvegicus OX=10116 GN=Snx12 PE=1 SV=1	Snx12	18.9	17	3	5	2	3	1.012	1.014	1	0.933	0.974	1.086	1.114	1.163	1.044	0.989	0.78869
A0A0G2K9D7	Protocadherin gamma subfamily C, 3 OS=Rattus norvegicus OX=10116 GN=Pcdhgc3 PE=4 SV=1	Pcdhgc3	101.1	3	2	2	2	2	0.883	0.919	1.016	1	1.112	1.096	0.985	1.095	1.112	1.138	0.0710523
A0A0H2UHC0	Rho GTPase-activating protein 44 OS=Rattus norvegicus OX=10116 GN=Arhgap44 PE=1 SV=1	Arhgap44	87	15	7	13	7	7	0.998	1.084	1.015	0.979	1.024	0.877	0.856	0.896	1.046	0.93	0.230843
D3Z8F6	DENN domain-containing 1B OS=Rattus norvegicus OX=10116 GN=Dennd1b PE=1 SV=3	Dennd1b	85	2	1	1	1	1	0.9	0.914	1.154	0.986	0.996	1.068	1.072	1.083	1.01	1.028	0.713273
D4A3S6	MTSS I-BAR domain-containing 2 OS=Rattus norvegicus OX=10116 GN=Mtss2 PE=1 SV=3	Mtss2	76.8	6	2	2	2	2	0.948	1.229	1.089	1.062	0.848	0.829	0.978	0.781	0.798	0.839	0.180085
F1MAC0	Interferon gamma-inducible protein 47 OS=Rattus norvegicus OX=10116 GN=Ifi47 PE=1 SV=1	Ifi47	47.4	8	3	3	3	3	0.748	0.773	0.775	1.282	1.006	1.474	1.465	1.149	0.784	1.639	0.012706
A0A0G2JTA1	Serine/threonine-protein phosphatase 2A 56 kDa regulatory subunit OS=Rattus norvegicus OX=10116 GN=Ppp2r5e PE=1 SV=1	Ppp2r5e	54.7	13	5	11	3	3	0.981	0.969	1.06	1.001	0.991	0.964	0.973	0.963	0.99	0.982	0.595474
A0A140TAF7	Protein O-glucosyltransferase 1 OS=Rattus norvegicus OX=10116 GN=Poglut1 PE=1 SV=1	Poglut1	52.8	4	2	5	2	2	1.011	1.03	0.99	0.959	0.912	1.117	1.225	1.165	0.951	0.986	0.786927
A0A0G2JUB0	Protein FAM3C OS=Rattus norvegicus OX=10116 GN=Fam3c PE=1 SV=1	Fam3c	24.7	14	3	4	3	3	0.772	0.781	0.9	0.992	1.064	1.557	1.463	1.57	1.073	1.473	0.0676636
A0A0H2UI20	C-terminal-binding protein 1 OS=Rattus norvegicus OX=10116 GN=Ctbp1 PE=1 SV=1	Ctbp1	46.5	11	4	12	2	2	1.024	0.982	0.996	1.044	0.994	0.978	0.983	0.937	0.953	1.005	0.858068
D3ZAS7	Polyadenylate-binding protein OS=Rattus norvegicus OX=10116 GN=Pabpc1l PE=3 SV=2	Pabpc1l	67.4	6	3	4	1	1	1.015	1.155	1.05	0.939	0.925	0.924	0.999	0.984	0.985	0.866	0.0217086
A0A0G2JXF0	Ig-like domain-containing protein OS=Rattus norvegicus OX=10116 PE=1 SV=1	--	11.8	15	1	2	1	1	0.798	0.988	1.01	0.948	1.145	1.139	0.995	1.201	1.208	1.156	0.206864
F1LPJ1	Protein-tyrosine-phosphatase OS=Rattus norvegicus OX=10116 GN=Ptprm PE=3 SV=2	Ptprm	167.1	2	3	3	3	3	0.953	0.964	0.863	1.093	1.073	0.99	0.923	0.906	0.982	1.135	0.0520434
D3ZRE3	Casein kinase I isoform alpha OS=Rattus norvegicus OX=10116 GN=Csnk1a1 PE=1 SV=1	Csnk1a1	41.9	9	2	3	2	2	1.162	1.095	1.035	0.994	0.855	0.865	1.011	0.871	0.861	0.824	0.029805
D3ZBL6	Nucleoporin 160 OS=Rattus norvegicus OX=10116 GN=Nup160 PE=1 SV=3	Nup160	137.8	1	1	1	1	1	0.916	0.818	0.795	1.113	0.961	1.445	1.504	1.298	0.863	1.391	0.0664237
A0A0H2UH93	MAM domain-containing glycosylphosphatidylinositol anchor protein 2 OS=Rattus norvegicus OX=10116 GN=Mdga2 PE=4 SV=1	Mdga2	104	1	1	1	1	1	0.999	1.055	0.885	1.043	1.016	1.025	1.009	0.983	0.974	1.049	0.388265
D3ZU84	Syntaxin-binding protein 5-like OS=Rattus norvegicus OX=10116 GN=Stxbp5l PE=1 SV=3	Stxbp5l	121.9	6	4	4	4	4	1.046	0.965	1.057	1.009	0.991	0.952	0.961	0.944	0.982	0.962	0.31999
A0A0G2JVM2	Uncharacterized protein OS=Rattus norvegicus OX=10116 GN=Mia3 PE=1 SV=1	Mia3	153.4	7	7	9	7	7	1.023	0.976	0.952	1.019	0.991	1.001	1.01	0.982	0.973	1.02	0.415661
D3ZHB7	HECT-type E3 ubiquitin transferase OS=Rattus norvegicus OX=10116 GN=Ube3c PE=1 SV=3	Ube3c	106.5	7	5	10	5	5	1	0.998	1.042	1.032	0.978	0.956	0.978	0.926	0.947	0.976	0.402504
D4AAX6	Phosphoinositide phospholipase C OS=Rattus norvegicus OX=10116 GN=Plch2 PE=1 SV=3	Plch2	125.7	2	2	2	2	2	0.986	0.904	0.992	0.95	1.111	1.08	0.972	1.137	1.169	1.09	0.209997
D4A8M4	Leucine-rich repeats and calponin homology domain-containing 3 OS=Rattus norvegicus OX=10116 GN=Lrch3 PE=1 SV=2	Lrch3	85.1	3	2	2	1	1	0.943	1.072	1.021	0.93	1.019	1.032	1.013	1.11	1.096	0.982	0.736186
F7EZ89	TBC1 domain family, member 15 OS=Rattus norvegicus OX=10116 GN=Tbc1d15 PE=1 SV=2	Tbc1d15	78.6	9	5	9	5	5	0.94	0.982	0.943	1.027	1.039	1.054	1.014	1.025	1.011	1.089	0.00586193
E9PTB7	Protein-tyrosine-phosphatase OS=Rattus norvegicus OX=10116 GN=Ptprj PE=1 SV=3	Ptprj	130.1	1	1	1	1	1	0.831	0.877	0.929	1.112	0.974	1.315	1.35	1.183	0.876	1.29	0.0554424
F1LM47	Succinate--CoA ligase [ADP-forming] subunit beta, mitochondrial OS=Rattus norvegicus OX=10116 GN=Sucla2 PE=1 SV=1	Sucla2	50.3	48	19	97	19	19	1.057	1.066	1.047	1.018	0.977	0.855	0.875	0.84	0.96	0.899	0.108224
D3ZFN9	Kinesin family member 16B OS=Rattus norvegicus OX=10116 GN=Kif16b PE=3 SV=1	Kif16b	150	1	1	1	1	1	0.959	0.936	0.963	0.993	1.002	1.175	1.173	1.183	1.009	1.109	0.143253
D3ZXF9	Mitochondrial ribosomal protein L12 OS=Rattus norvegicus OX=10116 GN=Mrpl12 PE=1 SV=1	Mrpl12	29.4	9	2	3	2	2	0.995	1.022	1.034	1.002	0.983	0.98	0.997	0.978	0.981	0.972	0.0992709
A0A0G2K2B6	Thiopurine S-methyltransferase OS=Rattus norvegicus OX=10116 GN=Tpmt PE=1 SV=1	Tpmt	30.3	4	1	3	1	1	0.966	1.053	0.961	1.025	0.862	1.155	1.34	1.127	0.841	1.021	0.881078
A0A0G2JW85	Ras GTPase-activating protein 3 OS=Rattus norvegicus OX=10116 GN=Rasa3 PE=1 SV=1	Rasa3	95.9	12	6	6	5	6	1.023	0.999	1.05	0.972	1.062	0.956	0.9	0.983	1.092	0.973	0.477409
A0A0H2UHJ5	Zinc finger RNA-binding protein OS=Rattus norvegicus OX=10116 GN=Zfr PE=1 SV=1	Zfr	116.8	5	3	5	3	3	0.995	0.902	1.009	1.021	1.019	1.024	1.005	1.003	0.998	1.054	0.199652
D3ZFK6	Autophagy-related 16-like 1 OS=Rattus norvegicus OX=10116 GN=Atg16l1 PE=1 SV=1	Atg16l1	67.9	1	1	3	1	1	1.046	1.023	1.024	0.957	0.964	1	1.037	1.045	1.007	0.944	0.0204621
F1LV13	Heterogeneous nuclear ribonucleoprotein M OS=Rattus norvegicus OX=10116 GN=Hnrnpm PE=1 SV=1	Hnrnpm	73.7	16	10	22	10	10	0.974	0.952	0.998	1.046	0.995	1.091	1.096	1.043	0.952	1.071	0.0847446
A0A0G2K7M2	UV excision repair protein RAD23 OS=Rattus norvegicus OX=10116 GN=Rad23a PE=1 SV=1	Rad23a	39.5	15	4	18	2	2	1.006	0.829	0.887	0.876	1.149	1.289	1.122	1.471	1.312	1.217	0.21661
A0A140TAI5	Myotubularin OS=Rattus norvegicus OX=10116 GN=Mtm1 PE=1 SV=1	Mtm1	63.9	6	3	4	3	3	0.945	1.01	1.05	1.043	1.034	1.01	0.978	0.969	0.991	1.027	0.437418
D3Z8B2	Nucleoporin 133 OS=Rattus norvegicus OX=10116 GN=Nup133 PE=1 SV=3	Nup133	128.3	3	2	2	2	2	0.833	0.939	1.024	1.037	0.997	1.198	1.202	1.155	0.961	1.156	0.150494
A0A0G2K435	DnaJ heat shock protein family (Hsp40) member C7 OS=Rattus norvegicus OX=10116 GN=Dnajc7 PE=1 SV=1	Dnajc7	65.5	23	11	22	11	11	1.003	1.015	0.981	0.995	0.987	1.071	1.085	1.076	0.992	1.018	0.568714
D4A213	Scavenger receptor class A member 5 OS=Rattus norvegicus OX=10116 GN=Scara5 PE=3 SV=3	Scara5	53.8	6	2	2	2	2	1.015	0.873	0.925	1.09	1.094	1.031	0.943	0.947	1.004	1.143	0.0477756
D4A899	Vacuolar protein sorting 13 homolog A OS=Rattus norvegicus OX=10116 GN=Vps13a PE=1 SV=2	Vps13a	266.3	3	6	7	6	6	1.008	1.009	1.038	1	0.999	0.968	0.969	0.968	0.999	0.971	0.111505
A0A0G2JZM2	Protein transport protein SEC23 OS=Rattus norvegicus OX=10116 GN=Sec23a PE=1 SV=1	Sec23a	84.7	19	12	28	12	12	1.023	0.974	1.002	0.991	0.975	1.043	1.07	1.052	0.984	1.003	0.906054
F1LWT1	Calcium-dependent secretion activator 2 OS=Rattus norvegicus OX=10116 GN=Cadps2 PE=4 SV=3	Cadps2	137	5	5	9	1	1
D4A562	Intraflagellar transport protein 81 homolog OS=Rattus norvegicus OX=10116 GN=Ift81 PE=4 SV=2	Ift81	79	1	1	2	1	1	0.9	0.903	1.038	1.046	1.094	1.043	0.953	0.997	1.046	1.12	0.0795892
A0A0G2K896	Similar to RIKEN cDNA 1300017J02 OS=Rattus norvegicus OX=10116 GN=RGD1310507 PE=1 SV=1	RGD1310507	76.7	21	10	18	9	9	0.784	0.7	0.8	0.972	1.334	1.404	1.052	1.445	1.373	1.624	0.0178854
F1LR87	Beta-hexosaminidase OS=Rattus norvegicus OX=10116 GN=Hexb PE=1 SV=3	Hexb	61.5	5	2	6	2	2	0.888	0.85	0.884	1.121	1.03	1.266	1.229	1.129	0.919	1.303	0.013124
A0A0G2JZQ1	RNA helicase OS=Rattus norvegicus OX=10116 GN=Ddx19b PE=1 SV=1	Ddx19b	55.3	7	4	6	4	4	1.046	1.043	0.967	0.95	0.897	1.088	1.212	1.145	0.945	0.96	0.530264
D4A030	Upstream-binding protein 1 OS=Rattus norvegicus OX=10116 GN=Ubp1 PE=1 SV=1	Ubp1	60.1	8	3	6	3	3	0.982	1.002	0.922	0.986	1.023	1.046	1.022	1.061	1.038	1.051	0.173257
A0A096MJG7	Nebulette (Fragment) OS=Rattus norvegicus OX=10116 GN=Nebl PE=4 SV=1	Nebl	14.9	42	6	26	5	5	1.139	1.051	1.134	0.853	0.902	0.922	1.022	1.08	1.056	0.805	0.00344165
F1LM55	Cell cycle and apoptosis regulator 2 OS=Rattus norvegicus OX=10116 GN=Ccar2 PE=1 SV=1	Ccar2	102.7	10	8	15	8	8	0.999	0.974	0.956	0.992	1.014	1.081	1.066	1.089	1.022	1.054	0.144624
A0A0G2JYF0	Anion exchange protein OS=Rattus norvegicus OX=10116 GN=Slc4a10 PE=1 SV=1	Slc4a10	125.6	5	5	9	4	4	1.027	0.929	1.029	0.976	1.016	0.976	0.961	1.001	1.041	0.994	0.901946
D3ZT52	Polybromo 1 OS=Rattus norvegicus OX=10116 GN=Pbrm1 PE=1 SV=2	Pbrm1	197.1	1	2	2	2	2	0.988	0.954	0.917	1.015	0.978	1.174	1.2	1.157	0.964	1.108	0.17081
F1LZF2	Formin-binding protein 1 OS=Rattus norvegicus OX=10116 GN=Fnbp1 PE=1 SV=3	Fnbp1	73	15	9	17	9	9	1.024	1.077	1.012	0.958	0.975	0.965	0.99	1.007	1.018	0.931	0.022672
A0A0G2K4U4	Calcium channel voltage-dependent subunit beta 1 OS=Rattus norvegicus OX=10116 GN=Cacnb1 PE=1 SV=1	Cacnb1	70.3	5	3	5	2	3	1.017	0.961	0.978	1.016	0.999	1.05	1.051	1.033	0.983	1.037	0.177968
D4A1A5	Serine/threonine-protein phosphatase 2A 56 kDa regulatory subunit OS=Rattus norvegicus OX=10116 GN=Ppp2r5c PE=1 SV=2	Ppp2r5c	60.8	11	5	11	3	3	1.013	0.997	1.05	0.991	0.998	0.884	0.886	0.892	1.007	0.939	0.201904
F1LPU4	Choline O-acetyltransferase OS=Rattus norvegicus OX=10116 GN=Chat PE=1 SV=3	Chat	71.8	6	3	3	3	3	1.061	1.051	1.02	0.978	1.038	0.879	0.847	0.899	1.061	0.924	0.181461
A0A0G2JXP1	Glycogenin-1 OS=Rattus norvegicus OX=10116 GN=Gyg1 PE=1 SV=1	Gyg1	40.6	9	2	10	2	2	1.032	1.002	1.046	0.972	0.982	0.974	0.991	1.002	1.011	0.951	0.0181347
A0A0H2UHA3	Volume-regulated anion channel subunit LRRC8D OS=Rattus norvegicus OX=10116 GN=Lrrc8d PE=1 SV=1	Lrrc8d	98.1	1	1	1	1	1
D3Z8X6	E3 ubiquitin-protein ligase OS=Rattus norvegicus OX=10116 GN=Dtx3l PE=1 SV=1	Dtx3l	83.1	2	1	1	1	1	0.779	0.667	0.93	0.977	1.184	1.512	1.277	1.548	1.212	1.546	0.0540019
F1M5V2	GLI pathogenesis-related 2 OS=Rattus norvegicus OX=10116 GN=Glipr2 PE=1 SV=3	Glipr2	19	29	3	3	3	3	0.859	1.055	0.973	1.083	0.989	1.066	1.078	0.984	0.913	1.087	0.261943
F1LMG4	Phospholipase OS=Rattus norvegicus OX=10116 GN=Pld1 PE=1 SV=2	Pld1	123.7	3	3	3	3	3	0.857	0.932	1.008	1.064	1.048	1.163	1.11	1.093	0.985	1.171	0.0494574
D3ZDP2	Mitochondrial ribosomal protein L58 OS=Rattus norvegicus OX=10116 GN=Mrpl58 PE=1 SV=1	Mrpl58	23.5	14	3	3	3	3	1.033	1.005	1.053	1.041	1.02	0.902	0.884	0.866	0.98	0.959	0.399249
A0A0G2K2L8	Peripheral plasma membrane protein CASK OS=Rattus norvegicus OX=10116 GN=LOC100910506 PE=1 SV=1	LOC100910506	103.1	8	7	13	7	7	1.09	1.039	1.034	1.053	0.963	0.837	0.869	0.795	0.915	0.902	0.194435
F1LTJ5	Uncharacterized protein OS=Rattus norvegicus OX=10116 PE=1 SV=3	--	262.9	13	19	49	19	19	0.964	0.923	0.942	1.022	1.096	1.079	0.984	1.056	1.072	1.13	0.00773565
D4A533	Transmembrane anterior posterior transformation 1 OS=Rattus norvegicus OX=10116 GN=Tapt1 PE=1 SV=3	Tapt1	69.5	5	3	5	3	3	1.035	0.998	1.027	1.029	0.949	1.05	1.106	1.02	0.922	0.99	0.747204
M0R5Q3	RAN-binding protein 3 OS=Rattus norvegicus OX=10116 GN=Ranbp3 PE=1 SV=2	Ranbp3	52.4	5	2	2	2	2	1.091	0.884	0.978	0.934	1.123	1.01	0.899	1.081	1.202	1.039	0.657232
F8WFK6	Glutathione peroxidase OS=Rattus norvegicus OX=10116 GN=Gpx4 PE=1 SV=2	Gpx4	29.2	30	7	36	7	7	1.025	0.974	1.035	0.948	0.965	1.043	1.081	1.101	1.018	0.974	0.488519
D4AC36	Eukaryotic translation initiation factor 3 subunit F OS=Rattus norvegicus OX=10116 GN=Eif3f PE=1 SV=3	Eif3f	38	14	4	14	4	4	0.953	0.933	0.943	1.05	1.025	1.15	1.122	1.095	0.976	1.14	0.0217809
F1LZU7	Amyloid beta precursor protein-binding family B member 2 OS=Rattus norvegicus OX=10116 GN=Apbb2 PE=4 SV=3	Apbb2	23.5	10	2	4	2	2	0.884	0.964	0.958	1.054	0.96	1.21	1.26	1.147	0.91	1.149	0.137027
F1LQQ7	Sodium channel protein OS=Rattus norvegicus OX=10116 GN=Scn7a PE=1 SV=3	Scn7a	194.9	2	3	4	3	3	1.006	0.814	1.045	0.916	1.12	0.978	0.873	1.068	1.223	1.052	0.615985
D3ZEI4	Hepatic and glial cell adhesion molecule OS=Rattus norvegicus OX=10116 GN=Hepacam PE=1 SV=2	Hepacam	46.5	13	4	22	4	4	1.016	1.014	1.018	0.964	1.047	0.927	0.885	0.962	1.087	0.964	0.348908
E9PTV9	Glyceraldehyde-3-phosphate dehydrogenase OS=Rattus norvegicus OX=10116 PE=1 SV=2	--	35.8	30	8	137	1	1	0.992	1.148	1.003	1	0.914	0.955	1.045	0.955	0.914	0.913	0.170058
A0A0G2K7G2	ArfGAP with FG repeats 2 OS=Rattus norvegicus OX=10116 GN=Agfg2 PE=1 SV=1	Agfg2	50.1	4	2	2	2	2	1.014	0.972	0.95	1.062	1.063	0.962	0.905	0.907	1.001	1.051	0.265662
D3ZHJ3	Semaphorin 3B OS=Rattus norvegicus OX=10116 GN=Sema3b PE=3 SV=1	Sema3b	83.1	4	2	2	2	2	1.002	0.976	0.926	1.056	0.943	1.122	1.19	1.062	0.893	1.075	0.278984
D3Z881	TBC1 domain family, member 4 OS=Rattus norvegicus OX=10116 GN=Tbc1d4 PE=1 SV=3	Tbc1d4	140.3	6	5	7	5	5	0.961	1.021	1.013	1.019	1.01	1.007	0.997	0.988	0.991	1.014	0.510884
A0A0G2K2U0	L-serine-phosphatidylethanolamine phosphatidyltransferase OS=Rattus norvegicus OX=10116 GN=Ptdss1 PE=1 SV=1	Ptdss1	55.7	4	1	3	1	1	1.101	0.935	0.986	1.101	1.047	0.846	0.808	0.768	0.951	0.991	0.894072
A0A0H2UHV7	Alanine--tRNA ligase OS=Rattus norvegicus OX=10116 GN=Aars2 PE=1 SV=1	Aars2	99.2	5	3	5	3	3	1.033	0.925	1.066	0.957	1.04	0.988	0.95	1.032	1.087	0.987	0.823717
F1M2J2	Ankyrin repeat and sterile alpha motif domain-containing protein 1B OS=Rattus norvegicus OX=10116 GN=Anks1b PE=1 SV=3	Anks1b	134.8	1	1	1	1	1
A0A0G2K1C0	Actin-like protein 3 OS=Rattus norvegicus OX=10116 GN=Actr3 PE=1 SV=1	Actr3	47.6	30	9	29	7	10	0.95	0.974	0.926	1.03	0.975	1.165	1.195	1.131	0.947	1.112	0.130129
D3ZER1	Homeobox-containing 1 OS=Rattus norvegicus OX=10116 GN=Hmbox1 PE=4 SV=1	Hmbox1	45.5	3	1	2	1	1	0.907	0.932	1.004	0.987	1.137	1.058	0.931	1.072	1.152	1.119	0.0927774
D4A0C3	HID1 domain-containing OS=Rattus norvegicus OX=10116 GN=Hid1 PE=1 SV=2	Hid1	86.1	4	3	4	3	3	1.033	1.022	0.969	0.979	0.968	0.973	1.005	0.994	0.989	0.966	0.159245
D4A9A3	Centromere protein V OS=Rattus norvegicus OX=10116 GN=Cenpv PE=1 SV=3	Cenpv	27.5	3	1	5	1	1	1.003	1.084	1.038	1.005	0.96	0.922	0.96	0.917	0.955	0.924	0.0772137
M0R5W4	Mevalonate kinase OS=Rattus norvegicus OX=10116 GN=Mvk PE=1 SV=1	Mvk	41.7	13	3	5	3	3	0.985	1.052	1.052	0.949	0.986	0.998	1.012	1.052	1.039	0.949	0.125291
D3ZTB5	S100 calcium-binding protein A13 OS=Rattus norvegicus OX=10116 GN=S100a13 PE=1 SV=2	S100a13	11.2	29	4	11	4	4	0.972	1.036	0.971	1.05	1.003	0.987	0.984	0.94	0.955	1.02	0.511603
D4A0Y9	Phosphatidylcholine translocator ABCB4 OS=Rattus norvegicus OX=10116 GN=Abcb1b PE=1 SV=3	Abcb1b	141	10	12	23	1	1	0.975	1.029	1.081	1.142	0.943	0.84	0.891	0.736	0.826	0.948	0.556585
M0RA24	Complex I-B12 OS=Rattus norvegicus OX=10116 PE=3 SV=2	--	11	11	1	8	1	1	1.024	1.072	1.032	1.008	1.026	0.848	0.827	0.842	1.017	0.921	0.243326
A0A0G2K394	Low molecular weight cytosolic acid phosphatase OS=Rattus norvegicus OX=10116 GN=Acp1 PE=1 SV=1	Acp1	18	24	3	8	1	1	0.925	1.022	1.118	1.035	0.97	0.942	0.971	0.91	0.937	0.962	0.578742
A0A0G2JWY8	StAR-related lipid transfer domain-containing 7 OS=Rattus norvegicus OX=10116 GN=Stard7 PE=1 SV=1	Stard7	43	3	1	3	1	1	1.012	1.012	0.985	0.939	0.983	1.089	1.108	1.16	1.047	1.001	0.980051
A0A0G2K4Y7	Unconventional myosin-Va OS=Rattus norvegicus OX=10116 GN=Myo5a PE=1 SV=1	Myo5a	212	24	40	106	40	40	1.028	1.037	1.012	0.987	0.984	0.932	0.947	0.944	0.997	0.943	0.0426887
D3ZFA8	40S ribosomal protein S17 OS=Rattus norvegicus OX=10116 GN=LOC100362366 PE=3 SV=1	LOC100362366	15.5	25	3	7	3	3	0.868	0.976	0.984	0.956	1.089	1.092	1.002	1.141	1.139	1.109	0.158414
D3ZJK8	PhoLip_ATPase_N domain-containing protein OS=Rattus norvegicus OX=10116 PE=1 SV=3	--	12.1	10	1	3	1	1	1.027	0.994	1.072	1.039	0.99	0.891	0.9	0.858	0.953	0.944	0.305611
D4A017	Transmembrane protein 87A OS=Rattus norvegicus OX=10116 GN=Tmem87a PE=1 SV=3	Tmem87a	61.6	2	1	3	1	1	1.034	0.919	0.952	1.086	0.98	1.054	1.076	0.971	0.902	1.074	0.196969
A0A0G2JVV1	C-type lectin domain family 2, member G OS=Rattus norvegicus OX=10116 GN=Clec2g PE=1 SV=1	Clec2g	25	11	2	6	2	2	0.966	1.003	1.018	1.058	0.994	0.979	0.985	0.925	0.94	1.015	0.641229
A0A0G2KA20	Guanine nucleotide exchange factor DBS OS=Rattus norvegicus OX=10116 GN=Mcf2l PE=1 SV=1	Mcf2l	132.2	2	2	2	2	2	1.018	1.05	0.976	0.965	1.011	0.997	0.986	1.033	1.048	0.977	0.40803
M0R7Z0	Eukaryotic translation initiation factor 5B OS=Rattus norvegicus OX=10116 PE=4 SV=1	--	137.5	6	4	5	4	4	0.985	0.98	1.009	0.982	1.014	1.016	1.002	1.035	1.033	1.013	0.424139
D4A1J6	Ankyrin repeat and FYVE domain-containing 1 OS=Rattus norvegicus OX=10116 GN=Ankfy1 PE=1 SV=3	Ankfy1	128.6	6	7	13	7	7	0.994	1.015	0.971	1.049	0.96	1.017	1.059	0.969	0.915	1.015	0.636006
D3ZLF6	Small nuclear ribonucleoprotein polypeptide A' OS=Rattus norvegicus OX=10116 GN=Snrpa1 PE=1 SV=3	Snrpa1	25.7	16	3	3	3	3	0.968	0.843	0.967	0.868	1.249	1.133	0.907	1.305	1.439	1.17	0.279616
A0A0G2K3A0	Non-specific serine/threonine protein kinase OS=Rattus norvegicus OX=10116 GN=Wnk1 PE=1 SV=1	Wnk1	229.4	3	6	16	5	6	1.035	1.042	1.032	1.005	0.837	0.923	1.103	0.918	0.833	0.889	0.0859055
A0A0G2JZD5	GRB2-associated-binding protein 1 OS=Rattus norvegicus OX=10116 GN=Gab1 PE=1 SV=1	Gab1	79.5	6	3	5	3	3	1.1	1.049	1.11	0.925	0.86	0.885	1.029	0.957	0.93	0.819	0.00191794
F1LS79	Chondroitin sulfate proteoglycan 4 OS=Rattus norvegicus OX=10116 GN=Cspg4 PE=4 SV=1	Cspg4	251.9	4	8	20	8	8	0.934	0.926	0.967	1.034	1.034	1.142	1.105	1.105	1	1.135	0.0240935
D3ZAS2	Small G protein-signaling modulator 1 OS=Rattus norvegicus OX=10116 GN=Sgsm1 PE=1 SV=2	Sgsm1	123.3	3	3	8	3	3	0.98	0.969	1.01	0.994	1.032	1.063	1.03	1.069	1.038	1.044	0.136752
A0A0G2JVU1	Integrin beta OS=Rattus norvegicus OX=10116 GN=Itgb8 PE=1 SV=1	Itgb8	84.4	9	6	17	6	6	1.044	1.024	0.98	1.044	1.03	0.918	0.892	0.879	0.986	0.982	0.68143
A0A0G2JZV3	ATP/GTP-binding protein 1 OS=Rattus norvegicus OX=10116 GN=Agtpbp1 PE=3 SV=1	Agtpbp1	136.5	6	4	6	4	4	0.932	0.88	0.968	1.023	1.146	0.945	0.825	0.924	1.12	1.12	0.149897
A0A0G2K5T1	Calmodulin-regulated spectrin-associated protein 1 OS=Rattus norvegicus OX=10116 GN=Camsap1 PE=1 SV=1	Camsap1	175.7	4	6	7	5	5	0.941	0.967	0.995	1.041	0.982	1.062	1.081	1.02	0.943	1.063	0.100849
D3ZU56	Sister chromatid cohesion protein PDS5 homolog B OS=Rattus norvegicus OX=10116 GN=Pds5b PE=1 SV=1	Pds5b	160.5	3	5	7	5	5	0.911	0.936	0.932	1.007	1.045	1.156	1.107	1.148	1.038	1.154	0.0279834
A0A0G2K0M8	Neural cell adhesion molecule 1 OS=Rattus norvegicus OX=10116 GN=Ncam1 PE=1 SV=1	Ncam1	108.5	28	23	126	8	33	1.078	1.055	1.053	0.975	0.982	0.833	0.848	0.855	1.008	0.876	0.06685
A0A0G2K1R9	Ankyrin-3 OS=Rattus norvegicus OX=10116 GN=Ank3 PE=1 SV=1	Ank3	277.3	6	13	23	10	10	1.02	1.045	1.047	1.019	0.968	0.952	0.983	0.934	0.95	0.944	0.0599956
A0A0G2JYE0	Ataxin 2-like OS=Rattus norvegicus OX=10116 GN=Atxn2l PE=1 SV=1	Atxn2l	113.5	6	5	7	5	5	0.985	0.98	0.995	1.022	0.981	1.068	1.089	1.045	0.96	1.038	0.2199
A0A0G2K6L9	Contactin-associated protein family member 4 OS=Rattus norvegicus OX=10116 GN=Cntnap4 PE=3 SV=1	Cntnap4	122.9	1	1	3	1	1	0.871	0.832	0.831	1.437	0.929	1.144	1.231	0.796	0.646	1.385	0.0708845
F7F7H4	Uncharacterized protein OS=Rattus norvegicus OX=10116 PE=1 SV=2	--	97.4	1	1	1	1	1	0.707	0.767	0.973	1.163	0.993	1.444	1.454	1.242	0.854	1.471	0.057
E9PTX9	Solute carrier family 12 member 2 OS=Rattus norvegicus OX=10116 GN=Slc12a2 PE=1 SV=1	Slc12a2	130.3	20	21	58	21	21	0.961	1.144	1.063	0.967	0.99	0.853	0.862	0.882	1.024	0.887	0.155991
A0A0G2K249	PRP4 pre-mRNA-processing factor 4 homolog OS=Rattus norvegicus OX=10116 GN=Prpf4b PE=1 SV=1	Prpf4b	103.1	2	2	2	2	2	0.884	0.968	1.09	1.186	0.93	0.962	1.034	0.81	0.784	1.046	0.681468
D4A4E5	Coiled-coil serine-rich protein 2 OS=Rattus norvegicus OX=10116 GN=Ccser2 PE=3 SV=3	Ccser2	93.3	5	3	3	3	3	0.98	0.895	0.932	0.925	1.098	1.2	1.092	1.297	1.187	1.148	0.174631
A0A0H2UHB7	Anion exchange protein OS=Rattus norvegicus OX=10116 GN=Slc4a4 PE=1 SV=1	Slc4a4	123.5	18	17	74	16	17	1.152	1.112	1.062	0.904	0.904	0.793	0.877	0.877	1	0.782	0.00758412
A0A0G2JWZ2	Amine oxidase OS=Rattus norvegicus OX=10116 PE=3 SV=1	--	151.6	5	6	8	6	6	0.968	0.92	1.034	0.946	1.009	1.176	1.166	1.244	1.067	1.072	0.416185
D3ZB65	BRCA2 and CDKN1A-interacting protein OS=Rattus norvegicus OX=10116 GN=Bccip PE=1 SV=2	Bccip	41.7	2	1	1	1	1	0.993	0.945	1.034	0.934	0.998	1.116	1.118	1.195	1.069	1.026	0.709965
A0A096MJ42	Disks large homolog 3 OS=Rattus norvegicus OX=10116 GN=Dlg3 PE=1 SV=1	Dlg3	90.3	4	3	6	3	3	1.038	1.044	1.026	1.114	0.953	0.844	0.886	0.758	0.855	0.937	0.422006
D4A054	RAN-binding protein 2 OS=Rattus norvegicus OX=10116 GN=Ranbp2 PE=1 SV=2	Ranbp2	341.2	6	15	27	14	15	0.976	0.894	0.967	0.979	1.025	1.134	1.106	1.158	1.047	1.106	0.125323
D3ZAQ0	FUN14 domain-containing 2 OS=Rattus norvegicus OX=10116 GN=Fundc2 PE=1 SV=1	Fundc2	16.3	8	1	1	1	1
A0A452Q762	BTB domain-containing 8 OS=Rattus norvegicus OX=10116 GN=Btbd8 PE=4 SV=1	Btbd8	147.7	4	4	6	4	4	1.08	0.962	1.124	0.94	0.944	0.902	0.956	0.96	1.004	0.88	0.0615596
F1LTF8	Laminin subunit alpha 4 OS=Rattus norvegicus OX=10116 GN=Lama4 PE=1 SV=3	Lama4	196.8	5	7	20	7	7	0.958	0.894	1.008	0.99	1.104	1.047	0.949	1.058	1.115	1.098	0.115743
A0A0G2K2V5	Exocyst complex component 1 OS=Rattus norvegicus OX=10116 GN=Exoc1 PE=1 SV=1	Exoc1	81.9	8	4	6	1	4	1.01	0.909	1.031	1.043	1.027	1	0.974	0.959	0.985	1.041	0.370477
A0A0G2K1R5	CaM kinase-like vesicle-associated protein OS=Rattus norvegicus OX=10116 GN=Camkv PE=1 SV=1	Camkv	54.1	18	7	18	7	7	1.074	1.117	1.07	1.008	0.928	0.879	0.946	0.871	0.921	0.863	0.0243422
F1LM66	116 kDa U5 small nuclear ribonucleoprotein component OS=Rattus norvegicus OX=10116 GN=Eftud2 PE=1 SV=2	Eftud2	109.3	12	9	16	9	9	0.94	0.888	0.984	1.04	1.092	1.076	0.985	1.035	1.05	1.141	0.0159909
M0RAW8	Transposase_22 domain-containing protein OS=Rattus norvegicus OX=10116 PE=4 SV=1	--	33.9	7	2	3	1	1	1.058	0.929	1.157	1.257	0.649	0.962	1.482	0.765	0.516	0.912	0.574097
A0A0G2JX24	Ecotropic viral integration site 5-like (Fragment) OS=Rattus norvegicus OX=10116 GN=Evi5l PE=4 SV=1	Evi5l	27.4	3	1	2	1	1	1.004	1.008	1.056	0.997	0.952	0.998	1.048	1.001	0.955	0.961	0.14804
D3ZBI5	Formin 1 OS=Rattus norvegicus OX=10116 GN=Fmn1 PE=1 SV=3	Fmn1	122.6	2	2	2	2	2	0.959	0.965	1.06	1.061	0.949	1.025	1.08	0.966	0.894	1.017	0.732749
F1LVA8	Breast cancer anti-estrogen resistance protein 1 OS=Rattus norvegicus OX=10116 GN=Bcar1 PE=1 SV=3	Bcar1	104.2	2	1	2	1	1	1.096	0.729	0.998	0.907	1.07	1.229	1.149	1.355	1.18	1.136	0.425362
D4A6U4	Tectonin beta-propeller repeat-containing 2 OS=Rattus norvegicus OX=10116 GN=Tecpr2 PE=1 SV=2	Tecpr2	154.7	4	4	6	4	4	0.838	0.997	0.994	1.008	1.092	1.154	1.056	1.144	1.084	1.15	0.111382
A0A0G2JWJ7	Golgi reassembly-stacking protein 1 OS=Rattus norvegicus OX=10116 GN=Gorasp1 PE=1 SV=1	Gorasp1	47.5	3	1	1	1	1	0.941	0.932	0.918	1.018	1.007	1.215	1.207	1.194	0.989	1.161	0.0765392
F1LPV8	Succinate--CoA ligase [GDP-forming] subunit beta, mitochondrial OS=Rattus norvegicus OX=10116 GN=Suclg2 PE=1 SV=2	Suclg2	46.6	19	7	18	7	7	0.943	1.012	0.968	1.067	1.043	0.939	0.9	0.88	0.978	1.043	0.407289
D4A6H8	Alpha N-catenin OS=Rattus norvegicus OX=10116 GN=Ctnna2 PE=1 SV=3	Ctnna2	52.8	14	6	12	4	4	1.058	0.978	1.014	1.038	1.032	0.898	0.869	0.865	0.995	0.973	0.61095
A0A0G2JV65	14-3-3 protein zeta/delta OS=Rattus norvegicus OX=10116 GN=Ywhaz PE=1 SV=1	Ywhaz	29	39	11	121	7	7	1.042	1.038	1.017	1.002	0.991	0.9	0.908	0.898	0.989	0.934	0.118436
D3ZES5	Ectonucleotide pyrophosphatase/phosphodiesterase family member 2 OS=Rattus norvegicus OX=10116 GN=Enpp2 PE=1 SV=3	Enpp2	98.1	1	1	1	1	1	0.98	1.032	1.094	0.829	0.981	1.097	1.118	1.323	1.183	0.936	0.457719
A0A0G2K1L0	Tenascin C OS=Rattus norvegicus OX=10116 GN=Tnc PE=1 SV=1	Tnc	221.6	10	13	19	13	13	0.986	0.844	0.898	1.049	1.061	1.152	1.086	1.098	1.011	1.196	0.0290021
F1LU03	Gp_dh_N domain-containing protein OS=Rattus norvegicus OX=10116 PE=1 SV=3	--	32.2	10	2	11	2	2	0.994	1.019	0.938	1.066	0.915	1.092	1.193	1.025	0.859	1.041	0.563451
F1LMQ3	26S proteasome non-ATPase regulatory subunit 8 OS=Rattus norvegicus OX=10116 GN=Psmd8 PE=1 SV=1	Psmd8	39.9	6	3	8	3	3	1.002	1.002	0.941	0.995	0.991	1.068	1.078	1.073	0.995	1.037	0.322362
F1M635	Protein LBH OS=Rattus norvegicus OX=10116 GN=Lbh PE=1 SV=3	Lbh	10.1	22	1	1	1	1	0.933	1.063	0.975	1.031	0.895	1.126	1.258	1.092	0.868	1.027	0.771534
F1M943	Armadillo repeat-containing protein 8 OS=Rattus norvegicus OX=10116 GN=Armc8 PE=1 SV=2	Armc8	75.4	9	5	6	5	5	1.013	0.995	0.991	0.956	1.006	1.049	1.043	1.097	1.052	1.004	0.910312
M0RBV9	Nucleoporin 214 OS=Rattus norvegicus OX=10116 GN=Nup214 PE=1 SV=2	Nup214	30.5	3	1	1	1	1	0.893	0.829	0.991	0.943	1.042	1.336	1.282	1.417	1.105	1.224	0.169226
A0A0G2JT03	BBSome-interacting protein 1 OS=Rattus norvegicus OX=10116 GN=Bbip1 PE=4 SV=1	Bbip1	7.8	15	1	1	1	1	0.983	0.968	0.995	0.925	1.018	1.133	1.113	1.225	1.101	1.044	0.537617
Q6P6Q9	Calcium uptake protein 1, mitochondrial OS=Rattus norvegicus OX=10116 GN=Micu1 PE=2 SV=1	Micu1	54.2	3	2	2	2	2	0.984	1.066	1.036	0.948	1.007	0.972	0.966	1.026	1.063	0.948	0.146141
D3ZAA9	MAGUK p55 subfamily member 2 OS=Rattus norvegicus OX=10116 GN=Mpp2 PE=1 SV=2	Mpp2	61.5	11	6	13	6	6	1.009	0.995	1.04	0.998	0.994	0.97	0.975	0.972	0.996	0.973	0.159982
Q5U2Y3	MAGUK p55 subfamily member 7 OS=Rattus norvegicus OX=10116 GN=Mpp7 PE=2 SV=2	Mpp7	65.6	2	1	1	1	1	0.882	1.04	1.146	0.954	0.99	1.001	1.011	1.049	1.038	0.96	0.673035
P18422	Proteasome subunit alpha type-3 OS=Rattus norvegicus OX=10116 GN=Psma3 PE=1 SV=3	Psma3	28.4	19	5	14	5	5	1	1.011	0.966	1.018	0.976	1.053	1.078	1.035	0.96	1.024	0.425652
O35550	Rab GTPase-binding effector protein 1 OS=Rattus norvegicus OX=10116 GN=Rabep1 PE=1 SV=1	Rabep1	99.4	17	12	22	12	12	0.988	1.002	1.032	0.994	0.979	1.062	1.085	1.069	0.985	1.004	0.898136
P35289	Ras-related protein Rab-15 OS=Rattus norvegicus OX=10116 GN=Rab15 PE=2 SV=1	Rab15	24.3	14	3	6	1	1	0.976	1.044	0.965	0.978	1.049	1.008	0.961	1.031	1.073	1.017	0.625732
Q63941	Ras-related protein Rab-3B OS=Rattus norvegicus OX=10116 GN=Rab3b PE=1 SV=2	Rab3b	24.8	23	5	15	1	1	1.029	1.151	1.02	1.043	0.955	0.81	0.848	0.777	0.916	0.878	0.183099
Q8K3K4	Serpin B10 OS=Rattus norvegicus OX=10116 GN=Serpinb10 PE=2 SV=1	Serpinb10	45.4	8	2	2	2	2	0.824	0.761	0.77	0.954	1.109	1.638	1.477	1.716	1.162	1.572	0.0591805
P08932	T-kininogen 2 OS=Rattus norvegicus OX=10116 PE=1 SV=2	--	47.7	25	11	72	3	14	0.382	0.369	0.394	1.007	1.393	2.506	1.799	2.489	1.383	4.285	0.00665632
D4ACX8	Protocadherin-16 OS=Rattus norvegicus OX=10116 GN=Dchs1 PE=3 SV=2	Dchs1	345.8	0	1	1	1	1	0.865	0.831	1.151	0.858	0.955	1.366	1.43	1.592	1.113	1.117	0.593727
Q9QY17	Protein kinase C and casein kinase substrate in neurons 2 protein OS=Rattus norvegicus OX=10116 GN=Pacsin2 PE=1 SV=2	Pacsin2	55.9	25	11	31	9	9	0.991	1.011	0.978	0.989	0.983	1.065	1.083	1.077	0.994	1.019	0.540674
P21807	Peripherin OS=Rattus norvegicus OX=10116 GN=Prph PE=1 SV=1	Prph	53.5	37	19	119	17	17	0.992	0.949	0.98	0.98	1.104	0.978	0.886	0.998	1.127	1.048	0.33967
Q5BJP9	Phytanoyl-CoA dioxygenase domain-containing protein 1 OS=Rattus norvegicus OX=10116 GN=Phyhd1 PE=2 SV=1	Phyhd1	32.5	14	2	5	2	2	0.971	0.98	0.931	1.225	1.091	0.966	0.885	0.789	0.891	1.139	0.149029
Q9R0I8	Phosphatidylinositol 5-phosphate 4-kinase type-2 alpha OS=Rattus norvegicus OX=10116 GN=Pip4k2a PE=1 SV=1	Pip4k2a	46.2	22	8	21	5	5	0.849	1.224	1.011	0.781	1.101	1.051	0.955	1.346	1.41	0.951	0.755892
P16617	Phosphoglycerate kinase 1 OS=Rattus norvegicus OX=10116 GN=Pgk1 PE=1 SV=2	Pgk1	44.5	59	24	216	11	30	1.007	1.043	1.026	0.958	0.994	0.964	0.97	1.005	1.037	0.948	0.0248508
P55159	Serum paraoxonase/arylesterase 1 OS=Rattus norvegicus OX=10116 GN=Pon1 PE=1 SV=3	Pon1	39.3	3	1	1	1	1	0.884	0.811	0.845	0.938	1.012	1.556	1.538	1.659	1.079	1.38	0.136063
P10111	Peptidyl-prolyl cis-trans isomerase A OS=Rattus norvegicus OX=10116 GN=Ppia PE=1 SV=2	Ppia	17.9	61	9	117	9	9	0.973	1.006	1.027	0.987	0.994	1.01	1.016	1.023	1.007	0.995	0.793327
P38983	40S ribosomal protein SA OS=Rattus norvegicus OX=10116 GN=Rpsa PE=1 SV=3	Rpsa	32.8	35	8	28	8	8	0.948	0.962	0.941	1.023	1.004	1.17	1.166	1.144	0.981	1.121	0.0821797
P82450	Sialate O-acetylesterase OS=Rattus norvegicus OX=10116 GN=Siae PE=1 SV=2	Siae	60.4	5	2	4	2	2	0.982	0.948	0.998	0.992	1.009	1.093	1.083	1.101	1.017	1.057	0.179502
Q63965	Sideroflexin-1 OS=Rattus norvegicus OX=10116 GN=Sfxn1 PE=2 SV=4	Sfxn1	35.5	25	6	26	6	6	0.998	0.982	0.973	0.953	0.992	1.082	1.09	1.135	1.041	1.025	0.573336
P49430	Thromboxane-A synthase OS=Rattus norvegicus OX=10116 GN=Tbxas1 PE=2 SV=1	Tbxas1	59.9	2	1	1	1	1	0.859	0.788	0.842	1.129	1.08	1.348	1.248	1.194	0.957	1.429	0.00824617
P24329	Thiosulfate sulfurtransferase OS=Rattus norvegicus OX=10116 GN=Tst PE=1 SV=3	Tst	33.4	25	5	23	5	5	0.992	1.053	1.005	1.026	1.009	0.901	0.893	0.878	0.983	0.963	0.427293
P24155	Thimet oligopeptidase OS=Rattus norvegicus OX=10116 GN=Thop1 PE=1 SV=4	Thop1	78.3	15	10	20	10	10	1.041	1.018	0.998	0.998	0.962	1.005	1.045	1.007	0.964	0.97	0.168662
Q63610	Tropomyosin alpha-3 chain OS=Rattus norvegicus OX=10116 GN=Tpm3 PE=1 SV=2	Tpm3	29	23	6	25	5	5	0.97	0.922	0.93	0.957	1.08	1.213	1.123	1.268	1.129	1.152	0.123203
A2RUW1	Toll-interacting protein OS=Rattus norvegicus OX=10116 GN=Tollip PE=1 SV=1	Tollip	30.3	25	5	14	5	5	0.984	1.058	1.027	0.988	1.027	0.901	0.877	0.912	1.04	0.95	0.302707
Q9EQV6	Tripeptidyl-peptidase 1 OS=Rattus norvegicus OX=10116 GN=Tpp1 PE=1 SV=1	Tpp1	61.3	2	1	2	1	1	0.745	0.961	1.017	1.101	1.058	1.149	1.086	1.044	0.961	1.215	0.108765
P09330	Ribose-phosphate pyrophosphokinase 2 OS=Rattus norvegicus OX=10116 GN=Prps2 PE=1 SV=3	Prps2	34.8	20	5	14	3	3	1.037	0.928	0.981	0.974	1.081	1.062	0.982	1.09	1.11	1.058	0.282143
P31662	Sodium-dependent neutral amino acid transporter SLC6A17 OS=Rattus norvegicus OX=10116 GN=Slc6a17 PE=1 SV=1	Slc6a17	81	5	2	5	2	2	1.065	0.957	0.965	0.927	1.096	1.019	0.93	1.099	1.182	1.018	0.787806
Q9Z2Q1	Protein transport protein Sec31A OS=Rattus norvegicus OX=10116 GN=Sec31a PE=1 SV=2	Sec31a	135.2	13	14	28	14	14	1.011	0.971	0.999	1.018	0.98	1.034	1.055	1.016	0.963	1.017	0.445313
Q63627	SR-related and CTD-associated factor 4 OS=Rattus norvegicus OX=10116 GN=Scaf4 PE=1 SV=2	Scaf4	130.9	2	1	1	1	1	1.027	1.107	1.03	0.909	0.952	0.986	1.036	1.085	1.047	0.9	0.0361103
Q6AY30	Saccharopine dehydrogenase-like oxidoreductase OS=Rattus norvegicus OX=10116 GN=Sccpdh PE=1 SV=1	Sccpdh	47.1	16	6	19	6	6	1.077	1.086	1.067	1.014	0.962	0.884	0.919	0.872	0.949	0.885	0.0377064
Q1H5H1	Thioredoxin reductase-like selenoprotein T OS=Rattus norvegicus OX=10116 GN=Selenot PE=1 SV=2	Selenot	22.3	12	2	4	2	2	0.921	0.936	1.009	1.042	1.012	1.104	1.092	1.06	0.971	1.102	0.0628492
Q6P6S4	Nucleotide exchange factor SIL1 OS=Rattus norvegicus OX=10116 GN=Sil1 PE=2 SV=1	Sil1	52.3	2	1	1	1	1	0.906	1.016	1.057	0.999	0.967	1.075	1.112	1.076	0.968	1.021	0.71702
Q99M63	WD40 repeat-containing protein SMU1 OS=Rattus norvegicus OX=10116 GN=Smu1 PE=2 SV=1	Smu1	57.5	6	3	5	3	3	1	0.934	0.915	1.056	1.023	1.098	1.072	1.039	0.969	1.115	0.0317566
O35179	Endophilin-A1 OS=Rattus norvegicus OX=10116 GN=Sh3gl2 PE=1 SV=2	Sh3gl2	39.9	26	9	44	6	9	1.059	1.103	1.067	0.945	0.951	0.903	0.95	0.956	1.006	0.867	0.00224179
Q9Z2I6	Synaptic vesicle glycoprotein 2C OS=Rattus norvegicus OX=10116 GN=Sv2c PE=1 SV=1	Sv2c	82.2	3	2	5	1	1	1.151	1.113	1.103	0.869	0.927	0.838	0.904	0.964	1.067	0.782	0.00157808
Q5EAN7	Telomeric repeat-binding factor 2-interacting protein 1 OS=Rattus norvegicus OX=10116 GN=Terf2ip PE=1 SV=1	Terf2ip	43.4	4	1	1	1	1	0.871	1.022	0.998	0.854	1.037	1.243	1.199	1.456	1.214	1.084	0.581351
Q9R063	Peroxiredoxin-5, mitochondrial OS=Rattus norvegicus OX=10116 GN=Prdx5 PE=1 SV=1	Prdx5	22.2	37	7	33	7	7	0.966	0.998	0.976	1.009	1.002	1.067	1.065	1.057	0.993	1.047	0.108184
Q4V7D7	Pre-mRNA-splicing factor RBM22 OS=Rattus norvegicus OX=10116 GN=Rbm22 PE=2 SV=1	Rbm22	46.8	7	3	3	3	3	0.979	0.992	1.003	1.034	0.977	1.07	1.095	1.035	0.945	1.036	0.274492
Q99P75	Ras-related protein Rab-9A OS=Rattus norvegicus OX=10116 GN=Rab9a PE=1 SV=2	Rab9a	22.9	11	2	4	1	1	1.035	0.936	1.087	0.932	1.009	1.016	1.007	1.09	1.083	0.967	0.566739
P36860	Ras-related protein Ral-B OS=Rattus norvegicus OX=10116 GN=Ralb PE=2 SV=1	Ralb	23.3	17	3	15	2	2	0.955	0.975	0.98	1.027	0.976	1.11	1.137	1.08	0.95	1.07	0.158921
P10760	Adenosylhomocysteinase OS=Rattus norvegicus OX=10116 GN=Ahcy PE=1 SV=3	Ahcy	47.5	34	12	73	11	11	0.958	1.004	0.998	0.976	1.013	1.038	1.025	1.064	1.038	1.023	0.391118
P61621	Protein transport protein Sec61 subunit alpha isoform 1 OS=Rattus norvegicus OX=10116 GN=Sec61a1 PE=2 SV=2	Sec61a1	52.2	12	6	13	3	6	0.964	0.862	0.919	1.056	1.044	1.132	1.084	1.072	0.989	1.177	0.01635
Q66X93	Staphylococcal nuclease domain-containing protein 1 OS=Rattus norvegicus OX=10116 GN=Snd1 PE=1 SV=1	Snd1	101.9	22	16	44	16	16	0.978	0.934	0.968	1.002	1.034	1.11	1.072	1.107	1.032	1.092	0.0582827
Q5U211	Sorting nexin-3 OS=Rattus norvegicus OX=10116 GN=Snx3 PE=1 SV=1	Snx3	18.8	17	3	13	2	2	1.019	1.03	0.962	0.985	0.994	1.028	1.034	1.044	1.01	0.999	0.968284
O35180	Endophilin-A3 OS=Rattus norvegicus OX=10116 GN=Sh3gl3 PE=1 SV=2	Sh3gl3	39.1	6	2	5	2	2	0.986	1.015	1.038	1.052	0.984	0.94	0.956	0.894	0.935	0.979	0.576606
P07897	Aggrecan core protein OS=Rattus norvegicus OX=10116 GN=Acan PE=1 SV=2	Acan	221	6	9	34	9	9	1.005	1.003	0.987	1.018	0.995	0.974	0.978	0.956	0.977	0.997	0.850792
P16290	Phosphoglycerate mutase 2 OS=Rattus norvegicus OX=10116 GN=Pgam2 PE=1 SV=2	Pgam2	28.7	18	5	32	2	2	0.935	1.216	1.071	0.73	1.086	0.967	0.89	1.325	1.488	0.864	0.333092
Q0KL00	Piezo-type mechanosensitive ion channel component 1 OS=Rattus norvegicus OX=10116 GN=Piezo1 PE=1 SV=3	Piezo1	290.1	1	1	1	1	1	1.116	1.12	0.951	0.85	1.119	0.855	0.764	1.006	1.316	0.886	0.296665
B0BN93	26S proteasome non-ATPase regulatory subunit 13 OS=Rattus norvegicus OX=10116 GN=Psmd13 PE=1 SV=1	Psmd13	42.8	23	7	17	7	7	0.972	0.96	0.96	1.051	1.032	1.054	1.02	1.002	0.982	1.085	0.000478284
P12001	60S ribosomal protein L18 OS=Rattus norvegicus OX=10116 GN=Rpl18 PE=1 SV=2	Rpl18	21.6	13	2	3	2	2	1.199	0.986	1.069	1.04	0.968	0.748	0.773	0.719	0.931	0.847	0.207925
Q5M818	39S ribosomal protein L16, mitochondrial OS=Rattus norvegicus OX=10116 GN=Mrpl16 PE=2 SV=1	Mrpl16	28.9	15	3	7	3	3	1.001	0.974	1.055	1	1.002	1.008	1.006	1.007	1.001	0.993	0.809207
P04631	Protein S100-B OS=Rattus norvegicus OX=10116 GN=S100b PE=1 SV=2	S100b	10.7	33	2	40	2	2	1.114	1.078	1.016	0.987	0.904	0.934	1.033	0.946	0.916	0.881	0.0268549
Q5U2X2	Sperm-associated antigen 1 OS=Rattus norvegicus OX=10116 GN=Spag1 PE=1 SV=1	Spag1	100.6	2	2	3	2	2	1.114	1.061	1.046	0.929	0.946	0.912	0.965	0.982	1.018	0.865	0.00268993
P05545	Serine protease inhibitor A3K OS=Rattus norvegicus OX=10116 GN=Serpina3k PE=1 SV=3	Serpina3k	46.5	22	7	18	1	1	0.984	0.506	0.812	0.679	1.692	1.378	0.814	2.029	2.492	1.629	0.251715
Q9JHY2	Sideroflexin-3 OS=Rattus norvegicus OX=10116 GN=Sfxn3 PE=2 SV=1	Sfxn3	35.4	19	5	18	5	5	0.961	1.065	1.001	0.94	1.038	1.035	0.997	1.101	1.104	0.995	0.918922
Q498E2	Testis development-related protein OS=Rattus norvegicus OX=10116 GN=Tdrp PE=1 SV=2	Tdrp	20.2	9	1	4	1	1	1.014	0.889	0.994	1.021	0.993	1.114	1.122	1.091	0.973	1.08	0.223571
Q6P502	T-complex protein 1 subunit gamma OS=Rattus norvegicus OX=10116 GN=Cct3 PE=1 SV=1	Cct3	60.6	43	20	86	20	20	1.014	1.015	0.992	0.985	1.001	1.011	1.01	1.027	1.016	0.992	0.495757
Q9JJK4	Peroxisomal biogenesis factor 3 OS=Rattus norvegicus OX=10116 GN=Pex3 PE=1 SV=1	Pex3	42.2	9	2	3	2	2	0.994	0.952	1.078	1.023	0.998	0.968	0.97	0.946	0.976	0.988	0.803775
P08289	Alkaline phosphatase, tissue-nonspecific isozyme OS=Rattus norvegicus OX=10116 GN=Alpl PE=1 SV=2	Alpl	57.6	14	5	7	5	5	0.915	0.912	0.932	0.956	1.044	1.168	1.119	1.222	1.092	1.148	0.081851
P60123	RuvB-like 1 OS=Rattus norvegicus OX=10116 GN=Ruvbl1 PE=1 SV=1	Ruvbl1	50.2	32	10	23	10	10	0.979	1	0.98	1.004	1.014	1.011	0.997	1.007	1.01	1.024	0.0355608
Q5XFW8	Protein SEC13 homolog OS=Rattus norvegicus OX=10116 GN=Sec13 PE=1 SV=1	Sec13	35.5	10	3	10	3	3	0.971	0.931	0.929	1.026	1.046	1.101	1.053	1.073	1.019	1.121	0.0111352
P60881	Synaptosomal-associated protein 25 OS=Rattus norvegicus OX=10116 GN=Snap25 PE=1 SV=1	Snap25	23.3	42	7	60	6	9	0.993	1.139	1.095	0.919	0.951	0.863	0.907	0.939	1.035	0.847	0.0292312
B1H267	Sorting nexin-5 OS=Rattus norvegicus OX=10116 GN=Snx5 PE=1 SV=1	Snx5	46.8	28	11	28	10	12	0.995	0.978	0.946	1.057	0.967	1.043	1.079	0.987	0.915	1.051	0.194548
Q56A18	SWI/SNF-related matrix-associated actin-dependent regulator of chromatin subfamily E member 1 OS=Rattus norvegicus OX=10116 GN=Smarce1 PE=1 SV=1	Smarce1	42.8	5	2	4	1	1	0.976	0.931	1.005	1.092	0.904	1.116	1.235	1.022	0.828	1.069	0.425169
B0LT89	Serine/threonine-protein kinase 24 OS=Rattus norvegicus OX=10116 GN=Stk24 PE=2 SV=1	Stk24	48	14	5	10	3	5	1	0.994	0.991	0.957	1.008	1.064	1.056	1.112	1.053	1.015	0.678557
Q9Z2Q7	Syntaxin-8 OS=Rattus norvegicus OX=10116 GN=Stx8 PE=1 SV=1	Stx8	26.9	12	2	3	2	2	0.994	0.974	1.108	0.997	0.992	0.946	0.954	0.949	0.995	0.954	0.352543
Q505J8	Phenylalanine--tRNA ligase alpha subunit OS=Rattus norvegicus OX=10116 GN=Farsa PE=1 SV=1	Farsa	57.7	14	5	8	5	5	0.992	1.004	1.023	1.036	0.983	0.916	0.932	0.884	0.949	0.972	0.468692
Q6P7B0	Tryptophan--tRNA ligase, cytoplasmic OS=Rattus norvegicus OX=10116 GN=Wars1 PE=1 SV=2	Wars1	54.1	26	10	53	10	10	1.026	1.085	1.032	0.987	0.961	0.921	0.958	0.933	0.974	0.913	0.0272717
O08835	Synaptotagmin-11 OS=Rattus norvegicus OX=10116 GN=Syt11 PE=1 SV=2	Syt11	48.2	11	3	7	3	3	0.925	0.94	1.008	0.992	1.032	1.136	1.1	1.144	1.04	1.1	0.121633
P08435	Tachykinin-3 OS=Rattus norvegicus OX=10116 GN=Tac3 PE=3 SV=1	Tac3	12.7	11	1	2	1	1	0.949	0.941	1.016	1.071	1.049	0.996	0.949	0.93	0.979	1.072	0.0977856
P0DKR2	T-cell activation inhibitor, mitochondrial OS=Rattus norvegicus OX=10116 GN=Tcaim PE=2 SV=1	Tcaim	58.4	4	1	2	1	1	0.868	0.892	0.971	1.088	1.067	1.144	1.072	1.051	0.981	1.208	0.00873934
P04692	Tropomyosin alpha-1 chain OS=Rattus norvegicus OX=10116 GN=Tpm1 PE=1 SV=3	Tpm1	32.7	32	9	34	5	10	1.014	0.993	0.969	0.933	1.13	0.966	0.855	1.036	1.211	1.018	0.824426
Q566R2	TM2 domain-containing protein 2 OS=Rattus norvegicus OX=10116 GN=Tm2d2 PE=2 SV=1	Tm2d2	22.9	5	1	2	1	1	1.012	1.054	0.966	0.955	1.006	1.024	1.018	1.072	1.053	0.984	0.662187
Q9JID1	Programmed cell death protein 4 OS=Rattus norvegicus OX=10116 GN=Pdcd4 PE=1 SV=2	Pdcd4	51.7	2	1	1	1	1	0.953	0.923	1.103	1.08	1.003	0.956	0.953	0.885	0.929	1.02	0.756048
P62832	60S ribosomal protein L23 OS=Rattus norvegicus OX=10116 GN=Rpl23 PE=2 SV=1	Rpl23	14.9	32	3	12	3	3	0.996	0.976	0.929	0.995	1.062	1.172	1.104	1.178	1.067	1.113	0.112375
Q63488	Sodium-dependent phosphate transporter 2 OS=Rattus norvegicus OX=10116 GN=Slc20a2 PE=1 SV=1	Slc20a2	70.7	8	3	8	3	3	1.004	0.951	0.99	0.994	1.014	1.174	1.157	1.181	1.02	1.08	0.244601
P05964	Protein S100-A6 OS=Rattus norvegicus OX=10116 GN=S100a6 PE=1 SV=3	S100a6	10	17	2	14	2	2	0.976	0.93	0.87	1.049	1.086	1.12	1.031	1.068	1.035	1.173	0.0139961
Q64548	Reticulon-1 OS=Rattus norvegicus OX=10116 GN=Rtn1 PE=1 SV=1	Rtn1	83	10	7	17	6	6	1.015	1.031	1.015	1.006	0.948	0.936	0.986	0.93	0.943	0.944	0.0640584
Q6TXG9	Swi5-dependent recombination DNA repair protein 1 homolog OS=Rattus norvegicus OX=10116 GN=Sfr1 PE=2 SV=1	Sfr1	28.7	9	2	3	2	2	0.923	0.934	1.034	1.116	1.006	1.01	1.004	0.905	0.901	1.083	0.180511
Q920L2	Succinate dehydrogenase [ubiquinone] flavoprotein subunit, mitochondrial OS=Rattus norvegicus OX=10116 GN=Sdha PE=1 SV=1	Sdha	71.6	34	15	79	15	15	1.011	1.039	1.01	1.033	0.988	0.894	0.905	0.865	0.956	0.953	0.314349
Q4QQU6	Survival of motor neuron-related-splicing factor 30 OS=Rattus norvegicus OX=10116 GN=Smndc1 PE=2 SV=1	Smndc1	26.8	14	2	2	2	2	1.015	0.999	0.988	1.047	0.906	1.066	1.177	1.018	0.865	1.006	0.955327
Q63553	SNF-related serine/threonine-protein kinase OS=Rattus norvegicus OX=10116 GN=Snrk PE=1 SV=1	Snrk	81.6	6	2	2	2	2	0.916	0.954	0.948	1.292	0.813	1.105	1.358	0.855	0.629	1.139	0.456881
P07895	Superoxide dismutase [Mn], mitochondrial OS=Rattus norvegicus OX=10116 GN=Sod2 PE=1 SV=2	Sod2	24.7	26	6	24	6	6	1.013	1.056	1.038	1.042	0.974	0.854	0.877	0.82	0.935	0.924	0.238479
Q6AYA5	Transmembrane protein 106B OS=Rattus norvegicus OX=10116 GN=Tmem106b PE=1 SV=1	Tmem106b	31.1	20	4	5	4	4	1.015	1.03	0.979	1.015	1.016	0.987	0.971	0.972	1.001	0.998	0.922383
P69897	Tubulin beta-5 chain OS=Rattus norvegicus OX=10116 GN=Tubb5 PE=1 SV=1	Tubb5	49.6	66	20	381	3	3	1.077	1.127	1.092	0.968	0.886	0.843	0.951	0.871	0.915	0.818	0.00902378
P46462	Transitional endoplasmic reticulum ATPase OS=Rattus norvegicus OX=10116 GN=Vcp PE=1 SV=3	Vcp	89.3	38	25	76	24	25	0.979	1.017	0.992	1.017	0.992	1.023	1.031	1.006	0.976	1.015	0.372737
A0A0G2JXN2	Tripartite motif-containing protein 46 OS=Rattus norvegicus OX=10116 GN=Trim46 PE=1 SV=2	Trim46	83.4	6	4	7	4	4	1.015	0.974	0.97	0.919	1.096	1.135	1.036	1.235	1.193	1.065	0.430709
Q641X8	Eukaryotic translation initiation factor 3 subunit E OS=Rattus norvegicus OX=10116 GN=Eif3e PE=2 SV=1	Eif3e	52.2	17	7	13	7	7	0.961	0.924	0.933	1.034	1.058	1.124	1.062	1.087	1.023	1.141	0.0087916
P70600	Protein-tyrosine kinase 2-beta OS=Rattus norvegicus OX=10116 GN=Ptk2b PE=1 SV=1	Ptk2b	115.7	1	1	1	1	1	1.001	0.898	0.89	1.147	0.892	1.205	1.351	1.051	0.778	1.163	0.224778
Q8R4A1	ERO1-like protein alpha OS=Rattus norvegicus OX=10116 GN=Ero1a PE=1 SV=1	Ero1a	54	10	4	7	4	4	0.98	0.996	0.956	1.024	0.961	1.101	1.146	1.075	0.938	1.053	0.291981
Q62825	Exocyst complex component 3 OS=Rattus norvegicus OX=10116 GN=Exoc3 PE=1 SV=1	Exoc3	86.4	8	6	12	6	6	0.979	0.984	1.031	1.018	0.974	0.974	1	0.956	0.956	0.991	0.694165
B0BNE5	S-formylglutathione hydrolase OS=Rattus norvegicus OX=10116 GN=Esd PE=2 SV=1	Esd	31.3	26	5	16	5	5	1.008	1.021	1.019	1.02	1.009	1.013	1.004	0.993	0.989	0.998	0.719207
Q02293	Protein farnesyltransferase subunit beta OS=Rattus norvegicus OX=10116 GN=Fntb PE=1 SV=1	Fntb	48.6	6	2	3	2	2	1.045	0.992	1.012	0.948	1.066	0.951	0.892	1.003	1.125	0.972	0.519905
P35571	Glycerol-3-phosphate dehydrogenase, mitochondrial OS=Rattus norvegicus OX=10116 GN=Gpd2 PE=1 SV=1	Gpd2	80.9	27	15	48	15	15	1.032	1.013	1.015	0.996	0.99	0.996	1.006	1	0.994	0.975	0.0143627
Q5BK56	Glutathione S-transferase Mu 4 OS=Rattus norvegicus OX=10116 GN=Gstm4 PE=2 SV=1	Gstm4	25.5	23	4	7	2	2	1.166	0.989	0.988	0.916	0.957	0.999	1.044	1.091	1.045	0.914	0.220571
P12007	Isovaleryl-CoA dehydrogenase, mitochondrial OS=Rattus norvegicus OX=10116 GN=Ivd PE=1 SV=2	Ivd	46.4	19	7	24	7	7	0.998	0.984	0.998	0.966	1.054	1.034	0.981	1.07	1.091	1.025	0.424768
P63004	Platelet-activating factor acetylhydrolase IB subunit alpha OS=Rattus norvegicus OX=10116 GN=Pafah1b1 PE=1 SV=2	Pafah1b1	46.6	37	11	38	11	11	1.015	1.072	0.972	1.034	0.968	0.948	0.98	0.918	0.936	0.964	0.401456
Q9ES73	Melanoma-associated antigen D1 OS=Rattus norvegicus OX=10116 GN=Maged1 PE=1 SV=3	Maged1	85.7	3	2	5	1	2	1.243	0.878	1.038	1.013	0.902	0.937	1.039	0.925	0.89	0.903	0.428411
P0C2C1	39S ribosomal protein L30, mitochondrial OS=Rattus norvegicus OX=10116 GN=Mrpl30 PE=1 SV=1	Mrpl30	18.4	18	2	2	2	2	0.997	1.008	1.015	1.005	1.011	0.981	0.97	0.977	1.006	0.992	0.506987
Q64380	Sarcosine dehydrogenase, mitochondrial OS=Rattus norvegicus OX=10116 GN=Sardh PE=1 SV=2	Sardh	101.4	8	5	6	5	5	1.048	0.941	1.005	0.989	1.095	0.932	0.851	0.942	1.107	1.007	0.919672
Q5RJQ7	Succinate dehydrogenase assembly factor 2, mitochondrial OS=Rattus norvegicus OX=10116 GN=Sdhaf2 PE=2 SV=1	Sdhaf2	19.5	12	2	2	2	2	0.965	1.124	0.986	0.948	1.01	0.982	0.972	1.035	1.065	0.956	0.447833
P58295	Sodium- and chloride-dependent glycine transporter 2 OS=Rattus norvegicus OX=10116 GN=Slc6a5 PE=1 SV=2	Slc6a5	87.8	14	7	17	6	7	1.064	0.987	1.005	1.041	0.988	0.961	0.973	0.923	0.949	0.978	0.538928
Q9JI92	Syntenin-1 OS=Rattus norvegicus OX=10116 GN=Sdcbp PE=1 SV=1	Sdcbp	32.4	10	2	5	2	2	1	1.05	1.024	0.946	0.924	1.072	1.16	1.133	0.977	0.957	0.395463
B5DF41	Syntaphilin OS=Rattus norvegicus OX=10116 GN=Snph PE=1 SV=1	Snph	54.5	15	5	11	5	5	1.017	1.082	1.126	0.964	0.905	0.816	0.902	0.846	0.939	0.833	0.0314842
Q80W98	Small glutamine-rich tetratricopeptide repeat-containing protein beta OS=Rattus norvegicus OX=10116 GN=Sgtb PE=1 SV=1	Sgtb	33.5	4	1	6	1	1	1.044	1.055	1.069	0.926	0.999	0.915	0.916	0.988	1.079	0.896	0.0178165
Q3KRD0	Aspartate--tRNA ligase, mitochondrial OS=Rattus norvegicus OX=10116 GN=Dars2 PE=1 SV=1	Dars2	73.9	1	1	1	1	1	1.031	1.092	1.064	1.018	0.9	0.905	1.006	0.889	0.884	0.886	0.0477905
O70441	Synapsin-3 OS=Rattus norvegicus OX=10116 GN=Syn3 PE=1 SV=1	Syn3	63.3	9	4	19	3	3	1.026	1.046	1.064	0.904	1	0.899	0.899	0.995	1.107	0.894	0.0350276
Q66HC4	Pyridoxal phosphate phosphatase PHOSPHO2 OS=Rattus norvegicus OX=10116 GN=Phospho2 PE=2 SV=1	Phospho2	27.6	4	1	1	1	1
Q7TQ16	Cytochrome b-c1 complex subunit 8 OS=Rattus norvegicus OX=10116 GN=Uqcrq PE=3 SV=1	Uqcrq	9.8	9	1	1	1	1	1.121	1.081	0.997	1.022	0.959	0.829	0.864	0.811	0.938	0.878	0.135889
Q4V898	RNA-binding motif protein, X chromosome OS=Rattus norvegicus OX=10116 GN=Rbmx PE=1 SV=1	Rbmx	42.2	12	6	10	1	6	1.171	1.082	1.098	1.17	0.653	0.827	1.266	0.707	0.558	0.791	0.198927
P62919	60S ribosomal protein L8 OS=Rattus norvegicus OX=10116 GN=Rpl8 PE=2 SV=2	Rpl8	28	6	1	3	1	1	0.908	0.925	0.825	0.985	1.021	1.375	1.347	1.396	1.037	1.272	0.107761
P84586	RNA-binding motif protein, X chromosome retrogene-like OS=Rattus norvegicus OX=10116 GN=Rbmxrtl PE=1 SV=1	Rbmxrtl	42.2	14	6	9	1	1	1.689	0.752	0.99	1.378	0.556	0.639	1.149	0.464	0.403	0.75	0.442043
D3ZUM2	NAD(+) hydrolase SARM1 OS=Rattus norvegicus OX=10116 GN=Sarm1 PE=1 SV=1	Sarm1	79.6	18	11	18	11	11	1.013	0.98	0.995	1.035	0.973	1.011	1.039	0.977	0.94	1.01	0.646653
P28572	Sodium- and chloride-dependent glycine transporter 1 OS=Rattus norvegicus OX=10116 GN=Slc6a9 PE=1 SV=2	Slc6a9	71	10	5	21	4	4	1.023	1.072	1.079	0.967	1.016	0.806	0.793	0.834	1.051	0.879	0.13802
Q9JKE3	Secretory carrier-associated membrane protein 5 OS=Rattus norvegicus OX=10116 GN=Scamp5 PE=2 SV=1	Scamp5	26.1	9	2	7	2	2	1.056	1.007	1.04	0.977	0.996	0.933	0.937	0.955	1.019	0.937	0.0513628
O08651	D-3-phosphoglycerate dehydrogenase OS=Rattus norvegicus OX=10116 GN=Phgdh PE=1 SV=3	Phgdh	56.5	24	11	45	11	11	1.103	1.001	1.025	0.913	0.994	0.971	0.977	1.064	1.089	0.92	0.0972805
Q6P6S0	Synaptosomal-associated protein 47 OS=Rattus norvegicus OX=10116 GN=Snap47 PE=2 SV=1	Snap47	47	6	2	3	2	2	1.028	1.029	1.023	1.04	0.951	0.945	0.994	0.909	0.914	0.953	0.190036
P0C6C0	A-kinase anchor protein SPHKAP OS=Rattus norvegicus OX=10116 GN=Sphkap PE=1 SV=1	Sphkap	184.3	2	2	2	2	2	1.014	0.896	0.996	1.058	0.98	1.082	1.104	1.022	0.926	1.074	0.216587
B0BN85	Protein SGT1 homolog OS=Rattus norvegicus OX=10116 GN=Sugt1 PE=2 SV=1	Sugt1	38.1	35	10	29	10	10	1.01	1.032	1.022	0.995	0.993	1.008	1.016	1.014	0.998	0.978	0.0452828
D4A280	Serine/threonine-protein kinase PAK 5 OS=Rattus norvegicus OX=10116 GN=Pak5 PE=1 SV=1	Pak5	80.9	2	1	1	1	1	1.213	1.165	0.996	0.967	0.834	0.829	0.994	0.857	0.862	0.779	0.0340396
Q62967	Diphosphomevalonate decarboxylase OS=Rattus norvegicus OX=10116 GN=Mvd PE=1 SV=2	Mvd	43.9	13	4	13	4	4	1.045	1.041	1.022	0.989	1.071	0.905	0.845	0.915	1.083	0.954	0.371346
Q5XI78	2-oxoglutarate dehydrogenase, mitochondrial OS=Rattus norvegicus OX=10116 GN=Ogdh PE=1 SV=1	Ogdh	116.2	22	17	56	15	17	1.02	1.006	1.015	1.035	0.973	0.935	0.961	0.903	0.94	0.968	0.322855
Q5RKH6	Protein OS-9 OS=Rattus norvegicus OX=10116 GN=Os9 PE=1 SV=1	Os9	75.3	3	2	2	2	2	0.951	0.812	0.956	1.012	1.028	1.275	1.241	1.26	1.015	1.219	0.100415
Q5M823	NudC domain-containing protein 2 OS=Rattus norvegicus OX=10116 GN=Nudcd2 PE=2 SV=1	Nudcd2	17.7	18	2	7	2	2	1.035	0.972	0.964	0.97	0.986	1.096	1.112	1.13	1.017	1.027	0.590383
Q6AXQ5	2',5'-phosphodiesterase 12 OS=Rattus norvegicus OX=10116 GN=Pde12 PE=2 SV=1	Pde12	67.1	6	3	3	3	3	0.96	0.961	0.916	0.967	1.104	1.12	1.014	1.158	1.141	1.125	0.0790232
P52591	Nuclear envelope pore membrane protein POM 121 OS=Rattus norvegicus OX=10116 GN=Pom121 PE=1 SV=1	Pom121	120.7	1	1	1	1	1	0.96	0.903	0.976	1.041	0.954	1.194	1.252	1.147	0.916	1.123	0.180567
Q6MFY6	E3 ubiquitin-protein ligase PPP1R11 OS=Rattus norvegicus OX=10116 GN=Ppp1r11 PE=2 SV=2	Ppp1r11	13.9	12	1	1	1	1	0.858	0.864	1.009	1.057	1.118	1.123	1.004	1.062	1.058	1.208	0.0275478
P61765	Syntaxin-binding protein 1 OS=Rattus norvegicus OX=10116 GN=Stxbp1 PE=1 SV=1	Stxbp1	67.5	41	21	123	21	21	1.023	1.093	1.031	1.008	0.972	0.881	0.907	0.874	0.964	0.909	0.100437
O08623	Sequestosome-1 OS=Rattus norvegicus OX=10116 GN=Sqstm1 PE=1 SV=1	Sqstm1	47.7	12	3	7	3	3	0.996	0.961	0.977	1.044	0.992	1.038	1.046	0.994	0.95	1.048	0.0725777
P17764	Acetyl-CoA acetyltransferase, mitochondrial OS=Rattus norvegicus OX=10116 GN=Acat1 PE=1 SV=1	Acat1	44.7	34	10	42	10	10	1.054	1.048	1.009	1.012	1.011	0.92	0.909	0.909	0.999	0.946	0.177396
A8WCF8	Tumor protein p63-regulated gene 1-like protein OS=Rattus norvegicus OX=10116 GN=Tprg1l PE=1 SV=1	Tprg1l	29.8	19	3	8	3	3	0.954	0.992	0.976	1.073	0.988	1.047	1.06	0.976	0.921	1.064	0.0856035
Q62703	Reticulocalbin-2 OS=Rattus norvegicus OX=10116 GN=Rcn2 PE=1 SV=2	Rcn2	37.4	17	4	15	4	4	1.056	1	1.018	1.028	1.002	0.946	0.944	0.921	0.975	0.968	0.327076
Q5FVH8	Regulator of G-protein signaling 7-binding protein OS=Rattus norvegicus OX=10116 GN=Rgs7bp PE=1 SV=1	Rgs7bp	28.9	7	1	1	1	1	0.863	1.076	1.032	0.947	1.002	1.1	1.098	1.162	1.058	1.026	0.741418
Q6URK4	Heterogeneous nuclear ribonucleoprotein A3 OS=Rattus norvegicus OX=10116 GN=Hnrnpa3 PE=1 SV=1	Hnrnpa3	39.6	28	8	30	7	8	0.924	0.928	0.966	1.098	0.982	1.079	1.098	0.983	0.895	1.121	0.0390302
P62859	40S ribosomal protein S28 OS=Rattus norvegicus OX=10116 GN=Rps28 PE=1 SV=1	Rps28	7.8	33	2	4	2	2	0.888	0.876	0.92	1.084	1.105	1.161	1.051	1.071	1.019	1.248	0.000914166
Q4FZT8	SPRY domain-containing protein 4 OS=Rattus norvegicus OX=10116 GN=Spryd4 PE=2 SV=1	Spryd4	23.2	17	3	3	3	3	0.92	1.03	0.973	1.071	1.025	0.902	0.88	0.842	0.957	1.026	0.716364
P49242	40S ribosomal protein S3a OS=Rattus norvegicus OX=10116 GN=Rps3a PE=1 SV=2	Rps3a	29.9	20	5	10	5	5	0.954	0.879	0.964	1.038	1.065	1.034	0.97	0.996	1.026	1.122	0.0195896
Q9Z2P6	Synaptosomal-associated protein 29 OS=Rattus norvegicus OX=10116 GN=Snap29 PE=1 SV=1	Snap29	29.1	9	2	3	2	2	1.026	1.052	0.95	0.982	0.876	1.134	1.294	1.155	0.893	0.988	0.846938
Q66HP6	Spermatogenesis-associated protein 2 OS=Rattus norvegicus OX=10116 GN=Spata2 PE=2 SV=1	Spata2	57.4	2	1	1	1	1
Q63537	Synapsin-2 OS=Rattus norvegicus OX=10116 GN=Syn2 PE=1 SV=1	Syn2	63.4	28	12	120	10	12	1.01	1.018	1.028	0.987	0.998	0.928	0.93	0.94	1.011	0.953	0.105152
Q53UA7	Serine/threonine-protein kinase TAO3 OS=Rattus norvegicus OX=10116 GN=Taok3 PE=1 SV=1	Taok3	105.4	2	2	2	1	1
O08629	Transcription intermediary factor 1-beta OS=Rattus norvegicus OX=10116 GN=Trim28 PE=1 SV=2	Trim28	88.9	11	8	25	8	8	0.951	1.024	0.973	1.08	0.952	1.101	1.157	1.019	0.881	1.063	0.306045
P08721	Osteopontin OS=Rattus norvegicus OX=10116 GN=Spp1 PE=1 SV=2	Spp1	34.9	7	2	11	2	2	0.591	0.511	0.55	1.82	1.324	1.289	0.974	0.708	0.727	2.683	0.00118356
Q9Z1Z9	PDZ and LIM domain protein 7 OS=Rattus norvegicus OX=10116 GN=Pdlim7 PE=1 SV=1	Pdlim7	49.9	8	3	5	3	3	1.002	0.902	0.98	1.008	1.119	1.052	0.94	1.044	1.11	1.102	0.0914843
Q62923	Prepronociceptin OS=Rattus norvegicus OX=10116 GN=Pnoc PE=1 SV=1	Pnoc	20.5	5	1	1	1	1	1.054	1.054	1.133	0.895	0.925	0.945	1.022	1.056	1.034	0.853	0.00532663
Q63068	Phosphorylated adapter RNA export protein OS=Rattus norvegicus OX=10116 GN=Phax PE=1 SV=2	Phax	43.1	4	1	1	1	1	0.963	0.845	1.089	0.934	1.115	1.075	0.964	1.151	1.194	1.078	0.440094
Q566E5	Protein O-glucosyltransferase 3 OS=Rattus norvegicus OX=10116 GN=Poglut3 PE=2 SV=1	Poglut3	58.7	4	2	4	2	2	0.923	0.932	0.981	1.006	1.003	1.181	1.177	1.174	0.998	1.125	0.114591
P62138	Serine/threonine-protein phosphatase PP1-alpha catalytic subunit OS=Rattus norvegicus OX=10116 GN=Ppp1ca PE=1 SV=1	Ppp1ca	37.5	27	7	32	1	1	1.023	0.9	0.996	0.958	1.002	1.144	1.142	1.194	1.046	1.063	0.414281
P10687	1-phosphatidylinositol 4,5-bisphosphate phosphodiesterase beta-1 OS=Rattus norvegicus OX=10116 GN=Plcb1 PE=1 SV=1	Plcb1	138.3	14	15	28	15	15	1.027	1.029	1.014	1.028	0.972	0.937	0.964	0.911	0.946	0.957	0.175157
P22057	Prostaglandin-H2 D-isomerase OS=Rattus norvegicus OX=10116 GN=Ptgds PE=1 SV=2	Ptgds	21.3	9	1	6	1	1	0.97	0.983	0.995	0.933	1.157	0.981	0.848	1.051	1.24	1.042	0.605291
P25235	Dolichyl-diphosphooligosaccharide--protein glycosyltransferase subunit 2 OS=Rattus norvegicus OX=10116 GN=Rpn2 PE=2 SV=2	Rpn2	69	16	7	18	7	7	1.012	0.921	0.962	1.03	1	1.074	1.074	1.043	0.971	1.072	0.110078
Q9QZR6	Septin-9 OS=Rattus norvegicus OX=10116 GN=Septin9 PE=1 SV=1	Septin9	63.8	16	8	15	1	1	0.99	1.06	1.019	0.966	1.085	0.893	0.823	0.924	1.123	0.959	0.499864
P57769	Sorting nexin-16 OS=Rattus norvegicus OX=10116 GN=Snx16 PE=1 SV=2	Snx16	38.8	7	2	4	2	2	1.065	0.978	1.13	0.918	0.944	0.974	1.031	1.061	1.029	0.894	0.0706348
Q91ZW6	Trimethyllysine dioxygenase, mitochondrial OS=Rattus norvegicus OX=10116 GN=Tmlhe PE=1 SV=2	Tmlhe	49.5	11	4	4	4	4	1.05	0.907	0.975	1.042	1.006	1.039	1.033	0.998	0.965	1.053	0.29095
P70550	Ras-related protein Rab-8B OS=Rattus norvegicus OX=10116 GN=Rab8b PE=1 SV=1	Rab8b	23.6	21	4	11	1	1	0.972	0.984	1.04	1.038	1.04	0.944	0.908	0.909	1.002	1.009	0.842855
Q6P798	RCC1 and BTB domain-containing protein 2 OS=Rattus norvegicus OX=10116 GN=Rcbtb2 PE=2 SV=1	Rcbtb2	60.1	2	1	1	1	1	0.945	0.907	0.822	0.956	0.985	1.425	1.447	1.491	1.03	1.259	0.186532
Q641W4	Replication factor C subunit 2 OS=Rattus norvegicus OX=10116 GN=Rfc2 PE=2 SV=1	Rfc2	38.6	4	1	1	1	1	0.888	1.044	0.903	1.001	1.028	1.164	1.132	1.163	1.027	1.126	0.159941
Q4G069	Regulator of microtubule dynamics protein 1 OS=Rattus norvegicus OX=10116 GN=Rmdn1 PE=2 SV=1	Rmdn1	35.4	17	4	7	4	4	1.02	0.974	0.998	1.022	0.987	0.996	1.009	0.974	0.965	1.004	0.807593
Q4V7D2	Protein rogdi homolog OS=Rattus norvegicus OX=10116 GN=Rogdi PE=1 SV=1	Rogdi	32.2	15	4	10	4	4	1.028	1.062	1.038	0.956	1.018	0.892	0.876	0.932	1.064	0.916	0.0869536
Q52KK3	Mitochondrial nicotinamide adenine dinucleotide transporter SLC25A51 OS=Rattus norvegicus OX=10116 GN=Slc25a51 PE=2 SV=1	Slc25a51	33.8	3	1	1	1	1	0.995	1.073	1.068	0.996	0.932	0.948	1.017	0.952	0.936	0.917	0.0518708
Q9JKM5	Sphingosine 1-phosphate receptor 5 OS=Rattus norvegicus OX=10116 GN=S1pr5 PE=1 SV=1	S1pr5	42.3	3	1	1	1	1	1.004	1.246	1.336	0.804	0.798	0.799	1.001	0.994	0.993	0.67	0.0101894
Q5RK27	Solute carrier family 12 member 7 OS=Rattus norvegicus OX=10116 GN=Slc12a7 PE=2 SV=2	Slc12a7	119.3	2	1	2	1	1	1.105	0.812	0.982	1.002	1.145	0.977	0.853	0.975	1.143	1.078	0.476942
P27615	Lysosome membrane protein 2 OS=Rattus norvegicus OX=10116 GN=Scarb2 PE=1 SV=2	Scarb2	54.1	10	5	13	5	5	0.978	0.988	0.942	1.032	0.988	1.054	1.067	1.021	0.957	1.057	0.0817226
Q6AXT8	Splicing factor 3A subunit 2 OS=Rattus norvegicus OX=10116 GN=Sf3a2 PE=2 SV=1	Sf3a2	49.9	5	2	6	2	2	0.945	0.982	0.942	1.01	1.071	1.075	1.004	1.064	1.06	1.1	0.0171398
P60192	SNARE-associated protein Snapin OS=Rattus norvegicus OX=10116 GN=Snapin PE=1 SV=1	Snapin	14.9	18	2	2	2	2	1.046	0.894	0.97	1.006	1.014	1.094	1.08	1.089	1.008	1.07	0.259561
Q68SB1	Double-stranded RNA-binding protein Staufen homolog 2 OS=Rattus norvegicus OX=10116 GN=Stau2 PE=1 SV=1	Stau2	62.6	2	1	2	1	1	1.021	0.982	1.002	1.096	0.975	0.943	0.967	0.86	0.89	1.003	0.983795
Q6T393	Spermatogenesis-associated protein 20 OS=Rattus norvegicus OX=10116 GN=Spata20 PE=1 SV=1	Spata20	88.1	1	1	40	1	1	0.891	1.018	0.907	1.081	0.985	1.147	1.164	1.061	0.911	1.141	0.0965876
B5DF45	TNF receptor-associated factor 6 OS=Rattus norvegicus OX=10116 GN=Traf6 PE=2 SV=1	Traf6	60.2	4	2	3	2	2	0.954	1.044	1.064	0.944	0.99	1.017	1.027	1.078	1.049	0.964	0.416736
Q75Q41	Mitochondrial import receptor subunit TOM22 homolog OS=Rattus norvegicus OX=10116 GN=Tomm22 PE=1 SV=1	Tomm22	15.5	16	2	6	2	2	1.078	1.084	1.024	0.983	0.978	0.863	0.882	0.877	0.995	0.886	0.0576927
Q63598	Plastin-3 OS=Rattus norvegicus OX=10116 GN=Pls3 PE=1 SV=2	Pls3	70.6	33	17	75	15	17	1.027	1.043	1.028	0.989	0.995	0.921	0.926	0.931	1.006	0.938	0.0623554
P21670	Proteasome subunit alpha type-4 OS=Rattus norvegicus OX=10116 GN=Psma4 PE=1 SV=1	Psma4	29.5	10	3	7	3	3	1.018	1.043	0.983	1.012	0.923	1.005	1.089	0.993	0.912	0.966	0.360254
Q4KMA2	UV excision repair protein RAD23 homolog B OS=Rattus norvegicus OX=10116 GN=Rad23b PE=1 SV=1	Rad23b	43.5	16	7	32	5	7	0.99	1.048	1.055	0.996	0.945	1.025	1.085	1.029	0.949	0.959	0.248641
P63245	Receptor of activated protein C kinase 1 OS=Rattus norvegicus OX=10116 GN=Rack1 PE=1 SV=3	Rack1	35.1	46	11	42	11	11	0.952	0.904	0.882	1.026	1.04	1.186	1.14	1.156	1.014	1.188	0.0295225
Q63942	GTP-binding protein Rab-3D OS=Rattus norvegicus OX=10116 GN=Rab3d PE=1 SV=2	Rab3d	24.3	22	5	14	1	1	0.798	0.796	0.835	1.026	0.991	1.606	1.621	1.565	0.966	1.492	0.0744332
P61354	60S ribosomal protein L27 OS=Rattus norvegicus OX=10116 GN=Rpl27 PE=2 SV=2	Rpl27	15.8	11	2	3	2	2	0.984	1.046	1.036	1.228	0.863	0.858	0.994	0.699	0.703	0.962	0.68113
Q6V7V2	Rhotekin OS=Rattus norvegicus OX=10116 GN=Rtkn PE=1 SV=1	Rtkn	61.1	12	5	6	5	5	0.904	0.954	0.844	1.049	1.139	1.105	0.97	1.053	1.086	1.219	0.00977763
Q9JM15	Sodium-coupled neutral amino acid transporter 1 OS=Rattus norvegicus OX=10116 GN=Slc38a1 PE=1 SV=1	Slc38a1	53.8	4	2	4	2	2	0.975	1.13	1.043	0.972	0.968	0.924	0.954	0.95	0.996	0.91	0.111206
Q5M819	Phosphoserine phosphatase OS=Rattus norvegicus OX=10116 GN=Psph PE=2 SV=1	Psph	25	22	3	4	3	3	1.099	0.986	0.991	0.972	1.019	0.976	0.957	1.004	1.049	0.965	0.413574
P60042	Somatostatin OS=Rattus norvegicus OX=10116 GN=Sst PE=1 SV=1	Sst	12.7	9	1	2	1	1	1.056	0.963	0.908	1.129	1.013	0.955	0.943	0.846	0.897	1.058	0.443049
P50475	Alanine--tRNA ligase, cytoplasmic OS=Rattus norvegicus OX=10116 GN=Aars1 PE=1 SV=3	Aars1	106.7	24	17	57	17	17	0.987	1.041	1.008	1.012	1.006	0.94	0.934	0.929	0.994	0.974	0.404464
Q3B7D1	Ubiquitin-conjugating enzyme E2 Z OS=Rattus norvegicus OX=10116 GN=Ube2z PE=1 SV=2	Ube2z	38.3	3	1	3	1	1	0.97	0.958	1.012	0.997	0.998	1.086	1.088	1.089	1.001	1.048	0.231288
F1LNJ2	U5 small nuclear ribonucleoprotein 200 kDa helicase OS=Rattus norvegicus OX=10116 GN=Snrnp200 PE=1 SV=1	Snrnp200	244.7	4	8	11	8	8	0.956	0.945	0.934	1.016	1.007	1.194	1.186	1.175	0.991	1.135	0.0914377
Q63707	Dihydroorotate dehydrogenase (quinone), mitochondrial OS=Rattus norvegicus OX=10116 GN=Dhodh PE=1 SV=1	Dhodh	42.6	2	1	1	1	1
P48303	Sphingosine 1-phosphate receptor 1 OS=Rattus norvegicus OX=10116 GN=S1pr1 PE=1 SV=1	S1pr1	42.7	6	2	4	2	2	1.065	1.07	1.043	0.943	0.931	0.921	0.989	0.977	0.987	0.879	0.000247746
Q9JHE5	Sodium-coupled neutral amino acid transporter 2 OS=Rattus norvegicus OX=10116 GN=Slc38a2 PE=1 SV=1	Slc38a2	55.5	3	1	1	1	1	0.947	1.094	1.034	1.025	0.919	0.997	1.085	0.973	0.897	0.956	0.456374
P0C546	Mitochondrial coenzyme A transporter SLC25A42 OS=Rattus norvegicus OX=10116 GN=Slc25a42 PE=2 SV=1	Slc25a42	35.1	5	1	1	1	1	0.979	1.055	0.973	0.977	0.984	1.052	1.069	1.077	1.007	1.002	0.954797
Q62991	Sec1 family domain-containing protein 1 OS=Rattus norvegicus OX=10116 GN=Scfd1 PE=1 SV=1	Scfd1	72.2	24	11	21	11	11	0.975	1.002	1.01	0.998	1	1.034	1.034	1.036	1.002	1.015	0.395073
P0C5J9	SH3KBP1-binding protein 1 OS=Rattus norvegicus OX=10116 GN=Shkbp1 PE=1 SV=1	Shkbp1	75.9	1	1	1	1	1	0.942	0.974	0.967	1.067	1.075	1	0.93	0.937	1.007	1.09	0.0270321
Q09167	Serine/arginine-rich splicing factor 5 OS=Rattus norvegicus OX=10116 GN=Srsf5 PE=1 SV=1	Srsf5	30.9	9	2	3	2	2	0.93	0.924	0.876	1.054	0.95	1.3	1.369	1.234	0.902	1.21	0.124598
Q4FZT0	Stomatin-like protein 2, mitochondrial OS=Rattus norvegicus OX=10116 GN=Stoml2 PE=1 SV=1	Stoml2	38.4	17	4	20	4	4	0.969	1.001	0.999	0.988	1.025	1.059	1.033	1.072	1.037	1.035	0.209522
Q9JHW5	Vesicle-associated membrane protein 7 OS=Rattus norvegicus OX=10116 GN=Vamp7 PE=1 SV=1	Vamp7	24.8	15	3	8	3	3	0.996	0.981	1.008	0.984	0.991	1.075	1.085	1.092	1.007	1.022	0.519058
B1WC37	Mitochondrial tRNA-specific 2-thiouridylase 1 OS=Rattus norvegicus OX=10116 GN=Trmu PE=2 SV=1	Trmu	49.7	7	2	2	2	2	0.919	0.928	1.041	1.011	1.111	1.011	0.91	1	1.098	1.085	0.182235
Q6AYD9	Nucleoside diphosphate-linked moiety X motif 19 OS=Rattus norvegicus OX=10116 GN=Nudt19 PE=2 SV=1	Nudt19	39.9	22	5	7	5	5	1.068	1.064	1.068	0.925	1.021	0.944	0.925	1.021	1.104	0.903	0.0269745
Q4KLJ8	Phosducin-like protein 3 OS=Rattus norvegicus OX=10116 GN=Pdcl3 PE=1 SV=1	Pdcl3	27.7	15	4	7	4	4	1.038	0.972	1.005	0.938	0.938	1.122	1.197	1.196	0.999	0.994	0.893572
D4ACN8	Plasminogen receptor (KT) OS=Rattus norvegicus OX=10116 GN=Plgrkt PE=1 SV=1	Plgrkt	17.3	12	2	6	2	2	1.02	1.03	1.058	0.994	0.967	0.944	0.976	0.95	0.973	0.935	0.0216071
Q3T1I4	Protein PRRC1 OS=Rattus norvegicus OX=10116 GN=Prrc1 PE=2 SV=1	Prrc1	46.3	4	2	5	2	2	0.982	0.918	1.014	0.937	1.015	1.156	1.138	1.234	1.084	1.067	0.415818
Q4KLN6	Ribonucleoside-diphosphate reductase subunit M2 OS=Rattus norvegicus OX=10116 GN=Rrm2 PE=2 SV=1	Rrm2	45	3	1	1	1	1	0.738	0.824	0.882	0.918	1.008	1.68	1.667	1.83	1.098	1.475	0.142815
P62890	60S ribosomal protein L30 OS=Rattus norvegicus OX=10116 GN=Rpl30 PE=3 SV=2	Rpl30	12.8	32	3	6	3	3	0.936	0.953	0.95	1.042	1.021	1.126	1.103	1.081	0.98	1.123	0.0190369
P04256	Heterogeneous nuclear ribonucleoprotein A1 OS=Rattus norvegicus OX=10116 GN=Hnrnpa1 PE=1 SV=3	Hnrnpa1	34.2	28	7	33	6	6	1.031	0.96	0.983	1.046	0.954	1.082	1.134	1.034	0.912	1.036	0.465516
P23978	Sodium- and chloride-dependent GABA transporter 1 OS=Rattus norvegicus OX=10116 GN=Slc6a1 PE=1 SV=1	Slc6a1	67	10	3	14	3	3	1.098	1.118	1.154	0.928	0.942	0.772	0.819	0.831	1.015	0.784	0.0196623
P54001	Prolyl 4-hydroxylase subunit alpha-1 OS=Rattus norvegicus OX=10116 GN=P4ha1 PE=2 SV=2	P4ha1	60.9	3	1	3	1	1	1.056	0.955	0.898	1.107	0.954	1.055	1.106	0.953	0.862	1.071	0.344034
P53610	Geranylgeranyl transferase type-1 subunit beta OS=Rattus norvegicus OX=10116 GN=Pggt1b PE=1 SV=1	Pggt1b	42.4	8	2	2	2	2	1.037	1.002	0.977	1.018	0.998	0.988	0.989	0.971	0.981	0.996	0.855405
O08564	Phospholipid phosphatase 1 OS=Rattus norvegicus OX=10116 GN=Plpp1 PE=1 SV=1	Plpp1	32	10	2	2	1	1	0.945	0.854	0.954	1.079	1.06	1.14	1.075	1.057	0.982	1.191	0.0135277
Q01177	Plasminogen OS=Rattus norvegicus OX=10116 GN=Plg PE=2 SV=2	Plg	90.5	25	15	45	15	15	0.647	0.579	0.608	0.763	1.229	2.276	1.852	2.983	1.611	2.327	0.0788943
P53812	Phosphatidylinositol transfer protein beta isoform OS=Rattus norvegicus OX=10116 GN=Pitpnb PE=1 SV=2	Pitpnb	31.4	25	7	18	4	4	0.964	0.967	0.959	1.022	1.024	1.034	1.01	1.012	1.002	1.066	0.000126524
P62193	26S proteasome regulatory subunit 4 OS=Rattus norvegicus OX=10116 GN=Psmc1 PE=1 SV=1	Psmc1	49.2	34	12	29	12	12	0.992	0.99	0.995	0.968	1.003	1.063	1.059	1.098	1.037	1.019	0.541386
F1LNI5	Protein phosphatase 1G OS=Rattus norvegicus OX=10116 GN=Ppm1g PE=1 SV=2	Ppm1g	58.7	7	3	7	3	3	0.911	0.882	0.889	1.07	1.06	1.176	1.109	1.099	0.991	1.233	0.00382918
P51583	Multifunctional protein ADE2 OS=Rattus norvegicus OX=10116 GN=Paics PE=1 SV=3	Paics	47.1	23	8	19	8	8	1.011	0.977	0.924	1.035	1.008	1.049	1.041	1.014	0.974	1.062	0.102782
O35509	Ras-related protein Rab-11B OS=Rattus norvegicus OX=10116 GN=Rab11b PE=1 SV=4	Rab11b	24.5	39	8	26	8	8	1.046	0.989	0.996	1.008	0.974	1.008	1.034	0.999	0.966	0.986	0.557194
Q498C8	Protein RER1 OS=Rattus norvegicus OX=10116 GN=Rer1 PE=1 SV=1	Rer1	23	10	2	2	2	2	1.03	1.018	0.943	1.14	1.004	0.884	0.88	0.775	0.881	1.012	0.92682
P62747	Rho-related GTP-binding protein RhoB OS=Rattus norvegicus OX=10116 GN=Rhob PE=1 SV=1	Rhob	22.1	26	4	21	3	3	0.986	1.101	1.04	1.012	0.953	0.92	0.966	0.91	0.942	0.923	0.130398
Q63635	Syntaxin-6 OS=Rattus norvegicus OX=10116 GN=Stx6 PE=1 SV=1	Stx6	29	15	3	7	3	3	0.987	1.023	1.062	1.013	1.031	0.92	0.892	0.908	1.018	0.965	0.425126
O55207	Synaptojanin-2 OS=Rattus norvegicus OX=10116 GN=Synj2 PE=1 SV=2	Synj2	165.2	3	3	6	3	3	0.977	0.978	1.052	0.923	0.945	1.064	1.126	1.153	1.024	0.975	0.625043
Q5RKH7	Solute carrier family 35 member F6 OS=Rattus norvegicus OX=10116 GN=Slc35f6 PE=2 SV=1	Slc35f6	41.1	9	2	2	2	2	1	0.962	0.971	1.054	0.967	1.072	1.108	1.017	0.918	1.055	0.199032
Q66HR0	Solute carrier family 12 member 9 OS=Rattus norvegicus OX=10116 GN=Slc12a9 PE=1 SV=1	Slc12a9	95.9	2	1	1	1	1	0.88	0.925	1.231	0.905	0.986	1.087	1.102	1.201	1.09	0.981	0.930737
Q9QZG1	Solute carrier family 22 member 23 OS=Rattus norvegicus OX=10116 GN=Slc22a23 PE=2 SV=2	Slc22a23	74.2	3	2	2	2	2	1.074	1.004	1.043	0.995	0.948	0.948	1.001	0.953	0.952	0.926	0.0391929
Q6AY84	Secernin-1 OS=Rattus norvegicus OX=10116 GN=Scrn1 PE=1 SV=1	Scrn1	46.4	23	8	44	8	8	1.008	1.084	1.021	0.967	1.033	0.911	0.881	0.942	1.068	0.935	0.186596
P54900	Sodium channel subunit beta-2 OS=Rattus norvegicus OX=10116 GN=Scn2b PE=1 SV=1	Scn2b	24.1	13	2	4	2	2	1.076	1.039	0.976	1.012	0.984	0.928	0.942	0.916	0.972	0.946	0.221553
P11915	Sterol carrier protein 2 OS=Rattus norvegicus OX=10116 GN=Scp2 PE=1 SV=3	Scp2	58.8	12	6	19	3	7	1.017	0.904	0.963	1.107	1.034	0.98	0.948	0.885	0.934	1.082	0.182739
Q6AYS6	Sorting nexin-17 OS=Rattus norvegicus OX=10116 GN=Snx17 PE=1 SV=1	Snx17	52.8	9	2	5	2	2	0.928	0.992	0.962	1.029	1.031	1.081	1.048	1.051	1.002	1.09	0.026546
P16975	SPARC OS=Rattus norvegicus OX=10116 GN=Sparc PE=1 SV=4	Sparc	34.3	29	6	11	6	6	0.973	0.957	0.934	1.161	1.015	0.967	0.953	0.833	0.874	1.097	0.182811
O35094	Mitochondrial import inner membrane translocase subunit TIM44 OS=Rattus norvegicus OX=10116 GN=Timm44 PE=1 SV=1	Timm44	51	13	5	8	5	5	1.032	0.981	0.989	1.037	1.035	0.955	0.923	0.921	0.998	1.008	0.815582
P41542	General vesicular transport factor p115 OS=Rattus norvegicus OX=10116 GN=Uso1 PE=1 SV=1	Uso1	107.1	17	14	29	14	14	1.056	0.983	1.072	0.978	0.988	0.976	0.987	0.997	1.011	0.946	0.110618
P61480	Ribosome biogenesis protein WDR12 OS=Rattus norvegicus OX=10116 GN=Wdr12 PE=2 SV=1	Wdr12	47.5	2	1	1	1	1	0.963	0.971	0.927	1.074	1.035	1.057	1.021	0.984	0.964	1.107	0.00474281
Q8R478	WW domain-binding protein 2 OS=Rattus norvegicus OX=10116 GN=Wbp2 PE=1 SV=1	Wbp2	28.1	12	3	6	3	3	1.021	1.098	0.991	1.021	0.984	1.016	1.033	0.995	0.964	0.971	0.434953
P20717	Protein-arginine deiminase type-2 OS=Rattus norvegicus OX=10116 GN=Padi2 PE=1 SV=1	Padi2	75.3	20	10	44	10	10	1.09	1.042	1.026	0.959	1.008	0.931	0.924	0.971	1.051	0.918	0.0430236
Q9WTR8	PH domain leucine-rich repeat protein phosphatase 1 OS=Rattus norvegicus OX=10116 GN=Phlpp1 PE=1 SV=1	Phlpp1	183.2	3	2	3	2	2	0.906	0.838	0.996	1.056	1.114	1.121	1.006	1.062	1.055	1.201	0.0255736
Q5XI31	GPI transamidase component PIG-S OS=Rattus norvegicus OX=10116 GN=Pigs PE=2 SV=3	Pigs	61.7	5	2	2	2	2	1.118	0.928	0.983	0.923	0.971	1.096	1.129	1.187	1.052	0.987	0.875565
P02401	60S acidic ribosomal protein P2 OS=Rattus norvegicus OX=10116 GN=Rplp2 PE=1 SV=2	Rplp2	11.7	63	4	14	4	4	0.878	0.857	0.851	1.026	1.065	1.28	1.202	1.248	1.038	1.304	0.019549
Q8R424	STAM-binding protein OS=Rattus norvegicus OX=10116 GN=Stambp PE=2 SV=1	Stambp	48.5	16	6	11	6	6	0.988	1.025	1.015	0.995	0.986	1.011	1.026	1.016	0.99	0.988	0.418687
Q66H61	Glutamine--tRNA ligase OS=Rattus norvegicus OX=10116 GN=Qars1 PE=1 SV=1	Qars1	87.6	16	8	15	8	8	0.929	0.995	0.974	1.004	1.022	1.156	1.131	1.151	1.018	1.098	0.132449
Q5M965	Probable tRNA(His) guanylyltransferase OS=Rattus norvegicus OX=10116 GN=Thg1l PE=2 SV=1	Thg1l	34.8	6	1	2	1	1	0.937	0.976	1.024	1.032	0.861	1.194	1.387	1.157	0.834	1.051	0.69303
Q9R1R4	Tudor domain-containing protein 7 OS=Rattus norvegicus OX=10116 GN=Tdrd7 PE=1 SV=1	Tdrd7	125.2	5	5	8	5	5	1.08	0.984	0.988	0.96	0.965	1.016	1.053	1.059	1.006	0.964	0.3609
P0C5X8	Protein tweety homolog 1 OS=Rattus norvegicus OX=10116 GN=Ttyh1 PE=1 SV=1	Ttyh1	49	9	2	9	2	2	1.07	1.288	0.962	1.015	0.993	0.674	0.679	0.664	0.978	0.808	0.231063
Q9JK66	E3 ubiquitin-protein ligase parkin OS=Rattus norvegicus OX=10116 GN=Prkn PE=1 SV=1	Prkn	51.7	2	1	1	1	1	1.029	1.046	1.046	0.96	0.99	0.942	0.952	0.981	1.031	0.927	0.00784413
Q4FZT2	Protein phosphatase methylesterase 1 OS=Rattus norvegicus OX=10116 GN=Ppme1 PE=1 SV=2	Ppme1	42.3	18	6	17	6	6	0.99	1.035	1.07	0.986	1.024	0.918	0.896	0.932	1.039	0.946	0.226013
Q9Z0V5	Peroxiredoxin-4 OS=Rattus norvegicus OX=10116 GN=Prdx4 PE=2 SV=1	Prdx4	31	16	4	15	2	2	0.979	1.014	1.103	0.97	0.944	1.002	1.061	1.034	0.974	0.942	0.20863
P41499	Tyrosine-protein phosphatase non-receptor type 11 OS=Rattus norvegicus OX=10116 GN=Ptpn11 PE=1 SV=5	Ptpn11	68	22	11	26	11	11	0.983	0.988	0.954	1.034	1.047	0.978	0.934	0.946	1.013	1.046	0.132976
P53534	Glycogen phosphorylase, brain form (Fragment) OS=Rattus norvegicus OX=10116 GN=Pygb PE=1 SV=3	Pygb	96.1	42	30	226	1	36	1.002	1.175	1.002	0.873	1.077	0.881	0.818	1.009	1.234	0.891	0.245531
M0RC99	Ras-related protein Rab-5A OS=Rattus norvegicus OX=10116 GN=Rab5a PE=2 SV=1	Rab5a	23.6	25	4	18	2	2	1.034	1.014	1.048	0.97	0.99	0.956	0.966	0.986	1.021	0.942	0.0126779
Q5PQP2	Receptor-binding cancer antigen expressed on SiSo cells OS=Rattus norvegicus OX=10116 GN=Ebag9 PE=1 SV=1	Ebag9	24.2	20	2	4	2	2	0.981	1.069	0.97	0.986	0.917	1.098	1.197	1.113	0.93	0.994	0.900072
P62836	Ras-related protein Rap-1A OS=Rattus norvegicus OX=10116 GN=Rap1a PE=1 SV=1	Rap1a	21	24	4	29	1	1	0.896	1.156	1.074	1.019	0.953	0.913	0.958	0.895	0.935	0.923	0.409492
Q63528	Replication protein A 32 kDa subunit OS=Rattus norvegicus OX=10116 GN=Rpa2 PE=2 SV=2	Rpa2	29.3	4	1	1	1	1	0.989	0.882	0.904	1.066	0.998	1.192	1.194	1.118	0.936	1.173	0.0642301
P28042	Single-stranded DNA-binding protein, mitochondrial OS=Rattus norvegicus OX=10116 GN=Ssbp1 PE=1 SV=2	Ssbp1	17.4	18	2	3	2	2	1.132	1.055	1.143	0.993	0.888	0.79	0.89	0.796	0.894	0.802	0.0337857
D4A702	Synaptopodin-2 OS=Rattus norvegicus OX=10116 GN=Synpo2 PE=1 SV=2	Synpo2	135.9	5	4	11	4	4	0.951	0.976	1.043	1.019	0.952	1.005	1.056	0.986	0.934	1.002	0.948874
Q4KM49	Tyrosine--tRNA ligase, cytoplasmic OS=Rattus norvegicus OX=10116 GN=Yars1 PE=2 SV=3	Yars1	59.1	25	14	34	14	14	0.997	1.024	0.986	1.012	0.974	0.994	1.021	0.982	0.961	0.991	0.597757
Q04462	Valine--tRNA ligase OS=Rattus norvegicus OX=10116 GN=Vars1 PE=2 SV=2	Vars1	140.3	17	17	38	17	17	1.007	0.948	0.986	1.026	1.012	1.03	1.017	1.003	0.987	1.043	0.082692
Q99376	Transferrin receptor protein 1 OS=Rattus norvegicus OX=10116 GN=Tfrc PE=1 SV=2	Tfrc	85.8	13	10	26	10	10	0.962	0.944	0.928	1.036	0.998	1.205	1.208	1.163	0.963	1.143	0.0900337
Q6AY94	Complex I assembly factor TIMMDC1, mitochondrial OS=Rattus norvegicus OX=10116 GN=Timmdc1 PE=2 SV=1	Timmdc1	32	13	3	5	3	3	0.947	1.069	1.009	0.98	1.011	0.958	0.948	0.978	1.032	0.975	0.557869
P54319	Phospholipase A-2-activating protein OS=Rattus norvegicus OX=10116 GN=Plaa PE=1 SV=3	Plaa	87	26	15	35	15	15	0.984	1.003	0.99	0.995	0.984	1.041	1.058	1.046	0.989	1.014	0.480679
P17220	Proteasome subunit alpha type-2 OS=Rattus norvegicus OX=10116 GN=Psma2 PE=1 SV=3	Psma2	25.9	14	2	6	2	2	0.993	1.043	1	1.065	0.978	0.939	0.961	0.882	0.918	0.982	0.659118
Q3SWS8	mRNA export factor OS=Rattus norvegicus OX=10116 GN=Rae1 PE=1 SV=1	Rae1	40.9	4	1	4	1	1	0.935	0.932	0.978	1.061	1.077	1.042	0.968	0.982	1.015	1.118	0.00363647
Q568Y3	E3 ubiquitin-protein ligase RNF185 OS=Rattus norvegicus OX=10116 GN=Rnf185 PE=2 SV=1	Rnf185	20.5	11	2	3	2	2	0.958	0.954	0.901	1.028	1.118	1.069	0.957	1.039	1.087	1.143	0.0130343
Q63632	Solute carrier family 12 member 4 OS=Rattus norvegicus OX=10116 GN=Slc12a4 PE=1 SV=1	Slc12a4	120.6	5	5	18	3	3	1.005	0.997	0.975	1.023	1.024	1	0.977	0.978	1.001	1.024	0.122893
Q63633	Solute carrier family 12 member 5 OS=Rattus norvegicus OX=10116 GN=Slc12a5 PE=1 SV=2	Slc12a5	126.2	13	12	57	10	14	1.012	1.03	1.034	0.988	0.978	0.882	0.902	0.893	0.99	0.926	0.100911
Q5I0E9	Multidrug and toxin extrusion protein 1 OS=Rattus norvegicus OX=10116 GN=Slc47a1 PE=1 SV=1	Slc47a1	61.4	2	1	1	1	1	0.988	1.053	1.078	1.003	0.901	0.989	1.098	0.986	0.898	0.928	0.150014
Q6AYN2	Store-operated calcium entry-associated regulatory factor OS=Rattus norvegicus OX=10116 GN=Saraf PE=2 SV=1	Saraf	35.9	12	3	6	3	3	1.044	1.002	0.998	0.974	0.979	1.05	1.073	1.079	1.006	0.987	0.6468
Q91Y81	Septin-2 OS=Rattus norvegicus OX=10116 GN=Septin2 PE=1 SV=1	Septin2	41.6	56	13	71	13	13	0.992	1.017	1.002	0.997	0.992	1.014	1.022	1.017	0.995	0.997	0.80031
Q5XHY7	Signal transducing adapter molecule 2 OS=Rattus norvegicus OX=10116 GN=Stam2 PE=2 SV=1	Stam2	57.1	7	4	4	4	4	0.934	0.934	0.896	1.018	1.017	1.036	1.019	1.018	0.999	1.111	0.00220647
Q4QQR9	Protein MEMO1 OS=Rattus norvegicus OX=10116 GN=Memo1 PE=1 SV=1	Memo1	33.7	12	4	12	4	4	0.977	0.996	0.97	0.981	0.998	1.094	1.097	1.115	1.017	1.044	0.292097
Q5I0J5	MIT domain-containing protein 1 OS=Rattus norvegicus OX=10116 GN=Mitd1 PE=2 SV=1	Mitd1	28.8	6	1	1	1	1	0.923	1.059	0.942	1.019	1.035	1.046	1.011	1.026	1.016	1.06	0.238235
Q5HZE4	Methylthioribose-1-phosphate isomerase OS=Rattus norvegicus OX=10116 GN=Mri1 PE=1 SV=1	Mri1	39.6	12	5	16	5	5	1.013	1.139	1.086	0.925	1.048	0.852	0.813	0.921	1.133	0.872	0.1149
Q01728	Sodium/calcium exchanger 1 OS=Rattus norvegicus OX=10116 GN=Slc8a1 PE=1 SV=3	Slc8a1	108.1	8	5	11	5	5	0.988	1.11	1.002	1.03	0.966	0.881	0.912	0.855	0.937	0.928	0.266092
Q62667	Major vault protein OS=Rattus norvegicus OX=10116 GN=Mvp PE=1 SV=4	Mvp	95.7	14	10	17	10	10	0.889	0.838	0.89	1.111	1.077	1.247	1.158	1.122	0.969	1.313	0.00519628
Q6JE36	Protein NDRG1 OS=Rattus norvegicus OX=10116 GN=Ndrg1 PE=1 SV=1	Ndrg1	42.9	29	8	41	8	8	1.026	1.056	1.038	0.981	0.976	0.927	0.95	0.945	0.995	0.924	0.0166741
P67779	Prohibitin OS=Rattus norvegicus OX=10116 GN=Phb PE=1 SV=1	Phb	29.8	29	7	24	7	7	1.007	1.034	0.994	1.016	0.996	0.918	0.922	0.904	0.98	0.965	0.337993
Q6YAT4	Epsilon-sarcoglycan OS=Rattus norvegicus OX=10116 GN=Sgce PE=2 SV=1	Sgce	49.8	5	2	3	2	2	1.198	0.895	1.018	0.962	0.997	0.946	0.948	0.983	1.037	0.934	0.512321
Q9WUD9	Proto-oncogene tyrosine-protein kinase Src OS=Rattus norvegicus OX=10116 GN=Src PE=1 SV=4	Src	59.9	6	4	5	1	1	1.023	0.879	0.998	1.053	1.055	1.014	0.961	0.963	1.002	1.077	0.194951
Q5HZE2	Ion channel TACAN OS=Rattus norvegicus OX=10116 GN=Tmem120a PE=2 SV=1	Tmem120a	40.6	11	3	4	3	3	1.007	0.884	0.9	1.008	0.972	1.163	1.197	1.154	0.964	1.126	0.160538
Q5HZA9	Transmembrane protein 126A OS=Rattus norvegicus OX=10116 GN=Tmem126a PE=2 SV=1	Tmem126a	21.6	15	3	6	3	3	0.984	1.029	1.041	0.98	0.983	0.999	1.016	1.019	1.003	0.97	0.170426
Q4KLZ6	Triokinase/FMN cyclase OS=Rattus norvegicus OX=10116 GN=Tkfc PE=1 SV=1	Tkfc	59.4	12	5	9	5	5	1.037	1.018	0.985	0.992	0.942	1.05	1.115	1.058	0.95	0.982	0.607505
P09495	Tropomyosin alpha-4 chain OS=Rattus norvegicus OX=10116 GN=Tpm4 PE=1 SV=3	Tpm4	28.5	10	3	15	1	1	0.979	1.033	1.043	1.019	0.942	1	1.062	0.981	0.924	0.969	0.365385
D3ZF92	Tumor necrosis factor receptor superfamily member 21 OS=Rattus norvegicus OX=10116 GN=Tnfrsf21 PE=1 SV=1	Tnfrsf21	71.8	3	2	2	2	2	0.994	1.1	0.993	0.938	1.004	0.984	0.98	1.05	1.071	0.948	0.252092
Q75Q40	Mitochondrial import receptor subunit TOM40 homolog OS=Rattus norvegicus OX=10116 GN=Tomm40 PE=1 SV=1	Tomm40	37.9	17	4	9	4	4	0.997	1.004	1	1.014	1.039	0.983	0.946	0.969	1.025	1.012	0.521446
Q9EQP5	Prolargin OS=Rattus norvegicus OX=10116 GN=Prelp PE=2 SV=1	Prelp	43.2	42	16	65	16	16	1.007	0.973	0.962	0.963	1.094	1.026	0.938	1.065	1.136	1.048	0.310012
Q4KLH4	Paraspeckle component 1 OS=Rattus norvegicus OX=10116 GN=Pspc1 PE=1 SV=1	Pspc1	58.7	9	3	5	3	3	0.882	0.896	0.916	1.03	1.152	1.16	1.007	1.126	1.118	1.241	0.00589267
F1LMZ8	26S proteasome non-ATPase regulatory subunit 11 OS=Rattus norvegicus OX=10116 GN=Psmd11 PE=1 SV=2	Psmd11	47.4	18	7	13	7	7	0.984	1.022	0.996	1	1.003	1.027	1.024	1.028	1.004	1.009	0.541103
Q07984	Translocon-associated protein subunit delta OS=Rattus norvegicus OX=10116 GN=Ssr4 PE=2 SV=1	Ssr4	19	6	1	2	1	1	1.029	0.958	0.883	1.19	1.007	0.959	0.952	0.806	0.846	1.1	0.305558
Q5XIG8	Serine-threonine kinase receptor-associated protein OS=Rattus norvegicus OX=10116 GN=Strap PE=1 SV=1	Strap	38.4	43	12	25	12	12	1.008	1	0.967	1.015	0.981	1.027	1.047	1.012	0.967	1.016	0.441609
O35814	Stress-induced-phosphoprotein 1 OS=Rattus norvegicus OX=10116 GN=Stip1 PE=1 SV=1	Stip1	62.5	40	21	83	21	21	1.021	1.044	1.016	0.958	0.963	0.976	1.014	1.019	1.005	0.94	0.0035843
P21818	Stathmin-2 OS=Rattus norvegicus OX=10116 GN=Stmn2 PE=1 SV=2	Stmn2	20.7	15	3	19	2	2	1.026	1.018	1.022	0.956	0.962	1.034	1.076	1.082	1.006	0.963	0.202029
P19814	Trans-Golgi network integral membrane protein TGN38 OS=Rattus norvegicus OX=10116 GN=Ttgn1 PE=1 SV=1	Ttgn1	38.3	3	1	1	1	1	0.991	0.974	0.936	1.002	1.138	0.982	0.863	0.98	1.136	1.076	0.219216
P06767	Protachykinin-1 OS=Rattus norvegicus OX=10116 GN=Tac1 PE=2 SV=2	Tac1	15	10	1	15	1	1	0.978	1.004	0.996	1.026	1.022	0.994	0.973	0.969	0.996	1.021	0.168433
Q6AXN3	Transmembrane emp24 domain-containing protein 5 OS=Rattus norvegicus OX=10116 GN=Tmed5 PE=2 SV=1	Tmed5	26.1	9	2	2	2	2	0.973	1.022	0.986	1.011	1.026	1.002	0.976	0.991	1.015	1.019	0.296805
Q9JMJ4	Pre-mRNA-processing factor 19 OS=Rattus norvegicus OX=10116 GN=Prpf19 PE=1 SV=2	Prpf19	55.2	13	4	11	4	4	0.96	0.968	0.946	0.984	1.037	1.09	1.051	1.108	1.054	1.082	0.0607752
B2RYF1	Protein phosphatase 1 regulatory subunit 37 OS=Rattus norvegicus OX=10116 GN=Ppp1r37 PE=1 SV=1	Ppp1r37	76.9	2	1	2	1	1	0.819	1.021	0.946	0.979	1.102	1.163	1.055	1.188	1.126	1.164	0.134907
B2GV22	Phosphatidylserine synthase 2 OS=Rattus norvegicus OX=10116 GN=Ptdss2 PE=1 SV=1	Ptdss2	54.7	3	1	1	1	1
Q66H20	Polypyrimidine tract-binding protein 2 OS=Rattus norvegicus OX=10116 GN=Ptbp2 PE=1 SV=1	Ptbp2	57.5	7	3	6	3	3	1.07	1.007	1.049	0.996	0.973	0.894	0.919	0.898	0.977	0.916	0.0766599
P04157	Receptor-type tyrosine-protein phosphatase C OS=Rattus norvegicus OX=10116 GN=Ptprc PE=1 SV=2	Ptprc	143.2	5	6	10	6	6	0.702	0.728	0.671	1.061	1.01	1.932	1.912	1.82	0.952	1.905	0.0460889
Q6AXX6	Peroxiredoxin-like 2A OS=Rattus norvegicus OX=10116 GN=Prxl2a PE=1 SV=1	Prxl2a	25.7	27	6	12	6	6	1.129	1.091	1.046	1.019	0.921	0.806	0.875	0.791	0.904	0.841	0.0677736
Q27W01	RNA-binding protein 8A OS=Rattus norvegicus OX=10116 GN=Rbm8a PE=1 SV=1	Rbm8a	19.9	11	2	4	2	2	0.984	0.921	0.863	1.066	1.048	1.15	1.097	1.079	0.984	1.179	0.0251675
Q62835	Rab GTPase-binding effector protein 2 OS=Rattus norvegicus OX=10116 GN=Rabep2 PE=1 SV=1	Rabep2	61.9	17	8	11	1	1	1.207	1.182	1.197	1.836	0.253	0.315	1.245	0.172	0.138	0.67	0.26173
Q6RUV5	Ras-related C3 botulinum toxin substrate 1 OS=Rattus norvegicus OX=10116 GN=Rac1 PE=1 SV=1	Rac1	21.4	30	5	39	3	4	0.998	1.008	1.055	0.972	1	0.984	0.984	1.011	1.028	0.966	0.141567
O88350	Serine hydrolase RBBP9 OS=Rattus norvegicus OX=10116 GN=Rbbp9 PE=1 SV=2	Rbbp9	21	9	1	6	1	1	0.835	0.988	1.165	1.215	0.993	0.818	0.824	0.673	0.817	1.013	0.955655
Q566C5	Ras association domain-containing protein 4 OS=Rattus norvegicus OX=10116 GN=Rassf4 PE=2 SV=1	Rassf4	37.1	5	1	2	1	1	1.002	0.915	0.961	1.056	1.01	1.082	1.072	1.025	0.956	1.094	0.0531053
Q9JJ74	Receptor activity-modifying protein 1 OS=Rattus norvegicus OX=10116 GN=Ramp1 PE=2 SV=1	Ramp1	16.8	5	1	1	1	1	1.035	1.105	0.992	0.916	1.015	0.949	0.935	1.036	1.108	0.92	0.12618
Q68FQ7	RNA polymerase II-associated protein 3 OS=Rattus norvegicus OX=10116 GN=Rpap3 PE=1 SV=1	Rpap3	74.6	2	1	1	1	1	1.052	1.045	0.874	0.854	0.963	1.237	1.285	1.448	1.128	1.028	0.886191
P62278	40S ribosomal protein S13 OS=Rattus norvegicus OX=10116 GN=Rps13 PE=1 SV=2	Rps13	17.2	10	1	5	1	1	1.108	1.08	1.098	1.355	0.732	0.631	0.862	0.466	0.54	0.827	0.350496
P62329	Thymosin beta-4 OS=Rattus norvegicus OX=10116 GN=Tmsb4x PE=1 SV=2	Tmsb4x	5.1	45	2	3	1	1	1.064	0.984	1.044	1.069	0.868	0.986	1.136	0.922	0.812	0.945	0.413449
P32089	Tricarboxylate transport protein, mitochondrial OS=Rattus norvegicus OX=10116 GN=Slc25a1 PE=1 SV=1	Slc25a1	33.8	14	4	10	4	4	1.086	1.089	1.056	0.916	1.034	0.847	0.819	0.925	1.129	0.866	0.0662872
Q62666	Vesicular acetylcholine transporter OS=Rattus norvegicus OX=10116 GN=Slc18a3 PE=2 SV=2	Slc18a3	56.5	3	1	2	1	1	0.892	0.971	0.939	1.205	0.954	1.067	1.118	0.885	0.792	1.151	0.129174
B2RYI0	WD repeat-containing protein 91 OS=Rattus norvegicus OX=10116 GN=Wdr91 PE=2 SV=1	Wdr91	83.1	3	2	3	2	2	1.012	1.015	0.942	0.989	1.006	1.057	1.05	1.069	1.018	1.028	0.428073
O35078	D-amino-acid oxidase OS=Rattus norvegicus OX=10116 GN=Dao PE=2 SV=1	Dao	38.8	6	2	7	2	2	1.007	0.989	1.003	0.995	1.045	0.978	0.936	0.983	1.05	1.006	0.786965
P29288	Tartrate-resistant acid phosphatase type 5 OS=Rattus norvegicus OX=10116 GN=Acp5 PE=1 SV=1	Acp5	36.7	4	1	1	1	1	1.151	0.979	1.077	1.001	0.934	0.867	0.928	0.866	0.933	0.874	0.0983789
P62912	60S ribosomal protein L32 OS=Rattus norvegicus OX=10116 GN=Rpl32 PE=1 SV=2	Rpl32	15.9	15	2	5	2	2	0.876	0.95	0.86	0.892	1.06	1.4	1.32	1.57	1.19	1.248	0.203041
P97710	Tyrosine-protein phosphatase non-receptor type substrate 1 OS=Rattus norvegicus OX=10116 GN=Sirpa PE=1 SV=1	Sirpa	55.7	17	6	18	6	6	1.031	0.97	1.019	0.995	1.014	0.996	0.982	1.001	1.02	0.995	0.824011
O70257	Syntaxin-7 OS=Rattus norvegicus OX=10116 GN=Stx7 PE=1 SV=4	Stx7	29.8	23	4	9	4	4	1.021	0.977	1.02	0.987	0.992	1.034	1.042	1.047	1.005	0.998	0.939677
Q9JHB5	Translin-associated protein X OS=Rattus norvegicus OX=10116 GN=Tsnax PE=1 SV=1	Tsnax	33	18	4	9	4	4	0.99	0.942	0.988	1.007	1.085	0.984	0.906	0.976	1.077	1.053	0.20123
D3ZC96	Tetratricopeptide repeat protein 39B OS=Rattus norvegicus OX=10116 GN=Ttc39b PE=3 SV=1	Ttc39b	70.1	8	3	6	3	3	0.94	0.97	0.965	1.036	1.133	0.941	0.831	0.908	1.093	1.082	0.236593
Q9EQZ1	TSC22 domain family protein 3 OS=Rattus norvegicus OX=10116 GN=Tsc22d3 PE=1 SV=1	Tsc22d3	14.8	7	1	4	1	1	1.324	1.168	1.275	0.771	0.733	0.71	0.969	0.921	0.951	0.588	0.000276158
P97610	Synaptotagmin-12 OS=Rattus norvegicus OX=10116 GN=Syt12 PE=1 SV=1	Syt12	46.6	10	4	7	4	4	1.12	1.086	1.047	0.999	0.923	0.782	0.848	0.783	0.924	0.831	0.064203
Q4QRB4	Tubulin beta-3 chain OS=Rattus norvegicus OX=10116 GN=Tubb3 PE=1 SV=1	Tubb3	50.4	56	17	433	5	6	1.057	1.139	1.042	0.984	0.961	0.833	0.867	0.847	0.977	0.858	0.0579767
Q63754	Beta-synuclein OS=Rattus norvegicus OX=10116 GN=Sncb PE=1 SV=1	Sncb	14.5	47	5	26	2	2	1.13	1.205	1.132	0.842	0.917	0.833	0.909	0.989	1.088	0.748	0.0014086
Q99ND9	RWD domain-containing protein 1 OS=Rattus norvegicus OX=10116 GN=Rwdd1 PE=2 SV=1	Rwdd1	27.8	7	2	3	2	2	0.946	0.95	0.984	1.045	1.062	1.036	0.975	0.991	1.017	1.091	0.00374892
Q8VHV8	Selenoprotein S OS=Rattus norvegicus OX=10116 GN=Selenos PE=2 SV=3	Selenos	21.4	8	1	2	1	1	1.103	0.946	1.041	0.847	1.107	0.969	0.875	1.144	1.307	0.946	0.541539
Q5PPJ9	Endophilin-B2 OS=Rattus norvegicus OX=10116 GN=Sh3glb2 PE=1 SV=2	Sh3glb2	44.8	19	8	34	1	1	1.089	1.045	1.136	0.94	0.939	0.853	0.908	0.907	0.999	0.835	0.0109871
Q0VGK2	Tetratricopeptide repeat protein 39C OS=Rattus norvegicus OX=10116 GN=Ttc39c PE=2 SV=1	Ttc39c	58.9	2	1	1	1	1	0.955	0.938	1.096	0.969	0.983	1.077	1.096	1.111	1.014	1.013	0.817045
Q64259	von Hippel-Lindau disease tumor suppressor OS=Rattus norvegicus OX=10116 GN=Vhl PE=1 SV=1	Vhl	21.2	5	1	1	1	1	1.011	0.973	0.984	0.958	1.113	0.98	0.881	1.023	1.162	1.028	0.62356
P04182	Ornithine aminotransferase, mitochondrial OS=Rattus norvegicus OX=10116 GN=Oat PE=1 SV=1	Oat	48.3	16	5	7	5	5	0.984	1.004	0.981	1.036	0.977	1.056	1.081	1.019	0.943	1.034	0.253606
Q63787	Phosphatidylinositol 3-kinase regulatory subunit alpha OS=Rattus norvegicus OX=10116 GN=Pik3r1 PE=1 SV=1	Pik3r1	83.5	9	6	11	5	6	0.983	0.952	0.947	1.082	0.993	1.065	1.073	0.985	0.918	1.09	0.0417894
P47853	Biglycan OS=Rattus norvegicus OX=10116 GN=Bgn PE=1 SV=1	Bgn	41.7	26	7	49	6	6	1.062	0.919	0.98	0.925	0.991	1.135	1.145	1.227	1.071	1.03	0.72117
O88377	Phosphatidylinositol 5-phosphate 4-kinase type-2 beta OS=Rattus norvegicus OX=10116 GN=Pip4k2b PE=1 SV=1	Pip4k2b	47.2	28	10	21	7	10	1.044	1.03	1.022	1	0.938	0.992	1.058	0.993	0.938	0.946	0.0580163
Q6AXS4	Renin receptor OS=Rattus norvegicus OX=10116 GN=Atp6ap2 PE=1 SV=1	Atp6ap2	39.1	6	2	3	2	2	1.077	1.108	1.074	1.115	0.86	0.77	0.895	0.69	0.771	0.842	0.170558
O54861	Sortilin OS=Rattus norvegicus OX=10116 GN=Sort1 PE=1 SV=3	Sort1	91.1	5	4	15	4	4	1.041	1.108	1.017	0.976	0.921	1.003	1.089	1.028	0.944	0.916	0.0707787
P08644	GTPase KRas OS=Rattus norvegicus OX=10116 GN=Kras PE=1 SV=3	Kras	21.6	16	3	8	1	1	0.977	1.13	1.109	0.914	0.975	0.901	0.924	0.986	1.067	0.868	0.0530937
O55006	Protein RoBo-1 OS=Rattus norvegicus OX=10116 PE=1 SV=1	--	26.2	10	2	2	2	2	0.686	0.612	0.754	0.812	1.008	2.202	2.184	2.711	1.241	1.96	0.133802
Q63666	Vesicle-associated membrane protein 1 OS=Rattus norvegicus OX=10116 GN=Vamp1 PE=1 SV=2	Vamp1	12.8	28	2	17	2	2	1.036	1.058	1.097	0.956	0.988	0.881	0.892	0.921	1.033	0.885	0.031879
Q6AXM8	Serum paraoxonase/arylesterase 2 OS=Rattus norvegicus OX=10116 GN=Pon2 PE=2 SV=1	Pon2	39.6	8	3	5	3	3	0.972	1.034	0.993	0.962	1.003	1.026	1.022	1.065	1.042	0.997	0.922885
Q63189	Bone marrow proteoglycan OS=Rattus norvegicus OX=10116 GN=Prg2 PE=2 SV=1	Prg2	25.1	5	1	1	1	1	0.95	0.832	0.791	1.015	1.215	1.239	1.02	1.221	1.197	1.348	0.0236381
P62250	40S ribosomal protein S16 OS=Rattus norvegicus OX=10116 GN=Rps16 PE=1 SV=2	Rps16	16.4	25	4	9	4	4	0.972	1.022	1.018	1.046	1.021	0.938	0.919	0.897	0.976	0.998	0.935816
Q5RK19	Vacuolar-sorting protein SNF8 OS=Rattus norvegicus OX=10116 GN=Snf8 PE=1 SV=1	Snf8	28.9	16	3	10	3	3	1.03	1.006	1.018	0.974	0.957	1.003	1.048	1.03	0.983	0.961	0.0581403
Q62627	PRKC apoptosis WT1 regulator protein OS=Rattus norvegicus OX=10116 GN=Pawr PE=1 SV=1	Pawr	35.8	6	1	2	1	1	0.872	0.946	0.931	1.153	1.153	0.973	0.844	0.844	1	1.193	0.0482731
P04785	Protein disulfide-isomerase OS=Rattus norvegicus OX=10116 GN=P4hb PE=1 SV=2	P4hb	56.9	24	12	44	12	12	0.915	0.853	0.909	1.026	1.009	1.311	1.299	1.278	0.983	1.25	0.068945
P54777	Peroxisome assembly factor 2 OS=Rattus norvegicus OX=10116 GN=Pex6 PE=1 SV=1	Pex6	104.4	2	2	2	2	2	1.054	1.012	0.992	0.98	1.012	0.967	0.956	0.986	1.032	0.968	0.21676
Q8CHJ1	Phosphatidylinositol glycan anchor biosynthesis class U protein OS=Rattus norvegicus OX=10116 GN=Pigu PE=1 SV=3	Pigu	49.9	3	1	1	1	1	1.046	1.057	1.001	1.005	0.929	0.976	1.051	0.971	0.924	0.938	0.0844143
Q6MGB6	E3 ubiquitin-protein ligase RING1 OS=Rattus norvegicus OX=10116 GN=Ring1 PE=2 SV=2	Ring1	42.6	3	1	1	1	1	1.051	0.993	0.949	0.995	1.021	1.011	0.99	1.016	1.026	1.011	0.711303
M0R5D6	E3 ubiquitin ligase Rnf157 OS=Rattus norvegicus OX=10116 GN=Rnf157 PE=2 SV=2	Rnf157	74.5	1	1	3	1	1	0.969	1.111	0.965	1.021	0.99	0.962	0.972	0.943	0.97	0.976	0.678289
Q6AXT0	39S ribosomal protein L37, mitochondrial OS=Rattus norvegicus OX=10116 GN=Mrpl37 PE=2 SV=1	Mrpl37	48.3	20	6	14	6	6	0.927	0.971	1.035	1.021	0.982	1.121	1.142	1.098	0.962	1.065	0.284236
Q5BJX1	39S ribosomal protein L41, mitochondrial OS=Rattus norvegicus OX=10116 GN=Mrpl41 PE=1 SV=1	Mrpl41	15.2	11	1	1	1	1	0.954	1.067	1.097	0.997	0.944	0.952	1.008	0.955	0.947	0.928	0.185436
P62909	40S ribosomal protein S3 OS=Rattus norvegicus OX=10116 GN=Rps3 PE=1 SV=1	Rps3	26.7	18	5	20	5	5	0.943	0.912	0.892	1.001	1.054	1.206	1.144	1.205	1.053	1.187	0.043418
Q498U4	SAP domain-containing ribonucleoprotein OS=Rattus norvegicus OX=10116 GN=Sarnp PE=1 SV=3	Sarnp	23.6	10	2	2	2	2	1.04	1.015	0.922	1.084	0.918	1.042	1.135	0.962	0.847	1.023	0.751226
B3GNI6	Septin-11 OS=Rattus norvegicus OX=10116 GN=Septin11 PE=1 SV=1	Septin11	49.7	32	12	32	4	16	1.03	0.984	1.031	0.949	0.996	0.986	0.99	1.039	1.05	0.963	0.147872
Q497B0	Omega-amidase NIT2 OS=Rattus norvegicus OX=10116 GN=Nit2 PE=1 SV=1	Nit2	30.7	39	6	21	6	6	0.981	1.007	0.979	0.967	1.053	0.969	0.92	1.002	1.089	1.007	0.832036
Q7TQ94	Deaminated glutathione amidase OS=Rattus norvegicus OX=10116 GN=Nit1 PE=2 SV=2	Nit1	36.1	10	3	7	3	3	0.926	1.036	1.033	1.045	1.041	0.878	0.843	0.84	0.996	0.99	0.865916
Q9JJ19	Na(+)/H(+) exchange regulatory cofactor NHE-RF1 OS=Rattus norvegicus OX=10116 GN=Slc9a3r1 PE=1 SV=3	Slc9a3r1	38.8	18	5	7	5	5	1.02	1.008	1.002	0.928	0.908	1.089	1.199	1.174	0.98	0.965	0.539282
P30152	Neutrophil gelatinase-associated lipocalin OS=Rattus norvegicus OX=10116 GN=Lcn2 PE=1 SV=2	Lcn2	22.5	7	2	3	2	2	0.408	0.424	0.426	0.686	1.408	2.764	1.963	4.027	2.052	3.862	0.0410513
O08628	Procollagen C-endopeptidase enhancer 1 OS=Rattus norvegicus OX=10116 GN=Pcolce PE=1 SV=1	Pcolce	50.2	9	3	3	3	3	1.04	0.816	0.904	1.022	1.101	0.987	0.896	0.966	1.077	1.127	0.186073
Q9QYW3	MOB-like protein phocein OS=Rattus norvegicus OX=10116 GN=Mob4 PE=1 SV=1	Mob4	26	14	3	7	3	3	0.967	0.931	0.975	1.004	1.036	1.078	1.041	1.074	1.032	1.085	0.030995
Q5XIP1	Protein pelota homolog OS=Rattus norvegicus OX=10116 GN=Pelo PE=1 SV=1	Pelo	43.4	9	3	4	3	3	0.94	1.001	1.022	0.962	0.965	1.036	1.074	1.077	1.003	1	0.999187
Q8VHI8	Vesicle transport protein SEC20 OS=Rattus norvegicus OX=10116 GN=Bnip1 PE=2 SV=1	Bnip1	26.2	4	1	1	1	1	1.125	0.989	1.014	0.868	1.031	0.986	0.956	1.136	1.188	0.922	0.275586
Q5M9F8	N-terminal kinase-like protein OS=Rattus norvegicus OX=10116 GN=Scyl1 PE=2 SV=1	Scyl1	89.1	9	5	10	5	5	0.91	0.965	0.942	0.985	0.995	1.149	1.155	1.166	1.01	1.111	0.122147
Q4V896	Sorting nexin-15 OS=Rattus norvegicus OX=10116 GN=Snx15 PE=2 SV=1	Snx15	37.9	4	1	2	1	1	0.89	1.06	1.022	0.976	1.081	0.988	0.914	1.012	1.107	1.025	0.697435
P49793	Nuclear pore complex protein Nup98-Nup96 OS=Rattus norvegicus OX=10116 GN=Nup98 PE=1 SV=2	Nup98	197.2	2	4	4	4	4	0.936	0.899	0.914	1.004	1	1.276	1.276	1.271	0.996	1.193	0.104986
Q68G31	Phenazine biosynthesis-like domain-containing protein OS=Rattus norvegicus OX=10116 GN=Pbld PE=2 SV=1	Pbld	31.7	15	4	7	4	4	1.044	1.051	1.061	1.069	0.957	0.868	0.906	0.812	0.895	0.917	0.209041
Q4V888	Type 2 phosphatidylinositol 4,5-bisphosphate 4-phosphatase OS=Rattus norvegicus OX=10116 GN=Pip4p2 PE=1 SV=1	Pip4p2	28	13	2	3	1	1	0.99	0.874	1.015	1.024	1.095	1.025	0.936	1.001	1.069	1.092	0.155437
D3ZLH5	Plexin-B3 OS=Rattus norvegicus OX=10116 GN=Plxnb3 PE=1 SV=1	Plxnb3	208.4	1	1	2	1	1	0.921	1.009	1.015	0.977	0.996	1.103	1.107	1.129	1.019	1.044	0.429492
Q6PDW6	39S ribosomal protein L17, mitochondrial OS=Rattus norvegicus OX=10116 GN=Mrpl17 PE=2 SV=1	Mrpl17	20.3	6	1	2	1	1	1.154	0.997	0.906	0.982	0.969	1.011	1.043	1.03	0.987	0.969	0.727215
Q4KM74	Vesicle-trafficking protein SEC22b OS=Rattus norvegicus OX=10116 GN=Sec22b PE=1 SV=3	Sec22b	24.7	44	8	16	8	8	1.031	0.966	0.986	0.968	0.98	1.034	1.055	1.069	1.013	1	0.989883
Q9ES39	Nuclear distribution protein nudE homolog 1 OS=Rattus norvegicus OX=10116 GN=Nde1 PE=1 SV=1	Nde1	38.5	9	3	4	1	1	1.025	0.744	1.002	1.158	1.005	1.095	1.09	0.946	0.868	1.176	0.199847
P70549	Sodium/calcium exchanger 3 OS=Rattus norvegicus OX=10116 GN=Slc8a3 PE=1 SV=1	Slc8a3	103.1	2	1	1	1	1	1.013	0.941	1.023	1.076	0.936	1.031	1.101	0.958	0.87	1.022	0.690886
B2GV71	Arginine-hydroxylase NDUFAF5, mitochondrial OS=Rattus norvegicus OX=10116 GN=Ndufaf5 PE=2 SV=1	Ndufaf5	38.2	6	2	2	2	2	1.072	0.948	1.019	0.956	1.084	0.936	0.864	0.98	1.133	0.979	0.726281
Q07008	Neurogenic locus notch homolog protein 1 OS=Rattus norvegicus OX=10116 GN=Notch1 PE=1 SV=3	Notch1	270.6	0	1	2	1	1	0.807	0.841	0.927	1.001	0.992	1.475	1.487	1.474	0.991	1.347	0.10905
P69682	Adaptin ear-binding coat-associated protein 1 OS=Rattus norvegicus OX=10116 GN=Necap1 PE=1 SV=1	Necap1	29.8	22	4	8	4	4	1.005	1.158	1.067	0.984	0.844	0.942	1.116	0.957	0.858	0.858	0.0662192
P47971	Neuronal pentraxin-1 OS=Rattus norvegicus OX=10116 GN=Nptx1 PE=1 SV=1	Nptx1	47.2	18	6	17	6	6	1.042	0.948	1.012	1	0.974	0.992	1.018	0.992	0.974	0.988	0.71564
P59895	Serine/threonine-protein kinase Nek6 OS=Rattus norvegicus OX=10116 GN=Nek6 PE=1 SV=1	Nek6	35.8	5	2	2	1	1	0.868	0.889	0.911	1.11	1.021	1.237	1.212	1.114	0.92	1.262	0.015904
Q568Y7	Noelin-2 OS=Rattus norvegicus OX=10116 GN=Olfm2 PE=1 SV=1	Olfm2	53.8	5	2	5	2	2	0.994	0.976	0.978	0.982	1.01	1.055	1.045	1.074	1.029	1.034	0.206198
Q569B7	RWD domain-containing protein 4 OS=Rattus norvegicus OX=10116 GN=Rwdd4 PE=2 SV=1	Rwdd4	21.1	5	1	2	1	1	1.084	1.087	0.981	1.009	0.903	0.95	1.052	0.942	0.895	0.908	0.107143
P50115	Protein S100-A8 OS=Rattus norvegicus OX=10116 GN=S100a8 PE=1 SV=3	S100a8	10.2	40	3	17	3	3	0.434	0.48	0.471	0.619	1.096	2.985	2.725	4.818	1.768	3.394	0.0937277
D3ZCL3	U1 small nuclear ribonucleoprotein C OS=Rattus norvegicus OX=10116 GN=Snrpc PE=3 SV=1	Snrpc	17.4	11	1	1	1	1	1.077	0.977	1.062	0.981	0.96	0.956	0.996	0.975	0.979	0.93	0.0838541
Q8K4S3	Proton-associated sugar transporter A OS=Rattus norvegicus OX=10116 GN=Slc45a1 PE=2 SV=1	Slc45a1	81.7	3	1	1	1	1	1.062	0.86	0.994	1.051	1.193	0.859	0.72	0.817	1.135	1.064	0.643884
Q9WTR7	Signal peptidase complex catalytic subunit SEC11C OS=Rattus norvegicus OX=10116 GN=Sec11c PE=2 SV=3	Sec11c	21.6	4	1	1	1	1	1.015	1.103	0.993	0.99	0.97	0.943	0.972	0.953	0.98	0.933	0.122242
O35314	Secretogranin-1 OS=Rattus norvegicus OX=10116 GN=Chgb PE=1 SV=2	Chgb	77.5	2	1	1	1	1	1.016	0.916	1.07	1.077	0.978	0.96	0.982	0.891	0.908	1.004	0.934013
Q5RK30	Ribosome maturation protein SBDS OS=Rattus norvegicus OX=10116 GN=Sbds PE=2 SV=1	Sbds	28.7	17	4	7	4	4	0.956	0.976	0.971	1.054	1.006	1.077	1.071	1.022	0.954	1.081	0.0215249
Q5HZV9	Protein phosphatase 1 regulatory subunit 7 OS=Rattus norvegicus OX=10116 GN=Ppp1r7 PE=1 SV=1	Ppp1r7	41.3	23	7	18	7	7	1.031	1.083	1.02	1.018	0.947	0.928	0.98	0.912	0.93	0.923	0.0748275
P28064	Proteasome subunit beta type-8 OS=Rattus norvegicus OX=10116 GN=Psmb8 PE=1 SV=3	Psmb8	30.6	5	1	1	1	1	0.916	0.971	0.962	1.146	0.914	1.119	1.224	0.976	0.798	1.116	0.229302
Q6MG48	Protein PRRC2A OS=Rattus norvegicus OX=10116 GN=Prrc2a PE=1 SV=1	Prrc2a	228.9	1	2	3	2	2	1.09	1.097	0.995	0.979	0.907	0.943	1.04	0.963	0.926	0.889	0.0382557
Q8CH27	Calcipressin-2 OS=Rattus norvegicus OX=10116 GN=Rcan2 PE=2 SV=1	Rcan2	22	8	1	1	1	1
P51607	N-acylglucosamine 2-epimerase OS=Rattus norvegicus OX=10116 GN=Renbp PE=2 SV=2	Renbp	49.6	10	3	9	3	3	1.053	1.014	1.013	1.045	0.998	0.908	0.91	0.869	0.955	0.958	0.363751
Q99MS0	SEC14-like protein 2 OS=Rattus norvegicus OX=10116 GN=Sec14l2 PE=1 SV=1	Sec14l2	46.1	10	3	4	1	1	0.831	1.335	1.155	0.885	0.838	0.957	1.142	1.081	0.947	0.807	0.247228
Q5M821	Protein phosphatase 1H OS=Rattus norvegicus OX=10116 GN=Ppm1h PE=1 SV=2	Ppm1h	56.3	11	4	9	4	4	1.044	1	0.971	0.936	0.995	1.043	1.048	1.114	1.063	0.986	0.725382
Q5XI60	Receptor expression-enhancing protein 6 OS=Rattus norvegicus OX=10116 GN=Reep6 PE=2 SV=1	Reep6	23.3	6	1	2	1	1	1.056	1.064	0.899	0.936	0.938	1.13	1.205	1.207	1.002	0.995	0.946018
P21531	60S ribosomal protein L3 OS=Rattus norvegicus OX=10116 GN=Rpl3 PE=1 SV=3	Rpl3	46.1	16	6	15	6	6	0.908	0.917	0.907	0.944	1.094	1.289	1.178	1.366	1.159	1.218	0.103803
Q5EB62	Solute carrier family 25 member 46 OS=Rattus norvegicus OX=10116 GN=Slc25a46 PE=1 SV=2	Slc25a46	46.2	23	6	11	6	6	1.017	0.999	0.988	1.009	1.001	0.949	0.948	0.941	0.992	0.985	0.504469
B0BN56	28S ribosomal protein S31, mitochondrial OS=Rattus norvegicus OX=10116 GN=Mrps31 PE=2 SV=1	Mrps31	43.9	8	3	5	3	3	1.016	1.049	0.975	0.953	1.046	0.995	0.951	1.044	1.098	0.985	0.673746
Q5HZY2	GTP-binding protein SAR1b OS=Rattus norvegicus OX=10116 GN=Sar1b PE=2 SV=1	Sar1b	22.4	12	2	11	1	2	1.004	1.054	1.028	1.024	0.962	0.942	0.979	0.92	0.94	0.949	0.138833
P04774	Sodium channel protein type 1 subunit alpha OS=Rattus norvegicus OX=10116 GN=Scn1a PE=1 SV=1	Scn1a	228.6	2	3	5	3	3	0.987	1.095	1.093	0.967	0.931	0.87	0.934	0.9	0.963	0.872	0.0413249
Q9JMC1	Phosphatidylinositol 4,5-bisphosphate 5-phosphatase A OS=Rattus norvegicus OX=10116 GN=Inpp5j PE=1 SV=1	Inpp5j	107.1	1	1	1	1	1	1.087	1.119	1.073	1.001	0.925	0.798	0.863	0.797	0.924	0.831	0.0484878
Q64620	Serine/threonine-protein phosphatase 6 catalytic subunit OS=Rattus norvegicus OX=10116 GN=Ppp6c PE=2 SV=2	Ppp6c	35.1	5	2	3	2	2	0.965	0.983	0.954	1.064	0.998	1.062	1.064	0.998	0.938	1.076	0.0322641
Q9WVR7	Protein phosphatase 1F OS=Rattus norvegicus OX=10116 GN=Ppm1f PE=2 SV=1	Ppm1f	49.1	8	3	5	3	3	0.993	1.033	1.033	0.954	0.994	1.023	1.029	1.072	1.042	0.971	0.290215
Q63475	Receptor-type tyrosine-protein phosphatase N2 OS=Rattus norvegicus OX=10116 GN=Ptprn2 PE=1 SV=1	Ptprn2	111.8	5	4	8	4	4	1.077	1.009	0.954	1.015	0.983	0.946	0.962	0.932	0.968	0.968	0.483328
P52759	2-iminobutanoate/2-iminopropanoate deaminase OS=Rattus norvegicus OX=10116 GN=Rida PE=1 SV=3	Rida	14.3	46	5	22	5	5	1.094	0.963	1.032	0.897	0.994	0.999	1.005	1.114	1.108	0.936	0.261705
P21533	60S ribosomal protein L6 OS=Rattus norvegicus OX=10116 GN=Rpl6 PE=1 SV=5	Rpl6	33.5	19	6	12	6	6	0.821	0.909	0.83	0.93	1.156	1.412	1.222	1.519	1.242	1.366	0.0748677
P63326	40S ribosomal protein S10 OS=Rattus norvegicus OX=10116 GN=Rps10 PE=2 SV=1	Rps10	18.9	24	4	17	4	4	0.967	0.939	0.944	1.025	1.046	1.087	1.039	1.06	1.02	1.108	0.00623368
Q6AYT3	RNA-splicing ligase RtcB homolog OS=Rattus norvegicus OX=10116 GN=Rtcb PE=2 SV=1	Rtcb	55.2	27	12	47	12	12	1.034	0.97	1.019	0.982	0.974	0.982	1.009	1	0.991	0.972	0.222641
Q6RJR6	Reticulon-3 OS=Rattus norvegicus OX=10116 GN=Rtn3 PE=1 SV=1	Rtn3	101.5	16	11	31	8	11	1.138	1.151	1.151	0.923	0.843	0.841	0.998	0.911	0.913	0.758	0.000838172
Q9EPJ3	28S ribosomal protein S26, mitochondrial OS=Rattus norvegicus OX=10116 GN=Mrps26 PE=1 SV=1	Mrps26	23.3	6	1	1	1	1	0.883	0.943	0.906	1.03	1.12	1.151	1.028	1.117	1.087	1.208	0.00807637
P35284	Ras-related protein Rab-12 OS=Rattus norvegicus OX=10116 GN=Rab12 PE=1 SV=2	Rab12	27.3	17	4	10	3	3	1.002	1.054	1.03	1.025	1.005	0.902	0.898	0.88	0.98	0.95	0.282492
G3V9H8	Proto-oncogene tyrosine-protein kinase receptor Ret OS=Rattus norvegicus OX=10116 GN=Ret PE=1 SV=1	Ret	124.2	3	3	3	3	3	0.994	0.996	1.011	1.086	1.031	0.987	0.957	0.909	0.949	1.034	0.305876
Q4V7E5	Peptide chain release factor 1-like, mitochondrial OS=Rattus norvegicus OX=10116 GN=Mtrf1l PE=2 SV=1	Mtrf1l	42.3	3	1	1	1	1	1.038	1.051	0.963	0.981	0.986	0.999	1.013	1.018	1.005	0.972	0.37344
Q4KLK9	RNA polymerase II subunit A C-terminal domain phosphatase SSU72 OS=Rattus norvegicus OX=10116 GN=Ssu72 PE=2 SV=1	Ssu72	22.5	12	2	5	2	2	1	0.876	0.969	1.053	1.05	1.042	0.992	0.99	0.997	1.105	0.0638378
Q9JLS8	Leptin receptor gene-related protein OS=Rattus norvegicus OX=10116 GN=Leprot PE=1 SV=1	Leprot	14.3	10	1	2	1	1	1.025	1.002	0.982	1.047	1.035	0.927	0.896	0.885	0.989	1	0.975463
Q2TA68	Dynamin-like 120 kDa protein, mitochondrial OS=Rattus norvegicus OX=10116 GN=Opa1 PE=1 SV=1	Opa1	111.2	24	20	47	20	20	1.035	1.023	1.011	1.027	0.986	0.937	0.95	0.912	0.96	0.961	0.215946
P50393	Cytosolic phospholipase A2 OS=Rattus norvegicus OX=10116 GN=Pla2g4a PE=1 SV=1	Pla2g4a	85.7	8	5	6	5	5	0.87	0.915	0.88	1.148	0.977	1.272	1.302	1.108	0.851	1.275	0.0388556
Q62920	PDZ and LIM domain protein 5 OS=Rattus norvegicus OX=10116 GN=Pdlim5 PE=1 SV=2	Pdlim5	63.2	12	4	16	4	4	0.978	0.934	0.968	1.033	1.014	1.079	1.064	1.045	0.982	1.085	0.0239779
P97544	Phospholipid phosphatase 3 OS=Rattus norvegicus OX=10116 GN=Plpp3 PE=1 SV=1	Plpp3	35.3	14	4	14	4	4	1.122	1.095	1.037	0.951	0.915	0.861	0.941	0.905	0.962	0.838	0.00887563
D3ZSI8	Phosphatidylinositol 4-phosphate 5-kinase type-1 alpha OS=Rattus norvegicus OX=10116 GN=Pip5k1a PE=1 SV=1	Pip5k1a	60.6	6	4	8	2	2	1.077	1.13	1.118	0.991	0.864	0.822	0.951	0.829	0.872	0.805	0.0190446
P34064	Proteasome subunit alpha type-5 OS=Rattus norvegicus OX=10116 GN=Psma5 PE=1 SV=1	Psma5	26.4	34	5	27	5	5	1.005	0.994	1.007	1.036	0.978	0.967	0.989	0.933	0.944	0.992	0.706299
Q62656	Receptor-type tyrosine-protein phosphatase zeta OS=Rattus norvegicus OX=10116 GN=Ptprz1 PE=1 SV=1	Ptprz1	255.2	7	12	39	12	12	1.029	1.092	1.032	0.973	0.968	0.888	0.916	0.912	0.995	0.897	0.0370404
P32551	Cytochrome b-c1 complex subunit 2, mitochondrial OS=Rattus norvegicus OX=10116 GN=Uqcrc2 PE=1 SV=2	Uqcrc2	48.4	40	15	116	15	15	1.008	1.01	1.027	1.002	0.998	0.958	0.959	0.956	0.997	0.971	0.133528
P63322	Ras-related protein Ral-A OS=Rattus norvegicus OX=10116 GN=Rala PE=1 SV=1	Rala	23.5	28	5	31	4	6	1.045	1.093	1.034	1.015	0.959	0.883	0.921	0.87	0.945	0.901	0.0732277
P62282	40S ribosomal protein S11 OS=Rattus norvegicus OX=10116 GN=Rps11 PE=1 SV=3	Rps11	18.4	31	7	13	7	7	0.89	0.88	0.824	0.981	1.144	1.352	1.182	1.378	1.166	1.34	0.0408196
P62755	40S ribosomal protein S6 OS=Rattus norvegicus OX=10116 GN=Rps6 PE=1 SV=1	Rps6	28.7	18	4	12	4	4	0.911	0.924	0.912	1.032	1.011	1.241	1.227	1.203	0.98	1.195	0.0559716
Q6AYB4	Heat shock 70 kDa protein 14 OS=Rattus norvegicus OX=10116 GN=Hspa14 PE=2 SV=1	Hspa14	54.4	5	2	5	2	2	1.039	0.876	0.91	0.928	0.998	1.278	1.28	1.378	1.077	1.134	0.339397
Q6AY09	Heterogeneous nuclear ribonucleoprotein H2 OS=Rattus norvegicus OX=10116 GN=Hnrnph2 PE=1 SV=1	Hnrnph2	49.3	17	7	23	3	3	0.986	1.026	0.96	1.041	0.997	1.024	1.027	0.984	0.958	1.03	0.262387
Q711G3	Isoamyl acetate-hydrolyzing esterase 1 homolog OS=Rattus norvegicus OX=10116 GN=Iah1 PE=2 SV=2	Iah1	28	19	4	7	4	4	0.976	1.034	0.96	1.06	0.996	1.015	1.019	0.958	0.941	1.034	0.312323
Q99J82	Integrin-linked protein kinase OS=Rattus norvegicus OX=10116 GN=Ilk PE=2 SV=1	Ilk	51.3	13	5	13	5	5	0.972	0.96	0.978	1.026	1.026	1.078	1.051	1.051	1	1.076	0.013877
Q66HF9	Leucine-rich repeat flightless-interacting protein 1 OS=Rattus norvegicus OX=10116 GN=Lrrfip1 PE=1 SV=1	Lrrfip1	80	6	4	9	3	4	0.935	0.974	1.065	0.95	0.944	1.152	1.222	1.213	0.993	1.024	0.79502
Q32Q05	Ubiquitin thioesterase OTU1 OS=Rattus norvegicus OX=10116 GN=Yod1 PE=2 SV=1	Yod1	37.4	8	2	2	2	2	0.893	0.826	0.967	1.059	1.182	1.105	0.935	1.043	1.116	1.246	0.0165504
B0BN18	Prefoldin subunit 2 OS=Rattus norvegicus OX=10116 GN=Pfdn2 PE=2 SV=1	Pfdn2	16.6	31	4	8	4	4	1.039	1.051	0.974	0.982	1.002	0.986	0.985	1.005	1.02	0.969	0.2787
Q641Z8	Peflin OS=Rattus norvegicus OX=10116 GN=Pef1 PE=2 SV=1	Pef1	30	14	3	8	3	3	1.035	0.944	1.039	1.011	1.018	1.008	0.99	0.997	1.006	1.006	0.829384
Q5FVH2	5'-3' exonuclease PLD3 OS=Rattus norvegicus OX=10116 GN=Pld3 PE=1 SV=1	Pld3	54.4	6	3	8	3	3	0.994	0.924	0.972	1.014	1.038	1.158	1.117	1.143	1.023	1.111	0.0883563
Q5XIE6	3-hydroxyisobutyryl-CoA hydrolase, mitochondrial OS=Rattus norvegicus OX=10116 GN=Hibch PE=1 SV=2	Hibch	43	22	7	15	7	7	1.048	1.056	0.985	1.007	0.982	0.968	0.987	0.961	0.974	0.957	0.156631
P42123	L-lactate dehydrogenase B chain OS=Rattus norvegicus OX=10116 GN=Ldhb PE=1 SV=2	Ldhb	36.6	30	9	88	7	7	1.092	1.034	1.036	0.978	0.94	0.892	0.948	0.912	0.962	0.889	0.0210351
Q5XI01	La-related protein 7 OS=Rattus norvegicus OX=10116 GN=Larp7 PE=1 SV=2	Larp7	64.9	2	1	1	1	1	1.053	0.938	0.902	0.896	1.007	1.233	1.224	1.376	1.124	1.084	0.516598
P62168	Neuronal calcium sensor 1 OS=Rattus norvegicus OX=10116 GN=Ncs1 PE=1 SV=2	Ncs1	21.9	21	4	12	4	4	0.965	1.072	1.006	1.063	0.999	0.965	0.966	0.908	0.94	0.995	0.907791
P30835	ATP-dependent 6-phosphofructokinase, liver type OS=Rattus norvegicus OX=10116 GN=Pfkl PE=1 SV=3	Pfkl	85.3	19	11	37	8	8	1	1.025	0.98	0.954	1.018	1.042	1.023	1.092	1.067	1.003	0.937203
P20761	Ig gamma-2B chain C region OS=Rattus norvegicus OX=10116 GN=Igh-1a PE=1 SV=1	Igh-1a	36.5	11	3	15	3	3	0.837	0.871	0.823	0.766	0.97	1.779	1.834	2.321	1.265	1.389	0.354278
Q9ESM0	Inositol hexakisphosphate kinase 1 OS=Rattus norvegicus OX=10116 GN=Ip6k1 PE=2 SV=1	Ip6k1	49.3	5	2	2	2	2	0.956	1.006	0.947	1.082	1.014	1.018	1.005	0.941	0.937	1.07	0.0732422
O35532	Methylsterol monooxygenase 1 OS=Rattus norvegicus OX=10116 GN=Msmo1 PE=1 SV=1	Msmo1	34.9	4	1	3	1	1	1.158	1.014	1.095	0.825	0.948	0.965	1.018	1.17	1.149	0.838	0.0473351
P62198	26S proteasome regulatory subunit 8 OS=Rattus norvegicus OX=10116 GN=Psmc5 PE=1 SV=1	Psmc5	45.6	42	14	44	14	14	0.987	0.973	1.01	1.013	1.009	1.022	1.013	1.009	0.996	1.025	0.0983252
O70196	Prolyl endopeptidase OS=Rattus norvegicus OX=10116 GN=Prep PE=1 SV=1	Prep	80.7	23	12	25	12	12	1.02	1.016	0.982	1.006	0.987	1.025	1.039	1.019	0.981	1	0.998809
Q5BJX0	N-terminal Xaa-Pro-Lys N-methyltransferase 1 OS=Rattus norvegicus OX=10116 GN=Ntmt1 PE=2 SV=3	Ntmt1	25.4	7	1	1	1	1	0.81	0.89	1.027	0.946	1.159	1.198	1.034	1.266	1.225	1.211	0.131586
Q812D3	Peptidyl-prolyl cis-trans isomerase-like 3 OS=Rattus norvegicus OX=10116 GN=Ppil3 PE=2 SV=1	Ppil3	18.1	13	2	2	2	2	0.977	0.917	1.008	1.114	1	1.007	1.007	0.904	0.898	1.075	0.180544
F1LQ48	Heterogeneous nuclear ribonucleoprotein L OS=Rattus norvegicus OX=10116 GN=Hnrnpl PE=1 SV=2	Hnrnpl	67.9	30	14	56	14	14	0.988	0.965	0.927	1.036	0.983	1.111	1.13	1.072	0.949	1.087	0.108923
Q8K3X8	Heat shock factor-binding protein 1 OS=Rattus norvegicus OX=10116 GN=Hsbp1 PE=3 SV=1	Hsbp1	8.6	39	2	2	2	2	0.988	1.046	0.974	1.02	1.008	0.982	0.973	0.962	0.989	1.001	0.968894
P62483	Voltage-gated potassium channel subunit beta-2 OS=Rattus norvegicus OX=10116 GN=Kcnab2 PE=1 SV=1	Kcnab2	41	28	8	24	7	8	1.018	1.07	1.083	0.986	1.012	0.921	0.91	0.935	1.027	0.921	0.0699554
P04466	Myosin regulatory light chain 2, skeletal muscle isoform OS=Rattus norvegicus OX=10116 GN=Mylpf PE=1 SV=2	Mylpf	19	63	8	48	8	8	1.071	1.026	1.05	0.764	1.066	1.056	0.991	1.381	1.394	0.917	0.42432
Q03346	Mitochondrial-processing peptidase subunit beta OS=Rattus norvegicus OX=10116 GN=Pmpcb PE=1 SV=3	Pmpcb	54.2	12	4	15	4	4	0.944	0.984	1.016	0.996	1.039	1.008	0.971	1.013	1.044	1.034	0.248345
D3ZQD3	2-oxoglutarate dehydrogenase-like, mitochondrial OS=Rattus norvegicus OX=10116 GN=Ogdhl PE=1 SV=2	Ogdhl	114.6	8	7	26	5	5	1.056	1.035	1.006	1.086	1.015	0.907	0.894	0.835	0.935	0.971	0.591252
Q8R5M4	Optineurin OS=Rattus norvegicus OX=10116 GN=Optn PE=1 SV=3	Optn	67	6	3	4	3	3	1.066	0.88	0.939	1.018	1.072	1.051	0.981	1.032	1.052	1.089	0.20565
Q64303	Serine/threonine-protein kinase PAK 2 OS=Rattus norvegicus OX=10116 GN=Pak2 PE=1 SV=1	Pak2	57.9	29	12	33	9	14	0.972	0.972	0.942	1.042	1.017	1.064	1.046	1.022	0.976	1.082	0.00919811
Q6AY19	Atypical kinase COQ8B, mitochondrial OS=Rattus norvegicus OX=10116 GN=Coq8b PE=1 SV=1	Coq8b	58.9	8	4	5	4	4	0.93	0.892	0.924	1.068	1.044	1.156	1.107	1.082	0.978	1.19	0.00664291
Q9WTT6	Guanine deaminase OS=Rattus norvegicus OX=10116 GN=Gda PE=1 SV=1	Gda	51	19	8	26	8	8	0.826	0.806	0.855	1.023	1.093	1.469	1.344	1.435	1.068	1.441	0.0348922
O70351	3-hydroxyacyl-CoA dehydrogenase type-2 OS=Rattus norvegicus OX=10116 GN=Hsd17b10 PE=1 SV=3	Hsd17b10	27.2	15	2	5	2	2	0.994	1.069	1.029	1.023	1.02	1.032	1.012	1.009	0.997	0.995	0.823066
P43278	Histone H1.0 OS=Rattus norvegicus OX=10116 GN=H1-0 PE=2 SV=2	H1-0	20.9	16	3	4	3	3	0.861	0.922	0.892	0.812	1.234	1.324	1.073	1.631	1.52	1.26	0.245417
B0BNI5	Olfactomedin-like protein 3 OS=Rattus norvegicus OX=10116 GN=Olfml3 PE=2 SV=2	Olfml3	45.9	12	4	7	4	4	1.046	0.958	0.98	1.01	1.066	0.959	0.899	0.95	1.056	1.017	0.699827
Q4KM62	Palmdelphin OS=Rattus norvegicus OX=10116 GN=Palmd PE=1 SV=1	Palmd	62.4	6	3	4	3	3	1.052	0.891	0.922	0.846	1.084	1.031	0.951	1.219	1.281	1.034	0.758638
Q920Q0	Paralemmin-1 OS=Rattus norvegicus OX=10116 GN=Palm PE=1 SV=1	Palm	41.9	25	7	18	6	7	1.022	1.055	1.054	0.916	0.937	0.905	0.966	0.988	1.023	0.881	0.00096225
Q6AY23	Pyrroline-5-carboxylate reductase 2 OS=Rattus norvegicus OX=10116 GN=Pycr2 PE=2 SV=1	Pycr2	33.7	6	2	4	2	2	0.95	1.02	0.986	1.02	1.04	1.003	0.965	0.984	1.02	1.036	0.194575
Q99ML5	Prenylcysteine oxidase OS=Rattus norvegicus OX=10116 GN=Pcyox1 PE=1 SV=1	Pcyox1	56.3	10	4	9	4	4	0.966	0.944	0.909	1.046	1.045	1.084	1.037	1.036	0.999	1.126	0.00514078
O88588	Phosphofurin acidic cluster sorting protein 1 OS=Rattus norvegicus OX=10116 GN=Pacs1 PE=1 SV=1	Pacs1	104.6	6	5	12	4	5	1.056	1.08	1.026	0.984	0.968	0.958	0.99	0.974	0.984	0.92	0.00779552
P19493	Glutamate receptor 4 OS=Rattus norvegicus OX=10116 GN=Gria4 PE=1 SV=1	Gria4	100.7	11	9	15	5	9	1.019	1.035	1.004	1.069	0.998	0.872	0.874	0.816	0.934	0.961	0.514872
Q4QQW4	Histone deacetylase 1 OS=Rattus norvegicus OX=10116 GN=Hdac1 PE=1 SV=1	Hdac1	55.1	14	5	9	4	5	0.946	0.896	0.916	1.013	1.008	1.254	1.243	1.237	0.996	1.187	0.0863787
P35332	Hippocalcin-like protein 4 OS=Rattus norvegicus OX=10116 GN=Hpcal4 PE=2 SV=2	Hpcal4	22.2	34	5	14	3	3	0.948	0.997	1.023	1.08	1.037	1.043	1.006	0.966	0.96	1.065	0.0703634
O08836	Immunoglobulin-binding protein 1 OS=Rattus norvegicus OX=10116 GN=Igbp1 PE=2 SV=2	Igbp1	39.1	7	2	3	2	2	1.006	0.948	0.996	1.116	1.01	0.945	0.936	0.847	0.905	1.041	0.501146
Q3B8Q2	Eukaryotic initiation factor 4A-III OS=Rattus norvegicus OX=10116 GN=Eif4a3 PE=1 SV=1	Eif4a3	46.8	18	6	15	4	4	0.988	0.922	0.897	1.011	0.986	1.243	1.261	1.229	0.975	1.154	0.153083
D3ZZX1	Inositol polyphosphate-5-phosphatase A OS=Rattus norvegicus OX=10116 GN=Inpp5a PE=1 SV=1	Inpp5a	47.6	14	6	15	6	6	0.973	1.023	0.974	1.011	1.048	1.057	1.009	1.045	1.037	1.049	0.0882766
Q66HR2	Microtubule-associated protein RP/EB family member 1 OS=Rattus norvegicus OX=10116 GN=Mapre1 PE=1 SV=3	Mapre1	30	10	3	10	2	2	0.986	0.929	0.96	1.057	1.004	1.069	1.065	1.011	0.95	1.089	0.0304424
Q63313	Lipopolysaccharide-binding protein OS=Rattus norvegicus OX=10116 GN=Lbp PE=2 SV=1	Lbp	53.6	4	2	3	2	2	0.718	0.63	0.666	0.985	1.13	1.946	1.723	1.976	1.147	2.016	0.0358111
Q3B7D8	Inactive ubiquitin thioesterase OTULINL OS=Rattus norvegicus OX=10116 GN=Otulinl PE=2 SV=1	Otulinl	41.8	3	1	1	1	1	0.895	0.862	0.879	1.17	1.023	1.211	1.184	1.035	0.874	1.291	0.00856012
Q5RJR8	Leucine-rich repeat-containing protein 59 OS=Rattus norvegicus OX=10116 GN=Lrrc59 PE=1 SV=1	Lrrc59	34.8	12	3	4	3	3	0.923	0.888	0.937	1.037	1.022	1.199	1.173	1.156	0.986	1.186	0.0348106
Q6P791	Ragulator complex protein LAMTOR1 OS=Rattus norvegicus OX=10116 GN=Lamtor1 PE=1 SV=1	Lamtor1	17.7	22	2	5	2	2	0.972	0.889	1.073	0.974	0.982	1.131	1.151	1.161	1.009	1.052	0.519311
Q5PQN7	Protein LZIC OS=Rattus norvegicus OX=10116 GN=Lzic PE=2 SV=1	Lzic	21.4	12	3	5	3	3	1.052	1.035	1	0.958	0.987	1.038	1.052	1.084	1.03	0.966	0.280775
Q3T1J2	Lysophospholipid acyltransferase 2 OS=Rattus norvegicus OX=10116 GN=Mboat2 PE=2 SV=2	Mboat2	59	5	2	3	2	2	1.145	0.917	0.933	1.128	1.138	0.756	0.665	0.67	1.008	1.009	0.984595
Q6PCU8	NADH dehydrogenase [ubiquinone] flavoprotein 3, mitochondrial OS=Rattus norvegicus OX=10116 GN=Ndufv3 PE=3 SV=1	Ndufv3	11.9	19	2	3	2	2	1.007	1.108	1.019	1.07	0.954	0.854	0.896	0.799	0.892	0.918	0.284525
O35867	Neurabin-1 OS=Rattus norvegicus OX=10116 GN=Ppp1r9a PE=1 SV=1	Ppp1r9a	122.7	5	6	10	5	5	0.975	1.113	1.004	0.995	1.037	0.937	0.904	0.942	1.042	0.96	0.468479
O35274	Neurabin-2 OS=Rattus norvegicus OX=10116 GN=Ppp1r9b PE=1 SV=1	Ppp1r9b	89.6	12	8	11	7	8	1.057	1.073	1.057	0.96	0.911	0.989	1.086	1.03	0.949	0.897	0.0113713
P38062	Methionine aminopeptidase 2 OS=Rattus norvegicus OX=10116 GN=Metap2 PE=1 SV=2	Metap2	53	19	7	20	7	7	1	1.011	1.003	1.004	0.991	1.032	1.041	1.028	0.987	1.004	0.753214
P16636	Protein-lysine 6-oxidase OS=Rattus norvegicus OX=10116 GN=Lox PE=1 SV=2	Lox	46.5	8	2	2	2	2	0.997	0.971	1.007	0.98	1.093	0.97	0.887	0.99	1.115	1.023	0.621112
Q9QYL8	Acyl-protein thioesterase 2 OS=Rattus norvegicus OX=10116 GN=Lypla2 PE=1 SV=1	Lypla2	24.8	23	5	26	5	5	1.012	1.009	0.994	0.978	1.003	1.019	1.016	1.042	1.026	0.995	0.718629
Q1HAQ0	Lysophosphatidylcholine acyltransferase 1 OS=Rattus norvegicus OX=10116 GN=Lpcat1 PE=1 SV=2	Lpcat1	59.7	5	2	4	2	2	1.018	0.903	0.948	1.064	0.994	1.1	1.106	1.034	0.935	1.101	0.103518
P52944	PDZ and LIM domain protein 1 OS=Rattus norvegicus OX=10116 GN=Pdlim1 PE=1 SV=4	Pdlim1	35.6	23	5	11	5	5	0.909	0.889	0.922	1.068	1.176	1.078	0.916	1.01	1.102	1.221	0.0035798
Q64194	Lysosomal acid lipase/cholesteryl ester hydrolase OS=Rattus norvegicus OX=10116 GN=Lipa PE=2 SV=1	Lipa	45.2	3	1	3	1	1	0.921	0.731	0.928	1.245	1.042	1.173	1.126	0.942	0.837	1.341	0.0344822
Q8VHF0	MAP/microtubule affinity-regulating kinase 3 OS=Rattus norvegicus OX=10116 GN=Mark3 PE=1 SV=1	Mark3	88.7	13	7	17	3	7	0.968	1.019	1.068	1.01	0.926	1.057	1.142	1.047	0.917	0.98	0.682173
O55164	Multiple PDZ domain protein OS=Rattus norvegicus OX=10116 GN=Mpdz PE=1 SV=1	Mpdz	218.5	2	2	2	2	2	1.018	0.954	1.02	0.966	1.004	1.056	1.052	1.093	1.039	1.011	0.759403
Q56A27	Nuclear cap-binding protein subunit 1 OS=Rattus norvegicus OX=10116 GN=Ncbp1 PE=1 SV=1	Ncbp1	91.9	6	4	6	4	4	1.008	0.964	0.937	1.108	0.984	1.046	1.064	0.944	0.887	1.079	0.136197
Q769K2	N-acyl-phosphatidylethanolamine-hydrolyzing phospholipase D OS=Rattus norvegicus OX=10116 GN=Napepld PE=1 SV=1	Napepld	45.7	4	2	4	2	2	0.892	0.974	0.961	1.006	1.056	1.14	1.079	1.133	1.05	1.133	0.0528328
O08776	NADH dehydrogenase [ubiquinone] 1 alpha subcomplex assembly factor 3 OS=Rattus norvegicus OX=10116 GN=Ndufaf3 PE=2 SV=1	Ndufaf3	20.7	17	2	4	2	2	0.931	0.966	0.916	1.058	1.122	1.035	0.923	0.979	1.061	1.143	0.00979651
Q5PPL3	Sterol-4-alpha-carboxylate 3-dehydrogenase, decarboxylating OS=Rattus norvegicus OX=10116 GN=Nsdhl PE=2 SV=1	Nsdhl	40.4	15	5	9	5	5	0.987	0.992	0.955	1.006	1.106	1.006	0.91	1	1.099	1.063	0.150405
O88767	Parkinson disease protein 7 homolog OS=Rattus norvegicus OX=10116 GN=Park7 PE=1 SV=1	Park7	20	65	9	32	9	9	1.019	1.096	1.055	0.98	0.961	0.925	0.963	0.944	0.981	0.904	0.0203827
P02688	Myelin basic protein OS=Rattus norvegicus OX=10116 GN=Mbp PE=1 SV=3	Mbp	21.5	58	14	529	14	14	0.914	1.051	0.978	1.063	1.05	0.971	0.925	0.913	0.988	1.048	0.388633
B2RYW8	MICOS complex subunit Mic10 OS=Rattus norvegicus OX=10116 GN=Micos10 PE=3 SV=1	Micos10	8.5	11	1	3	1	1	1.14	1.117	1.047	0.977	0.923	0.799	0.866	0.818	0.945	0.817	0.0345209
Q924Z9	Netrin-1 OS=Rattus norvegicus OX=10116 GN=Ntn1 PE=1 SV=1	Ntn1	67.8	3	1	1	1	1	1.047	1.117	1.067	1.022	0.816	0.939	1.151	0.919	0.798	0.859	0.0856463
Q66HF1	NADH-ubiquinone oxidoreductase 75 kDa subunit, mitochondrial OS=Rattus norvegicus OX=10116 GN=Ndufs1 PE=1 SV=1	Ndufs1	79.4	40	22	105	22	22	1.016	1.074	1.045	1.009	0.98	0.876	0.894	0.868	0.971	0.914	0.116996
P11654	Nuclear pore membrane glycoprotein 210 OS=Rattus norvegicus OX=10116 GN=Nup210 PE=1 SV=1	Nup210	204	3	4	7	4	4	0.97	0.828	0.948	1.01	1.029	1.284	1.247	1.271	1.019	1.21	0.110568
P40307	Proteasome subunit beta type-2 OS=Rattus norvegicus OX=10116 GN=Psmb2 PE=1 SV=1	Psmb2	22.9	21	3	12	3	3	0.995	0.975	0.978	1.066	0.972	0.999	1.028	0.937	0.911	1.03	0.359807
P40112	Proteasome subunit beta type-3 OS=Rattus norvegicus OX=10116 GN=Psmb3 PE=1 SV=1	Psmb3	22.9	11	2	7	2	2	1.052	1.054	0.982	1.008	0.932	0.988	1.06	0.979	0.924	0.948	0.183012
Q6AY80	Ribosyldihydronicotinamide dehydrogenase [quinone] OS=Rattus norvegicus OX=10116 GN=Nqo2 PE=1 SV=3	Nqo2	26.3	9	2	2	2	2	1.121	1.054	0.969	1.078	1.139	0.647	0.568	0.6	1.056	0.911	0.546049
Q9Z0J8	Neuronal growth regulator 1 OS=Rattus norvegicus OX=10116 GN=Negr1 PE=1 SV=1	Negr1	37.8	17	4	11	4	4	1.016	1.038	1.005	0.996	1.061	0.92	0.867	0.924	1.065	0.973	0.533897
Q9QZ86	Nucleolar protein 58 OS=Rattus norvegicus OX=10116 GN=Nop58 PE=1 SV=1	Nop58	60	7	4	9	4	4	0.969	0.928	0.925	1.073	1.015	1.164	1.147	1.085	0.946	1.152	0.0297983
Q66H59	N-acetylneuraminate lyase OS=Rattus norvegicus OX=10116 GN=Npl PE=2 SV=1	Npl	35.1	9	3	5	3	3	0.897	0.923	0.857	1.208	0.941	1.094	1.163	0.906	0.779	1.211	0.0690269
Q05982	Nucleoside diphosphate kinase A OS=Rattus norvegicus OX=10116 GN=Nme1 PE=1 SV=1	Nme1	17.2	32	4	28	1	1	1.047	1.013	1.037	0.974	0.999	0.943	0.944	0.968	1.026	0.942	0.035527
D3ZBE5	Serine/threonine-protein kinase Nek7 OS=Rattus norvegicus OX=10116 GN=Nek7 PE=2 SV=1	Nek7	34.5	9	3	6	2	3	1.021	1.07	1.055	0.974	0.978	0.912	0.933	0.936	1.004	0.91	0.0238354
Q9EPH8	Polyadenylate-binding protein 1 OS=Rattus norvegicus OX=10116 GN=Pabpc1 PE=1 SV=1	Pabpc1	70.7	19	13	33	6	15	0.991	0.944	0.944	1.03	1.012	1.126	1.113	1.094	0.983	1.1	0.0615174
O88177	Peroxisome assembly protein 12 OS=Rattus norvegicus OX=10116 GN=Pex12 PE=2 SV=1	Pex12	40.7	3	1	2	1	1	1.032	1.108	0.904	1.031	0.961	0.982	1.021	0.952	0.932	0.977	0.765264
Q1HCL7	NAD kinase 2, mitochondrial OS=Rattus norvegicus OX=10116 GN=Nadk2 PE=1 SV=1	Nadk2	48.1	16	5	11	5	5	0.975	1.001	0.995	1.08	0.967	0.995	1.029	0.921	0.895	1.024	0.54379
B5DFC9	Nidogen-2 OS=Rattus norvegicus OX=10116 GN=Nid2 PE=2 SV=1	Nid2	152.9	10	10	27	9	9	0.974	0.95	1.018	1.009	1.102	0.948	0.86	0.94	1.092	1.04	0.479373
Q4G017	Nischarin OS=Rattus norvegicus OX=10116 GN=Nisch PE=2 SV=2	Nisch	166.4	4	5	8	5	5	0.936	0.964	1.011	1.047	1.015	0.976	0.962	0.932	0.969	1.044	0.23046
P19234	NADH dehydrogenase [ubiquinone] flavoprotein 2, mitochondrial OS=Rattus norvegicus OX=10116 GN=Ndufv2 PE=1 SV=2	Ndufv2	27.4	33	7	24	7	7	1.012	1.011	1.046	1.008	1.05	0.888	0.846	0.881	1.042	0.96	0.449322
Q63604	BDNF/NT-3 growth factors receptor OS=Rattus norvegicus OX=10116 GN=Ntrk2 PE=1 SV=1	Ntrk2	92.1	7	4	8	3	4	1.049	0.993	1.002	0.969	1.014	0.944	0.931	0.974	1.046	0.962	0.217819
Q5I0L4	Cytosolic Fe-S cluster assembly factor NUBP1 OS=Rattus norvegicus OX=10116 GN=Nubp1 PE=1 SV=1	Nubp1	34	6	1	1	1	1	1.064	0.947	0.993	0.928	1.007	1.081	1.073	1.165	1.085	1.004	0.956912
Q66HC5	Nuclear pore complex protein Nup93 OS=Rattus norvegicus OX=10116 GN=Nup93 PE=1 SV=1	Nup93	93.2	6	5	5	5	5	0.953	0.969	0.99	1	1.027	1.084	1.056	1.084	1.027	1.068	0.0660803
P0C1Q3	Lysophosphatidylcholine acyltransferase 2 OS=Rattus norvegicus OX=10116 GN=Lpcat2 PE=3 SV=1	Lpcat2	59.8	12	4	5	4	4	0.901	0.918	0.894	1.025	1.048	1.268	1.209	1.237	1.022	1.231	0.0401217
Q5I0H9	Protein disulfide-isomerase A5 OS=Rattus norvegicus OX=10116 GN=Pdia5 PE=2 SV=1	Pdia5	59.4	2	1	1	1	1	0.968	0.904	0.902	1.082	1.033	1.142	1.106	1.055	0.955	1.174	0.0124781
P52631	Signal transducer and activator of transcription 3 OS=Rattus norvegicus OX=10116 GN=Stat3 PE=1 SV=1	Stat3	88	9	7	15	7	7	0.987	0.948	0.936	1.039	1.075	1.075	1	1.035	1.035	1.111	0.00583459
Q68FW4	Syntaxin-18 OS=Rattus norvegicus OX=10116 GN=Stx18 PE=2 SV=1	Stx18	38.5	13	5	8	5	5	1.041	1.024	1.045	0.975	0.972	0.968	0.996	0.993	0.997	0.937	0.000594772
D3ZBP4	[F-actin]-monooxygenase MICAL1 OS=Rattus norvegicus OX=10116 GN=Mical1 PE=1 SV=1	Mical1	116.6	10	8	14	8	8	1.005	0.916	0.965	1.013	1.051	1.052	1.001	1.039	1.038	1.08	0.059326
P20069	Mitochondrial-processing peptidase subunit alpha OS=Rattus norvegicus OX=10116 GN=Pmpca PE=1 SV=1	Pmpca	58.6	4	2	4	2	2	0.998	1.046	0.997	1.034	1.052	0.888	0.844	0.859	1.018	0.978	0.680541
P55161	Nck-associated protein 1 OS=Rattus norvegicus OX=10116 GN=Nckap1 PE=2 SV=1	Nckap1	128.8	13	13	29	13	13	1.022	1.06	0.998	1	0.984	0.942	0.957	0.942	0.984	0.95	0.109577
Q5M969	N-acylneuraminate-9-phosphatase OS=Rattus norvegicus OX=10116 GN=Nanp PE=1 SV=1	Nanp	27.7	6	1	1	1	1
Q5PQN0	Neurocalcin-delta OS=Rattus norvegicus OX=10116 GN=Ncald PE=1 SV=3	Ncald	22.2	21	4	11	2	2	1.035	1.025	1.033	1.022	1.034	0.935	0.904	0.915	1.012	0.967	0.340277
P16409	Myosin light chain 3 OS=Rattus norvegicus OX=10116 GN=Myl3 PE=1 SV=2	Myl3	22.1	33	5	17	5	5	1.013	1.11	1.064	0.96	0.864	1.134	1.312	1.182	0.9	0.928	0.39103
Q9JHE8	Ninjurin-2 OS=Rattus norvegicus OX=10116 GN=Ninj2 PE=2 SV=1	Ninj2	16	13	2	2	2	2	1.02	0.936	0.958	1.018	1.062	1.027	0.967	1.009	1.043	1.066	0.0876392
Q6IUR5	Neudesin OS=Rattus norvegicus OX=10116 GN=Nenf PE=1 SV=1	Nenf	19	25	4	8	4	4	0.944	0.968	0.974	1.08	0.97	1.068	1.102	0.989	0.898	1.08	0.0976039
Q5PPM8	Type 1 phosphatidylinositol 4,5-bisphosphate 4-phosphatase OS=Rattus norvegicus OX=10116 GN=Pip4p1 PE=1 SV=1	Pip4p1	30	14	4	9	3	4	0.977	1.009	0.968	1.02	0.994	1.043	1.049	1.023	0.975	1.035	0.141784
Q9WTV0	Prolactin regulatory element-binding protein OS=Rattus norvegicus OX=10116 GN=Preb PE=1 SV=2	Preb	45.3	5	1	1	1	1	1.069	1.026	1.072	1.012	0.827	1.005	1.215	0.993	0.817	0.898	0.174292
Q63530	Phosphotriesterase-related protein OS=Rattus norvegicus OX=10116 GN=Pter PE=2 SV=2	Pter	39.1	7	2	3	2	2	0.835	0.977	0.893	1.054	1.011	1.264	1.25	1.2	0.96	1.231	0.0675197
B2GV87	Receptor-type tyrosine-protein phosphatase epsilon OS=Rattus norvegicus OX=10116 GN=Ptpre PE=2 SV=1	Ptpre	80.7	6	4	6	3	3	1.02	0.978	0.996	0.988	0.999	0.991	0.992	1.003	1.011	0.995	0.700178
Q5U318	Astrocytic phosphoprotein PEA-15 OS=Rattus norvegicus OX=10116 GN=Pea15 PE=1 SV=1	Pea15	15	28	3	11	3	3	1.021	1.166	0.991	0.99	0.886	0.885	0.999	0.894	0.895	0.869	0.0886575
P19103	Protein phosphatase 1 regulatory subunit 1A OS=Rattus norvegicus OX=10116 GN=Ppp1r1a PE=1 SV=1	Ppp1r1a	18.7	14	1	1	1	1	0.999	1.106	1.086	0.87	0.937	1.012	1.08	1.163	1.077	0.883	0.0807263
Q6AYT0	Quinone oxidoreductase OS=Rattus norvegicus OX=10116 GN=Cryz PE=2 SV=1	Cryz	35	16	4	8	4	4	0.756	1.236	0.978	0.793	1.148	1.104	0.962	1.392	1.447	1.025	0.871698
Q5EB77	Ras-related protein Rab-18 OS=Rattus norvegicus OX=10116 GN=Rab18 PE=2 SV=1	Rab18	23	41	8	24	8	8	0.986	1.044	0.984	0.947	0.986	1.019	1.033	1.076	1.041	0.979	0.508091
Q6GQP4	Ras-related protein Rab-31 OS=Rattus norvegicus OX=10116 GN=Rab31 PE=1 SV=2	Rab31	21.4	27	4	8	4	4	0.919	0.966	1.001	1.058	1.011	1.044	1.033	0.987	0.956	1.079	0.054181
P12749	60S ribosomal protein L26 OS=Rattus norvegicus OX=10116 GN=Rpl26 PE=1 SV=1	Rpl26	17.3	17	3	10	3	3	1.07	1.142	1.078	1.095	1.038	0.508	0.489	0.464	0.948	0.803	0.330527
Q6IV57	RING finger protein 141 OS=Rattus norvegicus OX=10116 GN=Rnf141 PE=2 SV=1	Rnf141	25.5	10	2	2	2	2	1.098	1.038	1.054	1.057	0.931	0.829	0.89	0.784	0.881	0.883	0.148283
Q63372	Neurexin-1 OS=Rattus norvegicus OX=10116 GN=Nrxn1 PE=1 SV=3	Nrxn1	167.8	8	10	21	8	10	0.971	1.003	1.064	1.022	1.003	0.941	0.938	0.921	0.981	0.976	0.549867
P04550	Parathymosin OS=Rattus norvegicus OX=10116 GN=Ptms PE=1 SV=2	Ptms	11.6	11	1	2	1	1	0.952	0.974	0.984	0.985	0.981	1.149	1.171	1.166	0.996	1.07	0.284144
P29315	Ribonuclease inhibitor OS=Rattus norvegicus OX=10116 GN=Rnh1 PE=1 SV=2	Rnh1	49.9	25	9	29	9	9	0.946	0.959	0.986	1.04	0.99	1.08	1.091	1.038	0.951	1.076	0.0605496
Q6P7Q4	Lactoylglutathione lyase OS=Rattus norvegicus OX=10116 GN=Glo1 PE=1 SV=3	Glo1	20.8	37	5	21	5	5	0.986	1.054	1.022	0.997	0.982	1.016	1.035	1.019	0.985	0.978	0.369748
Q562C6	Leucine zipper transcription factor-like protein 1 OS=Rattus norvegicus OX=10116 GN=Lztfl1 PE=2 SV=1	Lztfl1	34.6	22	6	13	6	6	1.051	1.026	1.06	0.98	0.954	0.922	0.965	0.94	0.974	0.91	0.00956784
Q63425	Periaxin OS=Rattus norvegicus OX=10116 GN=Prx PE=1 SV=2	Prx	146.3	29	31	176	1	1	0.922	1.034	0.927	1.031	0.996	1.115	1.119	1.081	0.966	1.09	0.159972
Q6DGG0	Peptidyl-prolyl cis-trans isomerase D OS=Rattus norvegicus OX=10116 GN=Ppid PE=1 SV=3	Ppid	40.7	33	12	36	11	11	1.027	1.029	1.003	0.962	0.937	1.064	1.136	1.106	0.974	0.969	0.447274
Q53B90	Ras-related protein Rab-43 OS=Rattus norvegicus OX=10116 GN=Rab43 PE=2 SV=1	Rab43	23.2	9	2	8	1	1	0.919	0.877	0.94	1.043	1.026	1.228	1.197	1.177	0.984	1.205	0.0393617
Q63538	Mitogen-activated protein kinase 12 OS=Rattus norvegicus OX=10116 GN=Mapk12 PE=1 SV=1	Mapk12	42	23	6	11	6	6	1.057	1	1.05	0.976	0.986	0.97	0.983	0.993	1.01	0.944	0.0333871
B5DF07	Mitochondrial ribonuclease P catalytic subunit OS=Rattus norvegicus OX=10116 GN=Prorp PE=2 SV=1	Prorp	67	3	2	3	2	2	0.932	0.971	0.917	1.022	0.99	1.198	1.209	1.172	0.969	1.138	0.108818
O88794	Pyridoxine-5'-phosphate oxidase OS=Rattus norvegicus OX=10116 GN=Pnpo PE=1 SV=1	Pnpo	30.2	12	3	10	3	3	1.026	1.08	1.019	0.958	0.97	0.985	1.016	1.029	1.013	0.932	0.0250374
P84100	60S ribosomal protein L19 OS=Rattus norvegicus OX=10116 GN=Rpl19 PE=1 SV=1	Rpl19	23.5	5	1	6	1	1	0.829	0.866	0.866	0.875	1.164	1.443	1.24	1.649	1.33	1.36	0.120256
P04646	60S ribosomal protein L35a OS=Rattus norvegicus OX=10116 GN=Rpl35a PE=3 SV=1	Rpl35a	12.5	19	2	3	2	2	0.921	0.962	0.941	0.965	1.09	1.058	0.971	1.096	1.13	1.102	0.0679347
P12839	Neurofilament medium polypeptide OS=Rattus norvegicus OX=10116 GN=Nefm PE=1 SV=4	Nefm	95.7	45	38	398	34	39	1.02	1.096	1.074	0.878	0.961	0.943	0.981	1.074	1.095	0.872	0.0170174
P97546	Neuroplastin OS=Rattus norvegicus OX=10116 GN=Nptn PE=1 SV=2	Nptn	43.9	15	5	19	5	5	0.994	1.039	1.041	0.997	1.012	0.903	0.892	0.906	1.015	0.947	0.228189
P70553	Natural resistance-associated macrophage protein 1 OS=Rattus norvegicus OX=10116 GN=Slc11a1 PE=2 SV=3	Slc11a1	55.9	3	1	2	1	1	0.729	0.72	0.777	1.371	1.119	1.341	1.198	0.978	0.816	1.721	0.00140751
Q9JIL8	DNA repair protein RAD50 OS=Rattus norvegicus OX=10116 GN=Rad50 PE=1 SV=1	Rad50	153.7	2	3	3	3	3	0.972	0.965	0.961	1.048	0.978	1.1	1.125	1.05	0.933	1.079	0.0951407
P11345	RAF proto-oncogene serine/threonine-protein kinase OS=Rattus norvegicus OX=10116 GN=Raf1 PE=1 SV=1	Raf1	72.9	8	5	14	4	5	1.085	1.009	1.039	1.012	0.962	0.891	0.926	0.88	0.951	0.914	0.101281
P35280	Ras-related protein Rab-8A OS=Rattus norvegicus OX=10116 GN=Rab8a PE=1 SV=2	Rab8a	23.7	28	5	15	2	2	1.038	0.982	1.036	0.951	1.006	1.002	0.996	1.054	1.058	0.968	0.277147
Q6IMX7	Hsp70-binding protein 1 OS=Rattus norvegicus OX=10116 GN=Hspbp1 PE=1 SV=1	Hspbp1	39.2	11	3	7	3	3	0.979	0.951	0.987	0.966	1.023	1.075	1.051	1.113	1.059	1.05	0.215503
P84076	Neuron-specific calcium-binding protein hippocalcin OS=Rattus norvegicus OX=10116 GN=Hpca PE=1 SV=2	Hpca	22.4	27	5	19	1	2	1.138	1.092	0.975	1.094	0.863	0.849	0.984	0.776	0.789	0.876	0.216991
Q7M733	Hermansky-Pudlak syndrome 6 protein homolog OS=Rattus norvegicus OX=10116 GN=Hps6 PE=1 SV=1	Hps6	87.4	1	1	1	1	1	0.988	1.005	1.028	0.977	0.902	1.119	1.241	1.145	0.923	0.992	0.866044
P11980	Pyruvate kinase PKM OS=Rattus norvegicus OX=10116 GN=Pkm PE=1 SV=3	Pkm	57.8	62	28	333	6	43	0.982	1.014	0.982	0.976	1.003	1.012	1.009	1.038	1.028	1.004	0.789683
P11730	Calcium/calmodulin-dependent protein kinase type II subunit gamma OS=Rattus norvegicus OX=10116 GN=Camk2g PE=1 SV=1	Camk2g	59	19	9	40	3	5	1.096	1.082	1.065	0.965	0.934	0.844	0.904	0.875	0.968	0.846	0.0148068
Q8CG09	Multidrug resistance-associated protein 1 OS=Rattus norvegicus OX=10116 GN=Abcc1 PE=1 SV=2	Abcc1	171.4	2	2	4	2	2	0.954	0.892	0.954	1.01	1.098	1.123	1.023	1.112	1.087	1.154	0.0221229
P02803	Metallothionein-1 OS=Rattus norvegicus OX=10116 GN=Mt1 PE=1 SV=1	Mt1	6	49	2	4	2	2	0.425	0.422	0.438	2.135	1.116	1.57	1.408	0.736	0.522	3.752	0.00236347
P14270	cAMP-specific 3',5'-cyclic phosphodiesterase 4D OS=Rattus norvegicus OX=10116 GN=Pde4d PE=1 SV=4	Pde4d	90.5	6	4	7	1	1
Q5PQT7	Pleckstrin homology-like domain family A member 3 OS=Rattus norvegicus OX=10116 GN=Phlda3 PE=2 SV=1	Phlda3	13.7	7	1	1	1	1	1.226	0.944	0.962	0.953	1.011	0.917	0.907	0.962	1.061	0.92	0.434433
P02625	Parvalbumin alpha OS=Rattus norvegicus OX=10116 GN=Pvalb PE=1 SV=2	Pvalb	11.9	24	3	8	3	3	0.967	1.085	0.994	0.788	1.011	0.946	0.936	1.201	1.283	0.901	0.258102
P68403	Protein kinase C beta type OS=Rattus norvegicus OX=10116 GN=Prkcb PE=1 SV=3	Prkcb	76.7	20	10	29	6	10	0.988	0.974	0.979	1.01	0.993	1.008	1.015	0.998	0.983	1.024	0.025786
Q9WVS2	Probable tRNA N6-adenosine threonylcarbamoyltransferase OS=Rattus norvegicus OX=10116 GN=Osgep PE=2 SV=2	Osgep	36.3	10	3	4	3	3	0.952	0.944	0.951	0.986	0.94	1.258	1.338	1.275	0.953	1.118	0.315336
Q4V886	RNA polymerase II-associated factor 1 homolog OS=Rattus norvegicus OX=10116 GN=Paf1 PE=2 SV=1	Paf1	60.5	3	1	1	1	1	0.955	0.97	0.954	1.005	1.122	1.019	0.908	1.014	1.116	1.093	0.067004
Q5XIU9	Membrane-associated progesterone receptor component 2 OS=Rattus norvegicus OX=10116 GN=Pgrmc2 PE=1 SV=1	Pgrmc2	23.4	27	5	12	4	4	0.974	1.019	0.96	1.033	0.964	1.062	1.102	1.028	0.933	1.036	0.363479
Q4KM35	Proteasome subunit beta type-10 OS=Rattus norvegicus OX=10116 GN=Psmb10 PE=2 SV=1	Psmb10	29	15	3	5	3	3	0.84	0.869	0.843	1.141	1.021	1.303	1.276	1.142	0.895	1.358	0.0134739
O35567	Bifunctional purine biosynthesis protein ATIC OS=Rattus norvegicus OX=10116 GN=Atic PE=1 SV=2	Atic	64.2	35	13	58	13	13	0.98	0.987	0.977	1.063	0.986	1.01	1.024	0.95	0.928	1.039	0.166123
Q641Z2	Tyrosine-protein phosphatase non-receptor type 9 OS=Rattus norvegicus OX=10116 GN=Ptpn9 PE=2 SV=1	Ptpn9	67.9	11	6	12	6	6	0.955	0.997	0.976	1.059	1.03	1.05	1.019	0.992	0.973	1.072	0.0094604
Q5XIU5	Proteasome inhibitor PI31 subunit OS=Rattus norvegicus OX=10116 GN=Psmf1 PE=1 SV=1	Psmf1	29.8	16	3	6	3	3	1.05	1.009	1.083	0.927	0.938	0.956	1.019	1.031	1.012	0.898	0.00862467
Q6NYB7	Ras-related protein Rab-1A OS=Rattus norvegicus OX=10116 GN=Rab1A PE=1 SV=3	Rab1A	22.7	44	8	54	4	7	1.01	1.048	1.027	1.006	0.978	0.92	0.941	0.915	0.972	0.941	0.0985023
Q4FZU8	Rho family-interacting cell polarization regulator 1 OS=Rattus norvegicus OX=10116 GN=Ripor1 PE=1 SV=2	Ripor1	131.6	3	3	4	3	3	1.09	0.937	0.943	1.013	0.987	1.052	1.066	1.038	0.974	1.028	0.607329
Q6J2U6	E3 ubiquitin-protein ligase RNF114 OS=Rattus norvegicus OX=10116 GN=Rnf114 PE=2 SV=1	Rnf114	25.6	9	2	3	2	2	1.035	1.028	1.022	1.014	0.949	0.967	1.019	0.954	0.936	0.95	0.0606774
P06765	Platelet factor 4 OS=Rattus norvegicus OX=10116 GN=Pf4 PE=1 SV=1	Pf4	11.3	8	1	1	1	1	1.133	0.774	0.882	0.865	1.397	0.978	0.7	1.131	1.615	1.162	0.481102
P25886	60S ribosomal protein L29 OS=Rattus norvegicus OX=10116 GN=Rpl29 PE=1 SV=3	Rpl29	17.3	5	1	6	1	1	0.926	0.973	0.882	0.97	1.133	1.146	1.011	1.181	1.168	1.168	0.0650071
P07153	Dolichyl-diphosphooligosaccharide--protein glycosyltransferase subunit 1 OS=Rattus norvegicus OX=10116 GN=Rpn1 PE=2 SV=1	Rpn1	68.3	18	10	29	10	10	0.989	0.921	0.931	1.044	1.018	1.111	1.091	1.064	0.975	1.117	0.0319433
D3Z8L7	Ras-related protein R-Ras OS=Rattus norvegicus OX=10116 GN=Rras PE=1 SV=1	Rras	23.9	22	4	17	2	2	0.986	0.95	0.926	1.084	1.038	1.042	1.003	0.961	0.958	1.106	0.0118061
P62762	Visinin-like protein 1 OS=Rattus norvegicus OX=10116 GN=Vsnl1 PE=1 SV=2	Vsnl1	22.1	51	9	35	7	9	1.011	1.083	1.085	0.982	0.976	0.888	0.91	0.905	0.994	0.895	0.0499038
Q5BJT4	Thioredoxin domain-containing protein 15 OS=Rattus norvegicus OX=10116 GN=Txndc15 PE=2 SV=1	Txndc15	37.9	3	1	2	1	1	0.916	1.146	1.089	0.983	0.933	0.943	1.011	0.959	0.949	0.907	0.252647
D3ZFB6	Proline-rich transmembrane protein 2 OS=Rattus norvegicus OX=10116 GN=Prrt2 PE=1 SV=1	Prrt2	35.8	13	2	6	2	2	0.98	1.066	1.065	1.035	0.986	0.881	0.894	0.851	0.953	0.933	0.268098
Q641X9	39S ribosomal protein L9, mitochondrial OS=Rattus norvegicus OX=10116 GN=Mrpl9 PE=2 SV=1	Mrpl9	30.1	10	2	2	2	2	0.94	1.052	0.93	0.968	1.032	1.102	1.067	1.137	1.066	1.062	0.331995
Q04931	FACT complex subunit SSRP1 OS=Rattus norvegicus OX=10116 GN=Ssrp1 PE=1 SV=2	Ssrp1	80.9	7	4	5	4	4	0.896	0.822	0.889	1.017	1.15	1.232	1.071	1.211	1.131	1.304	0.0136062
P63047	Sulfotransferase 4A1 OS=Rattus norvegicus OX=10116 GN=Sult4a1 PE=1 SV=1	Sult4a1	33	20	4	12	4	4	1.039	1.014	1.02	0.962	1.022	0.939	0.919	0.976	1.062	0.951	0.125848
Q3C2P8	Sprouty-related, EVH1 domain-containing protein 2 OS=Rattus norvegicus OX=10116 GN=Spred2 PE=1 SV=1	Spred2	46.8	3	1	1	1	1	1.103	1.114	1.117	0.891	0.891	0.886	0.994	0.994	1	0.8	8.06698e-07
Q5D006	Ubiquitin carboxyl-terminal hydrolase 11 OS=Rattus norvegicus OX=10116 GN=Usp11 PE=1 SV=1	Usp11	105.2	5	4	6	4	4	0.948	0.951	1.055	1.07	1.04	0.934	0.898	0.873	0.972	1.03	0.614982
P31000	Vimentin OS=Rattus norvegicus OX=10116 GN=Vim PE=1 SV=2	Vim	53.7	55	25	229	20	25	0.951	0.856	0.905	1.122	0.995	1.152	1.158	1.027	0.887	1.205	0.0268965
Q6TQE1	Zinc finger CCCH domain-containing protein 18 OS=Rattus norvegicus OX=10116 GN=Zc3h18 PE=1 SV=1	Zc3h18	105.5	1	1	2	1	1	1.091	1.011	1.169	0.888	0.941	0.903	0.96	1.017	1.06	0.835	0.0169643
Q6AY56	Tubulin alpha-8 chain OS=Rattus norvegicus OX=10116 GN=Tuba8 PE=2 SV=1	Tuba8	50	31	11	202	2	3	0.991	1.211	1.001	0.82	0.987	0.846	0.857	1.032	1.204	0.828	0.0970493
P29101	Synaptotagmin-2 OS=Rattus norvegicus OX=10116 GN=Syt2 PE=1 SV=1	Syt2	47.2	26	10	57	7	11	1.009	1.033	1.004	1.011	1.007	0.859	0.853	0.85	0.996	0.945	0.332952
P97532	3-mercaptopyruvate sulfurtransferase OS=Rattus norvegicus OX=10116 GN=Mpst PE=1 SV=3	Mpst	32.9	25	6	14	6	6	0.925	0.992	0.99	0.998	0.984	1.055	1.072	1.058	0.987	1.045	0.234232
F1MA98	Nucleoprotein TPR OS=Rattus norvegicus OX=10116 GN=Tpr PE=1 SV=1	Tpr	267.1	5	10	13	10	10	0.924	0.934	0.944	1.012	1.024	1.106	1.08	1.093	1.012	1.121	0.0162879
P0C0A1	Vacuolar protein-sorting-associated protein 25 OS=Rattus norvegicus OX=10116 GN=Vps25 PE=1 SV=1	Vps25	20.7	15	2	6	2	2	1.028	0.942	0.954	1.058	0.988	1.053	1.066	0.995	0.934	1.06	0.171266
Q498M4	WD repeat-containing protein 5 OS=Rattus norvegicus OX=10116 GN=Wdr5 PE=1 SV=1	Wdr5	36.6	8	2	3	2	2	1.03	0.937	0.914	0.994	0.969	1.183	1.221	1.19	0.974	1.092	0.304484
O70377	Synaptosomal-associated protein 23 OS=Rattus norvegicus OX=10116 GN=Snap23 PE=1 SV=1	Snap23	23.2	29	5	23	4	4	0.911	0.924	1.035	0.935	0.982	1.206	1.228	1.29	1.05	1.088	0.414127
Q91Y78	Ubiquitin carboxyl-terminal hydrolase isozyme L3 OS=Rattus norvegicus OX=10116 GN=Uchl3 PE=1 SV=1	Uchl3	26.1	33	6	19	6	6	1.023	0.994	1.027	0.998	1	0.956	0.955	0.957	1.002	0.97	0.168258
Q4QR99	Queuine tRNA-ribosyltransferase catalytic subunit 1 OS=Rattus norvegicus OX=10116 GN=Qtrt1 PE=1 SV=1	Qtrt1	44.2	3	1	1	1	1	1.085	1.041	1.07	0.947	0.958	0.907	0.947	0.958	1.012	0.88	0.00341153
Q5EGY4	Synaptobrevin homolog YKT6 OS=Rattus norvegicus OX=10116 GN=Ykt6 PE=1 SV=1	Ykt6	22.4	15	3	8	3	3	1.106	1.101	1.052	1.004	0.918	0.894	0.974	0.89	0.914	0.864	0.0188899
Q9EQT5	Tubulointerstitial nephritis antigen-like OS=Rattus norvegicus OX=10116 GN=Tinagl1 PE=2 SV=1	Tinagl1	52.8	8	3	5	3	3	0.897	0.831	1.072	1.075	1.081	1.033	0.956	0.961	1.006	1.139	0.152032
Q8CGU9	Tryptophan 5-hydroxylase 2 OS=Rattus norvegicus OX=10116 GN=Tph2 PE=1 SV=1	Tph2	55.6	5	2	4	2	2	0.944	1.027	0.935	1.009	0.996	1.114	1.119	1.104	0.987	1.073	0.202804
A4F267	Mitochondrial import receptor subunit TOM40B OS=Rattus norvegicus OX=10116 GN=Tomm40l PE=1 SV=1	Tomm40l	34	9	2	10	2	2	0.967	0.955	1.018	1.032	0.936	1	1.068	0.969	0.907	1.01	0.80778
Q3KR59	Ubiquitin carboxyl-terminal hydrolase 10 OS=Rattus norvegicus OX=10116 GN=Usp10 PE=1 SV=1	Usp10	87.3	1	1	1	1	1	1.012	0.88	0.99	1.007	1.102	1.033	0.937	1.026	1.094	1.09	0.161433
Q62975	Protein Z-dependent protease inhibitor OS=Rattus norvegicus OX=10116 GN=Serpina10 PE=2 SV=2	Serpina10	50.2	3	1	1	1	1	0.937	0.869	0.745	1.003	1.28	1.208	0.944	1.204	1.276	1.368	0.0350341
O54975	Xaa-Pro aminopeptidase 1 OS=Rattus norvegicus OX=10116 GN=Xpnpep1 PE=1 SV=1	Xpnpep1	69.6	28	14	32	14	14	0.988	0.976	0.988	1.033	1.018	1.046	1.027	1.013	0.986	1.049	0.00560997
Q9Z2L0	Voltage-dependent anion-selective channel protein 1 OS=Rattus norvegicus OX=10116 GN=Vdac1 PE=1 SV=4	Vdac1	30.7	58	13	106	13	13	1.048	1.077	1.045	0.99	0.977	0.837	0.857	0.845	0.987	0.885	0.083719
B5DEN9	Vacuolar protein sorting-associated protein 28 homolog OS=Rattus norvegicus OX=10116 GN=Vps28 PE=2 SV=1	Vps28	26.1	18	3	7	3	3	0.961	0.988	1.002	1.046	1.037	0.956	0.922	0.914	0.991	1.03	0.409052
Q497C3	Methyltransferase-like 26 OS=Rattus norvegicus OX=10116 GN=Mettl26 PE=2 SV=2	Mettl26	22.6	12	2	2	2	2	1.065	1.07	0.992	0.897	0.913	1.078	1.181	1.202	1.018	0.924	0.26391
Q03626	Murinoglobulin-1 OS=Rattus norvegicus OX=10116 GN=Mug1 PE=2 SV=1	Mug1	165.2	21	23	110	3	15	0.946	0.832	0.903	0.822	1.141	1.36	1.192	1.656	1.389	1.239	0.269592
P42676	Neurolysin, mitochondrial OS=Rattus norvegicus OX=10116 GN=Nln PE=1 SV=1	Nln	80.2	6	4	6	4	4	1.014	1.004	1.001	1.02	1.018	1.008	0.991	0.988	0.997	1.009	0.171276
Q5XI55	Peptide-N(4)-(N-acetyl-beta-glucosaminyl)asparagine amidase OS=Rattus norvegicus OX=10116 GN=Ngly1 PE=2 SV=2	Ngly1	74.6	3	2	3	2	2	0.992	1.033	1.119	1.04	0.917	0.909	0.992	0.874	0.881	0.912	0.171687
Q6P756	Adaptin ear-binding coat-associated protein 2 OS=Rattus norvegicus OX=10116 GN=Necap2 PE=1 SV=2	Necap2	28.4	18	3	8	3	3	0.957	0.968	1.019	1.055	1.014	1.03	1.015	0.976	0.961	1.053	0.0835883
B2GV38	Ubiquitin-like protein 4A OS=Rattus norvegicus OX=10116 GN=Ubl4a PE=2 SV=1	Ubl4a	17.8	17	2	8	2	2	1.068	1.037	1.006	1.019	0.929	0.956	1.029	0.938	0.912	0.933	0.0986405
Q5FVI6	V-type proton ATPase subunit C 1 OS=Rattus norvegicus OX=10116 GN=Atp6v1c1 PE=1 SV=1	Atp6v1c1	43.9	31	11	51	11	11	1.039	1.028	1.014	1.008	1.009	0.908	0.9	0.901	1.001	0.949	0.210939
Q6PCT3	Tumor protein D54 OS=Rattus norvegicus OX=10116 GN=Tpd52l2 PE=1 SV=1	Tpd52l2	24	35	7	14	7	7	1.032	1.074	1.05	0.926	0.935	0.961	1.028	1.038	1.01	0.894	0.00221693
A9CMA6	Transmembrane protein 163 OS=Rattus norvegicus OX=10116 GN=Tmem163 PE=1 SV=1	Tmem163	31.3	9	1	1	1	1	1.106	1.014	0.971	0.912	0.935	1.079	1.154	1.183	1.025	0.947	0.435485
Q00981	Ubiquitin carboxyl-terminal hydrolase isozyme L1 OS=Rattus norvegicus OX=10116 GN=Uchl1 PE=1 SV=2	Uchl1	24.8	52	10	85	10	10	1.001	1.084	1.037	0.949	1	0.893	0.893	0.941	1.054	0.91	0.0774666
P58200	Vesicle transport through interaction with t-SNAREs homolog 1B OS=Rattus norvegicus OX=10116 GN=Vti1b PE=1 SV=2	Vti1b	26.7	15	3	9	3	3	1.005	0.905	0.95	1.019	1.033	1.095	1.06	1.075	1.014	1.1	0.0623791
Q5RKI0	WD repeat-containing protein 1 OS=Rattus norvegicus OX=10116 GN=Wdr1 PE=1 SV=3	Wdr1	66.1	32	13	57	13	13	1.007	1.009	0.986	0.966	0.985	1.003	1.018	1.038	1.02	0.984	0.285053
Q80W92	Protein VAC14 homolog OS=Rattus norvegicus OX=10116 GN=Vac14 PE=1 SV=1	Vac14	88	11	7	11	7	7	1.004	1.045	1.03	1.072	0.96	0.904	0.941	0.843	0.896	0.954	0.385237
P97689	Urea transporter 1 OS=Rattus norvegicus OX=10116 GN=Slc14a1 PE=2 SV=2	Slc14a1	42	6	3	7	3	3	1.09	0.969	0.99	1.088	0.942	0.908	0.963	0.834	0.867	0.964	0.58767
B2RZ78	Vacuolar protein sorting-associated protein 29 OS=Rattus norvegicus OX=10116 GN=Vps29 PE=1 SV=2	Vps29	20.5	12	2	3	2	2	0.926	1.019	1.022	1.023	1.02	1.008	0.989	0.986	0.997	1.028	0.426396
Q5XFW6	WD repeat-containing protein 6 OS=Rattus norvegicus OX=10116 GN=Wdr6 PE=1 SV=2	Wdr6	121.9	2	2	3	2	2	0.909	0.888	0.938	1.07	1.06	1.168	1.102	1.092	0.99	1.206	0.00581211
Q5M7A4	Ubiquitin-like modifier-activating enzyme 5 OS=Rattus norvegicus OX=10116 GN=Uba5 PE=1 SV=1	Uba5	44.9	10	4	6	4	4	1.074	1.012	1.006	0.954	0.968	0.999	1.032	1.047	1.015	0.945	0.0854747
Q793F9	Vacuolar protein sorting-associated protein 4A OS=Rattus norvegicus OX=10116 GN=Vps4a PE=1 SV=1	Vps4a	48.9	7	3	7	3	3	0.962	1.08	1.016	0.974	0.941	1.044	1.109	1.071	0.966	0.968	0.509733
Q5BJN5	Mitochondrial intermembrane space import and assembly protein 40 OS=Rattus norvegicus OX=10116 GN=Chchd4 PE=2 SV=1	Chchd4	15.5	6	1	3	1	1	0.885	1.226	1.172	0.863	0.99	0.865	0.874	1.002	1.147	0.828	0.18036
Q4FZX5	Methionine-R-sulfoxide reductase B2, mitochondrial OS=Rattus norvegicus OX=10116 GN=Msrb2 PE=2 SV=1	Msrb2	19.1	12	2	2	2	2	0.997	1.033	0.972	1.003	1.084	0.929	0.857	0.926	1.081	1.005	0.953372
O88637	Ethanolamine-phosphate cytidylyltransferase OS=Rattus norvegicus OX=10116 GN=Pcyt2 PE=1 SV=1	Pcyt2	45.2	6	3	8	3	3	0.992	1.106	1.011	0.925	0.95	0.938	0.987	1.014	1.027	0.905	0.0452252
Q9Z0W5	Protein kinase C and casein kinase substrate in neurons protein 1 OS=Rattus norvegicus OX=10116 GN=Pacsin1 PE=1 SV=1	Pacsin1	50.4	48	16	104	14	16	1.005	1.071	1.074	0.969	0.986	0.919	0.932	0.948	1.018	0.912	0.0389415
P25113	Phosphoglycerate mutase 1 OS=Rattus norvegicus OX=10116 GN=Pgam1 PE=1 SV=4	Pgam1	28.8	52	11	83	8	13	1.008	1.089	1.039	1.006	0.977	0.898	0.919	0.892	0.971	0.919	0.104305
O88807	Protein-arginine deiminase type-4 OS=Rattus norvegicus OX=10116 GN=Padi4 PE=2 SV=1	Padi4	74.4	3	2	2	2	2	0.72	0.79	0.779	0.833	1.107	1.829	1.652	2.196	1.329	1.647	0.126868
P85973	Purine nucleoside phosphorylase OS=Rattus norvegicus OX=10116 GN=Pnp PE=1 SV=1	Pnp	32.3	33	7	26	7	7	1.006	0.953	0.96	1.084	0.904	1.145	1.267	1.056	0.833	1.073	0.419184
P53042	Serine/threonine-protein phosphatase 5 OS=Rattus norvegicus OX=10116 GN=Ppp5c PE=1 SV=1	Ppp5c	56.9	27	12	55	12	12	1.058	1.034	1.041	0.985	0.957	0.958	1.001	0.972	0.972	0.926	0.00266734
P20417	Tyrosine-protein phosphatase non-receptor type 1 OS=Rattus norvegicus OX=10116 GN=Ptpn1 PE=1 SV=1	Ptpn1	49.6	9	2	3	2	2	1.015	0.74	0.731	1.046	1.074	1.444	1.344	1.379	1.026	1.434	0.0725817
Q63798	Proteasome activator complex subunit 2 OS=Rattus norvegicus OX=10116 GN=Psme2 PE=2 SV=3	Psme2	26.8	8	2	7	2	2	0.96	0.926	0.925	1.041	1.082	1.153	1.066	1.108	1.039	1.165	0.00908911
B2RZ37	Receptor expression-enhancing protein 5 OS=Rattus norvegicus OX=10116 GN=Reep5 PE=1 SV=1	Reep5	21.4	20	4	13	4	4	1	0.986	0.98	0.963	1.001	1.079	1.078	1.12	1.039	1.026	0.509343
P41123	60S ribosomal protein L13 OS=Rattus norvegicus OX=10116 GN=Rpl13 PE=1 SV=2	Rpl13	24.3	11	2	6	2	2	0.821	0.814	0.757	0.802	1.098	1.763	1.606	2.198	1.369	1.531	0.180029
Q8K4Y5	Leucine-rich glioma-inactivated protein 1 OS=Rattus norvegicus OX=10116 GN=Lgi1 PE=1 SV=1	Lgi1	63.7	18	9	24	9	9	1.022	1.088	1.033	1.044	0.961	0.848	0.882	0.812	0.92	0.908	0.189955
P15385	Potassium voltage-gated channel subfamily A member 4 OS=Rattus norvegicus OX=10116 GN=Kcna4 PE=1 SV=1	Kcna4	73.3	2	1	1	1	1
P47967	Galectin-5 OS=Rattus norvegicus OX=10116 GN=Lgals5 PE=1 SV=2	Lgals5	16.2	19	2	5	1	1	1.019	0.746	0.888	1.183	1.19	1.009	0.848	0.853	1.006	1.275	0.0778484
Q4QR85	Methylosome protein 50 OS=Rattus norvegicus OX=10116 GN=Wdr77 PE=1 SV=1	Wdr77	37.1	16	4	10	4	4	1	0.976	0.964	1.03	1.008	1.016	1.008	0.987	0.98	1.039	0.037862
P21708	Mitogen-activated protein kinase 3 OS=Rattus norvegicus OX=10116 GN=Mapk3 PE=1 SV=5	Mapk3	43.1	20	7	29	4	4	1.086	1.001	1.049	0.952	0.966	0.967	1.001	1.016	1.015	0.92	0.0264717
O88954	MAGUK p55 subfamily member 3 OS=Rattus norvegicus OX=10116 GN=Mpp3 PE=1 SV=3	Mpp3	66.5	7	3	3	3	3	0.986	0.943	0.981	1.05	1.027	1.113	1.084	1.06	0.978	1.096	0.0302449
B4F7E8	Protein Niban 2 OS=Rattus norvegicus OX=10116 GN=Niban2 PE=1 SV=1	Niban2	84.7	10	6	14	6	6	0.864	0.907	0.818	1.136	1.089	1.272	1.168	1.12	0.959	1.351	0.00558219
Q641Y2	NADH dehydrogenase [ubiquinone] iron-sulfur protein 2, mitochondrial OS=Rattus norvegicus OX=10116 GN=Ndufs2 PE=1 SV=1	Ndufs2	52.5	26	9	55	9	9	1.004	1.038	1.026	1.018	0.996	0.901	0.904	0.885	0.979	0.95	0.248113
P61972	Nuclear transport factor 2 OS=Rattus norvegicus OX=10116 GN=Nutf2 PE=1 SV=1	Nutf2	14.5	17	2	3	2	2	1.016	1.078	0.998	0.928	0.963	1.031	1.071	1.111	1.038	0.945	0.214494
Q4FZT9	26S proteasome non-ATPase regulatory subunit 2 OS=Rattus norvegicus OX=10116 GN=Psmd2 PE=1 SV=1	Psmd2	100.1	22	16	53	16	16	1	1.008	0.996	1.008	0.987	1.024	1.038	1.016	0.979	1.005	0.686227
Q9JHZ4	GRIP1-associated protein 1 OS=Rattus norvegicus OX=10116 GN=Gripap1 PE=1 SV=1	Gripap1	96	24	16	29	16	16	1.046	0.991	1.016	0.948	0.994	0.987	0.993	1.041	1.049	0.959	0.125955
P97576	GrpE protein homolog 1, mitochondrial OS=Rattus norvegicus OX=10116 GN=Grpel1 PE=1 SV=2	Grpel1	24.3	22	4	7	4	4	0.987	0.913	0.941	1.033	1.049	1.033	0.985	1	1.015	1.096	0.0164027
Q8R4Z9	Mitofusin-1 OS=Rattus norvegicus OX=10116 GN=Mfn1 PE=1 SV=1	Mfn1	83.8	8	4	6	1	4	0.788	0.992	1.096	1.074	0.993	1.08	1.088	1.006	0.925	1.094	0.385649
Q08602	Geranylgeranyl transferase type-2 subunit alpha OS=Rattus norvegicus OX=10116 GN=Rabggta PE=1 SV=1	Rabggta	64.9	9	5	8	5	5	1.046	1.023	1.038	0.99	0.964	0.908	0.942	0.917	0.974	0.921	0.0349786
Q05030	Platelet-derived growth factor receptor beta OS=Rattus norvegicus OX=10116 GN=Pdgfrb PE=2 SV=2	Pdgfrb	122.8	1	1	1	1	1	0.937	0.874	0.869	1.108	1.135	1.111	0.979	1.003	1.024	1.251	0.000896566
Q6AYG3	Exopolyphosphatase PRUNE1 OS=Rattus norvegicus OX=10116 GN=Prune1 PE=1 SV=1	Prune1	50	15	6	15	6	6	1.032	1.015	1.074	0.996	0.966	0.932	0.965	0.936	0.97	0.927	0.0412844
P29117	Peptidyl-prolyl cis-trans isomerase F, mitochondrial OS=Rattus norvegicus OX=10116 GN=Ppif PE=1 SV=2	Ppif	21.8	30	4	6	3	3	0.959	1.077	1.033	0.955	0.962	0.96	0.998	1.005	1.007	0.937	0.135426
O35244	Peroxiredoxin-6 OS=Rattus norvegicus OX=10116 GN=Prdx6 PE=1 SV=3	Prdx6	24.8	53	11	45	11	11	1.06	1.05	1.04	1.014	0.976	0.869	0.89	0.857	0.963	0.908	0.101421
D3ZBN0	Histone H1.5 OS=Rattus norvegicus OX=10116 GN=H1-5 PE=1 SV=1	H1-5	22.6	23	5	7	4	4	0.615	0.65	0.589	0.737	1.235	1.984	1.606	2.692	1.676	2.134	0.0774032
O35162	Heat shock 70 kDa protein 13 OS=Rattus norvegicus OX=10116 GN=Hspa13 PE=1 SV=2	Hspa13	51.8	10	4	8	4	4	0.994	0.882	0.925	1.02	1.094	1.043	0.953	1.023	1.073	1.127	0.0407745
P0DMW0	Heat shock 70 kDa protein 1A OS=Rattus norvegicus OX=10116 GN=Hspa1a PE=2 SV=1	Hspa1a	70.1	35	19	85	12	12	0.95	1.007	1.027	0.968	1.007	1.034	1.027	1.068	1.04	1.008	0.79213
Q99MZ8	LIM and SH3 domain protein 1 OS=Rattus norvegicus OX=10116 GN=Lasp1 PE=1 SV=1	Lasp1	30	43	10	37	9	10	1.036	1.011	1.034	1.003	0.924	1.036	1.122	1.033	0.921	0.962	0.314644
Q6P686	Osteoclast-stimulating factor 1 OS=Rattus norvegicus OX=10116 GN=Ostf1 PE=1 SV=1	Ostf1	23.7	21	3	6	3	3	0.897	0.986	0.954	1.031	0.973	1.276	1.311	1.237	0.943	1.156	0.185401
Q4QQW8	Putative phospholipase B-like 2 OS=Rattus norvegicus OX=10116 GN=Plbd2 PE=1 SV=2	Plbd2	65.4	9	4	8	4	4	0.987	1.013	1.029	0.987	0.967	1.022	1.057	1.035	0.98	0.983	0.428988
Q5BJR4	Protein prune homolog 2 OS=Rattus norvegicus OX=10116 GN=Prune2 PE=1 SV=1	Prune2	37	3	1	2	1	1	1.055	0.98	0.996	0.984	1.007	0.997	0.99	1.013	1.023	0.986	0.585601
P28818	Ras-specific guanine nucleotide-releasing factor 1 OS=Rattus norvegicus OX=10116 GN=Rasgrf1 PE=1 SV=1	Rasgrf1	142.6	8	7	10	7	7	1.012	0.944	0.991	1.047	1.019	0.975	0.957	0.931	0.973	1.032	0.343579
Q78PB6	Nuclear distribution protein nudE-like 1 OS=Rattus norvegicus OX=10116 GN=Ndel1 PE=1 SV=1	Ndel1	38.3	21	6	9	4	6	0.939	0.958	0.975	1	1.087	1.036	0.953	1.035	1.086	1.087	0.0347314
P01179	Oxytocin-neurophysin 1 OS=Rattus norvegicus OX=10116 GN=Oxt PE=1 SV=2	Oxt	12.8	30	2	3	2	2	0.956	1.036	1	1.266	0.991	0.767	0.774	0.606	0.783	1.011	0.95088
P83871	PHD finger-like domain-containing protein 5A OS=Rattus norvegicus OX=10116 GN=Phf5a PE=2 SV=1	Phf5a	12.4	34	3	5	3	3	0.951	0.928	0.972	1.06	1.01	1.129	1.118	1.065	0.953	1.122	0.0306722
P20171	GTPase HRas OS=Rattus norvegicus OX=10116 GN=Hras PE=1 SV=2	Hras	21.3	27	5	16	3	5	0.999	1.085	1.03	0.93	1.032	1.002	0.971	1.077	1.11	0.952	0.27377
P19527	Neurofilament light polypeptide OS=Rattus norvegicus OX=10116 GN=Nefl PE=1 SV=3	Nefl	61.3	53	27	518	24	24	1.032	1.092	1.072	0.93	0.966	0.895	0.926	0.962	1.038	0.873	0.0079581
Q62609	Noelin OS=Rattus norvegicus OX=10116 GN=Olfm1 PE=1 SV=1	Olfm1	55.4	5	1	1	1	1	1.128	0.984	1.025	0.862	1.088	0.925	0.85	1.073	1.262	0.916	0.321426
Q5BK81	Prostaglandin reductase 2 OS=Rattus norvegicus OX=10116 GN=Ptgr2 PE=2 SV=2	Ptgr2	38.1	15	4	10	4	4	1.074	0.978	1.043	0.955	0.967	0.995	1.029	1.042	1.013	0.942	0.124258
P97584	Prostaglandin reductase 1 OS=Rattus norvegicus OX=10116 GN=Ptgr1 PE=1 SV=3	Ptgr1	35.7	6	2	5	2	2	1.004	0.954	0.958	0.972	0.958	1.178	1.229	1.213	0.987	1.066	0.434675
Q2PQA9	Kinesin-1 heavy chain OS=Rattus norvegicus OX=10116 GN=Kif5b PE=1 SV=1	Kif5b	109.5	30	23	64	14	15	1.04	0.994	1.019	0.98	0.99	1.012	1.022	1.033	1.011	0.977	0.220283
O08962	Potassium voltage-gated channel subfamily H member 2 OS=Rattus norvegicus OX=10116 GN=Kcnh2 PE=1 SV=1	Kcnh2	126.9	1	1	1	1	1
P49185	Mitogen-activated protein kinase 8 OS=Rattus norvegicus OX=10116 GN=Mapk8 PE=1 SV=1	Mapk8	46.8	7	3	6	1	1	1.015	1.106	1.005	0.906	0.92	1.063	1.155	1.173	1.015	0.924	0.245924
P60892	Ribose-phosphate pyrophosphokinase 1 OS=Rattus norvegicus OX=10116 GN=Prps1 PE=1 SV=2	Prps1	34.8	20	5	23	1	1	1.088	1.18	0.973	0.977	0.908	0.883	0.972	0.904	0.929	0.854	0.0705481
P09527	Ras-related protein Rab-7a OS=Rattus norvegicus OX=10116 GN=Rab7a PE=1 SV=2	Rab7a	23.5	59	10	58	10	10	1.011	1.008	0.996	1.037	0.976	0.964	0.988	0.93	0.941	0.987	0.59762
Q9Z1N3	Unconventional myosin-IXa OS=Rattus norvegicus OX=10116 GN=Myo9a PE=1 SV=1	Myo9a	301.2	1	1	1	1	1	1.006	1.022	0.996	0.909	0.97	1.115	1.149	1.227	1.067	0.99	0.833945
P60203	Myelin proteolipid protein OS=Rattus norvegicus OX=10116 GN=Plp1 PE=1 SV=2	Plp1	30.1	32	10	458	10	10	0.881	1.144	0.995	1	0.978	1.024	1.047	1.024	0.978	0.994	0.995596
Q641W2	MYG1 exonuclease OS=Rattus norvegicus OX=10116 GN=Myg1 PE=1 SV=1	Myg1	42.9	3	1	3	1	1	0.982	0.942	1.023	1.054	0.976	1.045	1.071	0.991	0.926	1.043	0.279962
Q6AYR2	Protein NDRG3 OS=Rattus norvegicus OX=10116 GN=Ndrg3 PE=1 SV=1	Ndrg3	41.5	13	5	14	4	4	0.972	1.045	1.014	0.999	0.988	0.968	0.98	0.969	0.989	0.975	0.336452
Q9ET64	Sphingomyelin phosphodiesterase 2 OS=Rattus norvegicus OX=10116 GN=Smpd2 PE=1 SV=1	Smpd2	47.6	3	1	1	1	1	1.033	0.795	0.987	1.167	0.858	1.19	1.387	1.02	0.735	1.142	0.38963
Q641Y0	Dolichyl-diphosphooligosaccharide--protein glycosyltransferase 48 kDa subunit OS=Rattus norvegicus OX=10116 GN=Ddost PE=2 SV=1	Ddost	48.9	8	3	14	3	3	0.938	0.866	0.921	1.068	1.007	1.189	1.181	1.113	0.943	1.198	0.0302064
B4F7E7	Protein PALS1 OS=Rattus norvegicus OX=10116 GN=Pals1 PE=1 SV=1	Pals1	77.1	7	5	9	5	5	1.045	0.985	1.009	0.941	0.997	1.022	1.025	1.086	1.06	0.974	0.423123
Q6AXS5	Plasminogen activator inhibitor 1 RNA-binding protein OS=Rattus norvegicus OX=10116 GN=Serbp1 PE=1 SV=2	Serbp1	44.7	15	5	13	5	5	0.965	0.897	0.927	0.995	1.053	1.085	1.03	1.09	1.058	1.123	0.0245572
Q925N3	PEX5-related protein OS=Rattus norvegicus OX=10116 GN=Pex5l PE=1 SV=1	Pex5l	66.8	13	6	16	6	6	0.946	1.052	0.996	0.96	0.998	0.975	0.976	1.015	1.04	0.98	0.577747
Q765A7	GPI inositol-deacylase OS=Rattus norvegicus OX=10116 GN=Pgap1 PE=1 SV=1	Pgap1	104.3	1	1	3	1	1	1.033	1.017	0.974	1.088	0.969	0.937	0.967	0.861	0.891	0.99	0.820927
Q5PPI7	LHFPL tetraspan subfamily member 5 protein OS=Rattus norvegicus OX=10116 GN=Lhfpl5 PE=2 SV=1	Lhfpl5	24.2	4	1	1	1	1	1.002	1.011	0.977	0.964	1.095	0.97	0.886	1.006	1.136	1.013	0.804123
G3V928	Prolow-density lipoprotein receptor-related protein 1 OS=Rattus norvegicus OX=10116 GN=Lrp1 PE=1 SV=1	Lrp1	504.6	13	45	97	45	45	0.971	0.94	0.959	1.051	1.035	1.042	1.007	0.991	0.985	1.09	0.00117718
P34926	Microtubule-associated protein 1A OS=Rattus norvegicus OX=10116 GN=Map1a PE=1 SV=1	Map1a	299.3	32	58	238	1	1	0.965	1.534	1.176	0.96	0.8	0.329	0.412	0.343	0.833	0.568	0.145886
Q5BJ92	Serine/threonine-protein phosphatase 4 catalytic subunit OS=Rattus norvegicus OX=10116 GN=Ppp4c PE=2 SV=1	Ppp4c	35	9	2	7	1	1	1	0.954	0.99	1.086	0.993	0.998	1.005	0.919	0.914	1.045	0.249926
P63331	Serine/threonine-protein phosphatase 2A catalytic subunit alpha isoform OS=Rattus norvegicus OX=10116 GN=Ppp2ca PE=1 SV=1	Ppp2ca	35.6	42	9	28	2	11	1.024	1.006	1.026	0.967	0.974	1.018	1.045	1.053	1.008	0.968	0.132754
Q5M827	Pirin OS=Rattus norvegicus OX=10116 GN=Pir PE=1 SV=1	Pir	32.2	12	4	13	4	4	1.008	1.082	1.031	0.967	0.962	0.92	0.956	0.951	0.995	0.913	0.0255277
Q63433	Serine/threonine-protein kinase N1 OS=Rattus norvegicus OX=10116 GN=Pkn1 PE=1 SV=2	Pkn1	104.4	7	4	6	4	4	0.958	0.931	0.938	1.06	1.174	1.078	0.918	1.017	1.108	1.172	0.00861567
A7VJC2	Heterogeneous nuclear ribonucleoproteins A2/B1 OS=Rattus norvegicus OX=10116 GN=Hnrnpa2b1 PE=1 SV=1	Hnrnpa2b1	37.5	35	11	29	11	11	0.961	0.975	0.995	1.007	0.942	1.064	1.13	1.057	0.935	1.028	0.51004
D3ZSP7	E3 ubiquitin-protein ligase TTC3 OS=Rattus norvegicus OX=10116 GN=Ttc3 PE=3 SV=3	Ttc3	225.6	1	1	1	1	1	1.118	1.183	1.136	0.871	0.8	0.89	1.112	1.022	0.918	0.745	0.00129151
P47987	Plasmolipin OS=Rattus norvegicus OX=10116 GN=Pllp PE=1 SV=2	Pllp	19.8	26	3	38	3	3	1.016	0.996	1.051	0.938	1.004	0.978	0.974	1.044	1.071	0.953	0.130495
O35964	Endophilin-A2 OS=Rattus norvegicus OX=10116 GN=Sh3gl1 PE=1 SV=1	Sh3gl1	41.5	27	8	25	5	5	1.008	0.94	0.944	0.993	1.024	1.062	1.038	1.07	1.031	1.065	0.102817
Q91ZY8	E3 ubiquitin-protein ligase TRIM9 OS=Rattus norvegicus OX=10116 GN=Trim9 PE=1 SV=1	Trim9	79.2	5	3	5	3	3	0.964	1.076	0.979	1.05	0.98	1.012	1.033	0.964	0.933	1.008	0.843131
P01150	Pro-thyrotropin-releasing hormone OS=Rattus norvegicus OX=10116 GN=Trh PE=1 SV=1	Trh	29.3	5	1	3	1	1	0.95	1.033	0.957	1.211	0.901	0.969	1.075	0.8	0.744	1.048	0.692609
P05508	NADH-ubiquinone oxidoreductase chain 4 OS=Rattus norvegicus OX=10116 GN=Mtnd4 PE=3 SV=3	Mtnd4	51.7	6	3	6	3	3	0.928	1.122	1.119	0.952	0.943	0.929	0.985	0.976	0.991	0.891	0.152796
Q03351	NT-3 growth factor receptor OS=Rattus norvegicus OX=10116 GN=Ntrk3 PE=1 SV=2	Ntrk3	97	4	3	6	2	2	1.012	0.994	1.027	0.944	1.038	1.002	0.965	1.061	1.1	0.984	0.593265
Q9JI85	Nucleobindin-2 OS=Rattus norvegicus OX=10116 GN=Nucb2 PE=1 SV=1	Nucb2	50.1	6	2	4	2	2	0.956	0.91	0.916	1.052	1.084	1.112	1.027	1.058	1.03	1.168	0.00224742
P19836	Choline-phosphate cytidylyltransferase A OS=Rattus norvegicus OX=10116 GN=Pcyt1a PE=1 SV=2	Pcyt1a	41.7	10	3	5	2	2	0.914	0.858	0.964	1.209	1.072	1.011	0.943	0.836	0.887	1.203	0.0426508
A4L9P7	Sister chromatid cohesion protein PDS5 homolog A OS=Rattus norvegicus OX=10116 GN=Pds5a PE=1 SV=1	Pds5a	150.2	2	2	2	2	2	0.932	0.881	0.916	1.052	1.028	1.225	1.191	1.164	0.978	1.211	0.0303889
Q6AYD3	Proliferation-associated protein 2G4 OS=Rattus norvegicus OX=10116 GN=Pa2g4 PE=1 SV=1	Pa2g4	43.6	13	5	16	5	5	0.981	0.936	0.927	1.071	1.044	1.173	1.124	1.095	0.975	1.156	0.0217023
O55173	3-phosphoinositide-dependent protein kinase 1 OS=Rattus norvegicus OX=10116 GN=Pdpk1 PE=1 SV=2	Pdpk1	63.6	8	4	5	4	4	1.024	1.011	1.011	0.924	0.98	1.028	1.049	1.112	1.06	0.963	0.277813
Q6QBQ4	Phospholipid scramblase 3 OS=Rattus norvegicus OX=10116 GN=Plscr3 PE=1 SV=1	Plscr3	31.6	17	3	4	3	3	0.978	0.947	1.036	0.995	1.019	1.121	1.1	1.127	1.024	1.059	0.27716
Q5U2V4	Phospholipase B-like 1 OS=Rattus norvegicus OX=10116 GN=Plbd1 PE=2 SV=1	Plbd1	63	12	6	9	6	6	0.714	0.764	0.802	0.869	1.02	1.834	1.798	2.109	1.173	1.633	0.129294
P62815	V-type proton ATPase subunit B, brain isoform OS=Rattus norvegicus OX=10116 GN=Atp6v1b2 PE=1 SV=1	Atp6v1b2	56.5	32	12	75	12	12	1.013	1.007	1.029	0.998	1.003	0.945	0.942	0.947	1.005	0.966	0.160081
P40329	Arginine--tRNA ligase, cytoplasmic OS=Rattus norvegicus OX=10116 GN=Rars1 PE=1 SV=2	Rars1	75.8	17	10	26	10	10	1.048	0.973	0.966	0.994	1.029	1.036	1.007	1.042	1.035	1.024	0.448863
P70567	Tropomodulin-1 OS=Rattus norvegicus OX=10116 GN=Tmod1 PE=2 SV=1	Tmod1	40.5	16	5	9	5	5	0.986	0.892	0.991	0.98	1.12	1.049	0.937	1.07	1.143	1.098	0.146396
Q6P5P3	Tetratricopeptide repeat protein 9C OS=Rattus norvegicus OX=10116 GN=Ttc9c PE=2 SV=1	Ttc9c	20.1	13	2	3	2	2	0.978	0.956	1.048	0.944	1.074	1.018	0.948	1.078	1.138	1.018	0.728525
Q642A6	von Willebrand factor A domain-containing protein 1 OS=Rattus norvegicus OX=10116 GN=Vwa1 PE=2 SV=1	Vwa1	44.8	7	2	7	2	2	1.038	0.963	1.017	1.063	1.038	0.898	0.865	0.845	0.976	0.994	0.888559
Q6AY86	Vacuolar protein sorting-associated protein 26A OS=Rattus norvegicus OX=10116 GN=Vps26a PE=1 SV=1	Vps26a	38.1	13	4	8	4	4	0.991	0.977	0.98	1.027	1.009	1.045	1.036	1.018	0.982	1.045	0.0161013
Q6AY57	WD repeat domain phosphoinositide-interacting protein 2 OS=Rattus norvegicus OX=10116 GN=Wipi2 PE=1 SV=1	Wipi2	48.5	4	2	3	2	2	1.004	0.97	1.006	1.038	1.008	0.994	0.986	0.957	0.97	1.02	0.316368
A0A0G2K2P5	Tight junction protein ZO-1 OS=Rattus norvegicus OX=10116 GN=Tjp1 PE=1 SV=1	Tjp1	197	15	21	46	21	21	1.06	1.001	1.017	1.027	0.941	0.933	0.991	0.908	0.916	0.942	0.163237
Q3B7D0	Oxygen-dependent coproporphyrinogen-III oxidase, mitochondrial OS=Rattus norvegicus OX=10116 GN=Cpox PE=1 SV=1	Cpox	49.2	5	2	2	2	2	0.874	0.799	0.934	1.026	1.114	1.29	1.158	1.257	1.085	1.316	0.0281924
O55165	Kinesin-like protein KIF3C OS=Rattus norvegicus OX=10116 GN=Kif3c PE=2 SV=1	Kif3c	89.8	10	5	9	2	2	1.027	1.265	1.076	0.892	0.79	0.952	1.204	1.067	0.886	0.782	0.0428191
F1M7Y5	Protein kinase C iota type OS=Rattus norvegicus OX=10116 GN=Prkci PE=1 SV=1	Prkci	68.2	2	1	2	1	1	0.949	0.918	0.992	1.104	0.985	1.077	1.093	0.976	0.892	1.107	0.0701155
A0A0G2K0D3	Leiomodin-1 OS=Rattus norvegicus OX=10116 GN=Lmod1 PE=1 SV=1	Lmod1	66.2	2	1	2	1	1	1.111	1.107	1.123	0.922	0.834	0.906	1.086	0.983	0.905	0.797	0.00186885
D3ZQL6	MICAL-like protein 1 OS=Rattus norvegicus OX=10116 GN=Micall1 PE=1 SV=1	Micall1	92.6	10	6	12	6	6	1.022	0.999	1.068	0.959	0.908	0.97	1.068	1.011	0.947	0.918	0.0395461
P37361	Metallothionein-3 OS=Rattus norvegicus OX=10116 GN=Mt3 PE=2 SV=1	Mt3	6.8	35	2	4	2	2	1.042	1.07	1.068	1.074	0.905	0.852	0.942	0.794	0.843	0.89	0.158214
Q498E0	Thioredoxin domain-containing protein 12 OS=Rattus norvegicus OX=10116 GN=Txndc12 PE=2 SV=2	Txndc12	19	18	3	4	3	3	0.941	0.933	0.953	1.08	1.023	1.109	1.084	1.027	0.947	1.136	0.00660083
Q5XI20	Maturin OS=Rattus norvegicus OX=10116 GN=Mturn PE=2 SV=1	Mturn	14.8	13	1	1	1	1	0.899	0.983	1.089	0.944	0.975	1.13	1.159	1.197	1.033	1.026	0.757652
Q9JKS6	Protein piccolo OS=Rattus norvegicus OX=10116 GN=Pclo PE=1 SV=1	Pclo	552.4	2	11	18	4	10	1	0.998	0.981	1.011	0.976	0.976	0.999	0.965	0.965	0.995	0.699584
O35264	Platelet-activating factor acetylhydrolase IB subunit alpha2 OS=Rattus norvegicus OX=10116 GN=Pafah1b2 PE=1 SV=1	Pafah1b2	25.6	7	2	4	2	2	1.04	1.076	1.008	0.994	0.932	0.964	1.035	0.97	0.937	0.925	0.0424033
G3V7W1	Programmed cell death protein 6 OS=Rattus norvegicus OX=10116 GN=Pdcd6 PE=2 SV=1	Pdcd6	21.9	15	3	5	3	3	1.017	1.074	1.006	0.988	0.926	1.052	1.136	1.065	0.937	0.958	0.352577
Q62829	Serine/threonine-protein kinase PAK 3 OS=Rattus norvegicus OX=10116 GN=Pak3 PE=1 SV=1	Pak3	60.7	13	5	10	2	2	0.966	0.98	0.968	0.932	1.004	1.174	1.169	1.26	1.077	1.067	0.425437
P35465	Serine/threonine-protein kinase PAK 1 OS=Rattus norvegicus OX=10116 GN=Pak1 PE=1 SV=3	Pak1	60.5	25	11	45	6	9	1.044	1.012	1.061	0.957	0.927	0.979	1.056	1.023	0.969	0.919	0.0155924
Q9WUC8	Pleiotropic regulator 1 OS=Rattus norvegicus OX=10116 GN=Plrg1 PE=2 SV=1	Plrg1	57.2	2	1	1	1	1	0.821	0.873	1.038	1.028	1.157	1.111	0.96	1.081	1.125	1.206	0.0708145
Q6P0K8	Junction plakoglobin OS=Rattus norvegicus OX=10116 GN=Jup PE=1 SV=1	Jup	81.7	17	9	18	8	8	0.997	1.019	1.005	0.97	1.022	0.976	0.955	1.006	1.054	0.982	0.367495
Q6AYJ1	ATP-dependent DNA helicase Q1 OS=Rattus norvegicus OX=10116 GN=Recql PE=1 SV=1	Recql	69.6	4	1	1	1	1	0.641	0.802	0.996	1.068	1.077	1.462	1.357	1.369	1.008	1.479	0.0728697
Q63713	Ras GTPase-activating protein 2 OS=Rattus norvegicus OX=10116 GN=Rasa2 PE=2 SV=1	Rasa2	96.3	2	2	2	1	1	1.051	0.889	0.912	1.012	1.038	1.126	1.085	1.113	1.026	1.114	0.148718
Q5U316	Ras-related protein Rab-35 OS=Rattus norvegicus OX=10116 GN=Rab35 PE=1 SV=1	Rab35	23	25	5	14	2	3	0.981	0.997	1.034	1.069	1.026	0.909	0.886	0.85	0.96	0.997	0.930322
P23358	60S ribosomal protein L12 OS=Rattus norvegicus OX=10116 GN=Rpl12 PE=2 SV=1	Rpl12	17.8	21	2	11	2	2	0.945	0.877	0.896	0.999	1.137	1.236	1.087	1.237	1.138	1.241	0.0320629
Q5XIM7	Lysine--tRNA ligase OS=Rattus norvegicus OX=10116 GN=Kars1 PE=1 SV=1	Kars1	71.6	19	9	31	9	9	1.02	0.962	0.977	0.999	1.003	1.061	1.058	1.062	1.004	1.035	0.258092
P09951	Synapsin-1 OS=Rattus norvegicus OX=10116 GN=Syn1 PE=1 SV=3	Syn1	73.9	37	14	117	13	20	1.042	1.054	1.094	1.013	0.952	0.816	0.857	0.805	0.94	0.872	0.0991867
Q6AY96	General transcription factor IIF subunit 1 OS=Rattus norvegicus OX=10116 GN=Gtf2f1 PE=1 SV=1	Gtf2f1	57.1	2	1	1	1	1	0.889	0.89	0.847	1.058	1.063	1.293	1.216	1.222	1.005	1.3	0.0192148
Q64232	Very-long-chain enoyl-CoA reductase OS=Rattus norvegicus OX=10116 GN=Tecr PE=1 SV=1	Tecr	36.1	19	7	25	7	7	1.128	1.042	1.041	0.92	0.989	0.926	0.936	1.007	1.075	0.883	0.0242229
Q91ZW1	Transcription factor A, mitochondrial OS=Rattus norvegicus OX=10116 GN=Tfam PE=2 SV=1	Tfam	28.2	14	4	10	4	4	0.996	1.066	1.027	1.01	1.025	0.972	0.948	0.962	1.015	0.973	0.348349
P63029	Translationally-controlled tumor protein OS=Rattus norvegicus OX=10116 GN=Tpt1 PE=1 SV=1	Tpt1	19.5	20	3	9	3	3	0.946	1.004	0.963	0.997	1.039	1.089	1.048	1.092	1.042	1.073	0.0871438
P01830	Thy-1 membrane glycoprotein OS=Rattus norvegicus OX=10116 GN=Thy1 PE=1 SV=1	Thy1	18.2	9	1	11	1	1	0.945	0.964	0.953	1.054	1.062	1.048	0.987	0.994	1.008	1.106	0.000132446
Q5U1Z2	Trafficking protein particle complex subunit 3 OS=Rattus norvegicus OX=10116 GN=Trappc3 PE=2 SV=1	Trappc3	20.3	16	3	5	3	3	1.018	1.073	1.004	0.971	1.003	0.997	0.994	1.027	1.033	0.96	0.146524
Q2KMM2	Trafficking protein particle complex subunit 1 OS=Rattus norvegicus OX=10116 GN=Trappc1 PE=2 SV=1	Trappc1	16.9	11	1	2	1	1	0.96	1.066	0.987	1.002	1.063	0.94	0.884	0.938	1.061	0.997	0.953639
Q3KRD5	Mitochondrial import receptor subunit TOM34 OS=Rattus norvegicus OX=10116 GN=Tomm34 PE=1 SV=1	Tomm34	34.4	32	7	16	7	7	1.046	1.046	0.964	0.964	0.958	1.028	1.073	1.067	0.994	0.965	0.377009
Q9JIT3	Transducin-like enhancer protein 3 OS=Rattus norvegicus OX=10116 GN=Tle3 PE=1 SV=1	Tle3	82.6	4	3	4	3	3	0.934	0.867	0.821	1.074	1.015	1.255	1.236	1.169	0.945	1.275	0.0309039
Q75WE7	von Willebrand factor A domain-containing protein 5A OS=Rattus norvegicus OX=10116 GN=Vwa5a PE=2 SV=1	Vwa5a	91.4	10	7	16	7	7	0.936	0.931	0.889	1.103	1.027	1.137	1.107	1.031	0.931	1.185	0.00782048
Q80Z36	Zinc fingers and homeoboxes protein 3 OS=Rattus norvegicus OX=10116 GN=Zhx3 PE=1 SV=2	Zhx3	103.7	2	2	2	2	2	1.012	0.96	1.026	1.002	1.009	1.008	0.999	1.006	1.007	1.007	0.735471
Q5RJR2	Twinfilin-1 OS=Rattus norvegicus OX=10116 GN=Twf1 PE=1 SV=1	Twf1	40.1	24	8	15	7	8	0.892	0.934	0.906	1.019	1.024	1.249	1.22	1.226	1.005	1.205	0.0562665
Q5HZY0	UBX domain-containing protein 4 OS=Rattus norvegicus OX=10116 GN=Ubxn4 PE=1 SV=1	Ubxn4	56.4	11	4	7	4	4	1	1.034	0.927	1.034	0.986	1.019	1.033	0.985	0.954	1.026	0.488684
Q5BJP3	Ubiquitin-fold modifier 1 OS=Rattus norvegicus OX=10116 GN=Ufm1 PE=3 SV=1	Ufm1	9.1	51	2	2	2	2	1.156	1.072	1.076	1.016	0.902	0.781	0.866	0.768	0.887	0.817	0.0603525
Q8CF97	Deubiquitinating protein VCPIP1 OS=Rattus norvegicus OX=10116 GN=Vcpip1 PE=1 SV=2	Vcpip1	134.5	13	13	22	13	13	1.027	1.03	1.032	0.934	0.976	0.932	0.954	0.998	1.046	0.92	0.00520837
Q4KLG9	AN1-type zinc finger protein 2B OS=Rattus norvegicus OX=10116 GN=Zfand2b PE=1 SV=1	Zfand2b	27.9	8	1	1	1	1	0.988	1.012	1.005	0.968	0.885	1.163	1.314	1.201	0.914	1.004	0.973581
P48500	Triosephosphate isomerase OS=Rattus norvegicus OX=10116 GN=Tpi1 PE=1 SV=2	Tpi1	26.8	72	14	194	14	14	1.025	1.029	1.024	0.968	1.011	0.927	0.917	0.958	1.044	0.944	0.0813801
P58775	Tropomyosin beta chain OS=Rattus norvegicus OX=10116 GN=Tpm2 PE=1 SV=1	Tpm2	32.8	13	4	13	1	3	1.023	1.119	1.035	0.843	0.743	1.252	1.685	1.485	0.881	0.893	0.437545
Q5U2X7	Mitochondrial import inner membrane translocase subunit Tim21 OS=Rattus norvegicus OX=10116 GN=Timm21 PE=2 SV=1	Timm21	27.9	4	1	3	1	1	0.927	0.907	0.921	1.066	1.084	1.125	1.038	1.055	1.017	1.189	0.000550971
D4A8U7	Dynactin subunit 1 OS=Rattus norvegicus OX=10116 GN=Dctn1 PE=1 SV=2	Dctn1	141.9	23	23	77	23	23	0.994	1.024	1.039	0.968	0.999	0.957	0.958	0.989	1.032	0.956	0.0718999
B2RYV0	DnaJ (Hsp40) homolog, subfamily C, member 30 OS=Rattus norvegicus OX=10116 GN=Dnajc30 PE=1 SV=1	Dnajc30	24.9	4	1	2	1	1	1.038	0.92	1.039	1	1.075	0.945	0.879	0.945	1.075	1.008	0.893238
G3V897	CTR9 homolog, Paf1/RNA polymerase II complex component OS=Rattus norvegicus OX=10116 GN=Ctr9 PE=1 SV=1	Ctr9	133.3	1	1	2	1	1	1.018	0.906	0.942	0.978	1.024	1.159	1.132	1.185	1.047	1.103	0.189754
D4AAZ8	Interferon regulatory factor 2 binding protein 1 (Predicted) OS=Rattus norvegicus OX=10116 GN=Irf2bp1 PE=1 SV=1	Irf2bp1	61.8	2	1	1	1	1	1.203	0.799	0.769	1.13	0.979	1.156	1.181	1.023	0.866	1.178	0.296591
D4ABK7	Heterogeneous nuclear ribonucleoprotein H3 (2H9) (Predicted), isoform CRA_c OS=Rattus norvegicus OX=10116 GN=Hnrnph3 PE=1 SV=1	Hnrnph3	36.8	12	4	9	3	3	1.14	1.034	1.095	0.946	0.901	0.808	0.897	0.854	0.952	0.812	0.0184696
D3ZM19	Ecotropic viral integration site 2B OS=Rattus norvegicus OX=10116 GN=Evi2b PE=1 SV=1	Evi2b	45.6	3	1	1	1	1	0.912	1.051	0.87	0.939	0.905	1.356	1.498	1.444	0.964	1.13	0.487208
Q6QI86	Immediate early response 3-interacting protein 1 OS=Rattus norvegicus OX=10116 GN=Hdhd2 PE=1 SV=1	Hdhd2	42.4	13	3	7	3	3	1.042	1.057	1.004	0.857	0.99	0.952	0.962	1.111	1.155	0.902	0.0838413
Q5HZY3	Ubiquitin carboxyl-terminal hydrolase OS=Rattus norvegicus OX=10116 GN=Uchl5 PE=1 SV=1	Uchl5	37.1	26	6	13	1	7	0.885	1.163	0.979	1.018	0.927	1.047	1.129	1.028	0.911	0.988	0.944148
M0RBU0	Cartilage oligomeric matrix protein OS=Rattus norvegicus OX=10116 GN=Comp PE=3 SV=1	Comp	82.5	2	1	2	1	1	1.893	0.591	1.275	0.661	0.836	0.727	0.87	1.1	1.265	0.592	0.292224
F1M0X6	Mago homolog B, exon junction complex subunit OS=Rattus norvegicus OX=10116 GN=Magohb PE=3 SV=2	Magohb	17.3	13	2	2	2	2	0.981	1.014	0.894	0.95	1.042	1.145	1.099	1.205	1.097	1.086	0.286293
D4A5V8	Mitogen-activated protein kinase OS=Rattus norvegicus OX=10116 GN=Mapk9 PE=1 SV=1	Mapk9	48.2	10	4	7	2	2	0.981	1.137	1.121	0.972	0.997	0.796	0.798	0.819	1.026	0.854	0.132195
A0A0G2JX25	GMP reductase OS=Rattus norvegicus OX=10116 GN=Gmpr2 PE=1 SV=1	Gmpr2	38	16	4	6	3	4	0.999	1.112	1.036	0.955	1.027	0.971	0.945	1.017	1.075	0.938	0.175442
D4A2H8	NAD-capped RNA hydrolase NUDT12 OS=Rattus norvegicus OX=10116 GN=Nudt12 PE=1 SV=2	Nudt12	51.3	4	2	4	2	2	1.035	1.068	0.981	0.915	1.043	0.972	0.932	1.062	1.14	0.95	0.314078
G3V7K2	Leukemia inhibitory factor receptor OS=Rattus norvegicus OX=10116 GN=Lifr PE=1 SV=1	Lifr	122.3	1	1	1	1	1	0.94	0.936	0.848	1.14	1.022	1.149	1.124	1.008	0.896	1.215	0.0182944
A2IBE0	Carbonic anhydrase 14 OS=Rattus norvegicus OX=10116 GN=Ca14 PE=1 SV=1	Ca14	37.5	13	3	24	3	3	1.038	1.077	1.083	0.93	0.957	0.922	0.963	0.991	1.029	0.878	0.00174799
D3ZGY1	PYM homolog 1, exon junction complex-associated factor OS=Rattus norvegicus OX=10116 GN=Pym1 PE=1 SV=1	Pym1	22.7	5	1	4	1	1	0.963	1.021	0.985	0.989	1.015	1.048	1.033	1.06	1.026	1.028	0.31258
G3V8U3	D4, zinc and double PHD fingers family 2 (Predicted) OS=Rattus norvegicus OX=10116 GN=Dpf2 PE=1 SV=1	Dpf2	44.2	6	2	2	2	2	0.912	0.938	1.08	0.938	1.03	1.122	1.089	1.195	1.097	1.055	0.509022
G3V9N8	AP complex subunit beta OS=Rattus norvegicus OX=10116 GN=Ap1b1 PE=1 SV=3	Ap1b1	104.5	18	16	46	9	9	0.973	1.039	1.014	1.036	0.966	0.997	1.032	0.963	0.933	0.991	0.762659
D3Z900	Mitochondrial amidoxime reducing component 2 OS=Rattus norvegicus OX=10116 GN=Marc2 PE=1 SV=2	Marc2	38.2	10	4	15	4	4	1.051	1.105	1.037	0.95	0.975	0.875	0.897	0.921	1.026	0.877	0.0252999
Q6AZ64	ATP-dependent DNA helicase 2 subunit 1 OS=Rattus norvegicus OX=10116 GN=Xrcc6 PE=1 SV=1	Xrcc6	69.4	5	3	9	3	3	0.948	1.021	0.932	0.993	1.048	1.093	1.043	1.101	1.055	1.08	0.121613
Q3KRE2	Methyltransferase like 7A, isoform CRA_b OS=Rattus norvegicus OX=10116 GN=Mettl7a PE=1 SV=1	Mettl7a	28.1	15	3	7	3	3	1.043	1.003	1.018	1.01	0.939	0.986	1.05	0.977	0.93	0.958	0.148855
Q3B8R6	Alpha-2-glycoprotein 1, zinc OS=Rattus norvegicus OX=10116 GN=Azgp1 PE=1 SV=1	Azgp1	34	4	1	1	1	1	0.543	0.46	0.408	1.075	1.319	2.303	1.746	2.142	1.227	3.329	0.00883922
B2GUZ9	Fam49b protein OS=Rattus norvegicus OX=10116 GN=Fam49b PE=1 SV=1	Fam49b	36.8	19	4	26	4	4	0.962	1.027	0.973	1.053	0.992	1.019	1.027	0.968	0.942	1.034	0.26982
G3V857	Growth arrest-specific 2 OS=Rattus norvegicus OX=10116 GN=Gas2 PE=1 SV=1	Gas2	34.9	15	3	6	3	3	0.982	1.017	1.054	0.979	0.976	1.09	1.117	1.113	0.996	0.997	0.936359
Q3KR94	Vitronectin OS=Rattus norvegicus OX=10116 GN=Vtn PE=1 SV=1	Vtn	54.7	18	5	15	5	5	0.559	0.586	0.65	0.898	1.184	2.258	1.906	2.516	1.32	2.418	0.043356
Q5EBC0	Inter alpha-trypsin inhibitor, heavy chain 4 OS=Rattus norvegicus OX=10116 GN=Itih4 PE=1 SV=1	Itih4	103.7	19	15	56	14	15	0.594	0.579	0.616	0.977	1.456	1.9	1.305	1.945	1.49	2.422	0.0119466
Q3MID9	Ogfr protein OS=Rattus norvegicus OX=10116 GN=Ogfr PE=1 SV=1	Ogfr	63.7	8	2	3	2	2	1.04	1.013	1.009	0.952	0.967	1.035	1.07	1.088	1.016	0.965	0.25327
Q4KLZ3	DAZ associated protein 1, isoform CRA_a OS=Rattus norvegicus OX=10116 GN=Dazap1 PE=1 SV=1	Dazap1	43.1	4	1	2	1	1	1.022	1.017	1.007	1.01	0.935	1.026	1.097	1.016	0.926	0.975	0.42551
Q1EG89	Paxillin OS=Rattus norvegicus OX=10116 GN=Pxn PE=1 SV=1	Pxn	60.9	5	2	3	2	2	0.815	0.896	0.963	0.878	1.106	1.377	1.245	1.568	1.26	1.257	0.197154
Q3KRE3	Guanine nucleotide-binding protein subunit gamma OS=Rattus norvegicus OX=10116 GN=Gng10 PE=1 SV=1	Gng10	7.2	49	2	5	2	2	1.012	1.025	0.966	1.043	0.97	1.004	1.036	0.963	0.93	1.005	0.877612
D3ZHA1	Beta-1,4-glucuronyltransferase 1 OS=Rattus norvegicus OX=10116 GN=B4gat1 PE=1 SV=1	B4gat1	47.4	8	3	5	3	3	1.021	0.934	1.036	1.043	0.984	1.015	1.032	0.973	0.943	1.017	0.653741
Q5EBA7	HGF activator OS=Rattus norvegicus OX=10116 GN=Hgfac PE=1 SV=1	Hgfac	70.7	2	1	1	1	1	0.842	0.802	0.846	0.938	1.278	1.337	1.046	1.425	1.362	1.427	0.0379746
D3ZMS4	Rho GTPase activating protein 26 (Predicted) OS=Rattus norvegicus OX=10116 GN=Arhgap26 PE=1 SV=1	Arhgap26	86.4	2	2	2	2	2	0.916	1.03	0.931	1.128	1.013	1.008	0.996	0.894	0.898	1.095	0.156695
D4AAI2	Histocompatibility (Minor) HA-1 (Predicted), isoform CRA_b OS=Rattus norvegicus OX=10116 GN=Arhgap45 PE=1 SV=1	Arhgap45	123	1	1	1	1	1	1.07	1.01	0.908	0.984	0.902	1.15	1.275	1.169	0.917	1.016	0.885765
Q5XI86	Aminoacyl-tRNA hydrolase OS=Rattus norvegicus OX=10116 GN=Ptrh2 PE=1 SV=1	Ptrh2	19.5	13	2	8	2	2	1.004	0.974	0.936	1.022	0.999	1.09	1.091	1.066	0.977	1.068	0.120221
D4AEP0	Adenylosuccinate synthetase isozyme 2 OS=Rattus norvegicus OX=10116 GN=Adss PE=1 SV=1	Adss	50.1	25	9	23	9	9	0.976	1.028	0.987	0.988	0.992	1.026	1.034	1.038	1.004	1.005	0.80908
Q4KLI4	Peptidyl-prolyl cis-trans isomerase OS=Rattus norvegicus OX=10116 GN=Ppil1 PE=1 SV=1	Ppil1	18.2	14	2	9	2	2	0.967	0.973	0.95	1.019	1.006	1.036	1.03	1.016	0.986	1.059	0.00667043
Q6P136	Hyou1 protein OS=Rattus norvegicus OX=10116 GN=Hyou1 PE=1 SV=1	Hyou1	111.2	22	16	44	16	16	0.983	0.969	0.998	1.019	1	1.044	1.045	1.025	0.981	1.038	0.0678474
Q6AYF8	RCG43931 OS=Rattus norvegicus OX=10116 GN=Serpinb9 PE=1 SV=1	Serpinb9	42.3	28	8	19	8	8	1.009	1.102	1.047	0.953	0.952	0.96	1.008	1.007	0.999	0.907	0.019707
G3V8Q2	Alpha-internexin OS=Rattus norvegicus OX=10116 GN=Ina PE=1 SV=1	Ina	56.2	52	26	180	1	1	1.01	1.091	0.985	0.883	1.006	1.04	1.034	1.178	1.139	0.949	0.411535
D3ZKE1	Similar to UV radiation resistance associated, isoform CRA_d OS=Rattus norvegicus OX=10116 GN=Uvrag PE=1 SV=3	Uvrag	78.1	6	4	6	4	4	0.98	1.04	0.953	1.006	0.963	1.009	1.048	1.002	0.957	1.002	0.94677
Q498U6	DNA fragmentation factor subunit alpha OS=Rattus norvegicus OX=10116 GN=Dffa PE=1 SV=1	Dffa	28.7	11	3	3	3	3	1.064	1.07	1.05	0.969	0.931	0.934	1.003	0.964	0.961	0.89	0.00113579
D3ZLC3	ITPR-interacting domain-containing 2 OS=Rattus norvegicus OX=10116 GN=Itprid2 PE=1 SV=1	Itprid2	137.1	3	3	5	3	3	1.021	0.842	0.989	1.075	1.007	1.085	1.077	1.009	0.937	1.11	0.168245
Q32KJ5	N-acetylglucosamine-6-sulfatase OS=Rattus norvegicus OX=10116 GN=Gns PE=1 SV=1	Gns	60.9	8	4	6	4	4	0.936	0.898	0.912	1.068	1.038	1.205	1.161	1.128	0.971	1.206	0.0173307
A0A0G2K1G1	Solute carrier family 41 member 3 OS=Rattus norvegicus OX=10116 GN=Slc41a3 PE=3 SV=1	Slc41a3	53.3	3	1	2	1	1	1.004	1.003	0.983	0.965	0.943	1.121	1.189	1.162	0.977	1.013	0.8634
B0BNN4	Complement factor properdin OS=Rattus norvegicus OX=10116 GN=Cfp PE=1 SV=1	Cfp	50.5	8	2	4	2	2	0.697	0.594	0.599	1.12	1.017	2.055	2.021	1.835	0.908	2.218	0.029715
D4A060	Sorting nexin-30 OS=Rattus norvegicus OX=10116 GN=Snx30 PE=1 SV=2	Snx30	49.4	17	6	8	6	6	1.033	1.079	1.015	0.973	0.994	0.925	0.931	0.951	1.022	0.925	0.049209
B5DFN4	Prefoldin 5 (Predicted), isoform CRA_a OS=Rattus norvegicus OX=10116 GN=Pfdn5 PE=1 SV=1	Pfdn5	17.3	48	6	18	6	6	1.022	1.007	1.005	0.997	1.007	1.016	1.009	1.019	1.01	0.995	0.575444
D4AAE9	CDGSH iron sulfur domain 2 OS=Rattus norvegicus OX=10116 GN=Cisd2 PE=1 SV=1	Cisd2	15.3	31	4	5	4	4	0.944	0.968	0.964	1.046	1.094	1.043	0.954	0.997	1.045	1.107	0.00425349
F1LQS6	Xanthine dehydrogenase OS=Rattus norvegicus OX=10116 GN=Xdh PE=1 SV=2	Xdh	146.2	5	5	9	5	5	0.794	0.812	0.898	1.043	1.077	1.416	1.315	1.357	1.032	1.412	0.0318205
D3ZZN2	RAS guanyl-releasing protein 3 OS=Rattus norvegicus OX=10116 GN=Rasgrp3 PE=3 SV=1	Rasgrp3	68.2	2	1	1	1	1	1.126	1.053	1.004	1.021	0.908	0.9	0.991	0.881	0.889	0.889	0.0871291
D3ZAN3	Alpha glucosidase 2 alpha neutral subunit (Predicted) OS=Rattus norvegicus OX=10116 GN=Ganab PE=1 SV=1	Ganab	90.5	6	4	9	4	4	0.976	0.952	0.986	0.98	1.022	1.088	1.065	1.11	1.043	1.06	0.146107
D3ZKX1	Coiled-coil domain-containing protein 53 OS=Rattus norvegicus OX=10116 GN=Washc3 PE=1 SV=1	Washc3	21.1	4	1	1	1	1	0.958	0.989	0.926	1.086	1.067	0.999	0.936	0.92	0.983	1.097	0.0435833
B2RYK0	Glucocorticoid-induced 1 OS=Rattus norvegicus OX=10116 GN=Glcci1 PE=1 SV=1	Glcci1	47.5	3	1	2	1	1	0.985	1.112	1.125	0.896	0.842	1.047	1.243	1.169	0.94	0.864	0.128345
Q6P4Z8	GlcNAc-1-P transferase OS=Rattus norvegicus OX=10116 GN=Dpagt1 PE=1 SV=1	Dpagt1	46.4	4	2	5	2	2	1.038	0.997	1.03	0.98	0.954	1.016	1.066	1.037	0.973	0.962	0.156036
D4A5K6	CAAX prenyl protease OS=Rattus norvegicus OX=10116 GN=Zmpste24 PE=1 SV=1	Zmpste24	54.8	3	2	3	2	2	1.022	0.912	0.967	1.055	1.041	1.026	0.986	0.973	0.987	1.076	0.0927546
G3V6H0	RCG48149, isoform CRA_b OS=Rattus norvegicus OX=10116 GN=LOC100363782 PE=1 SV=1	LOC100363782	22.2	46	8	46	4	4	1.014	1.037	1.017	1.006	0.948	0.951	1.003	0.945	0.942	0.947	0.0555357
M0R4L3	PTS1-BP OS=Rattus norvegicus OX=10116 GN=Pex5 PE=1 SV=1	Pex5	67	10	4	6	4	4	0.934	0.967	1.006	0.936	1.066	1.142	1.071	1.221	1.14	1.082	0.291362
Q7TP49	Ab2-276 OS=Rattus norvegicus OX=10116 GN=Mfsd8 PE=2 SV=1	Mfsd8	56.2	2	1	2	1	1	0.954	0.948	0.945	0.991	1.034	1.156	1.118	1.166	1.043	1.117	0.0772427
Q6AYE7	Interferon-induced protein with tetratricopeptide repeats 3 OS=Rattus norvegicus OX=10116 GN=Ifit3 PE=1 SV=1	Ifit3	48	6	2	2	2	2	0.792	0.755	0.8	1.179	1.178	1.348	1.145	1.144	0.999	1.579	0.00070457
Q5XFW4	Mitochondrial ribosomal protein L13 OS=Rattus norvegicus OX=10116 GN=Mrpl13 PE=1 SV=1	Mrpl13	20.5	10	2	3	2	2	0.969	0.968	0.978	1.008	1.002	1.1	1.098	1.091	0.994	1.067	0.103106
G3V8M8	Poly(ADP-ribose) glycohydrolase OS=Rattus norvegicus OX=10116 GN=Parg PE=1 SV=1	Parg	109	4	3	4	3	3	0.983	1.059	0.943	1.063	1.004	0.981	0.977	0.923	0.944	1.021	0.632039
G3V8F7	Golgi associated, gamma adaptin ear containing, ARF binding protein 2, isoform CRA_a OS=Rattus norvegicus OX=10116 GN=Gga2 PE=1 SV=1	Gga2	66.2	3	2	5	1	1	0.995	1.001	1.144	0.961	1.015	0.894	0.881	0.93	1.056	0.914	0.202377
B1WC16	BCL2-associated transcription factor 1, isoform CRA_a OS=Rattus norvegicus OX=10116 GN=Bclaf1 PE=1 SV=1	Bclaf1	106	2	1	1	1	1	1.057	1.001	1.005	0.935	1.012	1.006	0.994	1.076	1.082	0.964	0.298216
O54857	Phosphatidylinositol 3,4,5-trisphosphate 3-phosphatase and dual-specificity protein phosphatase PTEN OS=Rattus norvegicus OX=10116 GN=Pten PE=1 SV=1	Pten	47.1	4	2	4	2	2	1.082	0.988	1.002	1.002	0.881	1.064	1.208	1.061	0.879	0.959	0.52158
F7EYB9	Oligodendrocyte-myelin glycoprotein OS=Rattus norvegicus OX=10116 GN=Omg PE=1 SV=1	Omg	49.5	12	5	22	5	5	1.123	1.078	1.071	0.984	1.006	0.77	0.765	0.783	1.022	0.844	0.11137
B1H282	Collagen beta(1-O)galactosyltransferase 1 OS=Rattus norvegicus OX=10116 GN=Colgalt1 PE=1 SV=1	Colgalt1	71.1	3	2	2	2	2	0.932	0.906	0.854	0.999	0.975	1.374	1.409	1.375	0.976	1.244	0.143473
D3ZBP2	SIN3 transcription regulator family member A OS=Rattus norvegicus OX=10116 GN=Sin3a PE=1 SV=1	Sin3a	127.7	3	2	4	2	2	0.93	0.84	1.054	1.048	1.044	1.108	1.062	1.057	0.996	1.133	0.13244
D3ZVR0	Gamma-tubulin complex component OS=Rattus norvegicus OX=10116 GN=Tubgcp4 PE=3 SV=3	Tubgcp4	76	4	2	4	2	2	0.983	0.929	0.997	0.972	1.039	1.102	1.06	1.133	1.069	1.07	0.187893
G3V9U0	Propionate--CoA ligase OS=Rattus norvegicus OX=10116 GN=Acss2 PE=1 SV=1	Acss2	78.8	10	6	11	6	6	1.051	1.081	1.032	0.962	1.01	0.897	0.889	0.932	1.049	0.907	0.0556063
A1L1J4	Protein phosphatase 2C, magnesium dependent, catalytic subunit OS=Rattus norvegicus OX=10116 GN=Pdp1 PE=1 SV=1	Pdp1	61.1	10	4	8	4	4	0.992	0.884	0.984	0.988	1.05	0.98	0.934	0.993	1.063	1.055	0.273098
A0A0G2K654	H1.2 linker histone, cluster member OS=Rattus norvegicus OX=10116 GN=Hist1h1c PE=1 SV=1	Hist1h1c	21.3	22	6	16	4	6	0.618	0.562	0.613	0.617	1.08	2.596	2.405	4.205	1.748	2.394	0.17111
Q6PCT9	26S proteasome non-ATPase regulatory subunit 6 OS=Rattus norvegicus OX=10116 GN=Psmd6 PE=1 SV=1	Psmd6	45.6	14	5	20	5	5	0.984	0.988	1.01	1.002	1.006	1.075	1.069	1.072	1.003	1.034	0.246207
Q5BK21	Transmembrane 7 superfamily member 2 OS=Rattus norvegicus OX=10116 GN=Tm7sf2 PE=1 SV=1	Tm7sf2	46.4	5	1	1	1	1	1.176	1.033	0.991	0.99	0.962	0.858	0.892	0.867	0.972	0.878	0.12858
D3ZVI9	Parkinson disease 7 domain containing 1 (Predicted), isoform CRA_a OS=Rattus norvegicus OX=10116 GN=LOC100911365 PE=1 SV=1	LOC100911365	23.2	15	2	2	2	2	0.882	0.969	1.308	0.952	0.956	0.938	0.981	0.986	1.005	0.901	0.491975
D4A3C2	Similar to RIKEN cDNA 6430548M08 OS=Rattus norvegicus OX=10116 GN=RGD1304884 PE=1 SV=1	RGD1304884	46.2	8	3	9	3	3	0.996	0.982	0.994	0.966	1.034	1.05	1.016	1.088	1.071	1.026	0.386045
A0A0G2KAN1	Collagen alpha-2(I) chain OS=Rattus norvegicus OX=10116 GN=NEWGENE_621351 PE=1 SV=1	NEWGENE_621351	129.5	9	9	36	9	9	1.043	0.853	1.073	0.982	1.049	1.017	0.969	1.036	1.068	1.027	0.699532
A0A0G2JYM6	Hsp90 co-chaperone Cdc37-like 1 OS=Rattus norvegicus OX=10116 GN=Cdc37l1 PE=1 SV=1	Cdc37l1	35.3	6	2	5	2	2	1.096	1.056	1.007	0.999	0.945	0.908	0.961	0.909	0.946	0.903	0.0503806
D3ZPR0	Chromosome segregation 1-like protein OS=Rattus norvegicus OX=10116 GN=Cse1l PE=1 SV=1	Cse1l	110.1	11	10	21	10	10	0.974	0.999	0.988	1.031	0.975	1.073	1.101	1.041	0.946	1.04	0.252675
D3ZKG5	Parvin, beta OS=Rattus norvegicus OX=10116 GN=Parvb PE=1 SV=1	Parvb	41.7	14	4	7	3	3	0.937	0.972	0.948	0.957	1.036	1.09	1.052	1.139	1.083	1.079	0.130235
B2GV73	Actin-related protein 2/3 complex subunit 3 OS=Rattus norvegicus OX=10116 GN=Arpc3 PE=1 SV=1	Arpc3	20.5	6	1	3	1	1	0.955	1.001	1.035	0.982	0.951	1.095	1.151	1.115	0.968	1.012	0.832183
D4A8E7	COMM domain-containing 6 OS=Rattus norvegicus OX=10116 GN=Commd6 PE=1 SV=1	Commd6	12	10	1	2	1	1	1.016	1.079	0.83	0.987	1.032	1.082	1.048	1.096	1.046	1.06	0.487712
F1LY63	Tripartite motif protein 36 (Predicted) OS=Rattus norvegicus OX=10116 GN=Trim36 PE=1 SV=2	Trim36	82.8	2	1	5	1	1	0.885	0.986	1.052	1.018	0.954	1.127	1.181	1.107	0.937	1.06	0.449166
B3DMA5	CCR4-NOT transcription complex subunit 7 OS=Rattus norvegicus OX=10116 GN=Cnot7 PE=1 SV=1	Cnot7	32.7	4	1	1	1	1	1.056	0.94	0.976	0.99	1	1.059	1.059	1.07	1.01	1.026	0.54839
D3ZU74	Cytoplasmic dynein 1 intermediate chain 2 OS=Rattus norvegicus OX=10116 GN=Dync1i2 PE=1 SV=1	Dync1i2	68.3	3	2	4	2	2	1.056	0.88	1	1.046	1.104	0.934	0.846	0.893	1.056	1.05	0.534335
D3ZMS0	Protein C10 OS=Rattus norvegicus OX=10116 GN=LOC100911713 PE=1 SV=1	LOC100911713	13.2	22	2	2	2	2	1.094	1.024	1.026	1.108	0.865	0.894	1.034	0.807	0.781	0.912	0.29124
D4AE56	Microsomal prostaglandin E synthase 2 OS=Rattus norvegicus OX=10116 GN=Ptges2 PE=1 SV=1	Ptges2	43.4	13	5	11	5	5	1.014	1.055	1.029	1.019	0.989	0.923	0.933	0.905	0.97	0.946	0.149363
Q6P685	Eukaryotic translation initiation factor 2 subunit beta OS=Rattus norvegicus OX=10116 GN=Eif2s2 PE=1 SV=1	Eif2s2	38.2	19	6	13	6	6	0.966	0.914	0.924	1.065	1.026	1.17	1.139	1.098	0.964	1.163	0.0245303
B0BNE9	LOC684274 protein OS=Rattus norvegicus OX=10116 GN=Mtif3 PE=1 SV=1	Mtif3	31.5	11	2	2	2	2	0.888	0.872	0.893	0.997	1.02	1.369	1.341	1.373	1.024	1.276	0.0848889
G3V7R1	Nuclear pore complex protein Nup50 OS=Rattus norvegicus OX=10116 GN=Nup50 PE=1 SV=1	Nup50	49.7	6	2	2	2	2	0.942	0.973	0.974	1.005	1.01	1.121	1.11	1.116	1.005	1.085	0.0957738
D4A7W8	Microfibril-associated glycoprotein 4-like OS=Rattus norvegicus OX=10116 GN=LOC102553715 PE=1 SV=3	LOC102553715	28.9	7	1	1	1	1	0.938	1.11	1.013	0.93	1.102	0.922	0.837	0.991	1.185	0.965	0.653899
Q5PQR0	RALY heterogeneous nuclear ribonucleoprotein OS=Rattus norvegicus OX=10116 GN=Raly PE=1 SV=1	Raly	31	12	4	6	4	4	0.979	0.988	1.025	1.048	0.94	0.945	1.005	0.902	0.897	0.98	0.610905
D4A7H9	CHMP family, member 7 (Predicted), isoform CRA_a OS=Rattus norvegicus OX=10116 GN=Chmp7 PE=1 SV=1	Chmp7	50.5	7	3	7	3	3	1.065	0.998	1.045	0.929	0.917	1.016	1.108	1.094	0.987	0.921	0.0912712
B2RZ79	Iron-sulfur cluster assembly enzyme OS=Rattus norvegicus OX=10116 GN=Iscu PE=1 SV=1	Iscu	18	35	6	9	6	6	1.066	1.1	1.047	0.954	0.93	0.861	0.926	0.904	0.975	0.854	0.00969115
D3ZDF3	MRV integration site 1 homolog (Mouse) (Predicted), isoform CRA_b OS=Rattus norvegicus OX=10116 GN=Mrvi1 PE=1 SV=1	Mrvi1	93.5	1	1	1	1	1	1.138	1.185	1.101	0.696	0.714	1.169	1.637	1.68	1.026	0.753	0.139769
G3V6U3	Alpha-1,3/1,6-mannosyltransferase ALG2 OS=Rattus norvegicus OX=10116 GN=Alg2 PE=1 SV=1	Alg2	47.3	21	6	30	6	6	0.97	0.994	1.025	1.042	0.966	1.035	1.071	0.993	0.927	1.018	0.576942
D4A7D3	Similar to TANK-binding kinase 1 OS=Rattus norvegicus OX=10116 GN=Tbk1 PE=1 SV=1	Tbk1	83.3	6	4	6	4	4	1	0.95	1.004	1.033	1.029	1.007	0.979	0.975	0.996	1.039	0.119785
D3ZUL1	Coiled-coil domain-containing 124 OS=Rattus norvegicus OX=10116 GN=Ccdc124 PE=1 SV=1	Ccdc124	25.3	4	1	1	1	1	1.026	0.971	0.958	0.948	1.069	1.051	0.983	1.109	1.128	1.038	0.442855
A0A0G2JT23	Nuclear receptor-binding protein 2 OS=Rattus norvegicus OX=10116 GN=Nrbp2 PE=1 SV=1	Nrbp2	57.3	9	4	5	4	4	1.049	1.019	1.012	0.97	0.945	1.123	1.188	1.158	0.974	0.986	0.777933
G3V9E5	Steroid sulfatase OS=Rattus norvegicus OX=10116 GN=Sts PE=1 SV=1	Sts	62.7	8	3	5	3	3	1.077	0.78	0.945	1.042	0.97	1.094	1.128	1.049	0.93	1.108	0.331294
D4ADT5	DEAD (Asp-Glu-Ala-Asp) box polypeptide 58 (Predicted) OS=Rattus norvegicus OX=10116 GN=Ddx58 PE=1 SV=3	Ddx58	68.3	4	2	5	2	2	1.023	0.998	0.968	1.06	0.942	1.03	1.093	0.971	0.888	1.014	0.750238
G3V940	Coronin OS=Rattus norvegicus OX=10116 GN=Coro1b PE=1 SV=1	Coro1b	53.9	9	3	7	3	3	1.038	1.024	1.001	0.986	0.941	1.085	1.153	1.1	0.954	0.983	0.691501
D4AC69	Leishmanolysin-like peptidase OS=Rattus norvegicus OX=10116 GN=Lmln PE=3 SV=2	Lmln	79	2	1	1	1	1	0.777	0.899	1.026	1.105	1.053	1.172	1.113	1.061	0.953	1.232	0.0673205
F1LST1	Fibronectin OS=Rattus norvegicus OX=10116 GN=Fn1 PE=1 SV=3	Fn1	262.6	22	38	102	1	1	0.88	0.827	0.979	0.957	1.14	1.251	1.097	1.307	1.191	1.246	0.0796272
D4A8N0	FAM111 trypsin-like peptidase A OS=Rattus norvegicus OX=10116 GN=Fam111a PE=1 SV=1	Fam111a	69.2	4	2	2	2	2	1.018	0.984	1.102	1.086	0.995	0.827	0.831	0.761	0.916	0.937	0.463769
Q5M7T6	V-type proton ATPase subunit OS=Rattus norvegicus OX=10116 GN=Atp6v0d1 PE=1 SV=1	Atp6v0d1	40.3	20	6	23	6	6	1.008	1.072	0.97	1.008	1.026	0.89	0.867	0.883	1.018	0.959	0.462707
D4A198	G protein pathway suppressor 2 (Predicted) OS=Rattus norvegicus OX=10116 GN=Neurl4 PE=1 SV=2	Neurl4	167.2	1	1	2	1	1	0.968	0.901	1.029	0.964	1.182	0.978	0.827	1.015	1.226	1.078	0.396592
D3ZLY9	Histone H2B OS=Rattus norvegicus OX=10116 GN=Hist1h2bh PE=3 SV=2	Hist1h2bh	13.9	52	7	32	1	10	1.031	0.927	0.876	1.051	1.081	1.063	0.983	1.011	1.029	1.127	0.0653083
Q3S4A4	ADP-ribosylation factor GTPase activating protein 1 heart isoform OS=Rattus norvegicus OX=10116 GN=Arfgap1 PE=1 SV=1	Arfgap1	46.7	13	4	10	4	4	1.056	1.025	1.062	0.977	0.922	0.916	0.993	0.938	0.944	0.896	0.00895389
G3V6B0	Pyridoxal-dependent decarboxylase domain-containing 1 OS=Rattus norvegicus OX=10116 GN=Pdxdc1 PE=1 SV=1	Pdxdc1	86.9	4	3	7	3	3	1.014	0.992	1.019	0.973	0.988	1.028	1.04	1.057	1.015	0.988	0.543286
F1M7L6	Secretogranin III OS=Rattus norvegicus OX=10116 GN=Scg3 PE=1 SV=2	Scg3	53.2	7	3	6	3	3	1.164	0.973	0.992	1.016	0.909	0.96	1.057	0.946	0.895	0.922	0.292982
B2RYP3	Fam91a1 protein OS=Rattus norvegicus OX=10116 GN=Fam91a1 PE=1 SV=1	Fam91a1	93.5	2	1	1	1	1	1.036	0.99	0.951	1.081	0.984	0.979	0.995	0.906	0.91	1.023	0.619618
Q5XI21	Target of myb1 homolog (Chicken) OS=Rattus norvegicus OX=10116 GN=Tom1 PE=1 SV=1	Tom1	54.1	9	3	6	3	3	0.952	0.948	1.036	1.031	0.968	1.046	1.08	1.015	0.939	1.037	0.382118
D3ZTA3	Minichromosome maintenance complex component 3-associated protein OS=Rattus norvegicus OX=10116 GN=Mcm3ap PE=1 SV=1	Mcm3ap	209.9	1	1	1	1	1	0.982	0.929	0.997	0.983	0.968	1.165	1.204	1.185	0.985	1.072	0.355017
Q3KRF2	High density lipoprotein binding protein (Vigilin) OS=Rattus norvegicus OX=10116 GN=Hdlbp PE=1 SV=1	Hdlbp	141.6	16	16	32	16	16	0.989	0.957	0.966	0.988	0.995	1.117	1.123	1.131	1.007	1.065	0.210389
Q5EAP0	BTB (POZ) domain containing 10 OS=Rattus norvegicus OX=10116 GN=Btbd10 PE=2 SV=1	Btbd10	48.2	4	1	2	1	1	0.94	0.867	0.95	0.991	1.134	1.149	1.013	1.159	1.144	1.188	0.0370062
B1WC67	RCG29001 OS=Rattus norvegicus OX=10116 GN=Slc25a24 PE=1 SV=1	Slc25a24	52.9	16	8	11	7	8	0.959	0.891	0.862	1.02	1.033	1.289	1.248	1.264	1.013	1.232	0.0682703
D3Z9E1	Elastin microfibril interfacer 1 OS=Rattus norvegicus OX=10116 GN=Emilin1 PE=1 SV=1	Emilin1	94.4	3	2	2	2	2	0.834	0.876	0.918	1.058	1.002	1.353	1.351	1.279	0.947	1.299	0.0583644
D4AC20	Cytidine deaminase OS=Rattus norvegicus OX=10116 GN=Cda PE=3 SV=1	Cda	16.1	12	1	1	1	1	0.957	0.999	1.079	1.003	1.049	0.928	0.885	0.925	1.046	0.982	0.73326
D3ZVA5	Fibrillarin-like 1 OS=Rattus norvegicus OX=10116 GN=Fbll1 PE=3 SV=2	Fbll1	33.8	2	1	2	1	1	1.065	1	1.063	1.199	0.9	0.785	0.872	0.655	0.751	0.922	0.487365
D4AD01	RCG49513 OS=Rattus norvegicus OX=10116 GN=Zmat2 PE=1 SV=1	Zmat2	23.6	10	1	3	1	1	0.942	0.998	0.984	0.966	1.01	1.124	1.112	1.164	1.047	1.06	0.304536
D3ZJ01	RAB11-binding and LisH domain, coiled-coil and HEAT repeat-containing OS=Rattus norvegicus OX=10116 GN=Relch PE=1 SV=1	Relch	134.6	8	8	11	8	8	1.088	1.027	0.972	0.963	1.006	0.934	0.928	0.97	1.045	0.94	0.193973
B2RYM3	Inter-alpha trypsin inhibitor, heavy chain 1 OS=Rattus norvegicus OX=10116 GN=Itih1 PE=1 SV=1	Itih1	100.5	11	6	13	6	6	0.729	0.657	0.77	1.156	1.137	1.623	1.427	1.404	0.984	1.816	0.00943343
F1LMV9	Coronin OS=Rattus norvegicus OX=10116 GN=Coro2b PE=3 SV=3	Coro2b	54.9	17	6	13	6	6	0.935	0.984	1.006	0.959	0.983	1.205	1.226	1.257	1.025	1.076	0.417109
D3ZT90	Glutaryl-CoA dehydrogenase OS=Rattus norvegicus OX=10116 GN=Gcdh PE=1 SV=1	Gcdh	49.7	19	5	16	5	5	1.05	0.991	1.099	1.049	0.986	0.875	0.887	0.834	0.94	0.927	0.270685
G3V9R9	Afamin OS=Rattus norvegicus OX=10116 GN=Afm PE=1 SV=1	Afm	69.2	23	12	25	12	12	0.782	0.662	0.698	0.877	1.153	1.794	1.556	2.046	1.315	1.785	0.0660081
D4A8L9	BTB domain-containing 17 OS=Rattus norvegicus OX=10116 GN=Btbd17 PE=1 SV=1	Btbd17	55.4	7	3	8	3	3	1.132	0.983	1.032	0.996	1.002	0.933	0.931	0.937	1.006	0.931	0.213362
Q5U2N2	Ubiquitin carboxyl-terminal hydrolase OS=Rattus norvegicus OX=10116 GN=Usp14 PE=1 SV=1	Usp14	55.9	28	10	39	10	10	0.999	1.057	1.003	1.017	0.985	0.952	0.966	0.936	0.969	0.966	0.255254
Q4QRB8	Argininosuccinate lyase OS=Rattus norvegicus OX=10116 GN=Asl PE=1 SV=1	Asl	51.4	24	9	22	9	9	1.011	1.015	1.023	1.015	0.992	0.983	0.991	0.968	0.977	0.981	0.125144
A0A0G2JTA0	FAS-associated factor 2 OS=Rattus norvegicus OX=10116 GN=Faf2 PE=1 SV=1	Faf2	52.4	12	4	6	4	4	0.97	0.925	1.021	0.947	1.055	1.043	0.989	1.102	1.115	1.044	0.389838
B2RZC6	Ilf2 protein OS=Rattus norvegicus OX=10116 GN=Ilf2 PE=1 SV=1	Ilf2	43	5	1	5	1	1	0.792	0.802	0.788	0.834	0.996	1.847	1.855	2.213	1.193	1.544	0.196258
D3ZW08	Adenylosuccinate lyase OS=Rattus norvegicus OX=10116 GN=Adsl PE=1 SV=1	Adsl	54.8	13	5	13	5	5	0.992	1.017	1.014	0.977	1.008	0.993	0.985	1.016	1.032	0.985	0.277505
Q6P6T6	Cathepsin D OS=Rattus norvegicus OX=10116 GN=Ctsd PE=1 SV=1	Ctsd	44.6	29	9	48	9	9	0.88	0.965	0.938	1.182	0.96	1.07	1.115	0.906	0.813	1.154	0.100228
B0BMZ1	Family with sequence similarity 241 member B OS=Rattus norvegicus OX=10116 GN=Fam241b PE=1 SV=1	Fam241b	13.2	27	2	7	2	2	0.912	0.972	0.888	0.988	1.087	1.184	1.09	1.199	1.1	1.176	0.0529273
G3V818	Alpha-parvin OS=Rattus norvegicus OX=10116 GN=Parva PE=1 SV=1	Parva	42.3	18	5	8	4	5	1.055	0.981	0.926	1.004	1.031	1.05	1.018	1.045	1.026	1.042	0.352578
Q6P3V9	60S ribosomal protein L4 OS=Rattus norvegicus OX=10116 GN=Rpl4 PE=1 SV=1	Rpl4	47.3	8	3	9	3	3	0.919	0.93	0.915	0.971	1.091	1.252	1.148	1.289	1.124	1.199	0.0750055
D3ZZM9	Centriole, cilia and spindle-associated protein OS=Rattus norvegicus OX=10116 GN=Ccsap PE=1 SV=1	Ccsap	28.4	3	1	2	1	1	1.559	1.167	1.173	0.833	0.591	0.656	1.11	0.788	0.709	0.533	0.0107384
G3V8Y8	Huntingtin interacting protein 1, isoform CRA_a OS=Rattus norvegicus OX=10116 GN=Hip1 PE=1 SV=1	Hip1	114.9	14	12	20	12	12	0.934	0.97	0.979	1.082	1.015	1.104	1.087	1.02	0.939	1.11	0.0232565
D4A7L4	Complex I-ESSS OS=Rattus norvegicus OX=10116 GN=Ndufb11 PE=1 SV=1	Ndufb11	17.6	24	2	15	2	2	1.031	0.98	0.993	1.027	1.035	0.942	0.91	0.918	1.008	1	0.985139
D3ZGQ2	Thymidine kinase 2 OS=Rattus norvegicus OX=10116 GN=Tk2 PE=3 SV=1	Tk2	31.1	3	1	1	1	1	0.978	1.035	1.038	0.928	1.079	0.957	0.887	1.031	1.163	0.971	0.571769
B5DEN5	Elongation factor 1-beta OS=Rattus norvegicus OX=10116 GN=Eef1b2 PE=1 SV=1	Eef1b2	24.7	24	4	15	4	4	0.967	0.964	0.93	1.06	1.063	1.026	0.965	0.967	1.002	1.101	0.00476105
D4A068	PNMA family member 2 OS=Rattus norvegicus OX=10116 GN=Pnma2 PE=3 SV=1	Pnma2	41.2	5	2	2	2	2	1.054	1.1	0.948	1.002	1	0.91	0.91	0.908	0.998	0.939	0.316491
D3ZC55	Heat shock 70kDa protein 12A (Predicted), isoform CRA_a OS=Rattus norvegicus OX=10116 GN=Hspa12a PE=1 SV=1	Hspa12a	74.8	34	20	88	19	20	1.014	1.106	1.052	0.938	0.981	0.944	0.962	1.006	1.046	0.903	0.0239355
Q505I9	Epsin-2 OS=Rattus norvegicus OX=10116 GN=Epn2 PE=1 SV=1	Epn2	68.4	6	3	9	1	4	0.855	0.997	0.941	1.108	1.052	1.077	1.024	0.972	0.949	1.159	0.034186
G3V7I8	Non-specific serine/threonine protein kinase OS=Rattus norvegicus OX=10116 GN=Slk PE=1 SV=1	Slk	137.6	5	6	11	6	6	0.977	0.901	0.928	0.973	1.062	1.206	1.136	1.239	1.091	1.155	0.102289
F1M4I1	Uncharacterized protein OS=Rattus norvegicus OX=10116 PE=1 SV=3	--	61.1	10	5	10	4	4	1.064	1.128	1.078	0.926	0.914	0.892	0.976	0.963	0.987	0.835	0.000993463
D3ZUJ7	Ankyrin repeat domain 13 family, member D (Predicted) OS=Rattus norvegicus OX=10116 GN=Ankrd13d PE=1 SV=1	Ankrd13d	68.1	12	6	8	6	6	1.007	0.952	1	0.926	0.982	1.084	1.104	1.171	1.061	1.011	0.85977
B2GV15	Dihydrolipoamide acetyltransferase component of pyruvate dehydrogenase complex OS=Rattus norvegicus OX=10116 GN=Dbt PE=1 SV=1	Dbt	53.2	12	5	13	5	5	0.971	0.974	0.916	1.084	1.01	1.013	1.003	0.935	0.932	1.086	0.0542461
G3V6M0	A kinase (PRKA) anchor protein 6 OS=Rattus norvegicus OX=10116 GN=Akap6 PE=1 SV=1	Akap6	254.2	1	1	1	1	1	1.384	0.976	1.005	1.044	0.851	0.743	0.873	0.712	0.815	0.784	0.182688
G3V8B6	26S proteasome non-ATPase regulatory subunit 1 OS=Rattus norvegicus OX=10116 GN=Psmd1 PE=1 SV=1	Psmd1	105.6	18	14	34	14	14	0.952	0.952	0.984	1.031	0.997	1.068	1.072	1.036	0.967	1.072	0.0380306
G3V7V6	All-trans-13,14-dihydroretinol saturase, isoform CRA_b OS=Rattus norvegicus OX=10116 GN=Retsat PE=1 SV=1	Retsat	67.4	9	5	8	5	5	1.034	0.844	0.94	1.084	0.965	1.152	1.194	1.063	0.89	1.136	0.177174
D3ZDB9	NmrA-like family domain-containing protein 1 OS=Rattus norvegicus OX=10116 GN=Nmral1 PE=1 SV=2	Nmral1	33.9	5	1	2	1	1	0.946	1.041	0.973	1.01	0.962	1.09	1.133	1.079	0.952	1.034	0.509537
A1A5L1	Bleomycin hydrolase OS=Rattus norvegicus OX=10116 GN=Blmh PE=1 SV=1	Blmh	52.4	16	6	18	6	6	1.01	1.077	1.001	0.999	0.971	0.95	0.978	0.951	0.972	0.946	0.110916
B5DEP4	28S ribosomal protein L42, mitochondrial OS=Rattus norvegicus OX=10116 GN=Mrpl42 PE=1 SV=1	Mrpl42	16.6	9	1	2	1	1	0.883	1.123	0.971	1.123	1.012	0.906	0.895	0.807	0.901	1.021	0.82266
G3V9W6	Aldehyde dehydrogenase OS=Rattus norvegicus OX=10116 GN=Aldh3a2 PE=1 SV=1	Aldh3a2	54.1	25	9	31	9	9	1.019	1.01	1.018	0.966	0.975	0.975	1	1.009	1.009	0.957	0.000461136
D4ACV0	Negative elongation factor complex member B OS=Rattus norvegicus OX=10116 GN=Nelfb PE=1 SV=1	Nelfb	65.6	2	1	2	1	1	0.922	0.984	0.968	0.952	1.058	1.141	1.078	1.199	1.111	1.096	0.184865
D3ZGU6	Mitogen activated protein kinase kinase kinase 4 (Predicted) OS=Rattus norvegicus OX=10116 GN=Map3k4 PE=1 SV=1	Map3k4	157.2	2	3	3	2	2	1.088	0.94	0.974	0.926	1.021	1.07	1.048	1.155	1.102	1.005	0.937075
G3V918	Trifunctional purine biosynthetic protein adenosine-3 OS=Rattus norvegicus OX=10116 GN=Gart PE=1 SV=1	Gart	107.5	14	9	17	9	9	0.969	0.956	0.966	1.04	1.11	1.116	1.005	1.073	1.067	1.13	0.00619364
D4ACG2	2-hydroxyacyl-CoA lyase 2 OS=Rattus norvegicus OX=10116 GN=Ilvbl PE=1 SV=1	Ilvbl	72.2	3	1	3	1	1	1.028	0.98	0.981	1.002	1.029	0.998	0.97	0.996	1.026	1.013	0.506653
G3V6J5	Cyclin-dependent kinase 17 OS=Rattus norvegicus OX=10116 GN=Cdk17 PE=1 SV=1	Cdk17	59.4	8	3	4	2	2	1.007	0.928	0.992	1.082	0.96	1.052	1.095	0.973	0.888	1.057	0.280649
D3ZU64	VPS37B subunit of ESCRT-I OS=Rattus norvegicus OX=10116 GN=Vps37b PE=1 SV=1	Vps37b	31.1	8	2	4	1	1	0.901	0.786	0.906	0.88	1.036	1.533	1.48	1.742	1.177	1.33	0.204001
F1LQC5	Receptor protein serine/threonine kinase OS=Rattus norvegicus OX=10116 GN=Bmpr2 PE=1 SV=2	Bmpr2	114.8	4	3	3	3	3	1.001	0.937	1.071	1.01	1	0.997	0.997	0.987	0.99	0.999	0.984367
Q5XI26	Signal transducer and activator of transcription OS=Rattus norvegicus OX=10116 GN=Stat2 PE=1 SV=1	Stat2	96.8	5	4	7	4	4	0.906	0.942	0.962	1.021	1.129	1.064	0.942	1.042	1.106	1.144	0.0171373
A4GW50	RCG29601 OS=Rattus norvegicus OX=10116 GN=Stk38l PE=1 SV=1	Stk38l	53.7	4	2	4	1	1	1.009	1.055	1.105	0.962	0.968	0.909	0.939	0.945	1.006	0.896	0.029272
Q5EAP4	G protein subunit alpha 14 OS=Rattus norvegicus OX=10116 GN=Gna14 PE=2 SV=1	Gna14	41.4	9	3	10	2	2	1.012	0.962	0.966	1.142	1.009	0.929	0.921	0.813	0.883	1.048	0.525541
B1WBZ6	RGD1565685 protein OS=Rattus norvegicus OX=10116 GN=RGD1565685 PE=2 SV=1	RGD1565685	36.7	3	1	1	1	1	0.956	0.922	1.025	0.947	1.095	1.077	0.984	1.137	1.156	1.074	0.271336
B4F763	Vacuolar protein sorting-associated protein 53 homolog OS=Rattus norvegicus OX=10116 GN=Vps53 PE=1 SV=1	Vps53	91.1	9	6	12	6	6	1.048	1.007	1	1.017	1.04	0.935	0.899	0.919	1.023	0.979	0.575072
D3ZYQ8	Uridine-cytidine kinase OS=Rattus norvegicus OX=10116 GN=Uckl1 PE=3 SV=1	Uckl1	60.8	5	3	4	3	3	1.019	1.031	1.026	1.012	0.981	0.972	0.991	0.96	0.969	0.964	0.0435452
Q5D059	Heterogeneous nuclear ribonucleoprotein K OS=Rattus norvegicus OX=10116 GN=Hnrnpk PE=1 SV=1	Hnrnpk	51	23	8	28	8	8	0.984	0.945	0.995	1.114	0.998	1.027	1.029	0.922	0.896	1.074	0.126947
D3ZZQ0	Similar to Traf2 and NCK interacting kinase, splice variant 4 (Predicted), isoform CRA_a OS=Rattus norvegicus OX=10116 GN=Tnik PE=1 SV=1	Tnik	154.2	3	3	5	2	2	1.01	1.036	1.094	1.023	0.882	0.968	1.098	0.946	0.861	0.915	0.141228
D4A8L5	Adenylyltransferase and sulfurtransferase MOCS3 OS=Rattus norvegicus OX=10116 GN=Mocs3 PE=1 SV=1	Mocs3	49.4	7	2	3	2	2	1.082	1.066	0.946	1.007	1.022	0.891	0.872	0.885	1.015	0.944	0.394416
Q5XIM0	BCS1-like protein OS=Rattus norvegicus OX=10116 GN=Bcs1l PE=1 SV=1	Bcs1l	47.4	16	6	11	6	6	0.994	1.066	1.013	1.047	0.987	0.859	0.87	0.82	0.943	0.941	0.366737
T2CB11	Tyrosine-protein kinase receptor OS=Rattus norvegicus OX=10116 GN=Insr PE=1 SV=1	Insr	156.8	1	1	1	1	1	0.839	0.928	1.123	1.262	1.025	0.842	0.821	0.667	0.812	1.083	0.639588
G3V8C4	Chloride intracellular channel protein OS=Rattus norvegicus OX=10116 GN=Clic4 PE=1 SV=1	Clic4	28.7	39	7	34	7	7	0.972	0.977	0.953	1.052	1.016	1.01	0.995	0.961	0.966	1.061	0.0165166
D4ABA5	RCG35999, isoform CRA_a OS=Rattus norvegicus OX=10116 GN=Smtn PE=1 SV=1	Smtn	99.8	2	2	2	2	2	1.03	1.074	1.116	0.966	1.096	0.721	0.658	0.746	1.135	0.864	0.272911
Q5BJV6	Modulator of apoptosis 1 OS=Rattus norvegicus OX=10116 GN=Moap1 PE=2 SV=1	Moap1	39.4	7	2	2	2	2	1.005	1.077	1.023	1.001	0.979	0.928	0.947	0.927	0.978	0.937	0.0984911
D4A6J0	IQ calmodulin-binding motif containing 1 (Predicted), isoform CRA_a OS=Rattus norvegicus OX=10116 GN=Iqcb1 PE=4 SV=1	Iqcb1	64.1	5	2	2	2	2	0.994	1	1.018	1.082	0.987	0.936	0.949	0.865	0.912	0.998	0.928902
B5DF65	Biliverdin reductase B OS=Rattus norvegicus OX=10116 GN=Blvrb PE=1 SV=1	Blvrb	22.1	38	5	16	5	5	0.97	0.919	0.994	1.022	1.068	1.034	0.968	1.012	1.045	1.084	0.0389608
F1M110	Glycylpeptide N-tetradecanoyltransferase OS=Rattus norvegicus OX=10116 GN=Nmt2 PE=1 SV=3	Nmt2	60.4	10	4	4	1	1	1.03	0.836	1.008	0.934	1.112	1.104	0.993	1.182	1.191	1.096	0.348102
D3ZSY8	TBC1 domain family, member 10b OS=Rattus norvegicus OX=10116 GN=Tbc1d10b PE=1 SV=1	Tbc1d10b	86.6	15	6	13	6	6	0.981	1.102	1.04	0.972	0.948	0.93	0.981	0.957	0.975	0.913	0.0654118
D4A5X7	Ganglioside-induced differentiation-associated-protein 1 OS=Rattus norvegicus OX=10116 GN=Gdap1 PE=3 SV=1	Gdap1	41.2	13	4	22	4	4	0.991	1.122	1.042	0.982	0.984	0.858	0.872	0.874	1.002	0.895	0.126444
Q4FZY1	Cd68 molecule OS=Rattus norvegicus OX=10116 GN=Cd68 PE=1 SV=1	Cd68	35.4	3	1	1	1	1	0.55	0.475	0.489	1.831	0.836	1.92	2.297	1.049	0.457	3.03	0.018703
Q66HF3	Electron transfer flavoprotein-ubiquinone oxidoreductase OS=Rattus norvegicus OX=10116 GN=Etfdh PE=1 SV=1	Etfdh	68.1	28	14	40	14	14	1.029	1.029	0.997	0.982	1.027	0.954	0.929	0.971	1.046	0.97	0.265212
Q6AYI1	DEAD box protein 5 OS=Rattus norvegicus OX=10116 GN=Ddx5 PE=1 SV=1	Ddx5	69.2	26	15	46	10	15	0.939	0.922	0.927	1.01	1.044	1.104	1.057	1.093	1.034	1.133	0.00949562
G3V7I0	Peroxiredoxin 3 OS=Rattus norvegicus OX=10116 GN=Prdx3 PE=1 SV=1	Prdx3	28.3	36	7	36	7	7	1.01	1.033	1.036	1.009	0.976	0.955	0.979	0.946	0.967	0.955	0.060566
G3V7Q7	IQ motif containing GTPase activating protein 1 (Predicted), isoform CRA_b OS=Rattus norvegicus OX=10116 GN=Iqgap1 PE=1 SV=1	Iqgap1	188.7	16	19	38	19	19	0.889	0.782	0.831	1.059	0.995	1.505	1.513	1.421	0.94	1.422	0.0659593
G3V624	Coronin OS=Rattus norvegicus OX=10116 GN=Coro1c PE=1 SV=1	Coro1c	53.1	11	6	9	6	6	0.96	1.039	1.002	1.036	0.977	0.996	1.02	0.961	0.943	1.003	0.924595
B2RZ44	N(alpha)-acetyltransferase 20, NatB catalytic subunit OS=Rattus norvegicus OX=10116 GN=Naa20 PE=1 SV=1	Naa20	21.5	5	1	1	1	1	0.917	1.04	0.961	1.057	1.015	1.032	1.017	0.976	0.96	1.064	0.177643
M0RDJ7	RCG20041, isoform CRA_a OS=Rattus norvegicus OX=10116 GN=Tceal5 PE=4 SV=1	Tceal5	22	5	1	4	1	1	1.044	0.993	0.978	1.049	0.983	0.971	0.988	0.926	0.937	0.996	0.899502
Q5XI04	RCG45489, isoform CRA_a OS=Rattus norvegicus OX=10116 GN=Stom PE=1 SV=1	Stom	31.4	17	3	9	3	3	0.885	0.914	0.92	0.954	1.042	1.177	1.13	1.234	1.092	1.167	0.0719672
D3ZNY3	Metabolism of cobalamin-associated A OS=Rattus norvegicus OX=10116 GN=Mmaa PE=1 SV=1	Mmaa	46.3	7	3	3	3	3	1.041	1.027	1.016	1.029	1	0.865	0.865	0.841	0.972	0.938	0.287896
D4A9L2	Serine/arginine-rich splicing factor 1 OS=Rattus norvegicus OX=10116 GN=Srsf1 PE=1 SV=1	Srsf1	27.7	29	6	18	6	6	0.912	0.969	0.948	1.004	1.076	1.16	1.079	1.156	1.072	1.145	0.0414699
G3V9Q7	Cathepsin G OS=Rattus norvegicus OX=10116 GN=Ctsg PE=1 SV=1	Ctsg	27.8	12	3	7	3	3	0.487	0.45	0.457	0.552	1.222	3.068	2.511	5.558	2.214	3.473	0.111644
Q5M963	CMP-N-acetylneuraminic acid synthase OS=Rattus norvegicus OX=10116 GN=Cmas PE=1 SV=1	Cmas	48.1	10	4	6	4	4	1.053	1.026	0.961	0.974	0.992	0.997	1.005	1.024	1.018	0.975	0.42455
A0A0G2JSN8	Podoplanin OS=Rattus norvegicus OX=10116 GN=Pdpn PE=4 SV=1	Pdpn	17.6	8	1	2	1	1	0.834	0.838	0.732	1.259	0.992	1.4	1.411	1.112	0.788	1.519	0.0210547
Q9EQ04	E3 ubiquitin-protein ligase XIAP OS=Rattus norvegicus OX=10116 GN=Xiap PE=1 SV=1	Xiap	56.5	3	1	2	1	1	0.892	1.04	1.072	0.995	1.104	0.912	0.826	0.917	1.11	1.002	0.976816
D4A2C6	U6 snRNA-associated Sm-like protein LSm4 OS=Rattus norvegicus OX=10116 GN=Lsm4 PE=1 SV=1	Lsm4	15.2	7	1	1	1	1	1.07	0.989	1.048	0.94	0.99	0.977	0.987	1.039	1.053	0.936	0.0788115
A0JN30	Canopy 2 homolog (Zebrafish) OS=Rattus norvegicus OX=10116 GN=Cnpy2 PE=1 SV=1	Cnpy2	20.7	34	5	12	5	5	0.984	0.949	0.948	0.963	0.993	1.121	1.129	1.164	1.031	1.068	0.254367
Q4JEI3	Defensin alpha 11 OS=Rattus norvegicus OX=10116 GN=Defa11 PE=2 SV=1	Defa11	11.3	22	2	7	2	2	0.829	0.839	0.895	0.989	1.086	1.404	1.292	1.419	1.099	1.357	0.051599
D3ZHQ1	Dipeptidylpeptidase 8 OS=Rattus norvegicus OX=10116 GN=Dpp8 PE=1 SV=3	Dpp8	102.1	3	3	3	3	3	1.032	1.006	0.951	1.064	0.97	0.997	1.028	0.937	0.912	1.014	0.725286
D3ZMI6	Olfactomedin 4 OS=Rattus norvegicus OX=10116 GN=Olfm4 PE=4 SV=1	Olfm4	57.9	5	2	6	2	2	0.648	0.584	0.672	0.66	0.867	2.657	3.065	4.027	1.314	2.197	0.236304
B1H241	Protein Ric-8A OS=Rattus norvegicus OX=10116 GN=Ric8a PE=1 SV=1	Ric8a	59.8	11	5	10	5	5	1.002	1.021	0.949	0.98	0.978	0.998	1.02	1.018	0.998	0.995	0.83874
D3ZT16	MAP6 domain-containing 1 OS=Rattus norvegicus OX=10116 GN=Map6d1 PE=1 SV=1	Map6d1	20.4	37	3	4	3	3	0.973	0.93	1.028	0.992	1.056	1.013	0.959	1.021	1.065	1.044	0.269805
M0R5R0	Vitamin K-dependent protein S OS=Rattus norvegicus OX=10116 GN=Pros1 PE=1 SV=1	Pros1	74.6	3	1	1	1	1	0.73	0.559	0.591	1.008	1.153	2.042	1.771	2.026	1.144	2.236	0.030025
A0A0G2JTG7	Heterogeneous nuclear ribonucleoprotein H OS=Rattus norvegicus OX=10116 GN=Hnrnph1 PE=1 SV=1	Hnrnph1	49.2	17	7	22	3	8	0.972	1.019	1.006	1.02	0.988	1.021	1.033	1	0.969	1.011	0.579114
D3ZSU3	Similar to solute carrier family 7, member 14 OS=Rattus norvegicus OX=10116 GN=Slc7a14 PE=1 SV=2	Slc7a14	45.9	13	4	8	4	4	1.147	1.11	1.06	0.891	0.929	0.847	0.912	0.951	1.043	0.804	0.0034292
G3V6E7	Fibromodulin OS=Rattus norvegicus OX=10116 GN=Fmod PE=3 SV=1	Fmod	43.1	7	3	11	3	3	1.2	0.879	1.014	0.835	1.005	1.044	1.039	1.25	1.203	0.932	0.588957
Q4KM38	FUS interacting protein (Serine-arginine rich) 1 OS=Rattus norvegicus OX=10116 GN=Srsf10 PE=1 SV=1	Srsf10	20	7	1	2	1	1	0.87	0.914	0.872	0.956	1.071	1.355	1.265	1.417	1.12	1.273	0.0902335
Q6P9X1	Chloride channel, nucleotide sensitive 1A OS=Rattus norvegicus OX=10116 GN=Clns1a PE=1 SV=1	Clns1a	26.6	13	2	3	2	2	0.974	0.961	0.969	1.072	1.032	1.017	0.985	0.949	0.964	1.075	0.0113293
Q5M9H2	Acyl-Coenzyme A dehydrogenase, very long chain OS=Rattus norvegicus OX=10116 GN=Acadvl PE=1 SV=1	Acadvl	70.8	28	14	42	14	14	1.047	0.974	1.026	1.028	0.989	0.937	0.947	0.911	0.962	0.969	0.415366
D3ZBX9	Coiled-coil domain-containing 92 OS=Rattus norvegicus OX=10116 GN=Ccdc92 PE=1 SV=1	Ccdc92	35.1	12	4	6	4	4	1.057	0.988	1.004	1.034	0.968	0.96	0.991	0.928	0.937	0.971	0.402398
Q3ZAU6	RBR-type E3 ubiquitin transferase OS=Rattus norvegicus OX=10116 GN=Rnf14 PE=1 SV=1	Rnf14	54.1	20	9	23	9	9	0.99	1.06	1.07	1.018	0.976	0.855	0.877	0.841	0.959	0.913	0.184077
D3ZBG8	PAP associated domain containing 5 (Predicted) OS=Rattus norvegicus OX=10116 GN=Tent4b PE=4 SV=1	Tent4b	46.7	2	1	1	1	1	0.991	0.95	1.025	1.031	0.994	1.029	1.035	0.998	0.964	1.03	0.301951
B1WBR8	F-box and leucine-rich repeat protein 4 OS=Rattus norvegicus OX=10116 GN=Fbxl4 PE=2 SV=1	Fbxl4	70.1	2	1	1	1	1	1.098	1.041	1.083	0.912	0.917	0.957	1.044	1.049	1.005	0.865	0.00275112
A0A0G2JVE6	Aminopeptidase OS=Rattus norvegicus OX=10116 GN=Anpep PE=1 SV=1	Anpep	109.4	9	7	10	7	7	0.842	0.759	0.874	1.039	1.04	1.334	1.283	1.284	1.001	1.379	0.027553
D3ZF97	Endoplasmic reticulum lectin 1 OS=Rattus norvegicus OX=10116 GN=Erlec1 PE=1 SV=2	Erlec1	54.6	14	5	13	5	5	1.006	1.037	1.048	0.995	1.018	1.013	0.995	1.018	1.023	0.979	0.207705
B2GUX5	5'-nucleotidase OS=Rattus norvegicus OX=10116 GN=Nt5c3a PE=1 SV=1	Nt5c3a	33.8	3	1	1	1	1	0.94	0.96	0.994	1.134	1.039	0.955	0.919	0.842	0.916	1.081	0.221322
Q7TQ77	Ac1288 OS=Rattus norvegicus OX=10116 PE=1 SV=1	--	80.4	4	3	4	3	3	1.007	1.054	0.963	0.937	0.965	1.007	1.044	1.075	1.03	0.962	0.313145
D4A3H5	Chloride channel protein OS=Rattus norvegicus OX=10116 GN=Clcn6 PE=1 SV=1	Clcn6	96.9	3	2	6	2	2	0.928	0.944	0.896	1.028	1.082	1.154	1.067	1.123	1.053	1.179	0.0112114
D3ZN39	Ubiquitin specific protease 8 (Predicted) OS=Rattus norvegicus OX=10116 GN=Usp8 PE=1 SV=2	Usp8	122.5	5	5	12	5	5	1.017	1.048	1.061	1.032	0.971	0.968	0.997	0.938	0.941	0.95	0.103599
B2RYP0	Ras homolog family member C OS=Rattus norvegicus OX=10116 GN=Rhoc PE=1 SV=1	Rhoc	22	32	5	35	1	1	1.042	1.062	0.991	1.08	1.006	0.833	0.828	0.771	0.931	0.943	0.46944
D3ZTW9	Endonuclease G-like 1 (Predicted), isoform CRA_d OS=Rattus norvegicus OX=10116 GN=Exog PE=1 SV=1	Exog	41.3	13	3	8	3	3	0.965	0.973	0.988	1.044	0.963	1.125	1.168	1.078	0.922	1.07	0.219477
G3V9Y1	Myosin, heavy polypeptide 10, non-muscle, isoform CRA_b OS=Rattus norvegicus OX=10116 GN=Myh10 PE=1 SV=1	Myh10	228.9	23	38	97	25	26	1	1.019	1.03	0.986	0.998	0.952	0.954	0.966	1.012	0.963	0.0842822
B2GUW3	Hdac11 protein OS=Rattus norvegicus OX=10116 GN=Hdac11 PE=2 SV=1	Hdac11	39.3	16	4	11	4	4	1.026	1.04	1.035	1.063	0.986	0.847	0.859	0.797	0.928	0.934	0.337957
F7FNG0	Proteinase 3 OS=Rattus norvegicus OX=10116 GN=Prtn3 PE=4 SV=1	Prtn3	27.9	5	1	1	1	1
Q8R3Z7	EH-domain-containing 4 OS=Rattus norvegicus OX=10116 GN=Ehd4 PE=1 SV=1	Ehd4	61.4	19	9	27	7	7	0.995	0.975	0.976	1.003	1.013	1.041	1.028	1.038	1.01	1.038	0.0462056
Q5M7T7	Platelet-activating factor acetylhydrolase OS=Rattus norvegicus OX=10116 GN=Pla2g7 PE=2 SV=1	Pla2g7	49.5	14	5	7	5	5	1.08	1.006	1.005	1.117	0.868	0.92	1.06	0.824	0.777	0.94	0.446256
F1LRE1	Glutathione-disulfide reductase OS=Rattus norvegicus OX=10116 GN=Gsr PE=1 SV=2	Gsr	44.8	8	2	3	2	2	1.007	0.982	0.862	1.112	0.928	1.138	1.226	1.022	0.834	1.115	0.255307
D3ZLM5	NHL repeat containing 2 (Predicted) OS=Rattus norvegicus OX=10116 GN=Nhlrc2 PE=1 SV=1	Nhlrc2	78.5	4	3	3	3	3	0.983	0.956	0.895	0.964	1.038	1.194	1.15	1.237	1.076	1.128	0.163411
Q5RJK6	Inositol polyphosphate-1-phosphatase OS=Rattus norvegicus OX=10116 GN=Inpp1 PE=1 SV=1	Inpp1	43.3	22	7	19	7	7	1.032	1.002	1.044	0.985	1.06	0.933	0.88	0.947	1.076	0.968	0.428835
Q76IJ9	ELAV-like protein OS=Rattus norvegicus OX=10116 GN=Elavl3 PE=2 SV=1	Elavl3	39.5	11	4	11	2	2	1.057	1.088	1.066	1.003	0.972	0.82	0.843	0.817	0.969	0.87	0.0870306
D4ADE5	Histone-lysine N-methyltransferase SETD7 OS=Rattus norvegicus OX=10116 GN=Setd7 PE=1 SV=1	Setd7	40.5	15	4	10	4	4	1.038	1.055	0.946	1.026	1.018	0.892	0.875	0.868	0.992	0.966	0.56661
F1M8F4	Glia maturation factor OS=Rattus norvegicus OX=10116 GN=Gmfg PE=1 SV=2	Gmfg	16.8	15	2	3	2	2	0.59	0.554	0.624	1.034	0.889	2.402	2.701	2.323	0.86	2.446	0.0631806
G3V7M0	CCR4-NOT transcription complex, subunit 1 OS=Rattus norvegicus OX=10116 GN=Cnot1 PE=1 SV=1	Cnot1	266.7	3	5	6	5	5	1.027	0.957	0.954	0.988	1.076	1.157	1.075	1.171	1.089	1.096	0.154372
Q496Z3	Importin-13 OS=Rattus norvegicus OX=10116 GN=Ipo13 PE=1 SV=1	Ipo13	108.1	3	2	2	2	2	0.96	0.956	0.983	1	1.052	1.072	1.018	1.072	1.052	1.078	0.0297509
D3ZKQ0	Nudix (Nucleoside diphosphate linked moiety X)-type motif 15 (Predicted) OS=Rattus norvegicus OX=10116 GN=Nudt15 PE=1 SV=1	Nudt15	19.7	6	1	1	1	1	1.176	0.826	0.849	1.069	1.201	0.906	0.754	0.848	1.123	1.114	0.458454
M0R3S1	Mitochondrial ribosomal protein S21-like OS=Rattus norvegicus OX=10116 GN=Mrps21l PE=3 SV=1	Mrps21l	10.7	16	1	2	1	1	0.763	1.07	1.001	1.082	1.115	0.994	0.891	0.919	1.03	1.126	0.305913
A0A0G2JWG7	Cytochrome P450, family 46, subfamily a, polypeptide 1 OS=Rattus norvegicus OX=10116 GN=Cyp46a1 PE=3 SV=1	Cyp46a1	45.7	10	3	3	3	3	1.023	1.043	1.024	0.914	0.937	1.074	1.146	1.176	1.026	0.947	0.319583
B0BN20	Tetraspanin OS=Rattus norvegicus OX=10116 GN=Tspan6 PE=1 SV=1	Tspan6	27.5	9	2	5	2	2	0.949	0.891	0.991	1.033	1.08	1.084	1.004	1.049	1.045	1.129	0.0240143
Q5FVF3	Golgi-associated, gamma adaptin ear-containing, ARF-binding protein 1 OS=Rattus norvegicus OX=10116 GN=Gga1 PE=1 SV=1	Gga1	61.7	6	3	8	2	3	1.032	1.08	0.966	0.969	0.944	1.025	1.086	1.058	0.974	0.955	0.318361
D3ZJR1	Epidermal growth factor receptor pathway substrate 15-like 1 OS=Rattus norvegicus OX=10116 GN=Eps15l1 PE=1 SV=3	Eps15l1	99.4	19	13	22	13	13	1.027	1.065	1.043	1.017	0.957	0.94	0.982	0.924	0.941	0.93	0.0476262
F1MA36	Spectrin beta chain OS=Rattus norvegicus OX=10116 GN=Sptbn2 PE=1 SV=2	Sptbn2	270.8	25	44	107	38	38	1.014	1.039	1.032	0.983	0.992	0.949	0.957	0.965	1.009	0.948	0.0248279
Q4V7D4	Family with sequence similarity 126, member B OS=Rattus norvegicus OX=10116 GN=Fam126b PE=1 SV=1	Fam126b	50.8	6	2	5	2	2	0.962	1.136	0.933	1.097	0.893	1	1.119	0.911	0.814	0.986	0.883357
G3V8T4	DNA damage-binding protein 1 OS=Rattus norvegicus OX=10116 GN=Ddb1 PE=1 SV=1	Ddb1	126.9	19	19	50	19	19	1.007	0.994	1.007	1.038	0.992	1.002	1.01	0.966	0.957	1.008	0.618139
G3V7P8	N-myc downstream regulated gene 4, isoform CRA_c OS=Rattus norvegicus OX=10116 GN=Ndrg4 PE=1 SV=1	Ndrg4	38.4	18	5	14	4	4	0.902	1.067	1.025	0.944	1.027	1.069	1.041	1.132	1.088	1.015	0.805507
G8CYZ7	Engulfment and cell motility 1 OS=Rattus norvegicus OX=10116 GN=Elmo1 PE=1 SV=1	Elmo1	85.5	8	7	10	4	7	1.006	1.09	1.004	1.033	0.943	0.983	1.042	0.952	0.913	0.955	0.285717
G3V6C3	Polysaccharide biosynthesis domain-containing 1 OS=Rattus norvegicus OX=10116 GN=Pbdc1 PE=1 SV=1	Pbdc1	22.4	27	4	6	4	4	0.993	1.023	0.948	1.03	1.017	1.046	1.028	1.016	0.988	1.044	0.142337
Q66HL0	Ecto-5'-nucleotidase OS=Rattus norvegicus OX=10116 GN=Nt5e PE=1 SV=2	Nt5e	63.9	4	2	2	2	2	0.872	0.923	1.02	1.14	0.944	1.129	1.196	0.99	0.828	1.141	0.163048
G3V969	Tcfcp2 protein OS=Rattus norvegicus OX=10116 GN=Tfcp2 PE=1 SV=2	Tfcp2	56.5	5	2	3	2	2	1.001	1.028	0.97	1.057	0.94	1.024	1.089	0.969	0.89	1.007	0.877638
B5DEZ4	Tcerg1 protein OS=Rattus norvegicus OX=10116 GN=Tcerg1 PE=1 SV=1	Tcerg1	121.7	4	5	8	5	5	0.994	0.878	0.885	1.046	1.019	1.198	1.175	1.145	0.975	1.184	0.0594512
D4A1U1	Zinc finger and BTB domain containing 20 (Predicted), isoform CRA_b OS=Rattus norvegicus OX=10116 GN=Zbtb20 PE=1 SV=1	Zbtb20	73.4	3	2	3	2	2	1.154	0.96	0.958	0.958	0.905	1.085	1.199	1.133	0.945	0.96	0.648363
A0A0G2KAW2	Signal-induced proliferation-associated 1 like 1, isoform CRA_b OS=Rattus norvegicus OX=10116 GN=Sipa1l1 PE=1 SV=1	Sipa1l1	197	2	3	3	3	3	1.02	1.135	1.004	0.938	1.022	1.075	1.052	1.146	1.09	0.961	0.50891
E9PU29	RBR-type E3 ubiquitin transferase OS=Rattus norvegicus OX=10116 GN=Rnf31 PE=1 SV=2	Rnf31	119.2	5	4	7	4	4	0.972	0.95	0.975	1.061	1.072	1.027	0.958	0.968	1.011	1.091	0.00476515
D3ZHV7	L-serine dehydratase-like OS=Rattus norvegicus OX=10116 GN=Sdsl PE=1 SV=3	Sdsl	34.9	2	1	4	1	1	1.044	0.948	0.969	1.043	1.064	0.951	0.894	0.912	1.02	1.033	0.519689
A9UMV9	Complex I-B14.5a OS=Rattus norvegicus OX=10116 GN=Ndufa7 PE=1 SV=1	Ndufa7	12.5	49	6	22	6	6	0.964	1.086	1.031	0.994	0.97	0.966	0.996	0.972	0.976	0.951	0.239863
B2GVB9	Fermitin family member 3 OS=Rattus norvegicus OX=10116 GN=Fermt3 PE=1 SV=1	Fermt3	75.6	8	4	6	4	4	0.832	0.776	0.805	1.092	1.042	1.412	1.356	1.293	0.954	1.47	0.0176073
G3V9L1	Testis expressed gene 2 OS=Rattus norvegicus OX=10116 GN=Tex2 PE=1 SV=1	Tex2	124.3	2	2	2	2	2	0.898	1.166	0.884	0.956	1.082	1.036	0.958	1.085	1.132	1.043	0.640601
A0A0H2UHE1	Succinate--CoA ligase [ADP/GDP-forming] subunit alpha, mitochondrial OS=Rattus norvegicus OX=10116 GN=Suclg1 PE=1 SV=1	Suclg1	37.5	8	3	7	3	3	1.04	1.044	1.004	0.975	0.99	0.94	0.949	0.964	1.015	0.941	0.0364426
D4A4U3	Magnesium-dependent phosphatase 1 OS=Rattus norvegicus OX=10116 GN=Mdp1 PE=1 SV=1	Mdp1	18.6	8	1	3	1	1	0.946	0.894	0.962	0.857	1.093	1.277	1.168	1.49	1.275	1.152	0.338021
A0A0H2UHN2	Isopentenyl-diphosphate Delta-isomerase OS=Rattus norvegicus OX=10116 GN=Idi1 PE=1 SV=1	Idi1	32.5	7	2	3	2	2	0.999	1.082	1.039	0.881	1.002	1.011	1.009	1.148	1.137	0.928	0.200812
A0A0U1RRU5	RCG59826 OS=Rattus norvegicus OX=10116 GN=Tab1 PE=1 SV=1	Tab1	54.6	10	3	3	3	3	0.923	1.091	0.946	0.953	0.974	1.119	1.149	1.174	1.022	1.029	0.710908
B2RZ57	Mitochondrial ribosomal protein L18 OS=Rattus norvegicus OX=10116 GN=Mrpl18 PE=1 SV=1	Mrpl18	20.6	7	1	1	1	1	1.121	0.878	1.095	0.873	1.122	0.922	0.822	1.056	1.285	0.943	0.617196
Q32KK0	Arylsulfatase E OS=Rattus norvegicus OX=10116 GN=Arse PE=1 SV=1	Arse	65.6	3	1	1	1	1	0.957	0.984	1.007	0.912	1.135	1.025	0.903	1.124	1.245	1.042	0.594874
G3V945	Succinate-semialdehyde dehydrogenase OS=Rattus norvegicus OX=10116 GN=Aldh5a1 PE=1 SV=1	Aldh5a1	56.1	27	11	25	11	11	1.035	1.057	0.996	0.992	1.037	0.867	0.836	0.874	1.045	0.938	0.303463
B2RYU3	All-trans retinoic acid-induced differentiation factor OS=Rattus norvegicus OX=10116 GN=Atraid PE=2 SV=1	Atraid	24.3	4	1	2	1	1	1.001	0.918	0.983	1.027	1.002	1.093	1.091	1.064	0.976	1.076	0.118894
Q5U355	Itfg1 protein OS=Rattus norvegicus OX=10116 GN=Itfg1 PE=1 SV=1	Itfg1	67.3	6	3	6	3	3	0.998	0.988	1.042	0.996	1.04	0.852	0.819	0.855	1.044	0.954	0.46442
Q569A7	Diphthine methyl ester synthase OS=Rattus norvegicus OX=10116 GN=Dph5 PE=1 SV=1	Dph5	31.2	6	1	1	1	1
Q6PDV6	40S ribosomal protein S14 OS=Rattus norvegicus OX=10116 GN=LOC100911847 PE=1 SV=1	LOC100911847	16.3	27	3	8	3	3	0.967	0.958	0.975	1.039	0.993	1.047	1.054	1.008	0.956	1.062	0.0260361
D3ZI07	Kinesin-like protein OS=Rattus norvegicus OX=10116 GN=Kif3b PE=1 SV=1	Kif3b	85.2	9	6	12	2	5	0.976	1.002	0.898	0.997	1.052	1.101	1.046	1.104	1.055	1.095	0.105254
Q5I0M3	Complement component factor h-like 1 OS=Rattus norvegicus OX=10116 GN=Cfhr1 PE=1 SV=1	Cfhr1	30.6	7	2	3	2	2	0.731	0.743	0.788	0.886	1.264	1.646	1.303	1.859	1.427	1.678	0.0546095
D3ZEH6	Nudix hydrolase 8 OS=Rattus norvegicus OX=10116 GN=Nudt8 PE=1 SV=1	Nudt8	23.1	9	1	1	1	1	1.085	0.855	0.964	1.151	0.904	1.066	1.179	0.926	0.785	1.075	0.508674
M0R629	Adenylosuccinate synthetase isozyme 1 OS=Rattus norvegicus OX=10116 GN=Adssl1 PE=1 SV=1	Adssl1	50.2	5	2	3	2	2	0.937	1.136	0.966	0.845	0.995	1.14	1.145	1.349	1.178	0.981	0.834737
Q66HJ7	Receptor-type tyrosine-protein phosphatase alpha OS=Rattus norvegicus OX=10116 GN=Ptpra PE=1 SV=1	Ptpra	90.1	8	5	8	4	5	1.053	1.036	1.002	1.016	1.066	0.89	0.835	0.876	1.049	0.962	0.495012
Q1RP74	RCG53953, isoform CRA_a OS=Rattus norvegicus OX=10116 GN=LOC103690005 PE=1 SV=1	LOC103690005	27.2	19	5	16	5	5	1.037	1.034	0.996	0.927	1.013	0.973	0.961	1.05	1.093	0.95	0.144727
Q499T5	Calpain 7 OS=Rattus norvegicus OX=10116 GN=Capn7 PE=1 SV=1	Capn7	92.5	2	1	3	1	1	0.984	1.057	0.975	1.021	0.92	1.062	1.154	1.04	0.901	0.996	0.917795
G3V9N7	Protein kinase C and casein kinase substrate in neurons 3 OS=Rattus norvegicus OX=10116 GN=Pacsin3 PE=1 SV=3	Pacsin3	48.6	18	6	14	6	6	0.963	1.034	0.969	0.983	1.018	1.085	1.066	1.104	1.036	1.04	0.34499
F1LM33	Leucine-rich PPR motif-containing protein, mitochondrial OS=Rattus norvegicus OX=10116 GN=Lrpprc PE=1 SV=2	Lrpprc	156.6	20	24	40	24	24	0.993	1.068	0.994	0.994	1.013	0.968	0.956	0.974	1.019	0.974	0.395493
A0A0G2JSM3	PDZ and LIM domain 3, isoform CRA_a OS=Rattus norvegicus OX=10116 GN=Pdlim3 PE=1 SV=1	Pdlim3	34.4	3	1	1	1	1	0.921	1.094	1.175	0.959	0.865	0.994	1.149	1.036	0.902	0.883	0.22194
D3ZUC9	Non-specific serine/threonine protein kinase OS=Rattus norvegicus OX=10116 GN=Oxsr1 PE=1 SV=1	Oxsr1	58.2	4	2	8	1	1	1.014	1.003	0.953	1.003	0.977	1.073	1.098	1.07	0.974	1.028	0.467415
Q32Q88	F-box protein 22 OS=Rattus norvegicus OX=10116 GN=Fbxo22 PE=1 SV=1	Fbxo22	44	3	1	1	1	1	0.979	0.855	1.182	1.014	0.873	1.114	1.276	1.099	0.861	0.995	0.993013
G3V619	Activating signal cointegrator 1 complex subunit 1 OS=Rattus norvegicus OX=10116 GN=Ascc1 PE=1 SV=1	Ascc1	41.2	6	2	4	2	2	0.972	1.038	0.983	0.988	0.984	1.054	1.072	1.067	0.996	1.011	0.736181
Q6GQQ2	PRKCA-binding protein OS=Rattus norvegicus OX=10116 GN=Pick1 PE=1 SV=1	Pick1	46.7	8	3	4	3	3	0.924	0.955	0.966	1.005	1.011	1.166	1.153	1.16	1.006	1.118	0.0948798
Q3B8R7	Mitochondrial ribosomal protein L47 OS=Rattus norvegicus OX=10116 GN=Mrpl47 PE=1 SV=1	Mrpl47	29.6	7	2	2	2	2	1.008	0.963	0.937	1.078	1	1.039	1.04	0.964	0.927	1.072	0.0845294
G3V7N9	Adiponectin a OS=Rattus norvegicus OX=10116 GN=C1qb PE=1 SV=1	C1qb	26.6	5	1	6	1	1	0.75	0.679	0.73	1.391	1.022	1.491	1.458	1.072	0.735	1.808	0.0083799
Q66HE3	WD repeat and SOCS box-containing 2 OS=Rattus norvegicus OX=10116 GN=Wsb2 PE=2 SV=1	Wsb2	45.3	4	1	1	1	1	1.054	0.918	1.044	0.942	0.946	1.115	1.179	1.184	1.004	0.996	0.942106
D3ZLA3	Copine 3 OS=Rattus norvegicus OX=10116 GN=Cpne3 PE=1 SV=1	Cpne3	59.6	10	4	13	2	2	0.91	0.829	0.962	0.984	1.08	1.267	1.173	1.288	1.098	1.233	0.0738757
G3V6G7	Polynucleotide phosphorylase 1 OS=Rattus norvegicus OX=10116 GN=Pnpt1 PE=1 SV=1	Pnpt1	85.8	12	8	11	8	8	1.016	1.028	1.012	1.027	0.996	0.924	0.928	0.9	0.97	0.964	0.305435
B5DF58	Eukaryotic translation initiation factor 4E family member 3 OS=Rattus norvegicus OX=10116 GN=Eif4e3 PE=2 SV=1	Eif4e3	22.8	7	1	1	1	1	0.69	0.689	0.731	0.838	1.067	2.056	1.927	2.453	1.273	1.877	0.107787
G3V6K6	Receptor protein-tyrosine kinase OS=Rattus norvegicus OX=10116 GN=Egfr PE=1 SV=1	Egfr	134.8	2	2	4	2	2	0.964	0.889	0.857	0.923	1.15	1.254	1.091	1.359	1.245	1.228	0.11215
B2RZ72	Actin-related protein 2/3 complex subunit 4 OS=Rattus norvegicus OX=10116 GN=Arpc4 PE=1 SV=1	Arpc4	19.7	18	3	9	3	3	0.98	0.955	0.959	1.043	0.95	1.146	1.206	1.099	0.911	1.085	0.225329
A0A0G2K9J2	V-type proton ATPase subunit H OS=Rattus norvegicus OX=10116 GN=Atp6v1h PE=1 SV=1	Atp6v1h	55.8	27	9	29	9	9	0.998	1.093	1.044	0.968	0.959	0.894	0.932	0.924	0.991	0.9	0.0439286
D4A4X7	Motile sperm domain-containing 2 OS=Rattus norvegicus OX=10116 GN=Mospd2 PE=1 SV=1	Mospd2	54.9	4	2	4	2	2	0.926	1.023	1.012	1.011	0.986	1.062	1.077	1.05	0.975	1.033	0.437292
D4A2H6	RNA binding protein fox-1 homolog 3 OS=Rattus norvegicus OX=10116 GN=Rbfox3 PE=4 SV=1	Rbfox3	40.6	4	1	1	1	1	1.032	0.778	1.04	1.006	0.897	1.275	1.421	1.267	0.892	1.115	0.490337
F1LT94	Rho/Rac guanine nucleotide exchange factor 18 OS=Rattus norvegicus OX=10116 GN=Arhgef18 PE=1 SV=2	Arhgef18	132.1	3	2	4	2	2	1.013	0.949	1.087	1.02	0.891	1.056	1.185	1.035	0.874	0.973	0.684955
D4AED6	Methyltransferase-like 27 OS=Rattus norvegicus OX=10116 GN=Mettl27 PE=1 SV=1	Mettl27	27.4	4	1	5	1	1	0.803	1.154	0.932	0.851	0.93	1.358	1.46	1.596	1.093	1.087	0.702808
F1M8B7	Charged multivesicular body protein 2B OS=Rattus norvegicus OX=10116 GN=Chmp2b PE=1 SV=2	Chmp2b	23.9	17	4	11	4	4	1.08	1.051	1.092	0.909	0.924	0.917	0.992	1.008	1.017	0.853	0.000209601
B5DEG5	EEF1A lysine methyltransferase 1 OS=Rattus norvegicus OX=10116 GN=Eef1akmt1 PE=2 SV=1	Eef1akmt1	24.3	17	3	3	3	3	1.051	0.984	1.027	1.001	1.001	1.035	1.034	1.034	1	0.992	0.739185
G3V8G2	26S proteasome non-ATPase regulatory subunit 5 OS=Rattus norvegicus OX=10116 GN=Psmd5 PE=1 SV=1	Psmd5	55.8	12	4	18	4	4	1.003	0.994	1.017	1.028	0.995	0.96	0.965	0.934	0.968	0.99	0.635379
B5DEP5	RCG58191 OS=Rattus norvegicus OX=10116 GN=Trip4 PE=1 SV=1	Trip4	65.8	8	4	5	4	4	1.04	1.043	0.956	1.002	0.981	0.999	1.018	0.998	0.98	0.981	0.569021
D3ZFK8	FERM, ARH/RhoGEF and pleckstrin domain protein 2 OS=Rattus norvegicus OX=10116 GN=Farp2 PE=1 SV=1	Farp2	120.7	3	2	2	2	2	0.977	0.936	0.998	1.071	0.929	1.113	1.198	1.039	0.867	1.069	0.329388
G3V7G0	Dynein light intermediate chain OS=Rattus norvegicus OX=10116 GN=Dync1li1 PE=1 SV=1	Dync1li1	56.6	25	10	18	9	10	0.984	0.999	1.011	0.975	1.047	0.993	0.948	1.018	1.074	1.007	0.786428
G3V9M1	RNA helicase OS=Rattus norvegicus OX=10116 GN=Ddx23 PE=1 SV=1	Ddx23	95.4	4	3	5	3	3	0.895	0.932	0.916	1.084	1.11	1.096	0.986	1.011	1.024	1.199	0.000179916
D3ZNW5	Neurofascin OS=Rattus norvegicus OX=10116 GN=Nfasc PE=1 SV=3	Nfasc	132.1	31	28	82	8	35	0.994	1.104	0.981	1.034	1.047	0.846	0.808	0.819	1.014	0.951	0.530419
Q4VFZ4	Katanin p80 WD40 repeat-containing subunit B1 OS=Rattus norvegicus OX=10116 GN=Katnb1 PE=2 SV=1	Katnb1	72.2	6	3	3	3	3	0.977	1.042	0.998	0.892	0.966	1.146	1.187	1.285	1.083	0.996	0.907004
D3ZTY0	Cornichon family AMPA receptor auxiliary protein 4 OS=Rattus norvegicus OX=10116 GN=Cnih4 PE=1 SV=1	Cnih4	16.1	14	1	2	1	1	0.823	0.851	0.923	1.019	1.195	1.227	1.027	1.204	1.173	1.325	0.0142423
A0A096MJX5	Similar to Hypothetical protein MGC11690 OS=Rattus norvegicus OX=10116 GN=RGD1305178 PE=1 SV=1	RGD1305178	33.5	3	1	1	1	1	0.896	0.942	0.986	0.994	1.057	1.153	1.091	1.16	1.063	1.135	0.0707154
A0A0G2JSW8	Coenzyme Q-binding protein COQ10 homolog B, mitochondrial OS=Rattus norvegicus OX=10116 GN=Coq10b PE=3 SV=1	Coq10b	27.8	5	1	1	1	1	1.028	0.923	1.092	0.919	1.087	0.965	0.888	1.05	1.183	0.976	0.748483
B2GUV0	Cyth1 protein OS=Rattus norvegicus OX=10116 GN=Cyth1 PE=2 SV=1	Cyth1	46.2	9	3	4	2	3	0.961	0.976	0.946	1.051	1.029	1.062	1.032	1.01	0.979	1.09	0.00265898
D4A3E2	Aminopeptidase-like 1 OS=Rattus norvegicus OX=10116 GN=Npepl1 PE=1 SV=2	Npepl1	43.7	3	1	2	1	1	0.977	0.888	1.062	1.077	1.04	0.975	0.938	0.905	0.966	1.056	0.393749
D3ZLX2	BLOC-1-related complex subunit 7 OS=Rattus norvegicus OX=10116 GN=Borcs7 PE=1 SV=1	Borcs7	11.7	44	3	4	3	3	1.029	1.086	0.992	0.987	0.95	0.999	1.052	1.012	0.963	0.945	0.137993
D3ZU83	ERGIC and golgi 3 OS=Rattus norvegicus OX=10116 GN=Ergic3 PE=1 SV=1	Ergic3	43.2	6	2	3	2	2	1.002	0.988	0.952	1.021	1.015	1.044	1.028	1.023	0.995	1.047	0.0583956
D4A4L5	Iron-sulfur cluster assembly 2 OS=Rattus norvegicus OX=10116 GN=Isca2 PE=1 SV=1	Isca2	16.7	31	3	4	3	3	0.987	0.994	1.001	1.113	0.982	0.814	0.829	0.731	0.882	0.976	0.735745
D4A6X4	Acylphosphatase OS=Rattus norvegicus OX=10116 GN=Acyp1 PE=1 SV=1	Acyp1	11.3	33	3	7	3	3	1.089	1.037	1.031	0.989	0.943	0.899	0.953	0.909	0.953	0.897	0.0282568
O08769	Cyclin-dependent kinase inhibitor 1B OS=Rattus norvegicus OX=10116 GN=Cdkn1b PE=1 SV=1	Cdkn1b	22.1	26	3	4	3	3	0.985	0.966	1.04	0.986	0.908	1.318	1.452	1.337	0.921	1.074	0.637238
G3V920	RCG61879 OS=Rattus norvegicus OX=10116 GN=Wdr43 PE=1 SV=1	Wdr43	74.8	1	1	1	1	1	0.777	0.877	0.817	0.952	1.135	1.49	1.313	1.565	1.192	1.448	0.0586285
D3ZK56	Ras-related protein Rap-2 OS=Rattus norvegicus OX=10116 GN=Rap2c PE=1 SV=2	Rap2c	20.7	11	2	3	1	1
Q3SWT7	Nuclear receptor binding protein OS=Rattus norvegicus OX=10116 GN=Nrbp1 PE=1 SV=1	Nrbp1	59.8	11	4	6	4	4	0.966	0.981	0.934	1.066	1.061	1.06	0.999	0.994	0.995	1.106	0.00227939
D3ZSU7	Migration and invasion enhancer 1 OS=Rattus norvegicus OX=10116 GN=Mien1 PE=1 SV=2	Mien1	12.3	23	3	10	3	3	1.018	1.058	1.024	1.023	0.946	0.96	1.015	0.938	0.924	0.945	0.100166
D3Z916	Ubiquitin carboxyl-terminal hydrolase MINDY OS=Rattus norvegicus OX=10116 GN=Mindy3 PE=1 SV=1	Mindy3	49.5	3	1	1	1	1	1.016	0.836	0.999	1.037	1.074	1.064	0.991	1.026	1.036	1.114	0.153181
D3ZVN7	Protoporphyrinogen oxidase OS=Rattus norvegicus OX=10116 GN=Ppox PE=1 SV=1	Ppox	50.8	5	2	2	2	2	1.059	0.994	1.044	0.974	0.996	0.945	0.948	0.97	1.023	0.941	0.0691653
B1WC02	CTP synthase OS=Rattus norvegicus OX=10116 GN=Ctps1 PE=1 SV=1	Ctps1	66.6	9	5	7	5	5	1.018	0.963	0.952	0.959	0.973	1.142	1.174	1.191	1.015	1.048	0.499921
Q6AY02	Splicing factor 45 OS=Rattus norvegicus OX=10116 GN=Rbm17 PE=1 SV=1	Rbm17	45.3	7	2	2	2	2
G3V9Y9	AP complex subunit sigma OS=Rattus norvegicus OX=10116 GN=Ap3s1 PE=1 SV=1	Ap3s1	18.1	10	1	5	1	1	1.014	0.974	1.001	0.996	0.988	1.046	1.059	1.05	0.991	1.014	0.564127
F1LPV0	Asparagine--tRNA ligase OS=Rattus norvegicus OX=10116 GN=Nars PE=1 SV=2	Nars	64.1	22	9	26	9	9	0.964	1.077	0.999	1.017	0.997	0.934	0.937	0.918	0.98	0.97	0.506325
Q5XFV4	Adipocyte-type fatty acid-binding protein OS=Rattus norvegicus OX=10116 GN=Fabp4 PE=1 SV=1	Fabp4	14.7	14	2	11	1	1	1.004	0.999	0.978	0.74	0.704	1.604	2.277	2.169	0.953	1.022	0.850951
A0A0G2JSV2	Carbonyl reductase [NADPH] 1-like OS=Rattus norvegicus OX=10116 GN=Cbr1 PE=1 SV=1	Cbr1	30.6	44	9	45	9	9	0.916	1.116	1.005	0.946	1.132	0.931	0.823	0.985	1.197	0.991	0.911688
A0A0G2K2Q2	Glycine C-acetyltransferase OS=Rattus norvegicus OX=10116 GN=Gcat PE=1 SV=1	Gcat	45.2	3	1	1	1	1	0.982	1.091	1.068	0.919	1.065	0.886	0.832	0.964	1.159	0.914	0.226802
B2GV89	TBC1 domain family, member 19 OS=Rattus norvegicus OX=10116 GN=Tbc1d19 PE=2 SV=1	Tbc1d19	60.3	3	1	1	1	1	0.953	0.847	0.957	0.959	1.068	1.247	1.168	1.3	1.114	1.188	0.123387
G3V648	1-acylglycerol-3-phosphate O-acyltransferase 3 OS=Rattus norvegicus OX=10116 GN=Agpat3 PE=1 SV=1	Agpat3	43.2	15	6	22	6	6	1.036	1.037	1.014	1.023	0.985	0.917	0.931	0.896	0.963	0.948	0.17063
G3V8S9	Cathelicidin antimicrobial peptide OS=Rattus norvegicus OX=10116 GN=Camp PE=1 SV=1	Camp	19.7	7	1	4	1	1	0.315	0.361	0.305	0.457	1.29	3.41	2.643	7.462	2.823	5.257	0.0808784
D3Z8A4	Similar to mKIAA0738 protein (Predicted), isoform CRA_a OS=Rattus norvegicus OX=10116 GN=Tcaf1 PE=3 SV=1	Tcaf1	102.3	1	1	2	1	1	0.947	0.94	0.987	0.98	1.011	1.161	1.148	1.185	1.032	1.097	0.173178
D4ABX3	DNA-(apurinic or apyrimidinic site) lyase OS=Rattus norvegicus OX=10116 GN=Neil2 PE=4 SV=1	Neil2	36.8	2	1	5	1	1	0.556	0.614	0.583	0.558	1.074	2.71	2.523	4.857	1.925	2.477	0.202323
G3V9K8	Developmentally regulated RNA-binding protein 1 OS=Rattus norvegicus OX=10116 GN=Rbm45 PE=1 SV=1	Rbm45	53.4	7	2	2	2	2	1.054	1.034	1.053	1.019	0.944	0.909	0.963	0.892	0.926	0.914	0.0568595
D4ACN6	Ceramide transfer protein OS=Rattus norvegicus OX=10116 GN=Cert1 PE=1 SV=2	Cert1	71	3	2	3	2	2	0.963	1.018	0.918	1.16	0.97	0.995	1.025	0.858	0.837	1.078	0.314632
G3V6I1	Lethal(2) giant larvae protein homolog 1 OS=Rattus norvegicus OX=10116 GN=Llgl1 PE=1 SV=2	Llgl1	115.8	14	9	26	9	9	0.968	0.929	0.985	1.022	1.026	1.006	0.98	0.984	1.004	1.06	0.0338422
F1M754	Mitogen-activated protein kinase kinase kinase kinase 4 OS=Rattus norvegicus OX=10116 GN=Map4k4 PE=1 SV=2	Map4k4	135	4	4	7	3	4	1.027	1.004	0.972	0.994	0.951	0.967	1.017	0.973	0.957	0.97	0.20928
D3ZWL6	Adenosylhomocysteinase-like 2 OS=Rattus norvegicus OX=10116 GN=Ahcyl2 PE=1 SV=3	Ahcyl2	66.8	18	11	50	3	3	1.035	1.003	0.998	0.981	0.971	1.095	1.128	1.116	0.99	1.004	0.957979
B2RYN0	Phosphoacetylglucosamine mutase OS=Rattus norvegicus OX=10116 GN=Pgm3 PE=1 SV=1	Pgm3	59.6	26	12	34	12	12	1.006	1.05	1.018	0.973	0.984	1.009	1.025	1.037	1.011	0.965	0.0989104
G3V7Z6	ATP-binding cassette sub-family D member 2 OS=Rattus norvegicus OX=10116 GN=Abcd2 PE=1 SV=1	Abcd2	83.4	5	3	5	3	3	1.005	0.916	0.974	1.032	1.036	1.092	1.054	1.058	1.004	1.092	0.0549346
D3ZJX5	Mitochondrial import inner membrane translocase subunit TIM50 OS=Rattus norvegicus OX=10116 GN=Timm50 PE=1 SV=2	Timm50	39.8	10	2	3	2	2	0.982	0.958	0.942	1.036	1.11	0.995	0.897	0.96	1.071	1.09	0.0671192
B0BN81	40S ribosomal protein S5 OS=Rattus norvegicus OX=10116 GN=Rps5 PE=1 SV=1	Rps5	22.9	18	3	9	3	3	0.881	0.85	0.931	1.074	1.074	1.257	1.17	1.17	1	1.279	0.0142082
F1LNH3	Collagen type VI alpha 2 chain OS=Rattus norvegicus OX=10116 GN=Col6a2 PE=1 SV=2	Col6a2	109.6	9	9	30	9	9	0.925	0.86	1.142	0.94	1.082	1.074	0.992	1.143	1.152	1.058	0.55908
G3V6H9	Nucleosome assembly protein 1-like 1 OS=Rattus norvegicus OX=10116 GN=Nap1l1 PE=1 SV=1	Nap1l1	45.3	12	3	11	3	3	0.927	0.949	0.946	1.055	1.022	1.181	1.156	1.119	0.969	1.155	0.0333092
B2GV98	Leucine-rich repeats and calponin homology domain-containing 1 OS=Rattus norvegicus OX=10116 GN=Lrch1 PE=1 SV=1	Lrch1	75.2	5	3	3	2	3	1.067	0.942	1.032	0.861	1.095	1.019	0.931	1.184	1.272	0.978	0.766416
B5DFI9	Protein-serine/threonine kinase OS=Rattus norvegicus OX=10116 GN=Pdk3 PE=2 SV=1	Pdk3	47.9	7	3	3	3	3	0.989	1.039	0.971	1.035	1.003	0.948	0.945	0.916	0.969	0.996	0.89508
Q6AXW2	RCG25684, isoform CRA_a OS=Rattus norvegicus OX=10116 GN=Tmod3 PE=1 SV=1	Tmod3	39.4	17	5	9	5	5	0.929	0.877	0.903	1.002	0.993	1.277	1.286	1.274	0.991	1.208	0.0961161
B0BNL2	Peptidyl-prolyl cis-trans isomerase OS=Rattus norvegicus OX=10116 GN=Pin1 PE=1 SV=1	Pin1	18.3	25	3	8	3	3	0.999	1.001	1.037	1.039	0.993	0.935	0.942	0.9	0.956	0.977	0.504005
D3ZUP5	BRICK1 subunit of SCAR/WAVE actin nucleating complex OS=Rattus norvegicus OX=10116 GN=Brk1 PE=1 SV=1	Brk1	8.8	40	4	14	4	4	0.986	1	0.982	1.004	1.019	1.047	1.027	1.043	1.015	1.034	0.066602
D4ABI7	Very-long-chain (3R)-3-hydroxyacyl-CoA dehydratase OS=Rattus norvegicus OX=10116 GN=Hacd3 PE=1 SV=2	Hacd3	43.1	6	1	3	1	1	0.888	1.01	1.084	1.01	0.97	1.056	1.089	1.047	0.961	1.018	0.759944
D4AEG2	Ras-related protein Rab OS=Rattus norvegicus OX=10116 GN=Rab32 PE=1 SV=1	Rab32	25.2	17	3	6	3	3	0.925	0.89	0.856	1.091	0.969	1.252	1.292	1.148	0.888	1.24	0.0531773
D3ZSY4	Eosinophil peroxidase OS=Rattus norvegicus OX=10116 GN=Epx PE=1 SV=1	Epx	81.2	5	3	3	3	3	1.052	0.97	0.984	0.962	0.985	1.065	1.081	1.106	1.023	1.002	0.968364
Q6P9Y4	ADP/ATP translocase OS=Rattus norvegicus OX=10116 GN=Slc25a4 PE=1 SV=1	Slc25a4	32.9	29	8	98	6	6	1.055	1.084	1.035	1.027	0.966	0.864	0.895	0.841	0.94	0.9	0.109028
G3V6H2	Pre-mRNA processing factor 8, isoform CRA_a OS=Rattus norvegicus OX=10116 GN=Prpf8 PE=1 SV=1	Prpf8	273.4	9	18	29	18	18	0.933	0.911	0.958	1.043	1.029	1.152	1.12	1.105	0.987	1.151	0.0223412
B1WBX6	Small ArfGAP2 OS=Rattus norvegicus OX=10116 GN=Smap2 PE=1 SV=1	Smap2	46.5	13	4	8	4	4	0.956	1.058	0.944	0.978	1.013	1.047	1.034	1.071	1.036	1.027	0.538479
Q925D6	Mitogen-activated protein kinase kinase 6 OS=Rattus norvegicus OX=10116 GN=Map2k6 PE=1 SV=1	Map2k6	37.4	18	5	7	5	5	1.056	1.038	0.925	1.031	0.923	0.987	1.069	0.957	0.895	0.974	0.653038
D4A560	Vesicle-associated membrane protein 4 OS=Rattus norvegicus OX=10116 GN=Vamp4 PE=1 SV=1	Vamp4	16.3	10	1	1	1	1	1.055	1.054	0.935	0.881	1.076	1.017	0.945	1.154	1.221	0.977	0.743466
B2RZD1	Protein transport protein Sec61 subunit beta OS=Rattus norvegicus OX=10116 GN=Sec61b PE=1 SV=1	Sec61b	10	10	1	3	1	1	0.984	0.848	0.858	1.005	0.956	1.387	1.451	1.38	0.951	1.245	0.175624
D4AB01	Histidine triad nucleotide binding protein 2 (Predicted), isoform CRA_a OS=Rattus norvegicus OX=10116 GN=Hint2 PE=1 SV=1	Hint2	17.4	40	4	15	4	4	0.983	0.983	1.011	1.03	1.026	0.989	0.964	0.96	0.995	1.023	0.231593
D4A7U6	U6 snRNA-associated Sm-like protein LSm3 OS=Rattus norvegicus OX=10116 GN=Lsm3 PE=1 SV=1	Lsm3	11.8	12	1	2	1	1	1.023	0.958	0.97	1.092	0.992	0.986	0.994	0.903	0.908	1.04	0.372587
D4A4J0	FACT complex subunit OS=Rattus norvegicus OX=10116 GN=Supt16h PE=1 SV=1	Supt16h	119.8	3	3	3	3	3	0.953	0.872	0.983	0.99	1.02	1.162	1.139	1.174	1.03	1.13	0.118484
D3ZA84	Talin 2 OS=Rattus norvegicus OX=10116 GN=Tln2 PE=1 SV=3	Tln2	271.5	20	42	111	35	35	1.037	1.018	1.014	0.98	1	0.938	0.938	0.958	1.021	0.951	0.0651228
D3ZJ91	DDHD domain-containing 2 OS=Rattus norvegicus OX=10116 GN=Ddhd2 PE=1 SV=2	Ddhd2	79.5	9	4	9	4	4	0.989	1.01	0.978	1.049	0.974	0.93	0.955	0.887	0.929	0.992	0.811705
D3ZCJ3	Major facilitator superfamily domain-containing 6 OS=Rattus norvegicus OX=10116 GN=Mfsd6 PE=1 SV=1	Mfsd6	87.9	2	1	4	1	1	1.047	1.079	1.044	1.066	0.895	0.88	0.983	0.826	0.84	0.896	0.142613
A0A0G2K350	NSF attachment protein gamma OS=Rattus norvegicus OX=10116 GN=Napg PE=1 SV=1	Napg	34.6	42	10	24	10	10	0.993	1.039	1.026	0.969	0.997	1.026	1.029	1.059	1.029	0.978	0.362104
G3V678	DNA-directed RNA polymerases I, II, and III subunit RPABC3 OS=Rattus norvegicus OX=10116 GN=LOC100912534 PE=1 SV=1	LOC100912534	17.1	7	1	1	1	1	1.002	0.979	0.933	1.115	0.902	1.095	1.214	0.982	0.809	1.068	0.434173
D3ZQI6	Exportin 4 OS=Rattus norvegicus OX=10116 GN=Xpo4 PE=1 SV=2	Xpo4	129.6	2	2	2	2	2	0.976	0.948	0.888	1.054	1.032	1.132	1.097	1.075	0.98	1.144	0.0270226
D3ZUY8	AP-2 complex subunit alpha OS=Rattus norvegicus OX=10116 GN=Ap2a1 PE=1 SV=1	Ap2a1	107.6	32	26	120	21	28	1.008	1.066	1.039	1.001	0.988	0.932	0.943	0.931	0.987	0.938	0.0791393
D4AAT4	Sm protein F OS=Rattus norvegicus OX=10116 GN=Snrpf PE=1 SV=1	Snrpf	9.7	9	1	2	1	1	0.92	0.884	0.939	1.097	1.027	1.165	1.134	1.062	0.936	1.199	0.0111774
D3ZUX1	Hydroxylysine kinase OS=Rattus norvegicus OX=10116 GN=Hykk PE=1 SV=1	Hykk	42.4	2	1	2	1	1	1.067	0.931	0.952	1.076	0.973	1.023	1.051	0.951	0.904	1.041	0.463664
D3ZUX7	Acyl-CoA synthetase family member 3 OS=Rattus norvegicus OX=10116 GN=Acsf3 PE=1 SV=1	Acsf3	65.2	8	4	9	4	4	1.014	1.003	0.969	0.958	1.042	0.99	0.951	1.034	1.087	1.001	0.975235
D4A4T0	STIP1 homology and U-Box containing protein 1, isoform CRA_b OS=Rattus norvegicus OX=10116 GN=Stub1 PE=1 SV=1	Stub1	34.9	28	8	27	8	8	0.976	1.002	0.992	1.049	1.019	0.98	0.962	0.934	0.971	1.026	0.292812
Q3ZB99	Tight junction protein 2 OS=Rattus norvegicus OX=10116 GN=Tjp2 PE=1 SV=1	Tjp2	131.3	13	13	22	13	13	1.02	1.03	1.018	0.99	1.002	0.964	0.962	0.974	1.012	0.963	0.0357578
A0A0G2JTW1	Ras-related protein Rap-2 OS=Rattus norvegicus OX=10116 GN=Rap2a PE=3 SV=1	Rap2a	20.6	20	3	6	2	2	0.969	1.038	1.032	1.024	1.004	0.948	0.945	0.926	0.98	0.979	0.546805
B1WC34	Glucosidase 2 subunit beta OS=Rattus norvegicus OX=10116 GN=Prkcsh PE=1 SV=1	Prkcsh	59.2	23	8	18	8	8	0.97	0.977	1.014	0.998	0.988	1.049	1.062	1.051	0.99	1.025	0.347506
D4A9Z6	Mitochondrial ribosomal protein S35 OS=Rattus norvegicus OX=10116 GN=Mrps35 PE=1 SV=1	Mrps35	36.2	10	2	3	2	2	1.004	0.985	1.051	1.003	0.902	1.071	1.187	1.068	0.899	0.979	0.685101
B1WC26	N-acetylneuraminate synthase OS=Rattus norvegicus OX=10116 GN=Nans PE=1 SV=1	Nans	40	20	5	18	5	5	0.998	1.017	0.96	0.984	0.985	1.01	1.025	1.026	1.001	1.001	0.938588
A0A0G2JYR1	Exocyst complex component OS=Rattus norvegicus OX=10116 GN=Exoc6b PE=1 SV=1	Exoc6b	94.1	8	5	6	4	5	1.035	1.048	1.04	0.994	0.972	0.849	0.873	0.854	0.978	0.901	0.097935
D4A3S8	NOL1/NOP2/Sun domain family member 2 OS=Rattus norvegicus OX=10116 GN=Nsun2 PE=1 SV=1	Nsun2	88	5	4	5	4	4	1.016	0.954	0.924	0.942	1.058	1.118	1.056	1.186	1.124	1.077	0.27534
B2RYJ7	ARP1 actin-related protein 1 homolog B (Yeast) OS=Rattus norvegicus OX=10116 GN=Actr1b PE=1 SV=1	Actr1b	42.3	13	3	6	2	2	0.969	1.034	1.06	1.051	0.946	0.954	1.009	0.907	0.899	0.963	0.431063
B0BNK1	RAB5C, member RAS oncogene family OS=Rattus norvegicus OX=10116 GN=Rab5c PE=1 SV=1	Rab5c	23.4	38	6	18	4	6	1.063	1.053	0.998	1.033	0.96	0.993	1.034	0.961	0.929	0.959	0.219307
A0A0G2K351	Similar to Unc-119 protein homolog (Retinal protein 4) (RRG4) (Predicted), isoform CRA_a OS=Rattus norvegicus OX=10116 GN=Unc119b PE=1 SV=1	Unc119b	28.4	23	4	8	4	4	1.014	0.911	0.982	1.006	0.998	1.144	1.146	1.137	0.993	1.083	0.222053
G3V7L6	26S proteasome AAA-ATPase subunit RPT1 OS=Rattus norvegicus OX=10116 GN=Psmc2 PE=1 SV=1	Psmc2	48.6	34	12	23	12	12	0.99	1.007	0.972	1	1.016	1.063	1.046	1.063	1.016	1.037	0.159684
G3V8L6	Potassium voltage-gated channel subfamily A member 6 OS=Rattus norvegicus OX=10116 GN=Kcna6 PE=4 SV=1	Kcna6	58.7	3	1	1	1	1	1.039	1.015	1.063	0.96	0.938	0.999	1.065	1.041	0.977	0.929	0.032035
D3ZN61	Leucine-rich repeat LGI family, member 3 OS=Rattus norvegicus OX=10116 GN=Lgi3 PE=4 SV=1	Lgi3	61.9	12	5	21	5	5	0.96	1.014	0.971	1.021	1.05	0.906	0.863	0.887	1.028	1.011	0.859938
A0A0G2JY70	40S ribosomal protein S20 OS=Rattus norvegicus OX=10116 PE=1 SV=1	--	12.6	10	1	4	1	1	0.871	0.831	0.863	1.059	1.124	1.295	1.152	1.223	1.061	1.356	0.00800933
B5DFB2	RB-binding protein 4, chromatin-remodeling factor OS=Rattus norvegicus OX=10116 GN=Rbbp4 PE=1 SV=1	Rbbp4	47.6	12	5	16	5	5	0.992	0.943	0.933	0.988	1.033	1.157	1.12	1.171	1.046	1.108	0.117613
D4AAI5	Cullin-associated NEDD8-dissociated protein 2 OS=Rattus norvegicus OX=10116 GN=Cand2 PE=3 SV=1	Cand2	135.6	3	3	6	2	2	0.885	0.946	1.084	1.036	0.958	1.114	1.163	1.075	0.925	1.066	0.423438
B0BMY5	Chchd5 protein OS=Rattus norvegicus OX=10116 GN=Chchd5 PE=1 SV=1	Chchd5	12.3	14	1	1	1	1	0.948	1.067	0.892	1.072	0.946	1.101	1.164	1.027	0.882	1.073	0.369972
M0R7U1	Nucleoside-diphosphate kinase OS=Rattus norvegicus OX=10116 GN=Ak5 PE=1 SV=1	Ak5	63.1	9	4	11	4	4	1.06	1.114	1.013	1.011	1.016	0.827	0.814	0.818	1.005	0.896	0.193815
F1LRC2	Allograft inflammatory factor 1 OS=Rattus norvegicus OX=10116 GN=Aif1 PE=1 SV=2	Aif1	16.8	18	3	7	3	3	0.855	0.819	0.777	1.426	0.926	1.245	1.344	0.873	0.649	1.468	0.0475442
Q4FZU0	Acid phosphatase 6, lysophosphatidic OS=Rattus norvegicus OX=10116 GN=Acp6 PE=1 SV=1	Acp6	47.3	5	2	3	2	2	0.929	0.987	0.994	0.992	1.004	1.117	1.113	1.125	1.012	1.07	0.20044
B4F7F3	ARVCF, delta catenin family member OS=Rattus norvegicus OX=10116 GN=Arvcf PE=1 SV=1	Arvcf	105.4	13	7	9	7	7	1.028	0.986	1.041	0.952	0.971	0.889	0.916	0.934	1.02	0.92	0.0565865
D3ZE26	Similar to RIKEN cDNA 1110063G11 (Predicted) OS=Rattus norvegicus OX=10116 GN=Tmcc2 PE=1 SV=1	Tmcc2	77.1	9	5	9	3	5	0.955	1.042	1.085	0.936	0.956	1.022	1.069	1.092	1.021	0.945	0.295576
D4A833	Mitochondrial ribosomal protein S30 OS=Rattus norvegicus OX=10116 GN=Mrps30 PE=1 SV=1	Mrps30	50	2	1	3	1	1	1.035	1.044	1.04	0.979	0.985	0.93	0.944	0.95	1.006	0.928	0.0149901
M0R9L2	Ciliary neurotrophic factor receptor subunit alpha OS=Rattus norvegicus OX=10116 GN=Cntfr PE=3 SV=1	Cntfr	40.8	6	2	4	2	2	1.076	1.041	1.002	0.999	0.971	0.925	0.953	0.926	0.972	0.928	0.0705754
Q5XIH1	Asporin OS=Rattus norvegicus OX=10116 GN=Aspn PE=1 SV=1	Aspn	42.7	18	6	24	6	6	1.018	0.986	0.992	0.899	1.146	1.011	0.883	1.125	1.274	1.02	0.842378
Q5BJN7	40S ribosomal protein S30 OS=Rattus norvegicus OX=10116 GN=LOC100360647 PE=1 SV=1	LOC100360647	14.4	8	1	1	1	1	0.908	0.822	0.847	1.181	1.055	1.227	1.163	1.039	0.893	1.344	0.00553062
G3V728	4-nitrophenylphosphatase domain and non-neuronal SNAP25-like protein homolog 1 (C. elegans), isoform CRA_b OS=Rattus norvegicus OX=10116 GN=Nipsnap1 PE=1 SV=1	Nipsnap1	33.3	12	3	5	3	3	1.02	1.152	1.07	1.043	0.939	0.829	0.883	0.795	0.9	0.867	0.124658
A0A0G2K0T6	Gamma-synuclein OS=Rattus norvegicus OX=10116 GN=Sncg PE=1 SV=1	Sncg	13	65	8	88	7	8	1.055	1.078	1.072	0.932	0.99	0.88	0.889	0.944	1.062	0.874	0.017328
A0A0G2K5C8	Stromal interaction molecule 1 OS=Rattus norvegicus OX=10116 GN=Stim1 PE=1 SV=1	Stim1	80.9	4	3	7	3	3	0.977	0.958	0.936	1.056	0.982	1.072	1.092	1.015	0.93	1.083	0.0560195
A0A0G2JST6	Hexokinase OS=Rattus norvegicus OX=10116 GN=Hk3 PE=1 SV=1	Hk3	100.1	5	3	8	1	1	0.844	0.731	0.826	1.083	1.243	1.322	1.064	1.221	1.148	1.519	0.00489025
G3V8D5	6-phosphogluconolactonase OS=Rattus norvegicus OX=10116 GN=Pgls PE=1 SV=1	Pgls	30.8	28	5	17	5	5	1.048	0.976	0.99	0.978	0.993	1.022	1.029	1.046	1.016	0.993	0.804595
D3Z865	Mannose-P-dolichol utilization defect 1 protein OS=Rattus norvegicus OX=10116 GN=Mpdu1 PE=1 SV=1	Mpdu1	26.5	4	1	1	1	1	0.985	0.949	1.034	0.989	0.987	1.076	1.09	1.088	0.998	1.028	0.503765
B0BMX3	S100 calcium binding protein A16 (Predicted), isoform CRA_a OS=Rattus norvegicus OX=10116 GN=S100a16 PE=1 SV=1	S100a16	14.2	20	2	2	2	2	0.87	0.97	0.995	0.98	1.02	1.194	1.171	1.219	1.041	1.127	0.183629
G3V7I7	Leucine-rich repeat-containing 40 OS=Rattus norvegicus OX=10116 GN=Lrrc40 PE=1 SV=3	Lrrc40	67.9	14	8	11	8	8	0.974	0.951	0.949	0.969	1.005	1.088	1.083	1.123	1.037	1.065	0.151633
D4A6X7	Phosphopantothenoylcysteine synthetase OS=Rattus norvegicus OX=10116 GN=Ppcs PE=1 SV=1	Ppcs	33.9	6	2	3	2	2	1.012	1.028	1.101	0.978	0.978	0.912	0.932	0.933	1.001	0.913	0.0595719
Q5BK77	Chemerin OS=Rattus norvegicus OX=10116 GN=Rarres2 PE=1 SV=1	Rarres2	18.5	7	1	2	1	1	1.066	0.86	0.884	0.974	1.085	1.16	1.069	1.191	1.114	1.146	0.177957
B2RYJ3	Cullin 4A OS=Rattus norvegicus OX=10116 GN=Cul4a PE=1 SV=1	Cul4a	87.7	8	6	9	4	4	0.97	0.972	1	1.056	1.044	1.02	0.977	0.966	0.989	1.061	0.0143097
D3ZUJ8	Dolichyl-phosphate-mannose--protein mannosyltransferase OS=Rattus norvegicus OX=10116 GN=Tmtc3 PE=1 SV=1	Tmtc3	104	1	1	1	1	1
Q5M8C3	Serine (Or cysteine) proteinase inhibitor, clade A (Alpha-1 antiproteinase, antitrypsin), member 4 OS=Rattus norvegicus OX=10116 GN=Serpina4 PE=1 SV=1	Serpina4	48	5	2	4	2	2	0.83	0.66	0.735	0.878	1.006	1.955	1.943	2.227	1.146	1.725	0.130867
Q5RJR9	Collagen-binding protein OS=Rattus norvegicus OX=10116 GN=Serpinh1 PE=1 SV=1	Serpinh1	46.5	16	6	14	6	6	0.94	0.906	0.9	0.942	0.956	1.39	1.453	1.476	1.016	1.197	0.27062
D4A6P1	RCG40132, isoform CRA_a OS=Rattus norvegicus OX=10116 GN=Sez6l2 PE=4 SV=1	Sez6l2	99.1	7	4	10	4	4	0.982	1.019	1.012	1.059	1	0.885	0.885	0.836	0.944	0.977	0.658404
D4A629	Protein-L-isoaspartate (D-aspartate) O-methyltransferase domain-containing 1 OS=Rattus norvegicus OX=10116 GN=Pcmtd1 PE=1 SV=1	Pcmtd1	40.6	3	1	2	1	1	0.952	0.957	0.977	1.031	1.031	1.077	1.045	1.045	1	1.088	0.00715769
Q5EB90	Polymerase (RNA) II (DNA directed) polypeptide C, 33kDa OS=Rattus norvegicus OX=10116 GN=Polr2c PE=1 SV=1	Polr2c	31.4	3	1	2	1	1	0.917	0.925	0.97	1.061	1.027	1.128	1.098	1.063	0.968	1.144	0.0147647
Q5M8C7	Thioredoxin domain containing 9 OS=Rattus norvegicus OX=10116 GN=Txndc9 PE=1 SV=1	Txndc9	26.3	13	2	2	2	2	0.878	1.031	0.916	0.976	1.022	1.206	1.18	1.235	1.047	1.134	0.197053
D3ZIY7	40S ribosomal protein S2 OS=Rattus norvegicus OX=10116 PE=3 SV=3	--	29.5	20	5	20	4	5	0.95	0.888	0.888	1.034	1.046	1.177	1.126	1.138	1.011	1.195	0.0199138
Q5XI38	Lymphocyte cytosolic protein 1 OS=Rattus norvegicus OX=10116 GN=Lcp1 PE=1 SV=1	Lcp1	70.1	30	15	52	14	14	0.776	0.812	0.812	1.032	0.974	1.665	1.709	1.613	0.944	1.53	0.081506
Q3B7D6	F-spondin OS=Rattus norvegicus OX=10116 GN=Spon1 PE=1 SV=1	Spon1	90.7	4	3	4	3	3	0.909	0.908	0.992	1.089	1.052	1.136	1.08	1.043	0.966	1.167	0.0136932
D3ZH41	Cytoskeleton-associated protein 4 OS=Rattus norvegicus OX=10116 GN=Ckap4 PE=1 SV=2	Ckap4	36.3	29	9	22	9	9	0.912	0.812	0.915	1.034	0.988	1.314	1.33	1.271	0.956	1.264	0.0781056
D4ADZ2	BICD cargo adaptor 1 OS=Rattus norvegicus OX=10116 GN=Bicd1 PE=3 SV=1	Bicd1	95.8	3	2	2	2	2	1.001	0.848	1.125	0.973	1.008	1.063	1.055	1.092	1.036	1.024	0.750624
B0BN83	Armadillo repeat-containing protein 1 OS=Rattus norvegicus OX=10116 GN=Armc1 PE=1 SV=1	Armc1	31.2	7	2	3	2	2	1.029	1.012	1.049	0.976	1.003	0.944	0.94	0.966	1.028	0.946	0.0520467
M0R9B9	UBX domain-containing protein 7 OS=Rattus norvegicus OX=10116 GN=rCG_52671 PE=1 SV=2	rCG_52671	54.8	4	2	2	2	2	1.041	0.938	0.947	1.016	1.028	1.053	1.024	1.037	1.012	1.058	0.172801
Q5BJX4	Sorting nexin 10 OS=Rattus norvegicus OX=10116 GN=Snx10 PE=2 SV=1	Snx10	23.6	4	1	1	1	1	1.12	0.974	1.04	1.055	0.827	0.998	1.207	0.946	0.784	0.919	0.352921
Q5BJU0	RAS-related 2 OS=Rattus norvegicus OX=10116 GN=Rras2 PE=1 SV=1	Rras2	23.4	27	5	10	3	7	0.947	0.966	0.997	1.026	1.006	0.996	0.99	0.971	0.981	1.041	0.0827666
F1M1H0	2-deoxy-D-ribose 5-phosphate aldolase OS=Rattus norvegicus OX=10116 GN=Dera PE=1 SV=3	Dera	35.1	4	1	3	1	1	0.851	0.909	0.837	1.013	0.824	1.612	1.956	1.591	0.813	1.328	0.289823
Q5U2X8	Acyl-CoA thioesterase 9 OS=Rattus norvegicus OX=10116 GN=Acot9 PE=1 SV=1	Acot9	50.4	25	9	30	9	9	1.019	1.067	1.048	1.007	0.979	0.901	0.92	0.895	0.972	0.921	0.0822124
G3V6R4	Leucine-rich repeat-containing 1 OS=Rattus norvegicus OX=10116 GN=Lrrc1 PE=4 SV=1	Lrrc1	59.4	5	2	6	1	1	1.002	1.02	1.101	0.977	0.999	0.91	0.911	0.931	1.023	0.924	0.12221
D3ZYU4	Cytochrome c oxidase assembly protein COX20, mitochondrial OS=Rattus norvegicus OX=10116 GN=Cox20 PE=1 SV=1	Cox20	13.1	12	1	2	1	1	0.843	0.997	1.132	0.991	1.026	1.028	1.002	1.037	1.035	1.025	0.734476
Q9JKC1	Carboxylic ester hydrolase OS=Rattus norvegicus OX=10116 GN=Bche PE=2 SV=1	Bche	67.7	3	1	1	1	1	0.959	0.88	0.876	1.045	1.029	1.247	1.212	1.193	0.985	1.223	0.0438782
D4A8H3	E1 ubiquitin-activating enzyme OS=Rattus norvegicus OX=10116 GN=Uba6 PE=1 SV=1	Uba6	117.9	10	9	17	9	9	1.019	1.032	1.018	0.985	0.968	1.012	1.044	1.027	0.983	0.966	0.0643439
D3ZZZ9	Catenin (Cadherin associated protein), delta 1 (Predicted), isoform CRA_a OS=Rattus norvegicus OX=10116 GN=Ctnnd1 PE=1 SV=1	Ctnnd1	104	10	7	17	7	7	1.05	0.99	1.025	0.99	0.978	0.992	1.014	1.002	0.987	0.966	0.121547
D3ZAN4	Solute carrier family 35 member B4 OS=Rattus norvegicus OX=10116 GN=Slc35b4 PE=1 SV=1	Slc35b4	37.4	3	1	1	1	1	1.064	0.987	1.041	0.868	0.986	1.069	1.084	1.232	1.136	0.945	0.410186
D4ACY1	RGD1565784 OS=Rattus norvegicus OX=10116 GN=RGD1565784 PE=1 SV=1	RGD1565784	15.6	18	1	1	1	1	1.095	1.158	0.784	1.012	0.852	1.122	1.317	1.109	0.842	0.983	0.953365
Q63910	Alpha globin OS=Rattus norvegicus OX=10116 GN=Hba-a3 PE=1 SV=2	Hba-a3	15.5	15	2	21	1	1	0.749	1.03	0.822	1.034	1.317	1.085	0.824	1.049	1.274	1.321	0.0786367
A0A0G2K2W2	C-X9-C motif-containing 4 OS=Rattus norvegicus OX=10116 GN=Cmc4 PE=3 SV=1	Cmc4	7.6	50	3	8	3	3	1.04	1.068	1.065	1.015	1.019	0.867	0.851	0.855	1.004	0.914	0.161668
G3V8W9	Similar to CG12279-PA OS=Rattus norvegicus OX=10116 GN=Tstd3 PE=1 SV=1	Tstd3	17.5	18	2	6	2	2	0.954	1.002	1.006	1.044	0.971	1.042	1.074	0.999	0.93	1.032	0.346047
D3ZP15	RAB9B, member RAS oncogene family OS=Rattus norvegicus OX=10116 GN=Rab9b PE=3 SV=1	Rab9b	22.7	22	3	6	2	3	1.014	1.189	0.944	0.975	1.036	0.852	0.822	0.874	1.063	0.91	0.356101
Q1PBJ1	Lactadherin OS=Rattus norvegicus OX=10116 GN=Mfge8 PE=1 SV=1	Mfge8	53.1	5	2	3	2	2	1.117	0.806	1.023	0.986	0.938	1.154	1.23	1.17	0.951	1.045	0.693069
F7F350	Synapse associated protein 1, isoform CRA_a OS=Rattus norvegicus OX=10116 GN=Syap1 PE=1 SV=1	Syap1	40.8	13	4	9	4	4	1.024	1.116	1.04	0.887	0.941	1.036	1.101	1.168	1.061	0.901	0.113212
G3V7Z8	Poly(A) binding protein, nuclear 1, isoform CRA_a OS=Rattus norvegicus OX=10116 GN=Pabpn1 PE=1 SV=1	Pabpn1	32.3	4	1	1	1	1	1.14	0.985	0.945	1.069	0.984	0.894	0.909	0.836	0.92	0.96	0.627977
D3ZFB2	LUC7-like 3 pre-mRNA-splicing factor OS=Rattus norvegicus OX=10116 GN=Luc7l3 PE=1 SV=1	Luc7l3	58.4	6	3	6	3	3	0.957	0.887	0.94	0.973	1.029	1.231	1.196	1.265	1.058	1.161	0.123799
B1H227	LOC682908 protein OS=Rattus norvegicus OX=10116 GN=Rcc1 PE=1 SV=1	Rcc1	45.1	10	3	7	3	3	0.906	0.908	0.943	1.042	0.994	1.243	1.251	1.192	0.953	1.189	0.0713636
A0A0G2JSL2	Trafficking protein particle complex subunit OS=Rattus norvegicus OX=10116 GN=Trappc4 PE=1 SV=1	Trappc4	24.4	23	4	5	4	4	0.944	0.98	0.982	1.058	1.015	0.989	0.974	0.935	0.959	1.054	0.0906576
D4A9D6	DEAH box protein 9 OS=Rattus norvegicus OX=10116 GN=Dhx9 PE=1 SV=1	Dhx9	131.6	6	7	19	7	7	0.977	1.025	0.991	1.068	0.995	1.059	1.064	0.992	0.932	1.043	0.188545
Q7TP42	Translocation protein SEC62 OS=Rattus norvegicus OX=10116 GN=Sec62 PE=1 SV=1	Sec62	67.9	5	4	7	4	4	1.011	0.991	0.961	0.96	0.994	1.045	1.051	1.088	1.035	1.012	0.704747
D3Z9G0	TNF receptor-associated factor OS=Rattus norvegicus OX=10116 GN=Traf3 PE=3 SV=1	Traf3	64.1	20	11	23	11	11	1.049	1.128	1.052	1.013	0.951	0.778	0.818	0.768	0.939	0.849	0.111383
B2RYU7	Cbx5 protein OS=Rattus norvegicus OX=10116 GN=Cbx5 PE=1 SV=1	Cbx5	22.2	6	1	2	1	1	0.829	0.921	0.868	1.038	1.036	1.347	1.3	1.298	0.998	1.307	0.0477172
F1LRB8	S-adenosylmethionine synthase OS=Rattus norvegicus OX=10116 GN=Mat2a PE=1 SV=2	Mat2a	43.6	24	7	24	7	7	0.939	1.024	1.027	1.036	1.008	0.986	0.979	0.952	0.973	1.013	0.691697
Q6PDV8	60S ribosomal protein L22 OS=Rattus norvegicus OX=10116 GN=LOC100360057 PE=1 SV=1	LOC100360057	14.8	10	1	5	1	1	0.902	0.922	0.967	0.98	1.052	1.206	1.146	1.231	1.073	1.16	0.0866928
D3ZJN9	Ecotropic viral integration site 5 OS=Rattus norvegicus OX=10116 GN=Evi5 PE=1 SV=3	Evi5	92.8	3	2	2	2	2	0.998	1.04	0.984	1.064	0.953	0.978	1.026	0.918	0.895	0.991	0.804838
B0BN02	Metaxin 1 OS=Rattus norvegicus OX=10116 GN=Mtx1 PE=1 SV=1	Mtx1	48.4	9	5	13	5	5	0.987	0.991	0.942	0.966	1.021	1.039	1.018	1.076	1.057	1.036	0.264436
Q5RK25	Phosphomannomutase OS=Rattus norvegicus OX=10116 GN=Pmm1 PE=1 SV=1	Pmm1	29.7	19	4	8	4	4	1.001	1.011	0.998	1.018	1.036	0.974	0.941	0.957	1.017	1.006	0.778733
B2GUU0	Cactin OS=Rattus norvegicus OX=10116 GN=Cactin PE=1 SV=1	Cactin	89.3	2	1	1	1	1	1.069	0.882	0.879	0.93	1.043	1.228	1.177	1.32	1.122	1.131	0.307093
G3V9Q4	Serine/threonine kinase 38 OS=Rattus norvegicus OX=10116 GN=Stk38 PE=1 SV=3	Stk38	54.1	9	4	7	3	4	0.989	1.01	0.971	0.902	1.051	1.139	1.084	1.263	1.165	1.041	0.633303
D3ZF13	Acyl carrier protein OS=Rattus norvegicus OX=10116 GN=Ndufab1 PE=1 SV=1	Ndufab1	17.5	21	4	22	4	4	0.97	1.026	1.022	1.052	1.003	0.876	0.873	0.833	0.953	0.971	0.610161
B1H257	BLOC-1-related complex subunit 5 OS=Rattus norvegicus OX=10116 GN=Borcs5 PE=1 SV=1	Borcs5	22.2	23	4	7	4	4	0.987	0.96	0.97	0.976	1.033	1.1	1.064	1.126	1.058	1.066	0.152319
Q2IBC9	Suppression of tumorigenicity 7 OS=Rattus norvegicus OX=10116 GN=ST7 PE=3 SV=1	ST7	63.4	3	1	1	1	1	0.99	0.833	0.992	1.206	1.011	0.995	0.984	0.825	0.838	1.141	0.195281
D4A3V2	NADH dehydrogenase [ubiquinone] 1 alpha subcomplex subunit 6 OS=Rattus norvegicus OX=10116 GN=Ndufa6 PE=1 SV=1	Ndufa6	15.2	21	3	31	3	3	1.018	1.092	0.995	1.009	0.997	0.936	0.939	0.928	0.988	0.948	0.214498
Q0Z843	FIG4 phosphoinositide 5-phosphatase OS=Rattus norvegicus OX=10116 GN=Fig4 PE=1 SV=1	Fig4	103.3	1	1	1	1	1	0.956	0.957	1.052	0.933	1.085	1.036	0.955	1.11	1.163	1.03	0.628924
D4A0J0	WD repeat and FYVE domain containing 2 (Predicted), isoform CRA_a OS=Rattus norvegicus OX=10116 GN=Wdfy2 PE=1 SV=1	Wdfy2	36.8	10	3	4	3	3	1.14	0.954	0.945	0.942	1.066	0.995	0.933	1.056	1.132	0.988	0.900636
D4A3D9	Serine/threonine kinase 32C OS=Rattus norvegicus OX=10116 GN=Stk32c PE=1 SV=1	Stk32c	55.2	2	1	1	1	1	0.9	0.976	0.952	0.913	1.038	1.249	1.203	1.368	1.137	1.132	0.285636
D3ZQ25	Fibulin-1 OS=Rattus norvegicus OX=10116 GN=Fbln1 PE=1 SV=1	Fbln1	78	13	6	11	6	6	0.939	0.844	0.9	1.068	1.072	1.307	1.219	1.224	1.004	1.285	0.0283626
D3ZWQ0	Proline-rich transmembrane protein 3 OS=Rattus norvegicus OX=10116 GN=Prrt3 PE=1 SV=2	Prrt3	101.4	4	2	3	2	2	1.026	1.079	1.173	0.957	0.895	0.872	0.974	0.911	0.935	0.831	0.0182865
D3Z956	Retinaldehyde binding protein 1 (Predicted), isoform CRA_a OS=Rattus norvegicus OX=10116 GN=Rlbp1 PE=4 SV=1	Rlbp1	36.4	21	6	15	6	6	1.026	1.032	1.056	1.026	1	0.891	0.89	0.868	0.975	0.937	0.203989
B2RYP4	Sorting nexin-2 OS=Rattus norvegicus OX=10116 GN=Snx2 PE=1 SV=1	Snx2	58.5	18	8	26	7	7	1.018	1.004	0.976	1.022	0.96	0.994	1.034	0.972	0.939	0.993	0.748455
E9PT53	Wolfram syndrome 1 homolog (Human) OS=Rattus norvegicus OX=10116 GN=Wfs1 PE=1 SV=2	Wfs1	100.5	3	3	3	3	3	0.995	1.059	1.034	0.961	1.024	0.994	0.971	1.034	1.066	0.965	0.236157
G3V9H6	PPFIA-binding protein 2 OS=Rattus norvegicus OX=10116 GN=Ppfibp2 PE=1 SV=1	Ppfibp2	98.3	3	2	2	2	2	0.924	0.921	1.066	1.036	0.962	1.112	1.155	1.073	0.929	1.068	0.354752
D4AC95	Centrosomal protein 97 OS=Rattus norvegicus OX=10116 GN=Cep97 PE=1 SV=1	Cep97	94.1	7	4	4	4	4	1.021	1.047	0.952	0.843	0.952	0.965	1.014	1.145	1.129	0.914	0.15207
Q5M849	Interferon-induced protein 35 OS=Rattus norvegicus OX=10116 GN=Ifi35 PE=1 SV=1	Ifi35	31.7	3	1	1	1	1	0.941	0.941	0.951	0.983	1.057	1.155	1.093	1.175	1.075	1.128	0.0649786
D3ZWS0	Scribble planar cell polarity protein OS=Rattus norvegicus OX=10116 GN=Scrib PE=1 SV=1	Scrib	179.7	3	4	7	3	4	0.969	0.96	0.971	1.047	1.007	0.968	0.961	0.925	0.962	1.042	0.15033
D3ZAY8	Pinin OS=Rattus norvegicus OX=10116 GN=Pnn PE=1 SV=1	Pnn	82.6	3	2	2	2	2	0.982	0.938	0.957	0.962	0.961	1.228	1.277	1.275	0.998	1.095	0.365124
G3V9B3	Myelin-associated glycoprotein OS=Rattus norvegicus OX=10116 GN=Mag PE=1 SV=1	Mag	64.3	18	8	43	1	1	1.238	1.446	1.275	0.713	0.692	0.607	0.877	0.851	0.971	0.508	0.000592843
Q7TMB6	Aa2-174 OS=Rattus norvegicus OX=10116 GN=Acsm5 PE=1 SV=1	Acsm5	106.8	2	2	3	2	2	1.052	1.074	1.054	0.947	0.982	0.9	0.916	0.95	1.036	0.89	0.0108435
G3V7P6	Nudix (Nucleoside diphosphate linked moiety X)-type motif 16 (Predicted), isoform CRA_a OS=Rattus norvegicus OX=10116 GN=Nudt16 PE=1 SV=1	Nudt16	21.7	16	2	2	2	2	1.02	0.999	0.996	1.013	0.984	1.004	1.02	0.991	0.972	0.995	0.702808
B1WC57	Heat shock protein family B (small), member 11 OS=Rattus norvegicus OX=10116 GN=Hspb11 PE=1 SV=1	Hspb11	16.3	8	1	1	1	1	1.072	0.894	0.997	1.035	1.001	1.021	1.02	0.986	0.967	1.032	0.561754
B2RYA8	DnaJ heat shock protein family (Hsp40) member B2 OS=Rattus norvegicus OX=10116 GN=Dnajb2 PE=1 SV=1	Dnajb2	30.7	10	2	6	2	2	1.035	1.006	1.046	0.99	0.892	1.048	1.176	1.06	0.901	0.949	0.326719
D3ZT94	Pentraxin 3 OS=Rattus norvegicus OX=10116 GN=Ptx3 PE=4 SV=1	Ptx3	42	3	1	1	1	1	0.657	0.697	0.628	1.603	1.321	1.163	0.88	0.726	0.824	2.062	0.0018711
B5DFG6	Carbonic anhydrase OS=Rattus norvegicus OX=10116 GN=Ca13 PE=1 SV=1	Ca13	29.5	3	1	1	1	1	1.057	0.938	0.983	1.112	0.984	0.945	0.96	0.85	0.885	1.021	0.758829
Q7TPJ5	Ac2-190 OS=Rattus norvegicus OX=10116 GN=Impad1 PE=1 SV=1	Impad1	60.8	1	1	1	1	1	0.992	1.198	1.035	1.072	0.898	0.812	0.904	0.757	0.838	0.863	0.202686
G3V6M8	Nucleoporin 37 OS=Rattus norvegicus OX=10116 GN=Nup37 PE=1 SV=1	Nup37	36.7	3	1	1	1	1	0.916	0.934	0.921	1.098	0.981	1.182	1.205	1.077	0.893	1.177	0.0426255
Q6AYM8	Glycosylphosphatidylinositol anchor attachment 1 OS=Rattus norvegicus OX=10116 GN=Gpaa1 PE=1 SV=1	Gpaa1	67.9	5	2	2	2	2	0.857	0.794	0.842	1.022	1.307	1.222	0.935	1.196	1.279	1.424	0.0105308
M0R851	Ubiquitin carboxyl-terminal hydrolase OS=Rattus norvegicus OX=10116 GN=Usp4 PE=1 SV=1	Usp4	103.6	8	6	10	5	5	0.931	0.986	0.901	1.049	0.955	1.044	1.093	0.995	0.91	1.082	0.124372
D3ZHK4	RB1-inducible coiled-coil 1 OS=Rattus norvegicus OX=10116 GN=Rb1cc1 PE=1 SV=1	Rb1cc1	182.1	1	1	3	1	1	0.973	1.005	0.965	1.065	0.951	1.064	1.119	0.999	0.893	1.047	0.32602
D4A7U5	RGD1564491 (Predicted) OS=Rattus norvegicus OX=10116 GN=Vwa5b2 PE=4 SV=2	Vwa5b2	132.7	1	1	1	1	1	0.844	0.872	0.924	0.943	1.136	1.319	1.161	1.399	1.205	1.287	0.0725341
D4A099	5-methylcytosine rRNA methyltransferase NSUN4 OS=Rattus norvegicus OX=10116 GN=Nsun4 PE=1 SV=1	Nsun4	42.6	2	1	1	1	1	0.977	1.004	1.011	1.069	1	0.958	0.958	0.896	0.935	1.012	0.765444
G3V615	C3/C5 convertase OS=Rattus norvegicus OX=10116 GN=Cfb PE=1 SV=1	Cfb	85.3	18	10	24	10	10	0.643	0.639	0.669	1.039	1.229	1.738	1.414	1.673	1.183	2.053	0.0102157
A0A0G2K9B4	39S ribosomal protein L15, mitochondrial OS=Rattus norvegicus OX=10116 GN=Mrpl15 PE=1 SV=1	Mrpl15	33.6	19	4	5	4	4	1.02	0.941	0.995	1.033	0.981	0.968	0.987	0.937	0.95	1.009	0.787656
D3ZX63	Similar to D3Mm3e (Predicted), isoform CRA_a OS=Rattus norvegicus OX=10116 GN=Wdr54 PE=4 SV=1	Wdr54	35.6	5	1	2	1	1	0.866	0.968	0.98	1.009	1.092	1.113	1.02	1.103	1.082	1.142	0.0541731
Q3MHS9	Chaperonin containing Tcp1, subunit 6A (Zeta 1) OS=Rattus norvegicus OX=10116 GN=Cct6a PE=1 SV=1	Cct6a	58	25	14	50	14	14	1.004	0.984	0.97	1.023	1.016	1.032	1.016	1.009	0.993	1.038	0.0266444
A0A0G2K9L6	RanBP-type and C3HC4-type zinc finger-containing protein 1 OS=Rattus norvegicus OX=10116 GN=Rbck1 PE=1 SV=1	Rbck1	57.6	17	6	8	6	6	0.931	0.947	0.985	1.079	0.996	1.085	1.089	1.006	0.923	1.104	0.0383673
Q6TUD3	LRRGT00111 OS=Rattus norvegicus OX=10116 GN=Rdh11 PE=1 SV=1	Rdh11	44.8	8	2	4	2	2	1.036	1.03	1.043	0.972	0.958	0.974	1.018	1.003	0.985	0.934	0.000424975
Q5BK47	Oxysterol-binding protein OS=Rattus norvegicus OX=10116 GN=Osbpl2 PE=1 SV=1	Osbpl2	55.4	7	3	6	2	2	0.97	0.95	1.008	1.076	1.026	0.992	0.966	0.921	0.954	1.057	0.134083
F1LR02	Collagen type XVIII alpha 1 chain OS=Rattus norvegicus OX=10116 GN=Col18a1 PE=1 SV=2	Col18a1	134.6	7	7	15	7	7	0.965	0.924	0.961	1.088	1.055	1.015	0.962	0.933	0.97	1.108	0.0137148
D3ZCU8	RAB33A, member RAS oncogene family OS=Rattus norvegicus OX=10116 GN=Rab33a PE=3 SV=1	Rab33a	26.6	5	1	3	1	1	0.941	1.035	0.998	0.993	1.061	0.991	0.934	0.998	1.068	1.024	0.540264
B1H219	Dickkopf WNT-signaling pathway inhibitor 3 OS=Rattus norvegicus OX=10116 GN=Dkk3 PE=2 SV=1	Dkk3	38.7	6	2	5	2	2	0.975	0.978	0.966	1.078	1.002	1.024	1.022	0.951	0.93	1.063	0.0501561
Q6AY49	Tumor suppressor candidate 3 OS=Rattus norvegicus OX=10116 GN=Tusc3 PE=1 SV=1	Tusc3	39.5	9	3	3	2	2	1.064	0.917	0.976	0.97	0.999	1.098	1.099	1.132	1.03	1.037	0.552272
D3ZF54	Anoctamin OS=Rattus norvegicus OX=10116 GN=Ano10 PE=1 SV=2	Ano10	79	9	5	6	5	5	1.014	0.948	0.974	1.014	0.976	1.062	1.088	1.046	0.962	1.04	0.285426
A0A0G2K6N9	COMM domain containing 4 (Predicted), isoform CRA_c OS=Rattus norvegicus OX=10116 GN=Commd4 PE=1 SV=1	Commd4	21.9	4	1	1	1	1	1.077	0.877	0.891	1.068	1.045	1.07	1.024	1.002	0.978	1.119	0.153942
D4A304	DIRAS family GTPase 1 OS=Rattus norvegicus OX=10116 GN=Diras1 PE=4 SV=1	Diras1	22.3	20	4	10	3	4	1.06	1.102	1.07	0.933	0.862	0.921	1.068	0.987	0.924	0.84	0.00302531
B4F7C7	Hebp1 protein OS=Rattus norvegicus OX=10116 GN=Hebp1 PE=1 SV=1	Hebp1	21.1	29	3	7	3	3	0.994	0.908	0.938	0.976	1.079	1.186	1.099	1.215	1.106	1.141	0.105467
[truncated: 3,460 more rows]

## Sheet: Peptide_quant
Sequence	Protein accession	Protein description	Gene name	PEP	PSMs	Unique [yes/no]	Con_1	Con_2	Con_3	SCI_1	SCI_2	SCI_3
VDYGGVTVDELGK	P31044	Phosphatidylethanolamine-binding protein 1 OS=Rattus norvegicus OX=10116 GN=Pebp1 PE=1 SV=3	Pebp1	1.57993e-07	11	yes	1.119	1.104	1.095	0.969	0.942	0.771
GNDISSGTVLSEYVGSGPPK	P31044	Phosphatidylethanolamine-binding protein 1 OS=Rattus norvegicus OX=10116 GN=Pebp1 PE=1 SV=3	Pebp1	1.07105e-09	24	yes	0.986	1.037	1.036	0.999	1.016	0.926
GNDISSGTVLSEYVGSGPPK	P31044	Phosphatidylethanolamine-binding protein 1 OS=Rattus norvegicus OX=10116 GN=Pebp1 PE=1 SV=3	Pebp1	1.61571e-06	5	yes	1.022	1.049	1.117	0.948	0.889	0.975
LYTLVLTDPDAPSR	P31044	Phosphatidylethanolamine-binding protein 1 OS=Rattus norvegicus OX=10116 GN=Pebp1 PE=1 SV=3	Pebp1	6.98212e-05	5	yes	1.031	1.028	1.045	1.043	0.863	0.99
YVWLVYEQEQPLNCDEPILSNK	P31044	Phosphatidylethanolamine-binding protein 1 OS=Rattus norvegicus OX=10116 GN=Pebp1 PE=1 SV=3	Pebp1	1.95732e-06	4	yes	1.002	1.055	1.204	0.967	0.928	0.845
YHLGAPVAGTCFQAEWDDSVPK	P31044	Phosphatidylethanolamine-binding protein 1 OS=Rattus norvegicus OX=10116 GN=Pebp1 PE=1 SV=3	Pebp1	0.00021089	2	yes	0.984	1.06	1.15	0.981	0.9	0.924
LYTLVLTDPDAPSRK	P31044	Phosphatidylethanolamine-binding protein 1 OS=Rattus norvegicus OX=10116 GN=Pebp1 PE=1 SV=3	Pebp1	0.000626392	3	yes	0.967	1.039	1.191	1.086	0.932	0.785
EWHHFLVVNMK	P31044	Phosphatidylethanolamine-binding protein 1 OS=Rattus norvegicus OX=10116 GN=Pebp1 PE=1 SV=3	Pebp1	0.000337835	134	yes	0.99	1.036	1.044	0.995	0.909	1.026
VLTPTQVMNRPSSISWDGLDPGK	P31044	Phosphatidylethanolamine-binding protein 1 OS=Rattus norvegicus OX=10116 GN=Pebp1 PE=1 SV=3	Pebp1	0.000936058	10	yes	1.009	1.114	1.163	0.908	0.991	0.816
VLTPTQVMNRPSSISWDGLDPGK	P31044	Phosphatidylethanolamine-binding protein 1 OS=Rattus norvegicus OX=10116 GN=Pebp1 PE=1 SV=3	Pebp1	0.000487041	8	yes	1.053	1.132	1.147	0.95	0.941	0.778
LHDQLAGK	P31044	Phosphatidylethanolamine-binding protein 1 OS=Rattus norvegicus OX=10116 GN=Pebp1 PE=1 SV=3	Pebp1	0.000295848	10	yes	1.107	1.132	1.105	0.945	0.921	0.79
YHLGAPVAGTCFQAEWDDSVPK	P31044	Phosphatidylethanolamine-binding protein 1 OS=Rattus norvegicus OX=10116 GN=Pebp1 PE=1 SV=3	Pebp1	0.00138144	1	yes	1.217	1.003	1.002	1.033	0.982	0.762
VLTPTQVMNRPSSISWDGLDPGK	P31044	Phosphatidylethanolamine-binding protein 1 OS=Rattus norvegicus OX=10116 GN=Pebp1 PE=1 SV=3	Pebp1	0.00233526	4	yes	1.007	1.1	1.192	0.99	0.947	0.764
GNDISSGTVLSEYVGSGPPKDTGLHR	P31044	Phosphatidylethanolamine-binding protein 1 OS=Rattus norvegicus OX=10116 GN=Pebp1 PE=1 SV=3	Pebp1	0.00357833	1	yes	0.874	0.846	0.934	0.935	0.917	1.494
EWHHFLVVNMK	P31044	Phosphatidylethanolamine-binding protein 1 OS=Rattus norvegicus OX=10116 GN=Pebp1 PE=1 SV=3	Pebp1	0.00404181	69	yes	0.977	1.033	1.041	0.994	0.93	1.024
AQYVLISPEASSR	Q8R2H5	Phosphatidylinositol-glycan-specific phospholipase D OS=Rattus norvegicus OX=10116 GN=Gpld1 PE=2 SV=1	Gpld1	0.000124111	2	yes	0.909	0.798	0.871	0.822	1.179	1.421
ESLTLDEADWK	Q8R2H5	Phosphatidylinositol-glycan-specific phospholipase D OS=Rattus norvegicus OX=10116 GN=Gpld1 PE=2 SV=1	Gpld1	0.00167568	1	yes	0.974	0.831	0.819	0.889	1.045	1.443
AQYVLISPEASSR	Q8R2H5	Phosphatidylinositol-glycan-specific phospholipase D OS=Rattus norvegicus OX=10116 GN=Gpld1 PE=2 SV=1	Gpld1	0.059006	1	yes	1.055	0.878	0.931	0.941	0.88	1.316
GVITMNEEYETR	P0C089	Phosphatidylglycerophosphatase and protein-tyrosine phosphatase 1 OS=Rattus norvegicus OX=10116 GN=Ptpmt1 PE=1 SV=1	Ptpmt1	1.53266e-05	1	yes	1.056	0.973	1.057	0.871	1.027	1.015
GVITMNEEYETR	P0C089	Phosphatidylglycerophosphatase and protein-tyrosine phosphatase 1 OS=Rattus norvegicus OX=10116 GN=Ptpmt1 PE=1 SV=1	Ptpmt1	0.00995855	4	yes	0.995	0.993	1.2	0.948	1.074	0.79
FLCNTSK	P0C089	Phosphatidylglycerophosphatase and protein-tyrosine phosphatase 1 OS=Rattus norvegicus OX=10116 GN=Ptpmt1 PE=1 SV=1	Ptpmt1	0.0832336	1	yes	0.97	0.996	1.088	0.961	1.073	0.912
HFCPNVPIILVGNK	P61589	Transforming protein RhoA OS=Rattus norvegicus OX=10116 GN=Rhoa PE=1 SV=1	Rhoa	9.16755e-05	18	no	0.962	1.031	1.049	1.003	0.962	0.993
QVELALWDTAGQEDYDR	P61589	Transforming protein RhoA OS=Rattus norvegicus OX=10116 GN=Rhoa PE=1 SV=1	Rhoa	1.17909e-05	5	no	0.989	0.928	0.984	1.025	1.084	0.99
LVIVGDGACGK	P61589	Transforming protein RhoA OS=Rattus norvegicus OX=10116 GN=Rhoa PE=1 SV=1	Rhoa	1.8389e-05	6	no	1.013	1.01	1.001	0.996	0.959	1.021
IGAFGYMECSAK	P61589	Transforming protein RhoA OS=Rattus norvegicus OX=10116 GN=Rhoa PE=1 SV=1	Rhoa	0.000156832	4	yes	1.037	1.039	1.064	0.989	0.946	0.926
IGAFGYMECSAK	P61589	Transforming protein RhoA OS=Rattus norvegicus OX=10116 GN=Rhoa PE=1 SV=1	Rhoa	0.000914501	5	yes	0.993	1.113	1.074	0.912	0.956	0.951
QEPVKPEEGR	P61589	Transforming protein RhoA OS=Rattus norvegicus OX=10116 GN=Rhoa PE=1 SV=1	Rhoa	0.0219303	1	yes	1.113	0.988	0.985	0.986	0.942	0.986
EVFEMATR	P61589	Transforming protein RhoA OS=Rattus norvegicus OX=10116 GN=Rhoa PE=1 SV=1	Rhoa	0.0354538	4	no	1.002	1.031	1.06	0.966	1.02	0.921
EFPGFLENQK	P05943	Protein S100-A10 OS=Rattus norvegicus OX=10116 GN=S100a10 PE=1 SV=2	S100a10	0.00028557	5	yes	1.025	0.948	0.965	1.019	1.02	1.023
EFPGFLENQK	P05943	Protein S100-A10 OS=Rattus norvegicus OX=10116 GN=S100a10 PE=1 SV=2	S100a10	0.00816251	1	yes	1.05	0.89	0.995	1.037	0.991	1.037
EFPGFLENQKDPLAVDK	P05943	Protein S100-A10 OS=Rattus norvegicus OX=10116 GN=S100a10 PE=1 SV=2	S100a10	0.0492595	1	yes
FDPDATQFIEFCK	P04775	Sodium channel protein type 2 subunit alpha OS=Rattus norvegicus OX=10116 GN=Scn2a PE=1 SV=1	Scn2a	0.0078548	1	yes	0.988	1.073	1.051	1.049	0.971	0.868
TDVTPSTTSPPSYDSVTKPEK	P04775	Sodium channel protein type 2 subunit alpha OS=Rattus norvegicus OX=10116 GN=Scn2a PE=1 SV=1	Scn2a	0.0679092	1	yes	0.882	1.071	0.982	1.107	0.977	0.98
IGDGMNAYVAYK	Q99N27	Sorting nexin-1 OS=Rattus norvegicus OX=10116 GN=Snx1 PE=1 SV=1	Snx1	5.07825e-05	1	yes	1.016	1.029	1.106	0.975	0.896	0.978
SLAMLGSSEDNTALSR	Q99N27	Sorting nexin-1 OS=Rattus norvegicus OX=10116 GN=Snx1 PE=1 SV=1	Snx1	7.07202e-06	9	yes	0.962	0.944	1.117	0.979	1.044	0.953
SLAMLGSSEDNTALSR	Q99N27	Sorting nexin-1 OS=Rattus norvegicus OX=10116 GN=Snx1 PE=1 SV=1	Snx1	4.63183e-06	3	yes	0.954	0.931	0.968	0.959	1.084	1.104
MNESDIWFEEK	Q99N27	Sorting nexin-1 OS=Rattus norvegicus OX=10116 GN=Snx1 PE=1 SV=1	Snx1	1.23415e-05	1	yes	0.988	0.946	0.912	0.943	0.974	1.237
AVGTQALSGAGLLK	Q99N27	Sorting nexin-1 OS=Rattus norvegicus OX=10116 GN=Snx1 PE=1 SV=1	Snx1	3.53737e-05	4	yes	0.968	1.036	1.039	1.027	0.883	1.047
YLETLLHSQQQLAK	Q99N27	Sorting nexin-1 OS=Rattus norvegicus OX=10116 GN=Snx1 PE=1 SV=1	Snx1	0.00012607	3	yes	0.981	1.023	1.013	1.069	1	0.914
ALSQLAEVEEK	Q99N27	Sorting nexin-1 OS=Rattus norvegicus OX=10116 GN=Snx1 PE=1 SV=1	Snx1	1.99122e-06	2	no	0.97	1.033	1.045	1.053	0.906	0.992
WQDAQATLQK	Q99N27	Sorting nexin-1 OS=Rattus norvegicus OX=10116 GN=Snx1 PE=1 SV=1	Snx1	1.34055e-05	2	yes	0.981	1.009	1.044	0.992	0.951	1.022
VTTQTSLPMFR	Q99N27	Sorting nexin-1 OS=Rattus norvegicus OX=10116 GN=Snx1 PE=1 SV=1	Snx1	0.000220587	1	yes	1.085	1.051	1.069	0.927	0.967	0.902
HSQNGFIVPPPPEK	Q99N27	Sorting nexin-1 OS=Rattus norvegicus OX=10116 GN=Snx1 PE=1 SV=1	Snx1	0.000150587	4	yes	0.881	0.934	0.977	1.005	1.101	1.101
YWEAFLPEAR	Q99N27	Sorting nexin-1 OS=Rattus norvegicus OX=10116 GN=Snx1 PE=1 SV=1	Snx1	0.000728928	4	yes	0.961	1.004	1.043	1.007	0.958	1.028
FSDFLGLYEK	Q99N27	Sorting nexin-1 OS=Rattus norvegicus OX=10116 GN=Snx1 PE=1 SV=1	Snx1	0.00191502	3	yes	1.027	1.083	0.956	0.989	0.936	1.009
VVDSGTSDFAISNR	D4A4J3	Alpha-mannosidase OS=Rattus norvegicus OX=10116 GN=Man2a2 PE=3 SV=3	Man2a2	0.000488418	4	yes	1.084	0.989	1	0.947	0.925	1.056
SSVLLVPLGDDFR	D4A4J3	Alpha-mannosidase OS=Rattus norvegicus OX=10116 GN=Man2a2 PE=3 SV=3	Man2a2	0.00526167	1	yes
VGASASDGSVCVLDLR	D3ZNF4	TBL1X receptor 1 OS=Rattus norvegicus OX=10116 GN=Tbl1xr1 PE=1 SV=1	Tbl1xr1	8.3707e-06	3	yes	0.989	0.917	0.918	0.977	1.026	1.174
IWNLSENSTSGPTQLVLR	D3ZNF4	TBL1X receptor 1 OS=Rattus norvegicus OX=10116 GN=Tbl1xr1 PE=1 SV=1	Tbl1xr1	0.000501046	1	yes	1.059	1.07	1.051	0.944	0.953	0.923
IWNLSENSTSGPTQLVLR	D3ZNF4	TBL1X receptor 1 OS=Rattus norvegicus OX=10116 GN=Tbl1xr1 PE=1 SV=1	Tbl1xr1	0.000584587	1	yes	1.15	0.989	0.992	1.013	0.954	0.902
YIEELESQVAQLR	D3ZAB6	ORC ubiquitin ligase 1 OS=Rattus norvegicus OX=10116 GN=Rnf219 PE=4 SV=1	Rnf219	0.0110367	1	yes
TSLSALTQLMK	Q99PV2	Syntaxin binding protein 3, isoform CRA_a OS=Rattus norvegicus OX=10116 GN=Stxbp3 PE=1 SV=1	Stxbp3	5.03242e-06	1	yes	1.002	1.045	1.057	1.103	0.978	0.813
DSMLVLLPVLLNK	Q99PV2	Syntaxin binding protein 3, isoform CRA_a OS=Rattus norvegicus OX=10116 GN=Stxbp3 PE=1 SV=1	Stxbp3	1.92449e-05	2	yes	1.046	1.085	1.117	0.902	0.976	0.874
IMLLDDFTTR	Q99PV2	Syntaxin binding protein 3, isoform CRA_a OS=Rattus norvegicus OX=10116 GN=Stxbp3 PE=1 SV=1	Stxbp3	0.000482937	3	yes	1.047	1.074	1.066	1.011	0.95	0.853
IDENGLIK	Q99PV2	Syntaxin binding protein 3, isoform CRA_a OS=Rattus norvegicus OX=10116 GN=Stxbp3 PE=1 SV=1	Stxbp3	0.00152631	2	yes	0.926	0.999	0.955	1.031	1.082	1.007
ALYFISPTPK	Q99PV2	Syntaxin binding protein 3, isoform CRA_a OS=Rattus norvegicus OX=10116 GN=Stxbp3 PE=1 SV=1	Stxbp3	0.00152631	2	yes	0.989	0.956	0.873	1.024	1.046	1.112
SCEVIIGSTHILTPR	Q99PV2	Syntaxin binding protein 3, isoform CRA_a OS=Rattus norvegicus OX=10116 GN=Stxbp3 PE=1 SV=1	Stxbp3	0.00279224	1	yes	0.934	1.153	1.088	0.979	0.951	0.895
CPAVWNGSGAVSAR	Q99PV2	Syntaxin binding protein 3, isoform CRA_a OS=Rattus norvegicus OX=10116 GN=Stxbp3 PE=1 SV=1	Stxbp3	0.0214415	2	yes	0.901	1.149	1.081	0.943	0.766	1.159
LLSSCCK	Q99PV2	Syntaxin binding protein 3, isoform CRA_a OS=Rattus norvegicus OX=10116 GN=Stxbp3 PE=1 SV=1	Stxbp3	0.116067	1	yes	0.924	1.109	0.912	0.893	1.068	1.093
CGINCPIQK	F7FJQ3	Epididymal secretory protein E1 OS=Rattus norvegicus OX=10116 GN=Npc2 PE=1 SV=1	Npc2	0.000474863	2	yes	0.828	0.994	0.985	1.15	0.98	1.064
EELDTLLNHPDIK	B1WC73	ADP-ribosylation factor-like protein 6 OS=Rattus norvegicus OX=10116 GN=Arl6 PE=1 SV=1	Arl6	0.000515574	2	yes	1.006	1.062	1.035	1.028	0.928	0.941
LSALEEELHSQR	F1LPB4	A-kinase-anchoring protein 9 OS=Rattus norvegicus OX=10116 GN=Akap9 PE=1 SV=2	Akap9	0.00159914	1	yes	1.147	0.792	0.982	1.072	0.831	1.175
DADGVLNSLEQR	F1LPB4	A-kinase-anchoring protein 9 OS=Rattus norvegicus OX=10116 GN=Akap9 PE=1 SV=2	Akap9	0.0160642	1	yes	1.032	0.982	1.15	0.836	1.003	0.996
GAQGFGFTIADSPTGQR	A0A0G2JXR9	Membrane-associated guanylate kinase, WW and PDZ domain-containing protein 2 OS=Rattus norvegicus OX=10116 GN=Magi2 PE=1 SV=1	Magi2	7.03988e-05	1	yes	0.903	0.963	0.93	1.026	1.14	1.038
DCPVGSETSLIIHR	A0A0G2JXR9	Membrane-associated guanylate kinase, WW and PDZ domain-containing protein 2 OS=Rattus norvegicus OX=10116 GN=Magi2 PE=1 SV=1	Magi2	1.78599e-06	3	yes	0.956	0.93	0.947	0.982	1.099	1.086
SVIPDGPAAQDGK	A0A0G2JXR9	Membrane-associated guanylate kinase, WW and PDZ domain-containing protein 2 OS=Rattus norvegicus OX=10116 GN=Magi2 PE=1 SV=1	Magi2	0.000345787	1	yes	1.17	1.095	1.06	0.885	0.978	0.812
TQFENPVLEAK	A0A0G2JXR9	Membrane-associated guanylate kinase, WW and PDZ domain-containing protein 2 OS=Rattus norvegicus OX=10116 GN=Magi2 PE=1 SV=1	Magi2	0.000945481	1	yes	1.096	1.111	1.016	1.021	0.945	0.811
ENELPYGWEK	A0A0G2JXR9	Membrane-associated guanylate kinase, WW and PDZ domain-containing protein 2 OS=Rattus norvegicus OX=10116 GN=Magi2 PE=1 SV=1	Magi2	0.00589205	1	yes	1.013	1.098	1.03	0.85	1.014	0.994
STKPEENEDSDPLPDNWEMAYTEK	A0A0G2JXR9	Membrane-associated guanylate kinase, WW and PDZ domain-containing protein 2 OS=Rattus norvegicus OX=10116 GN=Magi2 PE=1 SV=1	Magi2	0.0160642	1	yes	1.092	1.206	1.177	0.846	0.511	1.169
ESMAQFLSGK	A0A0G2JVT8	Uncharacterized protein OS=Rattus norvegicus OX=10116 PE=1 SV=1	--	0.0182394	1	yes	0.819	0.869	0.95	1.138	1.004	1.22
LYEQPSWIFCNGR	A0A0G2JVT8	Uncharacterized protein OS=Rattus norvegicus OX=10116 PE=1 SV=1	--	0.0740144	1	yes	1.016	0.941	1.094	1.069	1.048	0.832
KTEAPAAGPEAK	A0A0G2K1L8	Brain acid soluble protein 1 OS=Rattus norvegicus OX=10116 GN=Basp1 PE=1 SV=1	Basp1	3.50356e-08	6	yes	1.029	1.072	1.099	0.941	0.944	0.916
ETPAASEAPSSAAK	A0A0G2K1L8	Brain acid soluble protein 1 OS=Rattus norvegicus OX=10116 GN=Basp1 PE=1 SV=1	Basp1	5.63351e-07	3	yes	1.068	1.08	1.05	0.992	0.942	0.868
SDAAPAASDSKPSSAEPAPSSK	A0A0G2K1L8	Brain acid soluble protein 1 OS=Rattus norvegicus OX=10116 GN=Basp1 PE=1 SV=1	Basp1	1.34907e-06	4	yes	1.095	1.161	1.187	0.915	0.887	0.756
APAPAAPAAEPQAEAPVASSEQSVAVK	A0A0G2K1L8	Brain acid soluble protein 1 OS=Rattus norvegicus OX=10116 GN=Basp1 PE=1 SV=1	Basp1	5.6262e-06	8	yes	1.091	1.201	1.175	0.888	0.903	0.742
APAPAAPAAEPQAEAPVASSEQSVAVKE	A0A0G2K1L8	Brain acid soluble protein 1 OS=Rattus norvegicus OX=10116 GN=Basp1 PE=1 SV=1	Basp1	0.000115622	1	yes	0.995	0.97	1.195	1.061	0.861	0.918
GYNVNDEK	A0A0G2K1L8	Brain acid soluble protein 1 OS=Rattus norvegicus OX=10116 GN=Basp1 PE=1 SV=1	Basp1	0.00108244	4	yes	1.037	1.06	1.054	1.08	0.937	0.832
APAPAAPAAEPQAEAPVASSEQSVAVK	A0A0G2K1L8	Brain acid soluble protein 1 OS=Rattus norvegicus OX=10116 GN=Basp1 PE=1 SV=1	Basp1	0.00571628	1	yes
SSQSESEIVPK	A0A0G2K2P6	HBS1-like protein OS=Rattus norvegicus OX=10116 GN=Hbs1l PE=1 SV=1	Hbs1l	2.54885e-05	1	yes	1.281	1.234	1.363	0.788	0.641	0.693
MDQVNWQQER	A0A0G2K2P6	HBS1-like protein OS=Rattus norvegicus OX=10116 GN=Hbs1l PE=1 SV=1	Hbs1l	9.04472e-05	1	yes
ESDVAFIPTSGLSGENLTSR	A0A0G2K2P6	HBS1-like protein OS=Rattus norvegicus OX=10116 GN=Hbs1l PE=1 SV=1	Hbs1l	3.82734e-05	2	yes	0.985	0.96	0.976	0.928	1.086	1.064
EVLGDAVPDDILTEAILK	A0A0G2K2P6	HBS1-like protein OS=Rattus norvegicus OX=10116 GN=Hbs1l PE=1 SV=1	Hbs1l	0.000807395	1	yes	1.042	0.987	1.113	1.007	1.053	0.797
SQSSDLTK	A0A0G2K2P6	HBS1-like protein OS=Rattus norvegicus OX=10116 GN=Hbs1l PE=1 SV=1	Hbs1l	0.000794469	1	yes	1.019	0.989	1.004	0.972	0.901	1.116
ALSVVLEQDGVQTLK	A0A0G2K2P6	HBS1-like protein OS=Rattus norvegicus OX=10116 GN=Hbs1l PE=1 SV=1	Hbs1l	0.00105688	1	yes	1.082	0.984	1.081	0.92	0.973	0.96
DQGSGFCVTGK	A0A0G2K2P6	HBS1-like protein OS=Rattus norvegicus OX=10116 GN=Hbs1l PE=1 SV=1	Hbs1l	0.00171847	3	yes	1.051	1.048	1.052	0.966	0.954	0.928
MDQVNWQQER	A0A0G2K2P6	HBS1-like protein OS=Rattus norvegicus OX=10116 GN=Hbs1l PE=1 SV=1	Hbs1l	0.013522	1	yes	1.017	0.994	0.994	0.95	0.949	1.097
GEFEAGFETGGQTR	A0A0G2K2P6	HBS1-like protein OS=Rattus norvegicus OX=10116 GN=Hbs1l PE=1 SV=1	Hbs1l	0.0243891	3	yes	1.008	1.005	1.019	0.932	0.987	1.05
LISVLNK	A0A0G2K2P6	HBS1-like protein OS=Rattus norvegicus OX=10116 GN=Hbs1l PE=1 SV=1	Hbs1l	0.0722049	1	yes	0.936	1.131	0.961	0.995	0.884	1.093
GGTGPLPCEGVLEVR	A0A0G2K694	RalA-binding protein 1 OS=Rattus norvegicus OX=10116 GN=Ralbp1 PE=1 SV=1	Ralbp1	0.00013383	1	yes	1.096	0.981	1.161	0.864	0.912	0.986
NNHLNQAVHEER	A0A0G2K694	RalA-binding protein 1 OS=Rattus norvegicus OX=10116 GN=Ralbp1 PE=1 SV=1	Ralbp1	0.000389113	1	yes	0.456	1.119	1.278	0.874	0.991	1.283
DLTAADVVK	A0A0G2K694	RalA-binding protein 1 OS=Rattus norvegicus OX=10116 GN=Ralbp1 PE=1 SV=1	Ralbp1	0.000279167	2	yes	1.019	1.126	1.083	0.894	0.878	1
AAYDREESPNLEEYEPNTVASLLK	A0A0G2K694	RalA-binding protein 1 OS=Rattus norvegicus OX=10116 GN=Ralbp1 PE=1 SV=1	Ralbp1	0.0662767	1	yes	1.136	1.126	0.83	0.802	1.331	0.776
VQCDGGILK	F6Q1N1	Coagulation factor XIII B chain OS=Rattus norvegicus OX=10116 GN=F13b PE=1 SV=2	F13b	0.00469753	1	yes	0.724	0.72	0.799	0.974	1.06	1.723
YGCTSGYK	F6Q1N1	Coagulation factor XIII B chain OS=Rattus norvegicus OX=10116 GN=F13b PE=1 SV=2	F13b	0.103437	1	yes	0.563	0.548	0.562	0.743	1.179	2.405
TVFTEQPTWIIDPIDGTTNFVHR	F1M978	Inositol-1-monophosphatase OS=Rattus norvegicus OX=10116 GN=Impa1 PE=1 SV=1	Impa1	1.67364e-08	6	yes	1.127	0.975	1.134	0.978	1.003	0.784
IIAASNIALAER	F1M978	Inositol-1-monophosphatase OS=Rattus norvegicus OX=10116 GN=Impa1 PE=1 SV=1	Impa1	3.38143e-05	1	yes	0.947	0.889	0.927	0.808	0.96	1.469
EMEFGVVYSCVEDK	F1M978	Inositol-1-monophosphatase OS=Rattus norvegicus OX=10116 GN=Impa1 PE=1 SV=1	Impa1	6.18476e-05	3	yes	1.153	1.065	1.041	0.994	0.908	0.839
YPYHSFIGEESVAAGEK	F1M978	Inositol-1-monophosphatase OS=Rattus norvegicus OX=10116 GN=Impa1 PE=1 SV=1	Impa1	9.39251e-05	3	yes	1.04	0.947	0.971	0.989	1.029	1.024
VSQQEDITK	F1M978	Inositol-1-monophosphatase OS=Rattus norvegicus OX=10116 GN=Impa1 PE=1 SV=1	Impa1	0.000160041	4	yes	1.073	1.099	1.095	0.951	0.94	0.842
GAFCNGQK	F1M978	Inositol-1-monophosphatase OS=Rattus norvegicus OX=10116 GN=Impa1 PE=1 SV=1	Impa1	0.000641823	8	yes	1.075	1.061	1.11	0.947	0.966	0.84
TVFTEQPTWIIDPIDGTTNFVHR	F1M978	Inositol-1-monophosphatase OS=Rattus norvegicus OX=10116 GN=Impa1 PE=1 SV=1	Impa1	0.000701969	3	yes	1.033	1.17	1.042	0.861	0.896	0.999
EMEFGVVYSCVEDK	F1M978	Inositol-1-monophosphatase OS=Rattus norvegicus OX=10116 GN=Impa1 PE=1 SV=1	Impa1	0.0592408	1	yes	0.878	0.884	0.985	1.06	1.088	1.104
NNALNQVVLWDK	D3ZF12	Signal peptidase complex subunit 3 OS=Rattus norvegicus OX=10116 GN=Spcs3 PE=1 SV=1	Spcs3	4.85658e-05	1	yes	0.892	0.947	0.945	1.051	0.928	1.237
YFFFDDGNGLK	D3ZF12	Signal peptidase complex subunit 3 OS=Rattus norvegicus OX=10116 GN=Spcs3 PE=1 SV=1	Spcs3	1.35682e-06	3	yes	0.923	0.918	0.947	1.062	0.986	1.164
AAADLMAYCEAHAK	M0RBJ0	Guanine nucleotide-binding protein subunit gamma OS=Rattus norvegicus OX=10116 GN=Gng2 PE=1 SV=2	Gng2	1.58446e-07	1	yes	1.101	1.142	1.181	1.144	0.87	0.562
AAADLMAYCEAHAK	M0RBJ0	Guanine nucleotide-binding protein subunit gamma OS=Rattus norvegicus OX=10116 GN=Gng2 PE=1 SV=2	Gng2	0.0288794	1	yes	0.907	0.815	0.919	1.337	1.054	0.968
SPNSPIVEEFQFPYNR	D4A1S0	Complement C1s subcomponent OS=Rattus norvegicus OX=10116 GN=C1s PE=1 SV=3	C1s	0.000115927	1	yes	0.937	0.955	1.044	1.045	1.067	0.952
ESLSGVTSHGLSCEVCK	D3ZSZ6	Diacylglycerol kinase OS=Rattus norvegicus OX=10116 GN=Dgkh PE=1 SV=3	Dgkh	0.000616987	2	yes	1	1.143	0.99	1.005	0.984	0.879
TTPQSPDAQASR	D3ZSZ6	Diacylglycerol kinase OS=Rattus norvegicus OX=10116 GN=Dgkh PE=1 SV=3	Dgkh	0.094737	1	yes	1.232	0.763	0.96	0.945	1.004	1.096
EPSEVPTPK	D3ZAX1	Similar to HMGA1b OS=Rattus norvegicus OX=10116 GN=RGD1564836 PE=3 SV=1	RGD1564836	0.0122215	1	yes	0.854	1.057	0.973	1.028	0.971	1.118
VYSLLLEDWK	A0A0G2K8J8	Family with sequence similarity 120B OS=Rattus norvegicus OX=10116 GN=Fam120b PE=1 SV=1	Fam120b	3.85975e-05	3	yes	1.12	1.125	1.081	1.147	0.894	0.633
GYGVETLLEQNR	A0A0G2K8J8	Family with sequence similarity 120B OS=Rattus norvegicus OX=10116 GN=Fam120b PE=1 SV=1	Fam120b	0.000896495	5	yes	0.882	0.901	1.041	0.981	1.083	1.111
EWFVYPGNSLK	A0A0G2K8J8	Family with sequence similarity 120B OS=Rattus norvegicus OX=10116 GN=Fam120b PE=1 SV=1	Fam120b	0.00965761	1	yes
DGASTGPVVK	A0A0G2K8J8	Family with sequence similarity 120B OS=Rattus norvegicus OX=10116 GN=Fam120b PE=1 SV=1	Fam120b	0.0191183	1	yes	0.933	1.149	0.893	0.93	1.01	1.086
LDPYDSSEDDKEYVGFATLPNQVHR	A0A096MJN4	Septin 4 OS=Rattus norvegicus OX=10116 GN=Sept4 PE=1 SV=1	Sept4	3.55278e-07	9	yes	1.042	1.087	1.095	0.877	0.958	0.942
STLVNSLFLTDLYR	A0A096MJN4	Septin 4 OS=Rattus norvegicus OX=10116 GN=Sept4 PE=1 SV=1	Sept4	8.59164e-05	1	yes	1.015	1.103	0.847	1.002	1.076	0.956
LYPWGIVEVENPGHCDFVK	A0A096MJN4	Septin 4 OS=Rattus norvegicus OX=10116 GN=Sept4 PE=1 SV=1	Sept4	7.42132e-09	6	yes	0.98	1.096	1.095	0.986	0.938	0.905
ESIPFAVIGSNTVVEAR	A0A096MJN4	Septin 4 OS=Rattus norvegicus OX=10116 GN=Sept4 PE=1 SV=1	Sept4	5.03596e-05	1	yes	1.035	0.961	0.97	1.069	0.993	0.972
LYPWGIVEVENPGHCDFVK	A0A096MJN4	Septin 4 OS=Rattus norvegicus OX=10116 GN=Sept4 PE=1 SV=1	Sept4	0.000523041	1	yes
IMQTVEITK	A0A096MJN4	Septin 4 OS=Rattus norvegicus OX=10116 GN=Sept4 PE=1 SV=1	Sept4	0.000600508	2	yes	1.032	1.124	1.169	0.961	0.897	0.817
IREEIEHFGIK	A0A096MJN4	Septin 4 OS=Rattus norvegicus OX=10116 GN=Sept4 PE=1 SV=1	Sept4	0.00162813	11	yes	0.991	1.114	1.099	0.985	0.965	0.846
LQDQALK	A0A096MJN4	Septin 4 OS=Rattus norvegicus OX=10116 GN=Sept4 PE=1 SV=1	Sept4	0.00462278	1	yes	1.07	1.113	1.092	0.913	0.925	0.886
ETHYENYR	A0A096MJN4	Septin 4 OS=Rattus norvegicus OX=10116 GN=Sept4 PE=1 SV=1	Sept4	0.00892607	2	yes	1.028	0.961	1.054	1.026	0.986	0.946
IMQTVEITK	A0A096MJN4	Septin 4 OS=Rattus norvegicus OX=10116 GN=Sept4 PE=1 SV=1	Sept4	0.0146987	3	yes	1.001	1.13	1.134	0.931	0.966	0.838
LLGAEER	A0A096MJN4	Septin 4 OS=Rattus norvegicus OX=10116 GN=Sept4 PE=1 SV=1	Sept4	0.0185712	2	yes	0.935	0.995	1.072	0.864	1.073	1.06
LDPYDSSEDDKEYVGFATLPNQVHR	A0A096MJN4	Septin 4 OS=Rattus norvegicus OX=10116 GN=Sept4 PE=1 SV=1	Sept4	0.0183052	1	yes	1.06	1.151	0.997	0.981	0.967	0.844
STLVNSLFLTDLYR	A0A096MJN4	Septin 4 OS=Rattus norvegicus OX=10116 GN=Sept4 PE=1 SV=1	Sept4	0.0360075	1	yes	0.931	0.922	1.16	0.877	1.018	1.092
INVTGIPDELSEEQTR	F1LQS0	N-myc (and STAT) interactor OS=Rattus norvegicus OX=10116 GN=Nmi PE=1 SV=1	Nmi	0.00045416	2	yes
TYPLYMNQK	F1LQS0	N-myc (and STAT) interactor OS=Rattus norvegicus OX=10116 GN=Nmi PE=1 SV=1	Nmi	0.0250509	2	yes	0.934	0.933	0.964	0.954	0.97	1.245
SAASPSGESGPLHPHDK	A0A0G2K0J7	Protein-serine/threonine phosphatase OS=Rattus norvegicus OX=10116 GN=Ctdp1 PE=1 SV=1	Ctdp1	0.000206717	2	yes	0.955	1.046	1.017	0.946	0.975	1.062
GLCAECGQDLTQLQSK	A0A0G2K0J7	Protein-serine/threonine phosphatase OS=Rattus norvegicus OX=10116 GN=Ctdp1 PE=1 SV=1	Ctdp1	0.0043465	1	yes
VMEENNIVHQAR	A0A0G2K0D5	Oxysterol-binding protein OS=Rattus norvegicus OX=10116 GN=Osbpl7 PE=1 SV=1	Osbpl7	0.00039644	1	yes	1.237	0.896	0.841	0.965	0.995	1.067
AEPGYGNLDGAVLW	A0A0G2K0D5	Oxysterol-binding protein OS=Rattus norvegicus OX=10116 GN=Osbpl7 PE=1 SV=1	Osbpl7	0.0137932	1	yes
HYDSIAEK	A0A0G2K0K6	Adaptor-related protein complex 1-associated regulatory protein OS=Rattus norvegicus OX=10116 GN=Ap1ar PE=4 SV=1	Ap1ar	0.000951826	1	yes	0.98	0.998	1.023	1.041	0.95	1.008
QSDTDQQIR	A0A0G2K0K6	Adaptor-related protein complex 1-associated regulatory protein OS=Rattus norvegicus OX=10116 GN=Ap1ar PE=4 SV=1	Ap1ar	0.00406884	1	yes
TSVGPVIQK	A0A0U1RRX6	5-demethoxyubiquinone hydroxylase, mitochondrial (Fragment) OS=Rattus norvegicus OX=10116 GN=Coq7 PE=1 SV=1	Coq7	0.00100783	1	yes	0.993	1.13	0.995	0.911	0.968	1.003
FSADEYFIPR	M0R5Y9	Protein archease OS=Rattus norvegicus OX=10116 GN=Zbtb8os PE=1 SV=1	Zbtb8os	0.000148302	3	yes	1.077	1.022	1.012	0.968	0.926	0.995
LEESYELIEK	F1LUT4	Phospholipid-transporting ATPase OS=Rattus norvegicus OX=10116 GN=Atp8a1 PE=1 SV=3	Atp8a1	7.41632e-05	1	yes	1.129	1.031	1.03	1.06	0.939	0.81
IIYQAASPDEGALVR	F1LUT4	Phospholipid-transporting ATPase OS=Rattus norvegicus OX=10116 GN=Atp8a1 PE=1 SV=3	Atp8a1	3.73739e-06	5	yes	0.949	1.055	1.053	1.008	0.989	0.946
QETAINIGHSCR	F1LUT4	Phospholipid-transporting ATPase OS=Rattus norvegicus OX=10116 GN=Atp8a1 PE=1 SV=3	Atp8a1	3.20498e-05	2	yes	0.922	0.958	1.032	1.044	1.057	0.986
SQDPGAVVLGK	F1LUT4	Phospholipid-transporting ATPase OS=Rattus norvegicus OX=10116 GN=Atp8a1 PE=1 SV=3	Atp8a1	6.88683e-05	2	yes	1.027	1.014	1.021	1.058	0.894	0.988
SESLQQNLLHGYAFSQDENGIVSQSEVIR	F1LUT4	Phospholipid-transporting ATPase OS=Rattus norvegicus OX=10116 GN=Atp8a1 PE=1 SV=3	Atp8a1	2.2845e-06	1	yes	1.117	1.215	1.156	0.821	0.704	0.987
TSNLNEELGQVK	F1LUT4	Phospholipid-transporting ATPase OS=Rattus norvegicus OX=10116 GN=Atp8a1 PE=1 SV=3	Atp8a1	3.09655e-07	2	no	0.932	1.02	1.03	0.932	0.879	1.207
NLQLLGATAIEDK	F1LUT4	Phospholipid-transporting ATPase OS=Rattus norvegicus OX=10116 GN=Atp8a1 PE=1 SV=3	Atp8a1	2.31464e-05	1	yes	0.988	0.987	1.094	1.027	0.983	0.921
NMGMIVINEGSLDGTR	F1LUT4	Phospholipid-transporting ATPase OS=Rattus norvegicus OX=10116 GN=Atp8a1 PE=1 SV=3	Atp8a1	2.22449e-05	3	yes	1.015	0.961	0.97	0.945	1.122	0.987
TPDSVIIDSLGQEER	F1LUT4	Phospholipid-transporting ATPase OS=Rattus norvegicus OX=10116 GN=Atp8a1 PE=1 SV=3	Atp8a1	9.04472e-05	4	yes	0.951	0.883	0.939	1.073	1.049	1.104
LMQNSTSPPLK	F1LUT4	Phospholipid-transporting ATPase OS=Rattus norvegicus OX=10116 GN=Atp8a1 PE=1 SV=3	Atp8a1	0.000197133	1	yes	0.99	1.012	1.123	0.973	1.063	0.84
IWILTGDK	F1LUT4	Phospholipid-transporting ATPase OS=Rattus norvegicus OX=10116 GN=Atp8a1 PE=1 SV=3	Atp8a1	0.000902449	2	yes	1.134	1.095	1.025	1.01	0.863	0.872
HLEQFATEGLR	F1LUT4	Phospholipid-transporting ATPase OS=Rattus norvegicus OX=10116 GN=Atp8a1 PE=1 SV=3	Atp8a1	0.000355812	3	yes	0.966	0.894	0.984	0.992	1.054	1.11
YELLNVLEFTSSR	F1LUT4	Phospholipid-transporting ATPase OS=Rattus norvegicus OX=10116 GN=Atp8a1 PE=1 SV=3	Atp8a1	0.00100443	1	yes	0.928	1.033	1.039	1.023	0.98	0.997
TLVDEVQELEAK	F1LUT4	Phospholipid-transporting ATPase OS=Rattus norvegicus OX=10116 GN=Atp8a1 PE=1 SV=3	Atp8a1	0.00161067	1	yes	1.102	1.046	1.092	0.959	0.935	0.867
TGTLTCNVMQFK	F1LUT4	Phospholipid-transporting ATPase OS=Rattus norvegicus OX=10116 GN=Atp8a1 PE=1 SV=3	Atp8a1	0.00621928	2	yes	1.053	1.023	1.089	1.097	0.987	0.751
SEVVEMVK	F1LUT4	Phospholipid-transporting ATPase OS=Rattus norvegicus OX=10116 GN=Atp8a1 PE=1 SV=3	Atp8a1	0.0128724	5	yes	1.02	1.015	1.073	0.937	1.074	0.881
LMQNSTSPPLK	F1LUT4	Phospholipid-transporting ATPase OS=Rattus norvegicus OX=10116 GN=Atp8a1 PE=1 SV=3	Atp8a1	0.0128305	1	yes	0.98	0.996	1.034	1.089	1.008	0.893
IIYQAASPDEGALVR	F1LUT4	Phospholipid-transporting ATPase OS=Rattus norvegicus OX=10116 GN=Atp8a1 PE=1 SV=3	Atp8a1	0.0152056	1	yes	1.073	0.943	0.975	0.995	1.026	0.988
YELLNVLEFTSSR	F1LUT4	Phospholipid-transporting ATPase OS=Rattus norvegicus OX=10116 GN=Atp8a1 PE=1 SV=3	Atp8a1	0.0850276	1	yes	0.958	1.136	1.02	1.083	0.944	0.86
DLITLQDPEAK	A0A0G2KB07	NADH-cytochrome b5 reductase OS=Rattus norvegicus OX=10116 GN=Cyb5r2 PE=3 SV=1	Cyb5r2	5.7392e-05	2	yes	1.104	0.943	0.93	0.98	0.978	1.065
LFYNEPGTLLIK	A0A0G2KB07	NADH-cytochrome b5 reductase OS=Rattus norvegicus OX=10116 GN=Cyb5r2 PE=3 SV=1	Cyb5r2	0.00430399	3	yes	1.121	1.001	1.027	1.002	0.962	0.887
MTQYLENMK	A0A0G2KB07	NADH-cytochrome b5 reductase OS=Rattus norvegicus OX=10116 GN=Cyb5r2 PE=3 SV=1	Cyb5r2	0.00794811	2	yes	1.093	0.966	1.068	0.986	1.001	0.886
YLSLHDNK	M0R565	WD repeat domain 82 OS=Rattus norvegicus OX=10116 GN=Wdr82 PE=1 SV=2	Wdr82	0.0119495	2	yes	0.979	0.979	0.968	1.068	0.889	1.116
AYGVDVGSPEISFAK	D3ZQY4	FRY-like transcription coactivator OS=Rattus norvegicus OX=10116 GN=Fryl PE=1 SV=2	Fryl	0.000109959	1	yes
QPLSANTLSDVLSR	D3ZQY4	FRY-like transcription coactivator OS=Rattus norvegicus OX=10116 GN=Fryl PE=1 SV=2	Fryl	0.000136976	1	yes	1.023	0.864	0.99	0.974	1.145	1.004
SADQLTTFLK	D3ZQY4	FRY-like transcription coactivator OS=Rattus norvegicus OX=10116 GN=Fryl PE=1 SV=2	Fryl	0.00115952	1	yes	1.075	1.007	1.023	1.033	0.985	0.877
DTPLNIFVK	D3ZQY4	FRY-like transcription coactivator OS=Rattus norvegicus OX=10116 GN=Fryl PE=1 SV=2	Fryl	0.00322568	1	yes	1.103	1.048	1.015	0.976	0.961	0.898
LFSCGADGTLK	F1M3W5	Dmx-like 2 OS=Rattus norvegicus OX=10116 GN=Dmxl2 PE=1 SV=3	Dmxl2	4.83489e-06	4	yes	1.021	1.075	1.034	0.965	0.989	0.915
GSVCNVLLTSCHDGVCR	F1M3W5	Dmx-like 2 OS=Rattus norvegicus OX=10116 GN=Dmxl2 PE=1 SV=3	Dmxl2	3.20498e-05	1	yes	0.796	0.835	0.844	0.867	1.24	1.418
QSESIAAPPVASEDIDK	F1M3W5	Dmx-like 2 OS=Rattus norvegicus OX=10116 GN=Dmxl2 PE=1 SV=3	Dmxl2	6.61327e-07	2	yes	1.104	1.217	1.215	0.789	0.848	0.827
MDHFEGPPPNYVNTYPTDLSVGAGPAILR	F1M3W5	Dmx-like 2 OS=Rattus norvegicus OX=10116 GN=Dmxl2 PE=1 SV=3	Dmxl2	1.08856e-05	1	yes	1.126	1.273	0.83	0.869	0.664	1.238
LSGIVNDQTNSK	F1M3W5	Dmx-like 2 OS=Rattus norvegicus OX=10116 GN=Dmxl2 PE=1 SV=3	Dmxl2	8.86285e-06	1	yes	1.032	1.147	1.056	0.96	0.95	0.854
TLATGYEVDGGK	F1M3W5	Dmx-like 2 OS=Rattus norvegicus OX=10116 GN=Dmxl2 PE=1 SV=3	Dmxl2	6.66001e-06	1	yes
VGCPVLALEVLSK	F1M3W5	Dmx-like 2 OS=Rattus norvegicus OX=10116 GN=Dmxl2 PE=1 SV=3	Dmxl2	2.72809e-05	2	yes	1.053	1.115	1.089	0.882	0.929	0.932
ALALDSCEEYFTTGSAEGNIK	F1M3W5	Dmx-like 2 OS=Rattus norvegicus OX=10116 GN=Dmxl2 PE=1 SV=3	Dmxl2	1.43336e-07	3	yes	1.04	1.005	1.057	1.055	0.935	0.907
LLDELSDPEASK	F1M3W5	Dmx-like 2 OS=Rattus norvegicus OX=10116 GN=Dmxl2 PE=1 SV=3	Dmxl2	0.000158028	1	yes	0.94	1.172	1.079	0.958	0.967	0.884
AMLEPENTPFK	F1M3W5	Dmx-like 2 OS=Rattus norvegicus OX=10116 GN=Dmxl2 PE=1 SV=3	Dmxl2	0.000211946	3	yes	0.996	1.066	1.192	0.929	0.964	0.853
IPVAFPSGDANSLSK	F1M3W5	Dmx-like 2 OS=Rattus norvegicus OX=10116 GN=Dmxl2 PE=1 SV=3	Dmxl2	0.000211946	1	yes	1.003	1.172	1.149	1.026	0.928	0.721
LSGIVNDQTNSK	F1M3W5	Dmx-like 2 OS=Rattus norvegicus OX=10116 GN=Dmxl2 PE=1 SV=3	Dmxl2	0.000235985	1	yes	0.955	1.098	1.235	0.837	1.009	0.866
LYQAVVDAR	F1M3W5	Dmx-like 2 OS=Rattus norvegicus OX=10116 GN=Dmxl2 PE=1 SV=3	Dmxl2	0.000994315	3	yes	1.02	1.058	0.962	0.929	1.034	0.998
LYFNSQGNK	F1M3W5	Dmx-like 2 OS=Rattus norvegicus OX=10116 GN=Dmxl2 PE=1 SV=3	Dmxl2	0.000971165	1	yes	0.991	1.067	1.069	0.978	1.009	0.885
LYFNSQGNK	F1M3W5	Dmx-like 2 OS=Rattus norvegicus OX=10116 GN=Dmxl2 PE=1 SV=3	Dmxl2	0.000369084	1	yes	1.069	1.104	1.015	0.97	0.895	0.946
QEVLQETFIR	F1M3W5	Dmx-like 2 OS=Rattus norvegicus OX=10116 GN=Dmxl2 PE=1 SV=3	Dmxl2	0.000359544	2	yes	1.001	1.014	1.016	1.011	1.018	0.94
ALDTLLEQTPK	F1M3W5	Dmx-like 2 OS=Rattus norvegicus OX=10116 GN=Dmxl2 PE=1 SV=3	Dmxl2	0.000279871	1	yes	1.029	1.063	1.031	1.016	0.91	0.952
FLLQESQQETTVK	F1M3W5	Dmx-like 2 OS=Rattus norvegicus OX=10116 GN=Dmxl2 PE=1 SV=3	Dmxl2	0.000306535	1	yes	0.635	0.753	0.687	1.193	1.549	1.182
NLASPEGTLATLGLK	F1M3W5	Dmx-like 2 OS=Rattus norvegicus OX=10116 GN=Dmxl2 PE=1 SV=3	Dmxl2	0.000371029	2	yes	1.017	1.092	1.116	0.959	0.985	0.832
EIAALHEICNHESVIK	F1M3W5	Dmx-like 2 OS=Rattus norvegicus OX=10116 GN=Dmxl2 PE=1 SV=3	Dmxl2	0.00149927	4	yes	0.952	0.975	1.087	1.033	1.006	0.946
FQLYNWLEK	F1M3W5	Dmx-like 2 OS=Rattus norvegicus OX=10116 GN=Dmxl2 PE=1 SV=3	Dmxl2	0.00329377	2	yes	1.186	1.173	1.017	1.048	0.918	0.659
TISVSGSTAK	F1M3W5	Dmx-like 2 OS=Rattus norvegicus OX=10116 GN=Dmxl2 PE=1 SV=3	Dmxl2	0.00357833	2	yes	1.107	1.114	0.99	0.927	0.966	0.897
TPPQPSVEDVK	F1M3W5	Dmx-like 2 OS=Rattus norvegicus OX=10116 GN=Dmxl2 PE=1 SV=3	Dmxl2	0.00466753	6	yes	1.085	1.11	1.147	0.898	0.895	0.865
LAAHPLNNR	F1M3W5	Dmx-like 2 OS=Rattus norvegicus OX=10116 GN=Dmxl2 PE=1 SV=3	Dmxl2	0.0146987	2	yes	1.023	0.95	1.041	0.997	0.996	0.993
SSIIPQDPHEVK	F1M3W5	Dmx-like 2 OS=Rattus norvegicus OX=10116 GN=Dmxl2 PE=1 SV=3	Dmxl2	0.0199784	1	yes	1.023	0.916	0.987	0.994	1.008	1.07
DGTGFNCK	F1M3W5	Dmx-like 2 OS=Rattus norvegicus OX=10116 GN=Dmxl2 PE=1 SV=3	Dmxl2	0.0362876	1	yes	0.829	1.017	0.964	0.896	0.976	1.318
LHPDPFLR	F1M3W5	Dmx-like 2 OS=Rattus norvegicus OX=10116 GN=Dmxl2 PE=1 SV=3	Dmxl2	0.042852	1	yes	1.041	0.894	0.991	1.088	0.968	1.018
SVTPASTLTK	F1LT10	Afadin OS=Rattus norvegicus OX=10116 GN=Afdn PE=1 SV=3	Afdn	0.000508243	2	yes	1.148	1.049	1.181	0.858	0.868	0.895
ITSVSTGNLCTEEQTPPPRPEAYPIPTQTYTR	F1LT10	Afadin OS=Rattus norvegicus OX=10116 GN=Afdn PE=1 SV=3	Afdn	0.000815275	1	yes
ELQPQQQPR	F1LT10	Afadin OS=Rattus norvegicus OX=10116 GN=Afdn PE=1 SV=3	Afdn	0.00335144	4	yes	1.166	1.113	1.074	0.894	0.834	0.919
QQQLEEMR	F1LT10	Afadin OS=Rattus norvegicus OX=10116 GN=Afdn PE=1 SV=3	Afdn	0.00331674	1	yes	1.106	0.955	1.145	0.972	0.77	1.052
AAGNFATK	F1LT10	Afadin OS=Rattus norvegicus OX=10116 GN=Afdn PE=1 SV=3	Afdn	0.00392185	3	yes	1.021	1.063	1.028	0.933	0.985	0.97
ADGSGYGSALPPEK	F1LT10	Afadin OS=Rattus norvegicus OX=10116 GN=Afdn PE=1 SV=3	Afdn	0.0177878	2	yes	0.96	0.925	0.919	1.005	1.019	1.172
SPYTSGTAAK	F1LT10	Afadin OS=Rattus norvegicus OX=10116 GN=Afdn PE=1 SV=3	Afdn	0.0209657	1	yes	1.139	0.973	1.086	1.004	0.919	0.878
RPPDYIPK	F1LT10	Afadin OS=Rattus norvegicus OX=10116 GN=Afdn PE=1 SV=3	Afdn	0.0876203	1	yes	0.777	0.958	1.009	1.077	0.947	1.231
RPTELLSNPQFIVDGATR	F1LS29	Calcium-activated neutral proteinase 1 OS=Rattus norvegicus OX=10116 GN=Capn1 PE=1 SV=1	Capn1	1.47274e-05	4	yes	0.968	0.982	1.021	0.978	1.018	1.033
APSDLYQIILK	F1LS29	Calcium-activated neutral proteinase 1 OS=Rattus norvegicus OX=10116 GN=Capn1 PE=1 SV=1	Capn1	4.77989e-06	2	yes	1.188	1.092	1.093	1.053	0.937	0.637
YLGQDYENLR	F1LS29	Calcium-activated neutral proteinase 1 OS=Rattus norvegicus OX=10116 GN=Capn1 PE=1 SV=1	Capn1	0.000136623	5	yes	0.986	1.019	0.987	0.93	1	1.078
GPWSDNSYEWNK	F1LS29	Calcium-activated neutral proteinase 1 OS=Rattus norvegicus OX=10116 GN=Capn1 PE=1 SV=1	Capn1	0.000210364	4	yes	1.075	1.031	1.013	0.956	0.932	0.993
RPTELLSNPQFIVDGATR	F1LS29	Calcium-activated neutral proteinase 1 OS=Rattus norvegicus OX=10116 GN=Capn1 PE=1 SV=1	Capn1	0.000569204	2	yes	0.955	0.943	0.992	1.03	0.985	1.095
DMETIGFAVYQVPR	F1LS29	Calcium-activated neutral proteinase 1 OS=Rattus norvegicus OX=10116 GN=Capn1 PE=1 SV=1	Capn1	0.000316043	2	yes	1.013	0.971	1.089	1.021	0.943	0.963
LPPGEYIVVPSTFEPNK	F1LS29	Calcium-activated neutral proteinase 1 OS=Rattus norvegicus OX=10116 GN=Capn1 PE=1 SV=1	Capn1	0.000336098	1	yes	0.999	1.093	1.028	0.888	0.992	1
DMETIGFAVYQVPR	F1LS29	Calcium-activated neutral proteinase 1 OS=Rattus norvegicus OX=10116 GN=Capn1 PE=1 SV=1	Capn1	0.00206593	2	yes	0.95	1.033	1.003	0.968	0.97	1.077
LAGDDMEISVK	F1LS29	Calcium-activated neutral proteinase 1 OS=Rattus norvegicus OX=10116 GN=Capn1 PE=1 SV=1	Capn1	0.00453421	2	yes	1.058	0.986	1.057	0.92	1.005	0.975
DFFLANASR	F1LS29	Calcium-activated neutral proteinase 1 OS=Rattus norvegicus OX=10116 GN=Capn1 PE=1 SV=1	Capn1	0.0049895	1	yes	1.054	1.075	0.907	0.984	1.064	0.916
LAGDDMEISVK	F1LS29	Calcium-activated neutral proteinase 1 OS=Rattus norvegicus OX=10116 GN=Capn1 PE=1 SV=1	Capn1	0.0167498	3	yes	1.056	0.983	1.025	0.918	0.933	1.086
SMVNLMDR	F1LS29	Calcium-activated neutral proteinase 1 OS=Rattus norvegicus OX=10116 GN=Capn1 PE=1 SV=1	Capn1	0.0331936	1	yes	1.007	1.076	1.19	0.816	0.959	0.952
LEGVILLGDQDVAAK	F1LUD3	Uncharacterized protein OS=Rattus norvegicus OX=10116 PE=1 SV=2	--	0.000134523	1	yes	1.109	1.16	1.107	0.941	0.821	0.862
LEGDVLLGDQDVAGK	F1LUD3	Uncharacterized protein OS=Rattus norvegicus OX=10116 PE=1 SV=2	--	1.35592e-05	3	yes	1.077	1.073	1.063	0.898	1.102	0.787
VEVDIQAPCAK	F1LUD3	Uncharacterized protein OS=Rattus norvegicus OX=10116 PE=1 SV=2	--	0.000103436	2	yes	1.145	1.046	1.195	0.881	0.969	0.764
LGGDMALGEK	F1LUD3	Uncharacterized protein OS=Rattus norvegicus OX=10116 PE=1 SV=2	--	7.33553e-05	5	yes	1.237	1.209	1.237	0.922	0.744	0.65
AGQVGATLTEGQPPDVEMPAK	F1LUD3	Uncharacterized protein OS=Rattus norvegicus OX=10116 PE=1 SV=2	--	9.39251e-05	1	yes	1.122	1.114	1.062	0.938	0.932	0.832
AGQVGATLTEGQPPDVEMPAK	F1LUD3	Uncharacterized protein OS=Rattus norvegicus OX=10116 PE=1 SV=2	--	2.03126e-05	1	yes	1.217	1.107	1.063	0.966	0.894	0.753
AGQVGVNLMK	F1LUD3	Uncharacterized protein OS=Rattus norvegicus OX=10116 PE=1 SV=2	--	7.72677e-05	1	yes	1.084	1.061	1.172	0.979	0.93	0.773
LEGDVLLGDQDVAAK	F1LUD3	Uncharacterized protein OS=Rattus norvegicus OX=10116 PE=1 SV=2	--	0.000194684	3	yes	1.09	1.068	1.19	0.932	0.912	0.807
VEGDLALPSVQGDLK	F1LUD3	Uncharacterized protein OS=Rattus norvegicus OX=10116 PE=1 SV=2	--	0.000226733	7	yes	1.092	1.047	1.097	0.979	0.947	0.838
VEGDVALPSVK	F1LUD3	Uncharacterized protein OS=Rattus norvegicus OX=10116 PE=1 SV=2	--	0.000215146	4	yes	1.111	1.066	1.183	0.966	0.864	0.81
VEGDVALPSVQGDLK	F1LUD3	Uncharacterized protein OS=Rattus norvegicus OX=10116 PE=1 SV=2	--	0.000272231	5	yes	1.029	1.054	1.08	0.934	0.947	0.956
VEGEVALPSMK	F1LUD3	Uncharacterized protein OS=Rattus norvegicus OX=10116 PE=1 SV=2	--	0.000140545	1	yes
VGGDMALGEK	F1LUD3	Uncharacterized protein OS=Rattus norvegicus OX=10116 PE=1 SV=2	--	0.000211946	3	yes	0.942	0.976	1.002	0.808	1.009	1.263
VEGEVSLPSVPGDLK	F1LUD3	Uncharacterized protein OS=Rattus norvegicus OX=10116 PE=1 SV=2	--	0.000520037	3	yes	0.99	0.984	0.985	0.926	1.097	1.018
[truncated: 29,860 more rows]
