# Supplementary material for: Biomarkers for predicting the severity of spinal cord injury by proteomic analysis
Source: Front Mol Neurosci. 2023 Dec 13;16:1153230. doi: 10.3389/fnmol.2023.1153230 (PMC10753799; doi:10.3389/fnmol.2023.1153230)
Supplement: Supplementary file 3 [file Data_Sheet_2.xlsx]

## Sheet: Diff_distribution
Compared sample name	Up-regulated	Down-regulated
SCI_3/SCI_2	339	83
SCI_3/SCI_1	398	107
SCI_2/SCI_1	148	78
SCI/Con	201	35

## Sheet: SCI_3vsSCI_2
Protein accession	Protein description	Gene name	SCI_3/SCI_2 Ratio	Regulated Type	MW [kDa]	Coverage [%]	Peptides	PSMs	Unique Peptides	Razor + unique peptides	Con_1	Con_2	Con_3	SCI_1	SCI_2	SCI_3	Subcellular localization	KEGG KO No.	KEGG Gene	KEGG pathway	Biological Process	Cellular Component	Molecular Function	Pfam ID	Domain description	KOG category	KOG NO.	KOG description
Q8R2H5	Phosphatidylinositol-glycan-specific phospholipase D OS=Rattus norvegicus OX=10116 GN=Gpld1 PE=2 SV=1	Gpld1	1.384	Up	93.7	3	2	4	2	2	0.962	0.818	0.841	0.913	1.065	1.474	extracellular	K01127	GPLD1; glycosylphosphatidylinositol phospholipase D [EC:3.1.4.50]	rno01100 Metabolic pathways; rno00563 Glycosylphosphatidylinositol (GPI)-anchor biosynthesis	GO:0001501 skeletal system development; GO:0001503 ossification; GO:0001525 angiogenesis; GO:0001568 blood vessel development; GO:0001667 ameboidal-type cell migration; GO:0001944 vasculature development; GO:0002040 sprouting angiogenesis; GO:0002042 cell migration involved in sprouting angiogenesis; GO:0002062 chondrocyte differentiation; GO:0002253 activation of immune response; GO:0002376 immu…	GO:0005576 extracellular region; GO:0005615 extracellular space; GO:0005622 intracellular; GO:0005623 cell; GO:0005737 cytoplasm; GO:0031012 extracellular matrix; GO:0043226 organelle; GO:0043227 membrane-bounded organelle; GO:0043229 intracellular organelle; GO:0043231 intracellular membrane-bounded organelle;	GO:0003824 catalytic activity; GO:0004620 phospholipase activity; GO:0004621 glycosylphosphatidylinositol phospholipase D activity; GO:0004630 phospholipase D activity; GO:0008081 phosphoric diester hydrolase activity; GO:0016247 channel regulator activity; GO:0016298 lipase activity; GO:0016787 hydrolase activity; GO:0016788 hydrolase activity, acting on ester bonds; GO:0017080 sodium channel re…	PF00882	Zinc dependent phospholipase C	W	KOG3637	Vitronectin receptor, alpha subunit
F6Q1N1	Coagulation factor XIII B chain OS=Rattus norvegicus OX=10116 GN=F13b PE=1 SV=2	F13b	1.873	Up	74.8	3	2	2	2	2	0.636	0.624	0.657	0.882	1.142	2.14	extracellular				GO:0006807 nitrogen compound metabolic process; GO:0006950 response to stress; GO:0007596 blood coagulation; GO:0007599 hemostasis; GO:0008152 metabolic process; GO:0009611 response to wounding; GO:0009892 negative regulation of metabolic process; GO:0009894 regulation of catabolic process; GO:0009895 negative regulation of catabolic process; GO:0010605 negative regulation of macromolecule metabo…	GO:0005576 extracellular region;	GO:0004857 enzyme inhibitor activity; GO:0030234 enzyme regulator activity; GO:0098772 molecular function regulator;	PF00084	Sushi domain (SCR repeat)
F1LQS0	N-myc (and STAT) interactor OS=Rattus norvegicus OX=10116 GN=Nmi PE=1 SV=1	Nmi	1.304	Up	24.6	12	2	4	2	2	0.923	0.918	0.932	0.979	0.99	1.291	nucleus				GO:0001817 regulation of cytokine production; GO:0001818 negative regulation of cytokine production; GO:0002682 regulation of immune system process; GO:0002683 negative regulation of immune system process; GO:0006139 nucleobase-containing compound metabolic process; GO:0006351 transcription, DNA-templated; GO:0006366 transcription by RNA polymerase II; GO:0006725 cellular aromatic compound metabo…	GO:0005622 intracellular; GO:0005623 cell; GO:0005634 nucleus; GO:0005654 nucleoplasm; GO:0005737 cytoplasm; GO:0005829 cytosol; GO:0031974 membrane-enclosed lumen; GO:0031981 nuclear lumen; GO:0043226 organelle; GO:0043227 membrane-bounded organelle; GO:0043229 intracellular organelle; GO:0043231 intracellular membrane-bounded organelle; GO:0043233 organelle lumen; GO:0070013 intracellular organ…	GO:0003712 transcription coregulator activity; GO:0005488 binding; GO:0005515 protein binding; GO:0042802 identical protein binding; GO:0140110 transcription regulator activity;	PF07292	Nmi/IFP 35 domain (NID)
F1M983	Complement factor H OS=Rattus norvegicus OX=10116 GN=Cfh PE=1 SV=1	Cfh	1.413	Up	139.9	18	15	32	15	15	0.778	0.752	0.748	1.011	1.156	1.633	nucleus	K04004	CFH; complement factor H	rno05150 Staphylococcus aureus infection; rno04610 Complement and coagulation cascades	GO:0002252 immune effector process; GO:0002253 activation of immune response; GO:0002376 immune system process; GO:0002673 regulation of acute inflammatory response; GO:0002682 regulation of immune system process; GO:0002684 positive regulation of immune system process; GO:0002697 regulation of immune effector process; GO:0002920 regulation of humoral immune response; GO:0006807 nitrogen compound…	GO:0005576 extracellular region; GO:0005615 extracellular space; GO:0005622 intracellular; GO:0005623 cell; GO:0005634 nucleus; GO:0005737 cytoplasm; GO:0005886 plasma membrane; GO:0016020 membrane; GO:0043226 organelle; GO:0043227 membrane-bounded organelle; GO:0043229 intracellular organelle; GO:0043231 intracellular membrane-bounded organelle; GO:0071944 cell periphery;	GO:0001846 opsonin binding; GO:0001848 complement binding; GO:0001851 complement component C3b binding; GO:0005488 binding; GO:0005515 protein binding; GO:0005539 glycosaminoglycan binding; GO:0008201 heparin binding; GO:0043167 ion binding; GO:0043168 anion binding; GO:0043394 proteoglycan binding; GO:0043395 heparan sulfate proteoglycan binding; GO:0097367 carbohydrate derivative binding; GO:19…	PF00084	Sushi domain (SCR repeat)
A0A0G2JTI3	Anti-silencing function 1A histone chaperone OS=Rattus norvegicus OX=10116 GN=Asf1a PE=1 SV=1	Asf1a	1.363	Up	21.1	8	1	1	1	1	0.937	0.981	0.763	0.959	1.016	1.385	nucleus				GO:0001503 ossification; GO:0001649 osteoblast differentiation; GO:0006139 nucleobase-containing compound metabolic process; GO:0006259 DNA metabolic process; GO:0006281 DNA repair; GO:0006323 DNA packaging; GO:0006325 chromatin organization; GO:0006333 chromatin assembly or disassembly; GO:0006334 nucleosome assembly; GO:0006335 DNA replication-dependent nucleosome assembly; GO:0006336 DNA repli…	GO:0000228 nuclear chromosome; GO:0000785 chromatin; GO:0000790 nuclear chromatin; GO:0005622 intracellular; GO:0005623 cell; GO:0005634 nucleus; GO:0005654 nucleoplasm; GO:0005694 chromosome; GO:0031974 membrane-enclosed lumen; GO:0031981 nuclear lumen; GO:0032991 protein-containing complex; GO:0043226 organelle; GO:0043227 membrane-bounded organelle; GO:0043228 non-membrane-bounded organelle; G…	GO:0003682 chromatin binding; GO:0005488 binding; GO:0005515 protein binding; GO:0042393 histone binding;			K	KOG3265	Histone chaperone involved in gene silencing
D3ZW58	Golgi membrane protein 2 OS=Rattus norvegicus OX=10116 GN=Casc4 PE=3 SV=3	Casc4	1.606	Up	52.3	2	1	3	1	1	0.816	0.808	0.844	0.952	1.01	1.621	extracellular					GO:0005622 intracellular; GO:0005623 cell; GO:0005737 cytoplasm; GO:0005794 Golgi apparatus; GO:0012505 endomembrane system; GO:0043226 organelle; GO:0043227 membrane-bounded organelle; GO:0043229 intracellular organelle; GO:0043231 intracellular membrane-bounded organelle;
A0A0G2K8K3	Heparin cofactor 2 OS=Rattus norvegicus OX=10116 GN=Serpind1 PE=1 SV=1	Serpind1	1.412	Up	58	4	2	3	2	2	0.654	0.626	0.678	0.982	1.3	1.836	cytoplasm	K03912	SERPIND1; heparin cofactor II	rno04610 Complement and coagulation cascades	GO:0006464 cellular protein modification process; GO:0006807 nitrogen compound metabolic process; GO:0006950 response to stress; GO:0007596 blood coagulation; GO:0007599 hemostasis; GO:0008152 metabolic process; GO:0009611 response to wounding; GO:0009892 negative regulation of metabolic process; GO:0009987 cellular process; GO:0010466 negative regulation of peptidase activity; GO:0010605 negativ…	GO:0005576 extracellular region; GO:0005615 extracellular space; GO:0005622 intracellular; GO:0005623 cell; GO:0005737 cytoplasm; GO:0005783 endoplasmic reticulum; GO:0005788 endoplasmic reticulum lumen; GO:0012505 endomembrane system; GO:0031974 membrane-enclosed lumen; GO:0043226 organelle; GO:0043227 membrane-bounded organelle; GO:0043229 intracellular organelle; GO:0043231 intracellular membr…	GO:0004857 enzyme inhibitor activity; GO:0004866 endopeptidase inhibitor activity; GO:0004867 serine-type endopeptidase inhibitor activity; GO:0030234 enzyme regulator activity; GO:0030414 peptidase inhibitor activity; GO:0061134 peptidase regulator activity; GO:0061135 endopeptidase regulator activity; GO:0098772 molecular function regulator;	PF00079	Serpin (serine protease inhibitor)	V	KOG2392	Serpin
A0A0G2K135	Complement factor I OS=Rattus norvegicus OX=10116 GN=Cfi PE=1 SV=1	Cfi	1.627	Up	69.7	7	4	14	3	4	0.732	0.631	0.727	1.062	1.104	1.796	extracellular	K01333	CFI; complement factor I [EC:3.4.21.45]	rno05150 Staphylococcus aureus infection; rno04610 Complement and coagulation cascades	GO:0009987 cellular process; GO:0010033 response to organic substance; GO:0034097 response to cytokine; GO:0042221 response to chemical; GO:0050896 response to stimulus; GO:0051716 cellular response to stimulus; GO:0070741 response to interleukin-6; GO:0070887 cellular response to chemical stimulus; GO:0071310 cellular response to organic substance; GO:0071345 cellular response to cytokine stimul…	GO:0005576 extracellular region; GO:0005615 extracellular space; GO:0005622 intracellular; GO:0005623 cell; GO:0005634 nucleus; GO:0043226 organelle; GO:0043227 membrane-bounded organelle; GO:0043229 intracellular organelle; GO:0043231 intracellular membrane-bounded organelle;		PF07648; PF00530; PF00089	Kazal-type serine protease inhibitor domain; Scavenger receptor cysteine-rich domain; Trypsin	O	KOG3627	Trypsin
F1M853	Ribosome-binding protein 1 OS=Rattus norvegicus OX=10116 GN=Rrbp1 PE=1 SV=3	Rrbp1	1.309	Up	157.4	15	21	54	21	21	0.96	0.891	0.894	1.027	0.962	1.259	endoplasmic reticulum	K14000	RRBP1; ribosome-binding protein 1	rno04141 Protein processing in endoplasmic reticulum	GO:0006412 translation; GO:0006518 peptide metabolic process; GO:0006807 nitrogen compound metabolic process; GO:0007154 cell communication; GO:0007165 signal transduction; GO:0008152 metabolic process; GO:0009058 biosynthetic process; GO:0009059 macromolecule biosynthetic process; GO:0009987 cellular process; GO:0010467 gene expression; GO:0019538 protein metabolic process; GO:0023052 signaling;…	GO:0005622 intracellular; GO:0005623 cell; GO:0005737 cytoplasm; GO:0005783 endoplasmic reticulum; GO:0005789 endoplasmic reticulum membrane; GO:0005840 ribosome; GO:0012505 endomembrane system; GO:0016020 membrane; GO:0016021 integral component of membrane; GO:0030176 integral component of endoplasmic reticulum membrane; GO:0031224 intrinsic component of membrane; GO:0031227 intrinsic component …	GO:0038023 signaling receptor activity; GO:0060089 molecular transducer activity;
A0A0A0MY08	Junctophilin OS=Rattus norvegicus OX=10116 GN=Jph4 PE=3 SV=2	Jph4	0.715	Down	66.2	3	1	1	1	1	0.945	1.019	1.073	0.829	1.252	0.895	cytoplasm	K19530			GO:0001817 regulation of cytokine production; GO:0003008 system process; GO:0006810 transport; GO:0006811 ion transport; GO:0006812 cation transport; GO:0006816 calcium ion transport; GO:0006873 cellular ion homeostasis; GO:0006874 cellular calcium ion homeostasis; GO:0006875 cellular metal ion homeostasis; GO:0007204 positive regulation of cytosolic calcium ion concentration; GO:0007610 behavior…	GO:0005622 intracellular; GO:0005623 cell; GO:0005737 cytoplasm; GO:0005783 endoplasmic reticulum; GO:0005789 endoplasmic reticulum membrane; GO:0005790 smooth endoplasmic reticulum; GO:0012505 endomembrane system; GO:0014701 junctional sarcoplasmic reticulum membrane; GO:0016020 membrane; GO:0016528 sarcoplasm; GO:0016529 sarcoplasmic reticulum; GO:0030425 dendrite; GO:0031090 organelle membrane…				S	KOG0231	Junctional membrane complex protein Junctophilin and related MORN repeat proteins
F1LSK6	Cytochrome P450 20A1 OS=Rattus norvegicus OX=10116 GN=Cyp20a1 PE=1 SV=1	Cyp20a1	1.309	Up	51.9	4	2	2	2	2	0.871	0.844	0.844	1.059	1.05	1.374	endoplasmic reticulum	K07435						PF00067	Cytochrome P450	IQ	KOG0157	Cytochrome P450 CYP4/CYP19/CYP26 subfamilies
A0A0G2K1A2	Myeloperoxidase OS=Rattus norvegicus OX=10116 GN=Mpo PE=1 SV=1	Mpo	2.386	Up	80.8	17	11	31	4	12	0.529	0.506	0.526	0.694	1.138	2.716	endoplasmic reticulum				GO:0000302 response to reactive oxygen species; GO:0000303 response to superoxide; GO:0000305 response to oxygen radical; GO:0001775 cell activation; GO:0001878 response to yeast; GO:0002148 hypochlorous acid metabolic process; GO:0002149 hypochlorous acid biosynthetic process; GO:0002252 immune effector process; GO:0002263 cell activation involved in immune response; GO:0002274 myeloid leukocyte…	GO:0000323 lytic vacuole; GO:0005576 extracellular region; GO:0005615 extracellular space; GO:0005622 intracellular; GO:0005623 cell; GO:0005634 nucleus; GO:0005737 cytoplasm; GO:0005764 lysosome; GO:0005766 primary lysosome; GO:0005773 vacuole; GO:0005775 vacuolar lumen; GO:0012505 endomembrane system; GO:0030141 secretory granule; GO:0031410 cytoplasmic vesicle; GO:0031974 membrane-enclosed lum…	GO:0003682 chromatin binding; GO:0003824 catalytic activity; GO:0004601 peroxidase activity; GO:0005488 binding; GO:0005539 glycosaminoglycan binding; GO:0008201 heparin binding; GO:0016209 antioxidant activity; GO:0016491 oxidoreductase activity; GO:0016684 oxidoreductase activity, acting on peroxide as acceptor; GO:0043167 ion binding; GO:0043168 anion binding; GO:0097367 carbohydrate derivativ…	PF03098	Animal haem peroxidase	S	KOG2408	Peroxidase/oxygenase
A0A0G2K695	Myoferlin OS=Rattus norvegicus OX=10116 GN=Myof PE=1 SV=1	Myof	1.305	Up	234.5	3	7	8	7	7	0.942	0.883	0.895	1.078	0.993	1.296	peroxisome	K22125			GO:0001778 plasma membrane repair; GO:0003008 system process; GO:0003012 muscle system process; GO:0003013 circulatory system process; GO:0006936 muscle contraction; GO:0006950 response to stress; GO:0007009 plasma membrane organization; GO:0008015 blood circulation; GO:0009266 response to temperature stimulus; GO:0009408 response to heat; GO:0009611 response to wounding; GO:0009628 response to a…	GO:0005622 intracellular; GO:0005623 cell; GO:0005634 nucleus; GO:0005635 nuclear envelope; GO:0005737 cytoplasm; GO:0005886 plasma membrane; GO:0005901 caveola; GO:0012505 endomembrane system; GO:0012506 vesicle membrane; GO:0016020 membrane; GO:0030659 cytoplasmic vesicle membrane; GO:0031090 organelle membrane; GO:0031410 cytoplasmic vesicle; GO:0031965 nuclear membrane; GO:0031967 organelle e…	GO:0005488 binding; GO:0005543 phospholipid binding; GO:0008289 lipid binding; GO:0043167 ion binding; GO:0043168 anion binding;	PF00168; PF08151; PF08165; PF08150	C2 domain; FerI (NUC094) domain; FerA (NUC095) domain; FerB (NUC096) domain	M	KOG1326	Membrane-associated protein FER-1 and related ferlins, contain multiple C2 domains
F1LZ94	Phospholipid phosphatase 4 OS=Rattus norvegicus OX=10116 GN=Plpp4 PE=3 SV=2	Plpp4	0.616	Down	30.4	4	1	2	1	1	1.102	1.131	1.072	1.204	0.923	0.569	plasma membrane	K18693	DPP1; diacylglycerol diphosphate phosphatase / phosphatidate phosphatase [EC:3.1.3.81 3.1.3.4]	rno00564 Glycerophospholipid metabolism; rno00561 Glycerolipid metabolism	GO:0002252 immune effector process; GO:0002253 activation of immune response; GO:0002376 immune system process; GO:0002429 immune response-activating cell surface receptor signaling pathway; GO:0002431 Fc receptor mediated stimulatory signaling pathway; GO:0002433 immune response-regulating cell surface receptor signaling pathway involved in phagocytosis; GO:0002682 regulation of immune system pr…	GO:0005623 cell; GO:0005886 plasma membrane; GO:0005887 integral component of plasma membrane; GO:0016020 membrane; GO:0016021 integral component of membrane; GO:0031224 intrinsic component of membrane; GO:0031226 intrinsic component of plasma membrane; GO:0071944 cell periphery;	GO:0003824 catalytic activity; GO:0005488 binding; GO:0005515 protein binding; GO:0008195 phosphatidate phosphatase activity; GO:0016787 hydrolase activity; GO:0016788 hydrolase activity, acting on ester bonds; GO:0016791 phosphatase activity; GO:0042578 phosphoric ester hydrolase activity; GO:0042802 identical protein binding;			I	KOG3030	Lipid phosphate phosphatase and related enzymes of the PAP2 family
A0A0G2K079	Breast carcinoma-amplified sequence 1 homolog OS=Rattus norvegicus OX=10116 GN=Bcas1 PE=1 SV=1	Bcas1	0.755	Down	37.5	41	13	58	4	15	0.98	1.037	0.947	0.936	1.193	0.901	nucleus					GO:0005622 intracellular; GO:0005623 cell; GO:0005737 cytoplasm; GO:0005829 cytosol; GO:0014069 postsynaptic density; GO:0032279 asymmetric synapse; GO:0043226 organelle; GO:0045202 synapse; GO:0098794 postsynapse; GO:0098984 neuron to neuron synapse; GO:0099572 postsynaptic specialization;	GO:0005488 binding; GO:0005515 protein binding; GO:0042802 identical protein binding; GO:0042803 protein homodimerization activity; GO:0046983 protein dimerization activity;
A0A0G2JZN1	Ig-like domain-containing protein OS=Rattus norvegicus OX=10116 PE=1 SV=1	--	4.916	Up	10.3	9	1	2	1	1	1.122	0.522	0.777	0.81	0.479	2.355	cytoplasm,nucleus							PF07686	Immunoglobulin V-set domain
A0A0H2UHJ1	Protein S100-A9 OS=Rattus norvegicus OX=10116 GN=S100a9 PE=1 SV=1	S100a9	3.716	Up	15.2	24	5	38	5	5	0.246	0.269	0.254	0.442	1.038	3.857	extracellular	K21128	S100A9; protein S100-A9	rno04657 IL-17 signaling pathway	GO:0001558 regulation of cell growth; GO:0001775 cell activation; GO:0001816 cytokine production; GO:0002218 activation of innate immune response; GO:0002221 pattern recognition receptor signaling pathway; GO:0002224 toll-like receptor signaling pathway; GO:0002237 response to molecule of bacterial origin; GO:0002252 immune effector process; GO:0002253 activation of immune response; GO:0002263 ce…	GO:0005576 extracellular region; GO:0005615 extracellular space; GO:0005622 intracellular; GO:0005623 cell; GO:0005634 nucleus; GO:0005654 nucleoplasm; GO:0005737 cytoplasm; GO:0005829 cytosol; GO:0005856 cytoskeleton; GO:0005886 plasma membrane; GO:0012505 endomembrane system; GO:0016020 membrane; GO:0030054 cell junction; GO:0030141 secretory granule; GO:0031410 cytoplasmic vesicle; GO:0031974 …	GO:0005102 signaling receptor binding; GO:0005488 binding; GO:0005504 fatty acid binding; GO:0005509 calcium ion binding; GO:0005515 protein binding; GO:0008017 microtubule binding; GO:0008092 cytoskeletal protein binding; GO:0008270 zinc ion binding; GO:0008289 lipid binding; GO:0015631 tubulin binding; GO:0031406 carboxylic acid binding; GO:0033293 monocarboxylic acid binding; GO:0035325 Toll-l…	PF01023	S-100/ICaBP type calcium binding domain
D3ZM33	40S ribosomal protein S18 OS=Rattus norvegicus OX=10116 PE=3 SV=3	--	0.746	Down	17.8	8	1	4	1	1	1.061	1.064	1.05	1.148	0.966	0.72	cytoplasm	K02964	RP-S18e; small subunit ribosomal protein S18e	rno03010 Ribosome; rno05171 Coronavirus disease - COVID-19	GO:0006412 translation; GO:0006518 peptide metabolic process; GO:0006807 nitrogen compound metabolic process; GO:0008152 metabolic process; GO:0009058 biosynthetic process; GO:0009059 macromolecule biosynthetic process; GO:0009987 cellular process; GO:0010467 gene expression; GO:0019538 protein metabolic process; GO:0022613 ribonucleoprotein complex biogenesis; GO:0034641 cellular nitrogen compou…	GO:0005622 intracellular; GO:0005623 cell; GO:0005737 cytoplasm; GO:0005829 cytosol; GO:0005840 ribosome; GO:0015935 small ribosomal subunit; GO:0022626 cytosolic ribosome; GO:0022627 cytosolic small ribosomal subunit; GO:0032991 protein-containing complex; GO:0043226 organelle; GO:0043228 non-membrane-bounded organelle; GO:0043229 intracellular organelle; GO:0043232 intracellular non-membrane-bo…	GO:0003735 structural constituent of ribosome; GO:0005198 structural molecule activity; GO:0005488 binding; GO:0005515 protein binding; GO:0019899 enzyme binding; GO:0019900 kinase binding; GO:0019901 protein kinase binding;			J	KOG3311	Ribosomal protein S18
F1M3Q1	Interferon-induced transmembrane protein 1 OS=Rattus norvegicus OX=10116 GN=Ifitm1 PE=3 SV=2	Ifitm1	2.03	Up	12	8	1	1	1	1	0.673	0.632	0.669	1.036	1.013	2.056	plasma membrane	K19831	IFITM1; interferon induced transmembrane protein 1	rno04662 B cell receptor signaling pathway	GO:0002376 immune system process; GO:0002682 regulation of immune system process; GO:0006950 response to stress; GO:0006952 defense response; GO:0006955 immune response; GO:0007154 cell communication; GO:0007165 signal transduction; GO:0007166 cell surface receptor signaling pathway; GO:0008285 negative regulation of cell population proliferation; GO:0009605 response to external stimulus; GO:0009…	GO:0005623 cell; GO:0005886 plasma membrane; GO:0016020 membrane; GO:0071944 cell periphery;
D3ZUQ8	SZT2 subunit of KICSTOR complex OS=Rattus norvegicus OX=10116 GN=Szt2 PE=1 SV=3	Szt2	1.6	Up	377.2	0	1	1	1	1	1.051	0.932	0.883	0.921	0.863	1.381	nucleus	K23298			GO:0000902 cell morphogenesis; GO:0000904 cell morphogenesis involved in differentiation; GO:0006950 response to stress; GO:0007154 cell communication; GO:0007275 multicellular organism development; GO:0007399 nervous system development; GO:0007409 axonogenesis; GO:0007417 central nervous system development; GO:0007420 brain development; GO:0008104 protein localization; GO:0009267 cellular respon…	GO:0000323 lytic vacuole; GO:0005622 intracellular; GO:0005623 cell; GO:0005737 cytoplasm; GO:0005764 lysosome; GO:0005765 lysosomal membrane; GO:0005773 vacuole; GO:0005774 vacuolar membrane; GO:0005777 peroxisome; GO:0016020 membrane; GO:0031090 organelle membrane; GO:0032991 protein-containing complex; GO:0042579 microbody; GO:0043226 organelle; GO:0043227 membrane-bounded organelle; GO:004322…
M0RA79	Ig-like domain-containing protein OS=Rattus norvegicus OX=10116 PE=1 SV=1	--	1.417	Up	11	26	2	2	2	2	0.893	0.858	0.88	0.895	1.04	1.474	cytoplasm							PF07686	Immunoglobulin V-set domain
F1LXY6	Ig-like domain-containing protein OS=Rattus norvegicus OX=10116 PE=1 SV=2	--	1.351	Up	11.2	16	1	1	1	1	1	1.005	0.81	1.034	0.929	1.255	cytoplasm							PF07686	Immunoglobulin V-set domain
A0A0G2K290	Ig-like domain-containing protein OS=Rattus norvegicus OX=10116 PE=4 SV=1	--	1.397	Up	13.9	31	3	14	2	2	0.9	0.737	0.825	0.912	1.119	1.563	plasma membrane							PF07686	Immunoglobulin V-set domain
F1LPM3	Sorbin and SH3 domain-containing protein 2 OS=Rattus norvegicus OX=10116 GN=Sorbs2 PE=1 SV=2	Sorbs2	0.706	Down	134.1	2	3	7	3	3	1.048	1.09	1.071	0.972	1.065	0.752	nucleus	K23708			GO:0003008 system process; GO:0003012 muscle system process; GO:0003298 physiological muscle hypertrophy; GO:0003300 cardiac muscle hypertrophy; GO:0003301 physiological cardiac muscle hypertrophy; GO:0007154 cell communication; GO:0007165 signal transduction; GO:0007166 cell surface receptor signaling pathway; GO:0007219 Notch signaling pathway; GO:0007275 multicellular organism development; GO:…	GO:0005622 intracellular; GO:0005623 cell; GO:0005634 nucleus; GO:0005654 nucleoplasm; GO:0005886 plasma membrane; GO:0014069 postsynaptic density; GO:0016020 membrane; GO:0030425 dendrite; GO:0031974 membrane-enclosed lumen; GO:0031981 nuclear lumen; GO:0032279 asymmetric synapse; GO:0036477 somatodendritic compartment; GO:0042995 cell projection; GO:0043005 neuron projection; GO:0043025 neurona…	GO:0005488 binding; GO:0005515 protein binding; GO:0019904 protein domain specific binding;	PF00018	SH3 domain	Z	KOG4225	Sorbin and SH3 domain-containing protein
F1MA52	Nuclear RNA export factor 1 OS=Rattus norvegicus OX=10116 GN=Nxf1 PE=1 SV=1	Nxf1	1.329	Up	70.4	5	3	4	3	3	0.955	0.958	0.954	0.983	0.968	1.286	cytoplasm,nucleus	K14284	NXF; nuclear RNA export factor	rno03008 Ribosome biogenesis in eukaryotes; rno03015 mRNA surveillance pathway; rno05168 Herpes simplex virus 1 infection; rno05164 Influenza A; rno05014 Amyotrophic lateral sclerosis; rno03013 RNA transport	GO:0006403 RNA localization; GO:0006405 RNA export from nucleus; GO:0006406 mRNA export from nucleus; GO:0006611 protein export from nucleus; GO:0006810 transport; GO:0006886 intracellular protein transport; GO:0006913 nucleocytoplasmic transport; GO:0007275 multicellular organism development; GO:0007399 nervous system development; GO:0008104 protein localization; GO:0008152 metabolic process; GO…	GO:0005622 intracellular; GO:0005623 cell; GO:0005634 nucleus; GO:0005635 nuclear envelope; GO:0005643 nuclear pore; GO:0005654 nucleoplasm; GO:0005737 cytoplasm; GO:0005829 cytosol; GO:0012505 endomembrane system; GO:0016234 inclusion body; GO:0016604 nuclear body; GO:0016607 nuclear speck; GO:0031967 organelle envelope; GO:0031974 membrane-enclosed lumen; GO:0031975 envelope; GO:0031981 nuclear…	GO:0003676 nucleic acid binding; GO:0003723 RNA binding; GO:0003729 mRNA binding; GO:0005488 binding; GO:0097159 organic cyclic compound binding; GO:1901363 heterocyclic compound binding;	PF09162; PF02136; PF03943	Tap, RNA-binding; Nuclear transport factor 2 (NTF2) domain; TAP C-terminal domain	A	KOG3763	mRNA export factor TAP/MEX67
D3ZXK3	Transforming, acidic coiled-coil-containing protein 2 OS=Rattus norvegicus OX=10116 GN=Tacc2 PE=1 SV=1	Tacc2	0.7	Down	300	2	4	6	2	2	1.239	1.135	1	0.922	1.003	0.702	nucleus	K14282			GO:0000226 microtubule cytoskeleton organization; GO:0006810 transport; GO:0006996 organelle organization; GO:0007010 cytoskeleton organization; GO:0007017 microtubule-based process; GO:0007049 cell cycle; GO:0007051 spindle organization; GO:0007097 nuclear migration; GO:0007275 multicellular organism development; GO:0007399 nervous system development; GO:0007417 central nervous system developmen…	GO:0005622 intracellular; GO:0005623 cell; GO:0005634 nucleus; GO:0005654 nucleoplasm; GO:0005737 cytoplasm; GO:0005829 cytosol; GO:0005856 cytoskeleton; GO:0005886 plasma membrane; GO:0015630 microtubule cytoskeleton; GO:0016020 membrane; GO:0031974 membrane-enclosed lumen; GO:0031981 nuclear lumen; GO:0043226 organelle; GO:0043227 membrane-bounded organelle; GO:0043228 non-membrane-bounded orga…	GO:0005102 signaling receptor binding; GO:0005488 binding; GO:0005515 protein binding; GO:0008134 transcription factor binding; GO:0019904 protein domain specific binding; GO:0035257 nuclear hormone receptor binding; GO:0051427 hormone receptor binding;
G3V9J1	Uncharacterized protein OS=Rattus norvegicus OX=10116 PE=1 SV=3	--	1.323	Up	97.3	12	10	34	1	1	0.89	0.772	0.842	0.78	1.19	1.574	cytoplasm				GO:0000003 reproduction; GO:0006950 response to stress; GO:0006952 defense response; GO:0006954 inflammatory response; GO:0007275 multicellular organism development; GO:0007565 female pregnancy; GO:0007566 embryo implantation; GO:0009892 negative regulation of metabolic process; GO:0010466 negative regulation of peptidase activity; GO:0010605 negative regulation of macromolecule metabolic process…	GO:0005576 extracellular region;	GO:0004857 enzyme inhibitor activity; GO:0030234 enzyme regulator activity; GO:0030414 peptidase inhibitor activity; GO:0061134 peptidase regulator activity; GO:0098772 molecular function regulator;	PF07703; PF07677	Alpha-2-macroglobulin family N-terminal region; A-macroglobulin receptor	O	KOG1366	Alpha-macroglobulin
A0A0H2UHY9	Troponin T, fast skeletal muscle OS=Rattus norvegicus OX=10116 GN=Tnnt3 PE=1 SV=1	Tnnt3	0.527	Down	29.7	14	4	8	1	1	1.287	1.524	1.294	0.542	0.862	0.454	cytoplasm,nucleus	K12046			GO:0003008 system process; GO:0003009 skeletal muscle contraction; GO:0003012 muscle system process; GO:0006928 movement of cell or subcellular component; GO:0006936 muscle contraction; GO:0006937 regulation of muscle contraction; GO:0006941 striated muscle contraction; GO:0006942 regulation of striated muscle contraction; GO:0009987 cellular process; GO:0030029 actin filament-based process; GO:0…	GO:0005622 intracellular; GO:0005623 cell; GO:0005737 cytoplasm; GO:0005829 cytosol; GO:0005856 cytoskeleton; GO:0005861 troponin complex; GO:0005865 striated muscle thin filament; GO:0015629 actin cytoskeleton; GO:0030016 myofibril; GO:0030017 sarcomere; GO:0032991 protein-containing complex; GO:0036379 myofilament; GO:0043226 organelle; GO:0043228 non-membrane-bounded organelle; GO:0043229 intr…	GO:0005488 binding; GO:0005515 protein binding; GO:0005523 tropomyosin binding; GO:0008092 cytoskeletal protein binding; GO:0030172 troponin C binding; GO:0031013 troponin I binding; GO:0031014 troponin T binding; GO:0048306 calcium-dependent protein binding;			Z	KOG3634	Troponin
D3ZQR6	EMAP-like 6 OS=Rattus norvegicus OX=10116 GN=Eml6 PE=3 SV=3	Eml6	1.72	Up	217.7	1	1	1	1	1	1.086	0.899	0.978	0.917	0.789	1.357	nucleus	K18598				GO:0005622 intracellular; GO:0005623 cell; GO:0005856 cytoskeleton; GO:0015630 microtubule cytoskeleton; GO:0043226 organelle; GO:0043228 non-membrane-bounded organelle; GO:0043229 intracellular organelle; GO:0043232 intracellular non-membrane-bounded organelle;	GO:0005488 binding; GO:0005515 protein binding; GO:0008017 microtubule binding; GO:0008092 cytoskeletal protein binding; GO:0015631 tubulin binding;			S	KOG2106	Uncharacterized conserved protein, contains HELP and WD40 domains
A0A0G2K9Y0	Immunoglobulin heavy constant mu OS=Rattus norvegicus OX=10116 GN=Ighm PE=4 SV=1	Ighm	1.79	Up	51.6	22	8	43	4	5	0.878	0.743	0.837	0.811	1.049	1.878	extracellular				GO:0002250 adaptive immune response; GO:0002252 immune effector process; GO:0002253 activation of immune response; GO:0002376 immune system process; GO:0002429 immune response-activating cell surface receptor signaling pathway; GO:0002443 leukocyte mediated immunity; GO:0002449 lymphocyte mediated immunity; GO:0002455 humoral immune response mediated by circulating immunoglobulin; GO:0002460 adap…	GO:0005576 extracellular region; GO:0005615 extracellular space; GO:0005623 cell; GO:0005886 plasma membrane; GO:0009897 external side of plasma membrane; GO:0009986 cell surface; GO:0016020 membrane; GO:0019814 immunoglobulin complex; GO:0032991 protein-containing complex; GO:0042571 immunoglobulin complex, circulating; GO:0071944 cell periphery; GO:0072562 blood microparticle; GO:0098552 side o…	GO:0003823 antigen binding; GO:0005102 signaling receptor binding; GO:0005488 binding; GO:0005515 protein binding; GO:0034987 immunoglobulin receptor binding;	PF07686; PF07654	Immunoglobulin V-set domain; Immunoglobulin C1-set domain
A0A0G2JYU6	Formin-like 1 OS=Rattus norvegicus OX=10116 GN=Fmnl1 PE=1 SV=1	Fmnl1	1.531	Up	122.7	9	8	16	6	6	0.915	0.948	0.894	0.932	0.915	1.4	nucleus				GO:0006928 movement of cell or subcellular component; GO:0006929 substrate-dependent cell migration; GO:0006996 organelle organization; GO:0007010 cytoskeleton organization; GO:0008360 regulation of cell shape; GO:0009987 cellular process; GO:0016043 cellular component organization; GO:0016477 cell migration; GO:0022603 regulation of anatomical structure morphogenesis; GO:0022604 regulation of ce…	GO:0005622 intracellular; GO:0005623 cell; GO:0005737 cytoplasm; GO:0005829 cytosol; GO:0005886 plasma membrane; GO:0016020 membrane; GO:0030139 endocytic vesicle; GO:0031410 cytoplasmic vesicle; GO:0031982 vesicle; GO:0043226 organelle; GO:0043227 membrane-bounded organelle; GO:0043229 intracellular organelle; GO:0045335 phagocytic vesicle; GO:0071944 cell periphery; GO:0097708 intracellular ves…	GO:0003779 actin binding; GO:0005488 binding; GO:0005515 protein binding; GO:0005522 profilin binding; GO:0008092 cytoskeletal protein binding; GO:0017016 Ras GTPase binding; GO:0017048 Rho GTPase binding; GO:0019899 enzyme binding; GO:0031267 small GTPase binding; GO:0032794 GTPase activating protein binding; GO:0044877 protein-containing complex binding; GO:0048365 Rac GTPase binding; GO:005101…			TZ	KOG1923	Rac1 GTPase effector FRL
A0A0G2K1B4	Rab-3A-interacting protein OS=Rattus norvegicus OX=10116 GN=Rab3ip PE=1 SV=1	Rab3ip	1.377	Up	49	2	1	1	1	1	1.227	0.727	0.886	1.156	0.857	1.18	nucleus				GO:0006605 protein targeting; GO:0006612 protein targeting to membrane; GO:0006810 transport; GO:0006886 intracellular protein transport; GO:0006892 post-Golgi vesicle-mediated transport; GO:0006893 Golgi to plasma membrane transport; GO:0006996 organelle organization; GO:0008104 protein localization; GO:0009987 cellular process; GO:0015031 protein transport; GO:0015833 peptide transport; GO:0016…	GO:0005622 intracellular; GO:0005623 cell; GO:0005634 nucleus; GO:0005737 cytoplasm; GO:0005813 centrosome; GO:0005815 microtubule organizing center; GO:0005829 cytosol; GO:0005856 cytoskeleton; GO:0005929 cilium; GO:0015630 microtubule cytoskeleton; GO:0030027 lamellipodium; GO:0030425 dendrite; GO:0031252 cell leading edge; GO:0036064 ciliary basal body; GO:0036477 somatodendritic compartment; …	GO:0005085 guanyl-nucleotide exchange factor activity; GO:0005088 Ras guanyl-nucleotide exchange factor activity; GO:0005488 binding; GO:0005515 protein binding; GO:0017016 Ras GTPase binding; GO:0017112 Rab guanyl-nucleotide exchange factor activity; GO:0017137 Rab GTPase binding; GO:0019899 enzyme binding; GO:0031267 small GTPase binding; GO:0042802 identical protein binding; GO:0051020 GTPase …			U	KOG4324	Guanine nucleotide exchange factor
F1M9V4	DUF4592 domain-containing protein OS=Rattus norvegicus OX=10116 GN=RGD1561445 PE=1 SV=3	RGD1561445	1.842	Up	165.7	1	1	1	1	1	0.728	0.759	0.861	0.901	0.988	1.82	nucleus					GO:0001669 acrosomal vesicle; GO:0005622 intracellular; GO:0005623 cell; GO:0005737 cytoplasm; GO:0012505 endomembrane system; GO:0030141 secretory granule; GO:0031410 cytoplasmic vesicle; GO:0031982 vesicle; GO:0043226 organelle; GO:0043227 membrane-bounded organelle; GO:0043229 intracellular organelle; GO:0097708 intracellular vesicle; GO:0099503 secretory vesicle;
F1LPG2	Dedicator of cytokinesis 8 OS=Rattus norvegicus OX=10116 GN=Dock8 PE=1 SV=2	Dock8	1.394	Up	238.8	0	1	1	1	1	0.919	0.867	0.823	1.08	0.983	1.37	plasma membrane	K21852			GO:0001771 immunological synapse formation; GO:0001775 cell activation; GO:0002376 immune system process; GO:0002682 regulation of immune system process; GO:0002684 positive regulation of immune system process; GO:0002685 regulation of leukocyte migration; GO:0002687 positive regulation of leukocyte migration; GO:0002694 regulation of leukocyte activation; GO:0002696 positive regulation of leukoc…	GO:0005622 intracellular; GO:0005623 cell; GO:0005737 cytoplasm; GO:0005829 cytosol; GO:0005886 plasma membrane; GO:0016020 membrane; GO:0031252 cell leading edge; GO:0031256 leading edge membrane; GO:0071944 cell periphery;	GO:0005085 guanyl-nucleotide exchange factor activity; GO:0005488 binding; GO:0005515 protein binding; GO:0019899 enzyme binding; GO:0051020 GTPase binding; GO:0098772 molecular function regulator;	PF11878	Domain of unknown function (DUF3398)	T	KOG1997	PH domain-containing protein
A0A0G2JX05	Uridine-cytidine kinase OS=Rattus norvegicus OX=10116 GN=Uck2 PE=3 SV=1	Uck2	1.316	Up	29.7	4	1	1	1	1	0.848	0.814	0.961	0.944	1.067	1.404	cytoplasm				GO:0006139 nucleobase-containing compound metabolic process; GO:0006206 pyrimidine nucleobase metabolic process; GO:0006213 pyrimidine nucleoside metabolic process; GO:0006220 pyrimidine nucleotide metabolic process; GO:0006221 pyrimidine nucleotide biosynthetic process; GO:0006222 UMP biosynthetic process; GO:0006464 cellular protein modification process; GO:0006508 proteolysis; GO:0006725 cellu…	GO:0005622 intracellular; GO:0005623 cell; GO:0005737 cytoplasm; GO:0005829 cytosol; GO:0043226 organelle; GO:0043227 membrane-bounded organelle; GO:0043229 intracellular organelle; GO:0043231 intracellular membrane-bounded organelle;	GO:0003824 catalytic activity; GO:0004849 uridine kinase activity; GO:0016301 kinase activity; GO:0016740 transferase activity; GO:0016772 transferase activity, transferring phosphorus-containing groups; GO:0019205 nucleobase-containing compound kinase activity; GO:0019206 nucleoside kinase activity;	PF00485	Phosphoribulokinase / Uridine kinase family	F	KOG4203	Armadillo/beta-Catenin/plakoglobin
A0A0G2K9W1	Ig-like domain-containing protein OS=Rattus norvegicus OX=10116 PE=4 SV=1	--	1.325	Up	14.7	10	1	1	1	1	0.885	1.203	0.834	1.038	0.889	1.178	extracellular							PF07686	Immunoglobulin V-set domain
D3ZKX8	Family with sequence similarity 169, member A OS=Rattus norvegicus OX=10116 GN=Fam169a PE=1 SV=2	Fam169a	0.647	Down	73	6	2	2	2	2	0.956	1.023	1.118	1.076	1.114	0.722	nucleus
F1LQ24	Rho GTPase-activating protein 27 OS=Rattus norvegicus OX=10116 GN=Arhgap27 PE=1 SV=1	Arhgap27	1.396	Up	97.2	3	2	2	2	2	0.882	0.819	0.892	0.95	1.043	1.456	nucleus	K20636			GO:0006810 transport; GO:0006897 endocytosis; GO:0006898 receptor-mediated endocytosis; GO:0016192 vesicle-mediated transport; GO:0043085 positive regulation of catalytic activity; GO:0043087 regulation of GTPase activity; GO:0043547 positive regulation of GTPase activity; GO:0044093 positive regulation of molecular function; GO:0050790 regulation of catalytic activity; GO:0051179 localization; G…	GO:0005622 intracellular; GO:0005623 cell; GO:0005634 nucleus; GO:0005654 nucleoplasm; GO:0005737 cytoplasm; GO:0005768 endosome; GO:0005829 cytosol; GO:0012505 endomembrane system; GO:0031410 cytoplasmic vesicle; GO:0031974 membrane-enclosed lumen; GO:0031981 nuclear lumen; GO:0031982 vesicle; GO:0043226 organelle; GO:0043227 membrane-bounded organelle; GO:0043229 intracellular organelle; GO:004…	GO:0005096 GTPase activator activity; GO:0005488 binding; GO:0005515 protein binding; GO:0008047 enzyme activator activity; GO:0017124 SH3 domain binding; GO:0019904 protein domain specific binding; GO:0030234 enzyme regulator activity; GO:0030695 GTPase regulator activity; GO:0060589 nucleoside-triphosphatase regulator activity; GO:0098772 molecular function regulator;	PF00397; PF00169; PF00620	WW domain; PH domain; RhoGAP domain	T	KOG4269	Rac GTPase-activating protein BCR/ABR
A0A1B0GWS5	Complement C5 (Fragment) OS=Rattus norvegicus OX=10116 GN=C5 PE=1 SV=1	C5	1.383	Up	150.9	6	7	9	7	7	0.786	0.83	0.837	1.011	1.107	1.531	cytoplasm				GO:0000187 activation of MAPK activity; GO:0001701 in utero embryonic development; GO:0001817 regulation of cytokine production; GO:0001819 positive regulation of cytokine production; GO:0001932 regulation of protein phosphorylation; GO:0001934 positive regulation of protein phosphorylation; GO:0002376 immune system process; GO:0002523 leukocyte migration involved in inflammatory response; GO:000…	GO:0005576 extracellular region; GO:0005579 membrane attack complex; GO:0005615 extracellular space; GO:0005623 cell; GO:0005886 plasma membrane; GO:0005887 integral component of plasma membrane; GO:0016020 membrane; GO:0016021 integral component of membrane; GO:0031224 intrinsic component of membrane; GO:0031226 intrinsic component of plasma membrane; GO:0032991 protein-containing complex; GO:00…	GO:0001664 G protein-coupled receptor binding; GO:0005102 signaling receptor binding; GO:0005125 cytokine activity; GO:0005126 cytokine receptor binding; GO:0005488 binding; GO:0005515 protein binding; GO:0008009 chemokine activity; GO:0030545 receptor regulator activity; GO:0031714 C5a anaphylatoxin chemotactic receptor binding; GO:0042379 chemokine receptor binding; GO:0048018 receptor ligand a…	PF07703; PF01821; PF07678; PF07677; PF01759	Alpha-2-macroglobulin family N-terminal region; Anaphylotoxin-like domain; A-macroglobulin complement component; A-macroglobulin receptor; UNC-6/NTR/C345C module	O	KOG1366	Alpha-macroglobulin
A0A0G2JVQ1	Creatine kinase OS=Rattus norvegicus OX=10116 GN=Ckmt2 PE=1 SV=1	Ckmt2	1.541	Up	47.2	11	4	11	1	1	1.046	1.198	1.026	0.759	0.78	1.202	mitochondria				GO:0003008 system process; GO:0003012 muscle system process; GO:0006082 organic acid metabolic process; GO:0006520 cellular amino acid metabolic process; GO:0006575 cellular modified amino acid metabolic process; GO:0006599 phosphagen metabolic process; GO:0006600 creatine metabolic process; GO:0006603 phosphocreatine metabolic process; GO:0006793 phosphorus metabolic process; GO:0006796 phosphat…	GO:0005622 intracellular; GO:0005623 cell; GO:0005737 cytoplasm; GO:0005739 mitochondrion; GO:0005740 mitochondrial envelope; GO:0005743 mitochondrial inner membrane; GO:0016020 membrane; GO:0019866 organelle inner membrane; GO:0031090 organelle membrane; GO:0031966 mitochondrial membrane; GO:0031967 organelle envelope; GO:0031975 envelope; GO:0043226 organelle; GO:0043227 membrane-bounded organe…	GO:0003824 catalytic activity; GO:0004111 creatine kinase activity; GO:0005488 binding; GO:0005543 phospholipid binding; GO:0008289 lipid binding; GO:0016301 kinase activity; GO:0016740 transferase activity; GO:0016772 transferase activity, transferring phosphorus-containing groups; GO:0016775 phosphotransferase activity, nitrogenous group as acceptor; GO:0043167 ion binding; GO:0043168 anion bin…	PF00217	ATP:guanido phosphotransferase, C-terminal catalytic domain	C	KOG3581	Creatine kinases
D3ZR79	Transmembrane protein 245 OS=Rattus norvegicus OX=10116 GN=Tmem245 PE=1 SV=1	Tmem245	0.628	Down	97.6	2	1	1	1	1	0.725	0.996	0.905	0.982	1.489	0.935	plasma membrane					GO:0016020 membrane; GO:0016021 integral component of membrane; GO:0031224 intrinsic component of membrane;				S	KOG2365	Uncharacterized membrane protein
F1LM30	Immunoglobulin heavy constant mu OS=Rattus norvegicus OX=10116 GN=Ighm PE=1 SV=3	Ighm	1.576	Up	52.9	12	6	13	6	6	0.637	0.75	0.672	1.269	1.035	1.632	nucleus					GO:0005576 extracellular region; GO:0005615 extracellular space;	GO:0005102 signaling receptor binding; GO:0005488 binding; GO:0005515 protein binding; GO:0034987 immunoglobulin receptor binding;	PF07654	Immunoglobulin C1-set domain
G3V8K8	Protein Z, vitamin K-dependent plasma glycoprotein OS=Rattus norvegicus OX=10116 GN=Proz PE=4 SV=4	Proz	2.137	Up	45.4	9	3	5	3	3	0.788	0.79	0.8	0.802	0.918	1.961	extracellular	K24467			GO:0006508 proteolysis; GO:0006807 nitrogen compound metabolic process; GO:0006810 transport; GO:0006888 endoplasmic reticulum to Golgi vesicle-mediated transport; GO:0006950 response to stress; GO:0007596 blood coagulation; GO:0007599 hemostasis; GO:0008152 metabolic process; GO:0009611 response to wounding; GO:0016192 vesicle-mediated transport; GO:0019538 protein metabolic process; GO:0030193 …	GO:0005576 extracellular region; GO:0005615 extracellular space; GO:0005622 intracellular; GO:0005623 cell; GO:0005737 cytoplasm; GO:0005783 endoplasmic reticulum; GO:0005788 endoplasmic reticulum lumen; GO:0005794 Golgi apparatus; GO:0005796 Golgi lumen; GO:0012505 endomembrane system; GO:0031974 membrane-enclosed lumen; GO:0043226 organelle; GO:0043227 membrane-bounded organelle; GO:0043229 int…	GO:0003824 catalytic activity; GO:0004175 endopeptidase activity; GO:0004252 serine-type endopeptidase activity; GO:0005488 binding; GO:0005509 calcium ion binding; GO:0008233 peptidase activity; GO:0008236 serine-type peptidase activity; GO:0016787 hydrolase activity; GO:0017171 serine hydrolase activity; GO:0043167 ion binding; GO:0043169 cation binding; GO:0046872 metal ion binding; GO:0070011…	PF00594; PF00008; PF00089	Vitamin K-dependent carboxylation/gamma-carboxyglutamic (GLA) domain; EGF-like domain; Trypsin	T	KOG3627	Trypsin
A0A0G2K9P4	Endophilin-B2 OS=Rattus norvegicus OX=10116 GN=Sh3glb2 PE=1 SV=1	Sh3glb2	1.367	Up	44.4	18	8	34	1	9	1.22	1.232	1.279	0.794	0.616	0.842	cytoplasm					GO:0005622 intracellular; GO:0005623 cell; GO:0005634 nucleus; GO:0005654 nucleoplasm; GO:0005737 cytoplasm; GO:0005829 cytosol; GO:0031974 membrane-enclosed lumen; GO:0031981 nuclear lumen; GO:0043226 organelle; GO:0043227 membrane-bounded organelle; GO:0043229 intracellular organelle; GO:0043231 intracellular membrane-bounded organelle; GO:0043233 organelle lumen; GO:0070013 intracellular organ…	GO:0005488 binding; GO:0005515 protein binding; GO:0042802 identical protein binding;	PF03114	BAR domain	T	KOG3725	SH3 domain protein SH3GLB
F1M2E0	Gp_dh_N domain-containing protein OS=Rattus norvegicus OX=10116 PE=3 SV=1	--	1.417	Up	17.4	4	1	2	1	1	1.082	0.818	0.932	1.39	0.748	1.06	plasma membrane									G	KOG0657	Glyceraldehyde 3-phosphate dehydrogenase
F1MAC0	Interferon gamma-inducible protein 47 OS=Rattus norvegicus OX=10116 GN=Ifi47 PE=1 SV=1	Ifi47	1.465	Up	47.4	8	3	3	3	3	0.748	0.773	0.775	1.282	1.006	1.474	cytoskeleton	K17072	IFI47; interferon gamma inducible protein 47	rno04668 TNF signaling pathway
A0A0G2JUB0	Protein FAM3C OS=Rattus norvegicus OX=10116 GN=Fam3c PE=1 SV=1	Fam3c	1.463	Up	24.7	14	3	4	3	3	0.772	0.781	0.9	0.992	1.064	1.557	extracellular				GO:0002576 platelet degranulation; GO:0006810 transport; GO:0006887 exocytosis; GO:0009966 regulation of signal transduction; GO:0009987 cellular process; GO:0010469 regulation of signaling receptor activity; GO:0010646 regulation of cell communication; GO:0016192 vesicle-mediated transport; GO:0023051 regulation of signaling; GO:0032940 secretion by cell; GO:0045055 regulated exocytosis; GO:0046…	GO:0005576 extracellular region; GO:0005622 intracellular; GO:0005623 cell; GO:0005737 cytoplasm; GO:0005794 Golgi apparatus; GO:0012505 endomembrane system; GO:0030141 secretory granule; GO:0031089 platelet dense granule lumen; GO:0031410 cytoplasmic vesicle; GO:0031974 membrane-enclosed lumen; GO:0031982 vesicle; GO:0031983 vesicle lumen; GO:0034774 secretory granule lumen; GO:0042827 platelet …	GO:0005102 signaling receptor binding; GO:0005125 cytokine activity; GO:0005488 binding; GO:0005515 protein binding; GO:0030545 receptor regulator activity; GO:0048018 receptor ligand activity; GO:0098772 molecular function regulator;
D3ZBL6	Nucleoporin 160 OS=Rattus norvegicus OX=10116 GN=Nup160 PE=1 SV=3	Nup160	1.504	Up	137.8	1	1	1	1	1	0.916	0.818	0.795	1.113	0.961	1.445	cytoplasm	K14303	NUP160; nuclear pore complex protein Nup160	rno05014 Amyotrophic lateral sclerosis; rno03013 RNA transport	GO:0006403 RNA localization; GO:0006405 RNA export from nucleus; GO:0006406 mRNA export from nucleus; GO:0006611 protein export from nucleus; GO:0006810 transport; GO:0006886 intracellular protein transport; GO:0006913 nucleocytoplasmic transport; GO:0008104 protein localization; GO:0008152 metabolic process; GO:0010467 gene expression; GO:0015031 protein transport; GO:0015833 peptide transport; …	GO:0005622 intracellular; GO:0005623 cell; GO:0005634 nucleus; GO:0005635 nuclear envelope; GO:0005643 nuclear pore; GO:0005737 cytoplasm; GO:0005829 cytosol; GO:0012505 endomembrane system; GO:0031080 nuclear pore outer ring; GO:0031967 organelle envelope; GO:0031975 envelope; GO:0032991 protein-containing complex; GO:0043226 organelle; GO:0043227 membrane-bounded organelle; GO:0043229 intracell…	GO:0005198 structural molecule activity; GO:0017056 structural constituent of nuclear pore;			UY	KOG4521	Nuclear pore complex, Nup160 component
E9PTB7	Protein-tyrosine-phosphatase OS=Rattus norvegicus OX=10116 GN=Ptprj PE=1 SV=3	Ptprj	1.35	Up	130.1	1	1	1	1	1	0.831	0.877	0.929	1.112	0.974	1.315	cytoplasm				GO:0001558 regulation of cell growth; GO:0001568 blood vessel development; GO:0001570 vasculogenesis; GO:0001775 cell activation; GO:0001932 regulation of protein phosphorylation; GO:0001933 negative regulation of protein phosphorylation; GO:0001944 vasculature development; GO:0001952 regulation of cell-matrix adhesion; GO:0001954 positive regulation of cell-matrix adhesion; GO:0002252 immune eff…	GO:0001726 ruffle; GO:0001772 immunological synapse; GO:0005622 intracellular; GO:0005623 cell; GO:0005737 cytoplasm; GO:0005886 plasma membrane; GO:0005887 integral component of plasma membrane; GO:0005911 cell-cell junction; GO:0009986 cell surface; GO:0012505 endomembrane system; GO:0012506 vesicle membrane; GO:0016020 membrane; GO:0016021 integral component of membrane; GO:0030054 cell juncti…	GO:0003824 catalytic activity; GO:0004721 phosphoprotein phosphatase activity; GO:0004725 protein tyrosine phosphatase activity; GO:0005102 signaling receptor binding; GO:0005161 platelet-derived growth factor receptor binding; GO:0005488 binding; GO:0005515 protein binding; GO:0008013 beta-catenin binding; GO:0016787 hydrolase activity; GO:0016788 hydrolase activity, acting on ester bonds; GO:00…	PF00041; PF00102	Fibronectin type III domain; Protein-tyrosine phosphatase	T	KOG0791	Protein tyrosine phosphatase, contains fn3 domain
A0A0G2K2B6	Thiopurine S-methyltransferase OS=Rattus norvegicus OX=10116 GN=Tpmt PE=1 SV=1	Tpmt	1.34	Up	30.3	4	1	3	1	1	0.966	1.053	0.961	1.025	0.862	1.155	cytoplasm	K00569	TPMT; thiopurine S-methyltransferase [EC:2.1.1.67]	rno00983 Drug metabolism - other enzymes	GO:0006139 nucleobase-containing compound metabolic process; GO:0006725 cellular aromatic compound metabolic process; GO:0006807 nitrogen compound metabolic process; GO:0008152 metabolic process; GO:0009987 cellular process; GO:0017144 drug metabolic process; GO:0032259 methylation; GO:0034641 cellular nitrogen compound metabolic process; GO:0044237 cellular metabolic process; GO:0044238 primary …	GO:0005622 intracellular; GO:0005623 cell; GO:0005737 cytoplasm; GO:0005829 cytosol;	GO:0003824 catalytic activity; GO:0005488 binding; GO:0008119 thiopurine S-methyltransferase activity; GO:0008144 drug binding; GO:0008168 methyltransferase activity; GO:0008172 S-methyltransferase activity; GO:0008757 S-adenosylmethionine-dependent methyltransferase activity; GO:0016740 transferase activity; GO:0016741 transferase activity, transferring one-carbon groups; GO:0048037 cofactor bin…
F7F7H4	Uncharacterized protein OS=Rattus norvegicus OX=10116 PE=1 SV=2	--	1.454	Up	97.4	1	1	1	1	1	0.707	0.767	0.973	1.163	0.993	1.444	plasma membrane				GO:0001766 membrane raft polarization; GO:0001767 establishment of lymphocyte polarity; GO:0001768 establishment of T cell polarity; GO:0001771 immunological synapse formation; GO:0001773 myeloid dendritic cell activation; GO:0001775 cell activation; GO:0002252 immune effector process; GO:0002263 cell activation involved in immune response; GO:0002274 myeloid leukocyte activation; GO:0002275 myel…	GO:0005576 extracellular region; GO:0005622 intracellular; GO:0005623 cell; GO:0005737 cytoplasm; GO:0005829 cytosol; GO:0012505 endomembrane system; GO:0030141 secretory granule; GO:0031410 cytoplasmic vesicle; GO:0031974 membrane-enclosed lumen; GO:0031982 vesicle; GO:0031983 vesicle lumen; GO:0034774 secretory granule lumen; GO:0035580 specific granule lumen; GO:0042581 specific granule; GO:00…	GO:0005085 guanyl-nucleotide exchange factor activity; GO:0005088 Ras guanyl-nucleotide exchange factor activity; GO:0005089 Rho guanyl-nucleotide exchange factor activity; GO:0005096 GTPase activator activity; GO:0005102 signaling receptor binding; GO:0005488 binding; GO:0005515 protein binding; GO:0008047 enzyme activator activity; GO:0017016 Ras GTPase binding; GO:0017048 Rho GTPase binding; G…	PF00018	SH3 domain	T	KOG1998	Signaling protein DOCK180
M0RAW8	Transposase_22 domain-containing protein OS=Rattus norvegicus OX=10116 PE=4 SV=1	--	1.482	Up	33.9	7	2	3	1	1	1.058	0.929	1.157	1.257	0.649	0.962	nucleus							PF02994	L1 transposable element
Q8K3K4	Serpin B10 OS=Rattus norvegicus OX=10116 GN=Serpinb10 PE=2 SV=1	Serpinb10	1.477	Up	45.4	8	2	2	2	2	0.824	0.761	0.77	0.954	1.109	1.638	cytoplasm	K13963	SERPINB; serpin B	rno05146 Amoebiasis	GO:0001775 cell activation; GO:0002252 immune effector process; GO:0002263 cell activation involved in immune response; GO:0002274 myeloid leukocyte activation; GO:0002275 myeloid cell activation involved in immune response; GO:0002283 neutrophil activation involved in immune response; GO:0002366 leukocyte activation involved in immune response; GO:0002376 immune system process; GO:0002443 leukoc…	GO:0005576 extracellular region; GO:0005615 extracellular space; GO:0005622 intracellular; GO:0005623 cell; GO:0005634 nucleus; GO:0005737 cytoplasm; GO:0005886 plasma membrane; GO:0012505 endomembrane system; GO:0012506 vesicle membrane; GO:0016020 membrane; GO:0030141 secretory granule; GO:0030659 cytoplasmic vesicle membrane; GO:0030667 secretory granule membrane; GO:0031090 organelle membrane…	GO:0004857 enzyme inhibitor activity; GO:0004866 endopeptidase inhibitor activity; GO:0004867 serine-type endopeptidase inhibitor activity; GO:0030234 enzyme regulator activity; GO:0030414 peptidase inhibitor activity; GO:0061134 peptidase regulator activity; GO:0061135 endopeptidase regulator activity; GO:0098772 molecular function regulator;	PF00079	Serpin (serine protease inhibitor)	V	KOG2392	Serpin
P08932	T-kininogen 2 OS=Rattus norvegicus OX=10116 PE=1 SV=2	--	1.799	Up	47.7	25	11	72	3	14	0.382	0.369	0.394	1.007	1.393	2.506	extracellular	K03898	KNG; kininogen	rno05200 Pathways in cancer; rno04610 Complement and coagulation cascades; rno04750 Inflammatory mediator regulation of TRP channels; rno05143 African trypanosomiasis; rno04022 cGMP-PKG signaling pathway; rno04071 Sphingolipid signaling pathway; rno04080 Neuroactive ligand-receptor interaction; rno04810 Regulation of actin cytoskeleton; rno05142 Chagas disease	GO:0001906 cell killing; GO:0001932 regulation of protein phosphorylation; GO:0001933 negative regulation of protein phosphorylation; GO:0001934 positive regulation of protein phosphorylation; GO:0001936 regulation of endothelial cell proliferation; GO:0001938 positive regulation of endothelial cell proliferation; GO:0002254 kinin cascade; GO:0002353 plasma kallikrein-kinin cascade; GO:0002376 im…	GO:0005576 extracellular region; GO:0005615 extracellular space; GO:0005622 intracellular; GO:0005623 cell; GO:0005737 cytoplasm; GO:0005783 endoplasmic reticulum; GO:0005788 endoplasmic reticulum lumen; GO:0005886 plasma membrane; GO:0012505 endomembrane system; GO:0016020 membrane; GO:0030141 secretory granule; GO:0031091 platelet alpha granule; GO:0031093 platelet alpha granule lumen; GO:00314…	GO:0002020 protease binding; GO:0004857 enzyme inhibitor activity; GO:0004866 endopeptidase inhibitor activity; GO:0004869 cysteine-type endopeptidase inhibitor activity; GO:0005102 signaling receptor binding; GO:0005488 binding; GO:0005515 protein binding; GO:0005539 glycosaminoglycan binding; GO:0008201 heparin binding; GO:0008270 zinc ion binding; GO:0019899 enzyme binding; GO:0030234 enzyme r…	PF00031	Cystatin domain
D4ACX8	Protocadherin-16 OS=Rattus norvegicus OX=10116 GN=Dchs1 PE=3 SV=2	Dchs1	1.43	Up	345.8	0	1	1	1	1	0.865	0.831	1.151	0.858	0.955	1.366	extracellular	K16507	DCHS1_2; protocadherin-16/23	rno04392 Hippo signaling pathway - multiple species	GO:0001501 skeletal system development; GO:0001503 ossification; GO:0001655 urogenital system development; GO:0001657 ureteric bud development; GO:0001658 branching involved in ureteric bud morphogenesis; GO:0001736 establishment of planar polarity; GO:0001738 morphogenesis of a polarized epithelium; GO:0001763 morphogenesis of a branching structure; GO:0001822 kidney development; GO:0001823 meso…	GO:0005623 cell; GO:0016020 membrane; GO:0045177 apical part of cell;		PF00028	Cadherin domain	T	KOG3594	FOG: Cadherin repeats
P55159	Serum paraoxonase/arylesterase 1 OS=Rattus norvegicus OX=10116 GN=Pon1 PE=1 SV=3	Pon1	1.538	Up	39.3	3	1	1	1	1	0.884	0.811	0.845	0.938	1.012	1.556	extracellular	K01045			GO:0001101 response to acid chemical; GO:0003008 system process; GO:0003013 circulatory system process; GO:0006066 alcohol metabolic process; GO:0006082 organic acid metabolic process; GO:0006629 lipid metabolic process; GO:0006644 phospholipid metabolic process; GO:0006650 glycerophospholipid metabolic process; GO:0006725 cellular aromatic compound metabolic process; GO:0006793 phosphorus metabo…	GO:0005576 extracellular region; GO:0005615 extracellular space; GO:0005622 intracellular; GO:0005623 cell; GO:0032991 protein-containing complex; GO:0032994 protein-lipid complex; GO:0034358 plasma lipoprotein particle; GO:0034364 high-density lipoprotein particle; GO:0034366 spherical high-density lipoprotein particle; GO:0043226 organelle; GO:0043227 membrane-bounded organelle; GO:0043229 intr…	GO:0003824 catalytic activity; GO:0004063 aryldialkylphosphatase activity; GO:0004064 arylesterase activity; GO:0005488 binding; GO:0005509 calcium ion binding; GO:0005515 protein binding; GO:0005543 phospholipid binding; GO:0008035 high-density lipoprotein particle binding; GO:0008289 lipid binding; GO:0016787 hydrolase activity; GO:0016788 hydrolase activity, acting on ester bonds; GO:0016791 p…
Q0KL00	Piezo-type mechanosensitive ion channel component 1 OS=Rattus norvegicus OX=10116 GN=Piezo1 PE=1 SV=3	Piezo1	0.764	Down	290.1	1	1	1	1	1	1.116	1.12	0.951	0.85	1.119	0.855	plasma membrane	K22128			GO:0006810 transport; GO:0006811 ion transport; GO:0006812 cation transport; GO:0009581 detection of external stimulus; GO:0009582 detection of abiotic stimulus; GO:0009605 response to external stimulus; GO:0009612 response to mechanical stimulus; GO:0009628 response to abiotic stimulus; GO:0009987 cellular process; GO:0022407 regulation of cell-cell adhesion; GO:0022409 positive regulation of ce…	GO:0005622 intracellular; GO:0005623 cell; GO:0005737 cytoplasm; GO:0005783 endoplasmic reticulum; GO:0005886 plasma membrane; GO:0012505 endomembrane system; GO:0016020 membrane; GO:0043226 organelle; GO:0043227 membrane-bounded organelle; GO:0043229 intracellular organelle; GO:0043231 intracellular membrane-bounded organelle; GO:0071944 cell periphery;	GO:0005215 transporter activity; GO:0005216 ion channel activity; GO:0005261 cation channel activity; GO:0005488 binding; GO:0005515 protein binding; GO:0008324 cation transmembrane transporter activity; GO:0008381 mechanosensitive ion channel activity; GO:0015075 ion transmembrane transporter activity; GO:0015267 channel activity; GO:0015318 inorganic molecular entity transmembrane transporter a…			S	KOG1893	Uncharacterized conserved protein
Q63553	SNF-related serine/threonine-protein kinase OS=Rattus norvegicus OX=10116 GN=Snrk PE=1 SV=1	Snrk	1.358	Up	81.6	6	2	2	2	2	0.916	0.954	0.948	1.292	0.813	1.105	cytoplasm	K08802			GO:0002376 immune system process; GO:0002520 immune system development; GO:0006464 cellular protein modification process; GO:0006468 protein phosphorylation; GO:0006793 phosphorus metabolic process; GO:0006796 phosphate-containing compound metabolic process; GO:0006807 nitrogen compound metabolic process; GO:0007154 cell communication; GO:0007165 signal transduction; GO:0007275 multicellular orga…	GO:0005622 intracellular; GO:0005623 cell; GO:0005634 nucleus; GO:0005737 cytoplasm; GO:0043226 organelle; GO:0043227 membrane-bounded organelle; GO:0043229 intracellular organelle; GO:0043231 intracellular membrane-bounded organelle;	GO:0000166 nucleotide binding; GO:0000287 magnesium ion binding; GO:0003824 catalytic activity; GO:0004672 protein kinase activity; GO:0004674 protein serine/threonine kinase activity; GO:0005488 binding; GO:0005524 ATP binding; GO:0008144 drug binding; GO:0016301 kinase activity; GO:0016740 transferase activity; GO:0016772 transferase activity, transferring phosphorus-containing groups; GO:00167…	PF00069	Protein kinase domain	T	KOG4717	Serine/threonine protein kinase
P70600	Protein-tyrosine kinase 2-beta OS=Rattus norvegicus OX=10116 GN=Ptk2b PE=1 SV=1	Ptk2b	1.351	Up	115.7	1	1	1	1	1	1.001	0.898	0.89	1.147	0.892	1.205	cytoplasm	K05871	PTK2B; focal adhesion kinase 2 [EC:2.7.10.2]	rno04020 Calcium signaling pathway; rno04650 Natural killer cell mediated cytotoxicity; rno05135 Yersinia infection; rno05161 Hepatitis B; rno04062 Chemokine signaling pathway; rno04912 GnRH signaling pathway; rno04072 Phospholipase D signaling pathway; rno05163 Human cytomegalovirus infection; rno05170 Human immunodeficiency virus 1 infection; rno04670 Leukocyte transendothelial migration	GO:0000003 reproduction; GO:0000165 MAPK cascade; GO:0000302 response to reactive oxygen species; GO:0001101 response to acid chemical; GO:0001505 regulation of neurotransmitter levels; GO:0001525 angiogenesis; GO:0001556 oocyte maturation; GO:0001558 regulation of cell growth; GO:0001568 blood vessel development; GO:0001666 response to hypoxia; GO:0001667 ameboidal-type cell migration; GO:000177…	GO:0005622 intracellular; GO:0005623 cell; GO:0005634 nucleus; GO:0005737 cytoplasm; GO:0005829 cytosol; GO:0005886 plasma membrane; GO:0005887 integral component of plasma membrane; GO:0005912 adherens junction; GO:0005925 focal adhesion; GO:0005938 cell cortex; GO:0008328 ionotropic glutamate receptor complex; GO:0009898 cytoplasmic side of plasma membrane; GO:0014069 postsynaptic density; GO:0…	GO:0003824 catalytic activity; GO:0004672 protein kinase activity; GO:0004674 protein serine/threonine kinase activity; GO:0004683 calmodulin-dependent protein kinase activity; GO:0004713 protein tyrosine kinase activity; GO:0004715 non-membrane spanning protein tyrosine kinase activity; GO:0005102 signaling receptor binding; GO:0005488 binding; GO:0005515 protein binding; GO:0008022 protein C-te…	PF00373; PF07714; PF03623	FERM central domain; Protein tyrosine kinase; Focal adhesion targeting region	T	KOG4257	Focal adhesion tyrosine kinase FAK, contains FERM domain
P62919	60S ribosomal protein L8 OS=Rattus norvegicus OX=10116 GN=Rpl8 PE=2 SV=2	Rpl8	1.347	Up	28	6	1	3	1	1	0.908	0.925	0.825	0.985	1.021	1.375	cytoplasm	K02938	RP-L8e; large subunit ribosomal protein L8e	rno03010 Ribosome; rno05171 Coronavirus disease - COVID-19	GO:0000184 nuclear-transcribed mRNA catabolic process, nonsense-mediated decay; GO:0000956 nuclear-transcribed mRNA catabolic process; GO:0002181 cytoplasmic translation; GO:0006139 nucleobase-containing compound metabolic process; GO:0006401 RNA catabolic process; GO:0006402 mRNA catabolic process; GO:0006412 translation; GO:0006413 translational initiation; GO:0006518 peptide metabolic process;…	GO:0005622 intracellular; GO:0005623 cell; GO:0005737 cytoplasm; GO:0005829 cytosol; GO:0005840 ribosome; GO:0005844 polysome; GO:0015934 large ribosomal subunit; GO:0022625 cytosolic large ribosomal subunit; GO:0022626 cytosolic ribosome; GO:0032991 protein-containing complex; GO:0042788 polysomal ribosome; GO:0043226 organelle; GO:0043228 non-membrane-bounded organelle; GO:0043229 intracellular…	GO:0003676 nucleic acid binding; GO:0003723 RNA binding; GO:0003735 structural constituent of ribosome; GO:0005198 structural molecule activity; GO:0005488 binding; GO:0019843 rRNA binding; GO:0097159 organic cyclic compound binding; GO:1901363 heterocyclic compound binding; GO:1990932 5.8S rRNA binding;	PF00181; PF03947	Ribosomal Proteins L2, RNA binding domain; Ribosomal Proteins L2, C-terminal domain	J	KOG2309	60s ribosomal protein L2/L8
Q6P798	RCC1 and BTB domain-containing protein 2 OS=Rattus norvegicus OX=10116 GN=Rcbtb2 PE=2 SV=1	Rcbtb2	1.447	Up	60.1	2	1	1	1	1	0.945	0.907	0.822	0.956	0.985	1.425	nucleus	K11494			GO:0065007 biological regulation; GO:0065009 regulation of molecular function;	GO:0001669 acrosomal vesicle; GO:0005622 intracellular; GO:0005623 cell; GO:0005737 cytoplasm; GO:0012505 endomembrane system; GO:0030141 secretory granule; GO:0031410 cytoplasmic vesicle; GO:0031982 vesicle; GO:0043226 organelle; GO:0043227 membrane-bounded organelle; GO:0043229 intracellular organelle; GO:0097708 intracellular vesicle; GO:0099503 secretory vesicle;	GO:0005085 guanyl-nucleotide exchange factor activity; GO:0005087 Ran guanyl-nucleotide exchange factor activity; GO:0005088 Ras guanyl-nucleotide exchange factor activity; GO:0005488 binding; GO:0005515 protein binding; GO:0008536 Ran GTPase binding; GO:0017016 Ras GTPase binding; GO:0019899 enzyme binding; GO:0031267 small GTPase binding; GO:0051020 GTPase binding; GO:0098772 molecular function…	PF00651	BTB/POZ domain	DZ	KOG1426	FOG: RCC1 domain
Q63942	GTP-binding protein Rab-3D OS=Rattus norvegicus OX=10116 GN=Rab3d PE=1 SV=2	Rab3d	1.621	Up	24.3	22	5	14	1	1	0.798	0.796	0.835	1.026	0.991	1.606	cytoskeleton	K07884	RAB3D; Ras-related protein Rab-3D	rno04972 Pancreatic secretion	GO:0001775 cell activation; GO:0001894 tissue homeostasis; GO:0002252 immune effector process; GO:0002263 cell activation involved in immune response; GO:0002274 myeloid leukocyte activation; GO:0002275 myeloid cell activation involved in immune response; GO:0002283 neutrophil activation involved in immune response; GO:0002366 leukocyte activation involved in immune response; GO:0002376 immune sy…	GO:0000323 lytic vacuole; GO:0005622 intracellular; GO:0005623 cell; GO:0005737 cytoplasm; GO:0005764 lysosome; GO:0005765 lysosomal membrane; GO:0005766 primary lysosome; GO:0005773 vacuole; GO:0005774 vacuolar membrane; GO:0005856 cytoskeleton; GO:0005874 microtubule; GO:0005881 cytoplasmic microtubule; GO:0005886 plasma membrane; GO:0012505 endomembrane system; GO:0012506 vesicle membrane; GO:…	GO:0003824 catalytic activity; GO:0003924 GTPase activity; GO:0005488 binding; GO:0005515 protein binding; GO:0008092 cytoskeletal protein binding; GO:0016462 pyrophosphatase activity; GO:0016787 hydrolase activity; GO:0016817 hydrolase activity, acting on acid anhydrides; GO:0016818 hydrolase activity, acting on acid anhydrides, in phosphorus-containing anhydrides; GO:0017022 myosin binding; GO:…	PF00071	Ras family	U	KOG0093	GTPase Rab3, small G protein superfamily
Q09167	Serine/arginine-rich splicing factor 5 OS=Rattus norvegicus OX=10116 GN=Srsf5 PE=1 SV=1	Srsf5	1.369	Up	30.9	9	2	3	2	2	0.93	0.924	0.876	1.054	0.95	1.3	nucleus	K12893	SRSF4_5_6; serine/arginine-rich splicing factor 4/5/6	rno05168 Herpes simplex virus 1 infection; rno03040 Spliceosome	GO:0001889 liver development; GO:0006950 response to stress; GO:0007275 multicellular organism development; GO:0009611 response to wounding; GO:0009719 response to endogenous stimulus; GO:0009725 response to hormone; GO:0009893 positive regulation of metabolic process; GO:0009987 cellular process; GO:0010033 response to organic substance; GO:0010243 response to organonitrogen compound; GO:0010468…	GO:0005622 intracellular; GO:0005623 cell; GO:0005634 nucleus; GO:0005654 nucleoplasm; GO:0016604 nuclear body; GO:0016607 nuclear speck; GO:0031974 membrane-enclosed lumen; GO:0031981 nuclear lumen; GO:0043226 organelle; GO:0043227 membrane-bounded organelle; GO:0043229 intracellular organelle; GO:0043231 intracellular membrane-bounded organelle; GO:0043233 organelle lumen; GO:0070013 intracellu…	GO:0003676 nucleic acid binding; GO:0003723 RNA binding; GO:0005488 binding; GO:0005515 protein binding; GO:0019899 enzyme binding; GO:0019900 kinase binding; GO:0019901 protein kinase binding; GO:0019904 protein domain specific binding; GO:0043422 protein kinase B binding; GO:0050733 RS domain binding; GO:0097159 organic cyclic compound binding; GO:1901363 heterocyclic compound binding;	PF00076	RNA recognition motif. (a.k.a. RRM, RBD, or RNP domain)	A	KOG0106	Alternative splicing factor SRp55/B52/SRp75 (RRM superfamily)
Q4KLN6	Ribonucleoside-diphosphate reductase subunit M2 OS=Rattus norvegicus OX=10116 GN=Rrm2 PE=2 SV=1	Rrm2	1.667	Up	45	3	1	1	1	1	0.738	0.824	0.882	0.918	1.008	1.68	mitochondria	K10808	RRM2; ribonucleoside-diphosphate reductase subunit M2 [EC:1.17.4.1]	rno01100 Metabolic pathways; rno04115 p53 signaling pathway; rno00480 Glutathione metabolism; rno00230 Purine metabolism; rno00240 Pyrimidine metabolism; rno00983 Drug metabolism - other enzymes	GO:0000278 mitotic cell cycle; GO:0006139 nucleobase-containing compound metabolic process; GO:0006206 pyrimidine nucleobase metabolic process; GO:0006725 cellular aromatic compound metabolic process; GO:0006753 nucleoside phosphate metabolic process; GO:0006793 phosphorus metabolic process; GO:0006796 phosphate-containing compound metabolic process; GO:0006807 nitrogen compound metabolic process…	GO:0005622 intracellular; GO:0005623 cell; GO:0005634 nucleus; GO:0005635 nuclear envelope; GO:0005737 cytoplasm; GO:0005829 cytosol; GO:0005971 ribonucleoside-diphosphate reductase complex; GO:0012505 endomembrane system; GO:0031967 organelle envelope; GO:0031975 envelope; GO:0032991 protein-containing complex; GO:0043226 organelle; GO:0043227 membrane-bounded organelle; GO:0043229 intracellular…	GO:0003824 catalytic activity; GO:0004748 ribonucleoside-diphosphate reductase activity, thioredoxin disulfide as acceptor; GO:0005488 binding; GO:0005506 iron ion binding; GO:0005515 protein binding; GO:0008199 ferric iron binding; GO:0016491 oxidoreductase activity; GO:0016725 oxidoreductase activity, acting on CH or CH2 groups; GO:0016728 oxidoreductase activity, acting on CH or CH2 groups, di…	PF00268	Ribonucleotide reductase, small chain	F	KOG1567	Ribonucleotide reductase, beta subunit
Q01177	Plasminogen OS=Rattus norvegicus OX=10116 GN=Plg PE=2 SV=2	Plg	1.852	Up	90.5	25	15	45	15	15	0.647	0.579	0.608	0.763	1.229	2.276	extracellular	K01315	PLG; plasminogen [EC:3.4.21.7]	rno05150 Staphylococcus aureus infection; rno04080 Neuroactive ligand-receptor interaction; rno04610 Complement and coagulation cascades; rno05164 Influenza A	GO:0000003 reproduction; GO:0001568 blood vessel development; GO:0001701 in utero embryonic development; GO:0001890 placenta development; GO:0001892 embryonic placenta development; GO:0001944 vasculature development; GO:0002376 immune system process; GO:0002576 platelet degranulation; GO:0003006 developmental process involved in reproduction; GO:0006508 proteolysis; GO:0006807 nitrogen compound m…	GO:0005576 extracellular region; GO:0005615 extracellular space; GO:0005622 intracellular; GO:0005623 cell; GO:0005737 cytoplasm; GO:0005886 plasma membrane; GO:0009897 external side of plasma membrane; GO:0009986 cell surface; GO:0012505 endomembrane system; GO:0016020 membrane; GO:0019897 extrinsic component of plasma membrane; GO:0019898 extrinsic component of membrane; GO:0030141 secretory gr…	GO:0003823 antigen binding; GO:0003824 catalytic activity; GO:0004175 endopeptidase activity; GO:0004252 serine-type endopeptidase activity; GO:0005102 signaling receptor binding; GO:0005488 binding; GO:0005515 protein binding; GO:0008233 peptidase activity; GO:0008236 serine-type peptidase activity; GO:0016787 hydrolase activity; GO:0017171 serine hydrolase activity; GO:0019899 enzyme binding; G…	PF00024; PF00051; PF00089	PAN domain; Kringle domain; Trypsin
Q5M965	Probable tRNA(His) guanylyltransferase OS=Rattus norvegicus OX=10116 GN=Thg1l PE=2 SV=1	Thg1l	1.387	Up	34.8	6	1	2	1	1	0.937	0.976	1.024	1.032	0.861	1.194	mitochondria	K10761			GO:0000966 RNA 5'-end processing; GO:0006139 nucleobase-containing compound metabolic process; GO:0006396 RNA processing; GO:0006399 tRNA metabolic process; GO:0006400 tRNA modification; GO:0006725 cellular aromatic compound metabolic process; GO:0006807 nitrogen compound metabolic process; GO:0008033 tRNA processing; GO:0008152 metabolic process; GO:0009451 RNA modification; GO:0009987 cellular …	GO:0005622 intracellular; GO:0005623 cell; GO:0005737 cytoplasm; GO:0005739 mitochondrion; GO:0005829 cytosol; GO:0043226 organelle; GO:0043227 membrane-bounded organelle; GO:0043229 intracellular organelle; GO:0043231 intracellular membrane-bounded organelle;	GO:0000049 tRNA binding; GO:0000166 nucleotide binding; GO:0000287 magnesium ion binding; GO:0001882 nucleoside binding; GO:0001883 purine nucleoside binding; GO:0003676 nucleic acid binding; GO:0003723 RNA binding; GO:0003824 catalytic activity; GO:0005488 binding; GO:0005515 protein binding; GO:0005524 ATP binding; GO:0005525 GTP binding; GO:0008144 drug binding; GO:0008192 RNA guanylyltransfer…	PF04446; PF14413	tRNAHis guanylyltransferase; Thg1 C terminal domain	S	KOG2721	Uncharacterized conserved protein
P0C5X8	Protein tweety homolog 1 OS=Rattus norvegicus OX=10116 GN=Ttyh1 PE=1 SV=1	Ttyh1	0.679	Down	49	9	2	9	2	2	1.07	1.288	0.962	1.015	0.993	0.674	plasma membrane	K22641			GO:0000041 transition metal ion transport; GO:0000278 mitotic cell cycle; GO:0006810 transport; GO:0006811 ion transport; GO:0006812 cation transport; GO:0006820 anion transport; GO:0006821 chloride transport; GO:0006826 iron ion transport; GO:0007049 cell cycle; GO:0007155 cell adhesion; GO:0009987 cellular process; GO:0015698 inorganic anion transport; GO:0016043 cellular component organization…	GO:0005622 intracellular; GO:0005623 cell; GO:0005737 cytoplasm; GO:0005783 endoplasmic reticulum; GO:0005789 endoplasmic reticulum membrane; GO:0005790 smooth endoplasmic reticulum; GO:0005886 plasma membrane; GO:0012505 endomembrane system; GO:0016020 membrane; GO:0016021 integral component of membrane; GO:0030175 filopodium; GO:0030424 axon; GO:0030868 smooth endoplasmic reticulum membrane; GO…	GO:0005215 transporter activity; GO:0005216 ion channel activity; GO:0005225 volume-sensitive anion channel activity; GO:0005253 anion channel activity; GO:0005254 chloride channel activity; GO:0005381 iron ion transmembrane transporter activity; GO:0005488 binding; GO:0005509 calcium ion binding; GO:0008324 cation transmembrane transporter activity; GO:0008509 anion transmembrane transporter act…			P	KOG4433	Tweety transmembrane/cell surface protein
P04157	Receptor-type tyrosine-protein phosphatase C OS=Rattus norvegicus OX=10116 GN=Ptprc PE=1 SV=2	Ptprc	1.912	Up	143.2	5	6	10	6	6	0.702	0.728	0.671	1.061	1.01	1.932	extracellular	K06478	PTPRC; receptor-type tyrosine-protein phosphatase C [EC:3.1.3.48]	rno04666 Fc gamma R-mediated phagocytosis; rno05340 Primary immunodeficiency; rno04660 T cell receptor signaling pathway; rno05132 Salmonella infection; rno04514 Cell adhesion molecules	GO:0000018 regulation of DNA recombination; GO:0000187 activation of MAPK activity; GO:0001501 skeletal system development; GO:0001775 cell activation; GO:0001910 regulation of leukocyte mediated cytotoxicity; GO:0001911 negative regulation of leukocyte mediated cytotoxicity; GO:0001912 positive regulation of leukocyte mediated cytotoxicity; GO:0001914 regulation of T cell mediated cytotoxicity; …	GO:0005622 intracellular; GO:0005623 cell; GO:0005737 cytoplasm; GO:0005886 plasma membrane; GO:0005887 integral component of plasma membrane; GO:0005912 adherens junction; GO:0005925 focal adhesion; GO:0009897 external side of plasma membrane; GO:0009898 cytoplasmic side of plasma membrane; GO:0009986 cell surface; GO:0012505 endomembrane system; GO:0012506 vesicle membrane; GO:0016020 membrane;…	GO:0003824 catalytic activity; GO:0004721 phosphoprotein phosphatase activity; GO:0004725 protein tyrosine phosphatase activity; GO:0004888 transmembrane signaling receptor activity; GO:0005001 transmembrane receptor protein tyrosine phosphatase activity; GO:0005488 binding; GO:0005515 protein binding; GO:0005539 glycosaminoglycan binding; GO:0008201 heparin binding; GO:0016787 hydrolase activity…	PF00041; PF00102	Fibronectin type III domain; Protein-tyrosine phosphatase	T	KOG4228	Protein tyrosine phosphatase
P62912	60S ribosomal protein L32 OS=Rattus norvegicus OX=10116 GN=Rpl32 PE=1 SV=2	Rpl32	1.32	Up	15.9	15	2	5	2	2	0.876	0.95	0.86	0.892	1.06	1.4	cytoplasm	K02912	RP-L32e; large subunit ribosomal protein L32e	rno03010 Ribosome; rno05171 Coronavirus disease - COVID-19	GO:0000184 nuclear-transcribed mRNA catabolic process, nonsense-mediated decay; GO:0000956 nuclear-transcribed mRNA catabolic process; GO:0001889 liver development; GO:0002181 cytoplasmic translation; GO:0006139 nucleobase-containing compound metabolic process; GO:0006401 RNA catabolic process; GO:0006402 mRNA catabolic process; GO:0006412 translation; GO:0006413 translational initiation; GO:0006…	GO:0005622 intracellular; GO:0005623 cell; GO:0005737 cytoplasm; GO:0005783 endoplasmic reticulum; GO:0005789 endoplasmic reticulum membrane; GO:0005791 rough endoplasmic reticulum; GO:0005829 cytosol; GO:0005840 ribosome; GO:0005844 polysome; GO:0012505 endomembrane system; GO:0015934 large ribosomal subunit; GO:0016020 membrane; GO:0022625 cytosolic large ribosomal subunit; GO:0022626 cytosolic…	GO:0003735 structural constituent of ribosome; GO:0005198 structural molecule activity;			J	KOG0878	60S ribosomal protein L32
O55006	Protein RoBo-1 OS=Rattus norvegicus OX=10116 PE=1 SV=1	--	2.184	Up	26.2	10	2	2	2	2	0.686	0.612	0.754	0.812	1.008	2.202	extracellular				GO:0032501 multicellular organismal process; GO:0046849 bone remodeling; GO:0048771 tissue remodeling;			PF00021	u-PAR/Ly-6 domain
P30152	Neutrophil gelatinase-associated lipocalin OS=Rattus norvegicus OX=10116 GN=Lcn2 PE=1 SV=2	Lcn2	1.963	Up	22.5	7	2	3	2	2	0.408	0.424	0.426	0.686	1.408	2.764	extracellular	K21129	LCN2; lipocalin 2	rno04657 IL-17 signaling pathway	GO:0000302 response to reactive oxygen species; GO:0001775 cell activation; GO:0002237 response to molecule of bacterial origin; GO:0002252 immune effector process; GO:0002263 cell activation involved in immune response; GO:0002274 myeloid leukocyte activation; GO:0002275 myeloid cell activation involved in immune response; GO:0002283 neutrophil activation involved in immune response; GO:0002366 …	GO:0005576 extracellular region; GO:0005615 extracellular space; GO:0005622 intracellular; GO:0005623 cell; GO:0005737 cytoplasm; GO:0005829 cytosol; GO:0012505 endomembrane system; GO:0030141 secretory granule; GO:0031410 cytoplasmic vesicle; GO:0031974 membrane-enclosed lumen; GO:0031982 vesicle; GO:0031983 vesicle lumen; GO:0034774 secretory granule lumen; GO:0035580 specific granule lumen; GO…	GO:0002020 protease binding; GO:0005488 binding; GO:0005506 iron ion binding; GO:0005515 protein binding; GO:0019899 enzyme binding; GO:0042802 identical protein binding; GO:0042803 protein homodimerization activity; GO:0043167 ion binding; GO:0043169 cation binding; GO:0046872 metal ion binding; GO:0046914 transition metal ion binding; GO:0046983 protein dimerization activity;	PF00061	Lipocalin / cytosolic fatty-acid binding protein family
Q07008	Neurogenic locus notch homolog protein 1 OS=Rattus norvegicus OX=10116 GN=Notch1 PE=1 SV=3	Notch1	1.487	Up	270.6	0	1	2	1	1	0.807	0.841	0.927	1.001	0.992	1.475	plasma membrane	K02599	NOTCH1; Notch 1	rno05200 Pathways in cancer; rno05020 Prion disease; rno04330 Notch signaling pathway; rno04658 Th1 and Th2 cell differentiation; rno05224 Breast cancer; rno05206 MicroRNAs in cancer; rno01522 Endocrine resistance; rno04919 Thyroid hormone signaling pathway; rno05165 Human papillomavirus infection	GO:0000003 reproduction; GO:0000122 negative regulation of transcription by RNA polymerase II; GO:0000902 cell morphogenesis; GO:0000904 cell morphogenesis involved in differentiation; GO:0001503 ossification; GO:0001525 angiogenesis; GO:0001568 blood vessel development; GO:0001570 vasculogenesis; GO:0001649 osteoblast differentiation; GO:0001655 urogenital system development; GO:0001666 response…	GO:0000139 Golgi membrane; GO:0001669 acrosomal vesicle; GO:0001726 ruffle; GO:0002193 MAML1-RBP-Jkappa- ICN1 complex; GO:0005576 extracellular region; GO:0005622 intracellular; GO:0005623 cell; GO:0005634 nucleus; GO:0005654 nucleoplasm; GO:0005737 cytoplasm; GO:0005783 endoplasmic reticulum; GO:0005789 endoplasmic reticulum membrane; GO:0005794 Golgi apparatus; GO:0005796 Golgi lumen; GO:000582…	GO:0000976 transcription regulatory region sequence-specific DNA binding; GO:0000977 RNA polymerase II transcription regulatory region sequence-specific DNA binding; GO:0000978 RNA polymerase II cis-regulatory region sequence-specific DNA binding; GO:0000987 cis-regulatory region sequence-specific DNA binding; GO:0001067 regulatory region nucleic acid binding; GO:0003676 nucleic acid binding; GO:…	PF00008; PF07645; PF12661; PF00066	EGF-like domain; Calcium-binding EGF domain; Human growth factor-like EGF; LNR domain	T	KOG1217	Fibrillins and related proteins containing Ca2+-binding EGF-like domains
P50115	Protein S100-A8 OS=Rattus norvegicus OX=10116 GN=S100a8 PE=1 SV=3	S100a8	2.725	Up	10.2	40	3	17	3	3	0.434	0.48	0.471	0.619	1.096	2.985	cytoplasm	K21127	S100A8; protein S100-A8	rno04657 IL-17 signaling pathway	GO:0001558 regulation of cell growth; GO:0001775 cell activation; GO:0001816 cytokine production; GO:0002218 activation of innate immune response; GO:0002221 pattern recognition receptor signaling pathway; GO:0002224 toll-like receptor signaling pathway; GO:0002237 response to molecule of bacterial origin; GO:0002252 immune effector process; GO:0002253 activation of immune response; GO:0002263 ce…	GO:0005576 extracellular region; GO:0005615 extracellular space; GO:0005622 intracellular; GO:0005623 cell; GO:0005737 cytoplasm; GO:0005829 cytosol; GO:0005856 cytoskeleton; GO:0005886 plasma membrane; GO:0012505 endomembrane system; GO:0016020 membrane; GO:0030141 secretory granule; GO:0031410 cytoplasmic vesicle; GO:0031974 membrane-enclosed lumen; GO:0031982 vesicle; GO:0031983 vesicle lumen;…	GO:0005102 signaling receptor binding; GO:0005488 binding; GO:0005504 fatty acid binding; GO:0005509 calcium ion binding; GO:0005515 protein binding; GO:0008017 microtubule binding; GO:0008092 cytoskeletal protein binding; GO:0008270 zinc ion binding; GO:0008289 lipid binding; GO:0015631 tubulin binding; GO:0031406 carboxylic acid binding; GO:0033293 monocarboxylic acid binding; GO:0035325 Toll-l…	PF01023	S-100/ICaBP type calcium binding domain
Q8K4S3	Proton-associated sugar transporter A OS=Rattus norvegicus OX=10116 GN=Slc45a1 PE=2 SV=1	Slc45a1	0.72	Down	81.7	3	1	1	1	1	1.062	0.86	0.994	1.051	1.193	0.859	plasma membrane	K15378			GO:0006810 transport; GO:0008643 carbohydrate transport; GO:0008645 hexose transmembrane transport; GO:0015749 monosaccharide transmembrane transport; GO:0034219 carbohydrate transmembrane transport; GO:0051179 localization; GO:0051234 establishment of localization; GO:0055085 transmembrane transport; GO:0071702 organic substance transport; GO:1904659 glucose transmembrane transport;		GO:0005215 transporter activity; GO:0005355 glucose transmembrane transporter activity; GO:0015144 carbohydrate transmembrane transporter activity; GO:0015145 monosaccharide transmembrane transporter activity; GO:0015149 hexose transmembrane transporter activity; GO:0022857 transmembrane transporter activity; GO:0051119 sugar transmembrane transporter activity;			G	KOG0637	Sucrose transporter and related proteins
P50393	Cytosolic phospholipase A2 OS=Rattus norvegicus OX=10116 GN=Pla2g4a PE=1 SV=1	Pla2g4a	1.302	Up	85.7	8	5	6	5	5	0.87	0.915	0.88	1.148	0.977	1.272	cytoplasm,nucleus	K16342	PLA2G4; cytosolic phospholipase A2 [EC:3.1.1.4]	rno04666 Fc gamma R-mediated phagocytosis; rno04664 Fc epsilon RI signaling pathway; rno04913 Ovarian steroidogenesis; rno04370 VEGF signaling pathway; rno04270 Vascular smooth muscle contraction; rno00564 Glycerophospholipid metabolism; rno04072 Phospholipase D signaling pathway; rno00591 Linoleic acid metabolism; rno04010 MAPK signaling pathway; rno04014 Ras signaling pathway; rno00592 alpha-Li…	GO:0000003 reproduction; GO:0000302 response to reactive oxygen species; GO:0001542 ovulation from ovarian follicle; GO:0001554 luteolysis; GO:0001676 long-chain fatty acid metabolic process; GO:0001890 placenta development; GO:0001893 maternal placenta development; GO:0001894 tissue homeostasis; GO:0002237 response to molecule of bacterial origin; GO:0002673 regulation of acute inflammatory resp…	GO:0005622 intracellular; GO:0005623 cell; GO:0005634 nucleus; GO:0005737 cytoplasm; GO:0005739 mitochondrion; GO:0005740 mitochondrial envelope; GO:0005743 mitochondrial inner membrane; GO:0005783 endoplasmic reticulum; GO:0005789 endoplasmic reticulum membrane; GO:0005794 Golgi apparatus; GO:0005811 lipid droplet; GO:0005829 cytosol; GO:0012505 endomembrane system; GO:0016020 membrane; GO:00198…	GO:0003824 catalytic activity; GO:0004620 phospholipase activity; GO:0004622 lysophospholipase activity; GO:0004623 phospholipase A2 activity; GO:0005488 binding; GO:0005509 calcium ion binding; GO:0005515 protein binding; GO:0005543 phospholipid binding; GO:0005544 calcium-dependent phospholipid binding; GO:0008289 lipid binding; GO:0008970 phospholipase A1 activity; GO:0016298 lipase activity; …	PF00168	C2 domain	M	KOG1325	Lysophospholipase
P20761	Ig gamma-2B chain C region OS=Rattus norvegicus OX=10116 GN=Igh-1a PE=1 SV=1	Igh-1a	1.834	Up	36.5	11	3	15	3	3	0.837	0.871	0.823	0.766	0.97	1.779	nucleus				GO:0002250 adaptive immune response; GO:0002252 immune effector process; GO:0002253 activation of immune response; GO:0002376 immune system process; GO:0002429 immune response-activating cell surface receptor signaling pathway; GO:0002443 leukocyte mediated immunity; GO:0002449 lymphocyte mediated immunity; GO:0002455 humoral immune response mediated by circulating immunoglobulin; GO:0002460 adap…	GO:0005576 extracellular region; GO:0005615 extracellular space; GO:0005623 cell; GO:0005886 plasma membrane; GO:0009897 external side of plasma membrane; GO:0009986 cell surface; GO:0016020 membrane; GO:0019814 immunoglobulin complex; GO:0032991 protein-containing complex; GO:0042571 immunoglobulin complex, circulating; GO:0071944 cell periphery; GO:0072562 blood microparticle; GO:0098552 side o…	GO:0003823 antigen binding; GO:0005102 signaling receptor binding; GO:0005488 binding; GO:0005515 protein binding; GO:0034987 immunoglobulin receptor binding;	PF07654	Immunoglobulin C1-set domain
Q9WTT6	Guanine deaminase OS=Rattus norvegicus OX=10116 GN=Gda PE=1 SV=1	Gda	1.344	Up	51	19	8	26	8	8	0.826	0.806	0.855	1.023	1.093	1.469	mitochondria	K01487	E3.5.4.3; guanine deaminase [EC:3.5.4.3]	rno01100 Metabolic pathways; rno00230 Purine metabolism	GO:0006139 nucleobase-containing compound metabolic process; GO:0006144 purine nucleobase metabolic process; GO:0006163 purine nucleotide metabolic process; GO:0006195 purine nucleotide catabolic process; GO:0006725 cellular aromatic compound metabolic process; GO:0006753 nucleoside phosphate metabolic process; GO:0006793 phosphorus metabolic process; GO:0006796 phosphate-containing compound meta…	GO:0005622 intracellular; GO:0005623 cell; GO:0005737 cytoplasm; GO:0005829 cytosol;	GO:0003824 catalytic activity; GO:0005488 binding; GO:0008270 zinc ion binding; GO:0008892 guanine deaminase activity; GO:0016787 hydrolase activity; GO:0016810 hydrolase activity, acting on carbon-nitrogen (but not peptide) bonds; GO:0016814 hydrolase activity, acting on carbon-nitrogen (but not peptide) bonds, in cyclic amidines; GO:0019239 deaminase activity; GO:0043167 ion binding; GO:0043169…	PF01979	Amidohydrolase family	FQ	KOG3968	Atrazine chlorohydrolase/guanine deaminase
Q63313	Lipopolysaccharide-binding protein OS=Rattus norvegicus OX=10116 GN=Lbp PE=2 SV=1	Lbp	1.723	Up	53.6	4	2	3	2	2	0.718	0.63	0.666	0.985	1.13	1.946	extracellular	K05399	LBP; lipopolysaccharide-binding protein	rno05417 Lipid and atherosclerosis; rno04620 Toll-like receptor signaling pathway; rno04064 NF-kappa B signaling pathway; rno05152 Tuberculosis	GO:0001775 cell activation; GO:0001817 regulation of cytokine production; GO:0001818 negative regulation of cytokine production; GO:0001819 positive regulation of cytokine production; GO:0001889 liver development; GO:0002218 activation of innate immune response; GO:0002221 pattern recognition receptor signaling pathway; GO:0002224 toll-like receptor signaling pathway; GO:0002232 leukocyte chemota…	GO:0005576 extracellular region; GO:0005615 extracellular space; GO:0005623 cell; GO:0009986 cell surface;	GO:0001530 lipopolysaccharide binding; GO:0005102 signaling receptor binding; GO:0005488 binding; GO:0005515 protein binding; GO:0008289 lipid binding; GO:0033218 amide binding; GO:0042277 peptide binding; GO:0070891 lipoteichoic acid binding; GO:0071723 lipopeptide binding; GO:0097367 carbohydrate derivative binding;	PF02886	LBP / BPI / CETP family, C-terminal domain	V	KOG4160	BPI/LBP/CETP family protein
Q3T1J2	Lysophospholipid acyltransferase 2 OS=Rattus norvegicus OX=10116 GN=Mboat2 PE=2 SV=2	Mboat2	0.665	Down	59	5	2	3	2	2	1.145	0.917	0.933	1.128	1.138	0.756	plasma membrane	K13517	MBOAT1_2; lysophospholipid acyltransferase 1/2 [EC:2.3.1.51 2.3.1.-]	rno00564 Glycerophospholipid metabolism; rno01100 Metabolic pathways; rno00561 Glycerolipid metabolism	GO:0006629 lipid metabolic process; GO:0006644 phospholipid metabolic process; GO:0006650 glycerophospholipid metabolic process; GO:0006793 phosphorus metabolic process; GO:0006796 phosphate-containing compound metabolic process; GO:0006807 nitrogen compound metabolic process; GO:0008152 metabolic process; GO:0009987 cellular process; GO:0019637 organophosphate metabolic process; GO:0036151 phosp…	GO:0005622 intracellular; GO:0005623 cell; GO:0005737 cytoplasm; GO:0005783 endoplasmic reticulum; GO:0005789 endoplasmic reticulum membrane; GO:0012505 endomembrane system; GO:0016020 membrane; GO:0031984 organelle subcompartment; GO:0042175 nuclear outer membrane-endoplasmic reticulum membrane network; GO:0043226 organelle; GO:0043227 membrane-bounded organelle; GO:0043229 intracellular organel…	GO:0003824 catalytic activity; GO:0003841 1-acylglycerol-3-phosphate O-acyltransferase activity; GO:0008374 O-acyltransferase activity; GO:0016411 acylglycerol O-acyltransferase activity; GO:0016740 transferase activity; GO:0016746 transferase activity, transferring acyl groups; GO:0016747 transferase activity, transferring acyl groups other than amino-acyl groups; GO:0042171 lysophosphatidic aci…			I	KOG2704	Predicted membrane protein
Q6AY80	Ribosyldihydronicotinamide dehydrogenase [quinone] OS=Rattus norvegicus OX=10116 GN=Nqo2 PE=1 SV=3	Nqo2	0.568	Down	26.3	9	2	2	2	2	1.121	1.054	0.969	1.078	1.139	0.647	cytoplasm	K08071			GO:0001932 regulation of protein phosphorylation; GO:0001934 positive regulation of protein phosphorylation; GO:0003008 system process; GO:0006091 generation of precursor metabolites and energy; GO:0007610 behavior; GO:0007611 learning or memory; GO:0007613 memory; GO:0008152 metabolic process; GO:0008284 positive regulation of cell population proliferation; GO:0009893 positive regulation of meta…	GO:0005622 intracellular; GO:0005623 cell; GO:0005634 nucleus; GO:0005654 nucleoplasm; GO:0005737 cytoplasm; GO:0005829 cytosol; GO:0031974 membrane-enclosed lumen; GO:0031981 nuclear lumen; GO:0043226 organelle; GO:0043227 membrane-bounded organelle; GO:0043229 intracellular organelle; GO:0043231 intracellular membrane-bounded organelle; GO:0043233 organelle lumen; GO:0070013 intracellular organ…	GO:0000166 nucleotide binding; GO:0001512 dihydronicotinamide riboside quinone reductase activity; GO:0003824 catalytic activity; GO:0005488 binding; GO:0005515 protein binding; GO:0008144 drug binding; GO:0008270 zinc ion binding; GO:0009055 electron transfer activity; GO:0016491 oxidoreductase activity; GO:0016661 oxidoreductase activity, acting on other nitrogenous compounds as donors; GO:0031…	PF02525	Flavodoxin-like fold
P16409	Myosin light chain 3 OS=Rattus norvegicus OX=10116 GN=Myl3 PE=1 SV=2	Myl3	1.312	Up	22.1	33	5	17	5	5	1.013	1.11	1.064	0.96	0.864	1.134	cytoplasm	K12749	MYL3; myosin light chain 3	rno05414 Dilated cardiomyopathy; rno05410 Hypertrophic cardiomyopathy; rno04260 Cardiac muscle contraction; rno04261 Adrenergic signaling in cardiomyocytes; rno04371 Apelin signaling pathway	GO:0002026 regulation of the force of heart contraction; GO:0003007 heart morphogenesis; GO:0003008 system process; GO:0003012 muscle system process; GO:0003013 circulatory system process; GO:0003015 heart process; GO:0003205 cardiac chamber development; GO:0003206 cardiac chamber morphogenesis; GO:0003208 cardiac ventricle morphogenesis; GO:0003229 ventricular cardiac muscle tissue development; …	GO:0005622 intracellular; GO:0005623 cell; GO:0005737 cytoplasm; GO:0005829 cytosol; GO:0005856 cytoskeleton; GO:0005859 muscle myosin complex; GO:0015629 actin cytoskeleton; GO:0016459 myosin complex; GO:0016460 myosin II complex; GO:0030016 myofibril; GO:0030017 sarcomere; GO:0031672 A band; GO:0031674 I band; GO:0032991 protein-containing complex; GO:0043226 organelle; GO:0043228 non-membrane-…	GO:0003774 motor activity; GO:0003779 actin binding; GO:0003785 actin monomer binding; GO:0003824 catalytic activity; GO:0005198 structural molecule activity; GO:0005488 binding; GO:0005515 protein binding; GO:0008092 cytoskeletal protein binding; GO:0008307 structural constituent of muscle; GO:0016462 pyrophosphatase activity; GO:0016787 hydrolase activity; GO:0016817 hydrolase activity, acting …			Z	KOG0030	Myosin essential light chain, EF-Hand protein superfamily
P12749	60S ribosomal protein L26 OS=Rattus norvegicus OX=10116 GN=Rpl26 PE=1 SV=1	Rpl26	0.489	Down	17.3	17	3	10	3	3	1.07	1.142	1.078	1.095	1.038	0.508	nucleus	K02898	RP-L26e; large subunit ribosomal protein L26e	rno03010 Ribosome; rno05171 Coronavirus disease - COVID-19						J	KOG3401	60S ribosomal protein L26
P02803	Metallothionein-1 OS=Rattus norvegicus OX=10116 GN=Mt1 PE=1 SV=1	Mt1	1.408	Up	6	49	2	4	2	2	0.425	0.422	0.438	2.135	1.116	1.57	extracellular	K14739	MT1_2; metallothionein 1/2	rno04978 Mineral absorption				PF00131	Metallothionein
Q9WVS2	Probable tRNA N6-adenosine threonylcarbamoyltransferase OS=Rattus norvegicus OX=10116 GN=Osgep PE=2 SV=2	Osgep	1.338	Up	36.3	10	3	4	3	3	0.952	0.944	0.951	0.986	0.94	1.258	cytoplasm,nucleus	K01409			GO:0002949 tRNA threonylcarbamoyladenosine modification; GO:0006139 nucleobase-containing compound metabolic process; GO:0006396 RNA processing; GO:0006399 tRNA metabolic process; GO:0006400 tRNA modification; GO:0006725 cellular aromatic compound metabolic process; GO:0006807 nitrogen compound metabolic process; GO:0008033 tRNA processing; GO:0008152 metabolic process; GO:0009451 RNA modificatio…	GO:0000408 EKC/KEOPS complex; GO:0005622 intracellular; GO:0005623 cell; GO:0005634 nucleus; GO:0005654 nucleoplasm; GO:0005737 cytoplasm; GO:0005886 plasma membrane; GO:0016020 membrane; GO:0016604 nuclear body; GO:0016607 nuclear speck; GO:0031974 membrane-enclosed lumen; GO:0031981 nuclear lumen; GO:0032991 protein-containing complex; GO:0043226 organelle; GO:0043227 membrane-bounded organelle…				O	KOG2708	Predicted metalloprotease with chaperone activity (RNAse H/HSP70 fold)
P06765	Platelet factor 4 OS=Rattus norvegicus OX=10116 GN=Pf4 PE=1 SV=1	Pf4	0.7	Down	11.3	8	1	1	1	1	1.133	0.774	0.882	0.865	1.397	0.978	extracellular	K05407	PF4; platelet factor 4	rno04060 Cytokine-cytokine receptor interaction; rno04061 Viral protein interaction with cytokine and cytokine receptor; rno04062 Chemokine signaling pathway	GO:0001562 response to protozoan; GO:0001775 cell activation; GO:0001817 regulation of cytokine production; GO:0001819 positive regulation of cytokine production; GO:0001906 cell killing; GO:0002237 response to molecule of bacterial origin; GO:0002376 immune system process; GO:0002576 platelet degranulation; GO:0002682 regulation of immune system process; GO:0002683 negative regulation of immune …	GO:0005576 extracellular region; GO:0005615 extracellular space; GO:0005622 intracellular; GO:0005623 cell; GO:0005737 cytoplasm; GO:0012505 endomembrane system; GO:0018995 host cellular component; GO:0020003 symbiont-containing vacuole; GO:0020005 symbiont-containing vacuole membrane; GO:0030141 secretory granule; GO:0030430 host cell cytoplasm; GO:0031091 platelet alpha granule; GO:0031093 plat…	GO:0001664 G protein-coupled receptor binding; GO:0005102 signaling receptor binding; GO:0005125 cytokine activity; GO:0005126 cytokine receptor binding; GO:0005488 binding; GO:0005515 protein binding; GO:0005539 glycosaminoglycan binding; GO:0008009 chemokine activity; GO:0008201 heparin binding; GO:0030545 receptor regulator activity; GO:0042379 chemokine receptor binding; GO:0043167 ion bindin…	PF00048	Small cytokines (intecrine/chemokine), interleukin-8 like
O88807	Protein-arginine deiminase type-4 OS=Rattus norvegicus OX=10116 GN=Padi4 PE=2 SV=1	Padi4	1.652	Up	74.4	3	2	2	2	2	0.72	0.79	0.779	0.833	1.107	1.829	cytoplasm	K24669	PADI4; protein-arginine deiminase 4 [EC:3.5.3.15]	rno04613 Neutrophil extracellular trap formation	GO:0006082 organic acid metabolic process; GO:0006323 DNA packaging; GO:0006325 chromatin organization; GO:0006333 chromatin assembly or disassembly; GO:0006334 nucleosome assembly; GO:0006338 chromatin remodeling; GO:0006464 cellular protein modification process; GO:0006520 cellular amino acid metabolic process; GO:0006525 arginine metabolic process; GO:0006527 arginine catabolic process; GO:000…	GO:0005622 intracellular; GO:0005623 cell; GO:0005634 nucleus; GO:0005654 nucleoplasm; GO:0005737 cytoplasm; GO:0005829 cytosol; GO:0031974 membrane-enclosed lumen; GO:0031981 nuclear lumen; GO:0032991 protein-containing complex; GO:0043226 organelle; GO:0043227 membrane-bounded organelle; GO:0043229 intracellular organelle; GO:0043231 intracellular membrane-bounded organelle; GO:0043233 organell…	GO:0003824 catalytic activity; GO:0004668 protein-arginine deiminase activity; GO:0005488 binding; GO:0005509 calcium ion binding; GO:0005515 protein binding; GO:0016597 amino acid binding; GO:0016787 hydrolase activity; GO:0016810 hydrolase activity, acting on carbon-nitrogen (but not peptide) bonds; GO:0016813 hydrolase activity, acting on carbon-nitrogen (but not peptide) bonds, in linear amid…	PF08526; PF08527	Protein-arginine deiminase (PAD) N-terminal domain; Protein-arginine deiminase (PAD) middle domain
P20417	Tyrosine-protein phosphatase non-receptor type 1 OS=Rattus norvegicus OX=10116 GN=Ptpn1 PE=1 SV=1	Ptpn1	1.344	Up	49.6	9	2	3	2	2	1.015	0.74	0.731	1.046	1.074	1.444	cytoplasm	K05696	PTPN1; tyrosine-protein phosphatase non-receptor type 1 [EC:3.1.3.48]	rno04520 Adherens junction; rno04910 Insulin signaling pathway; rno05208 Chemical carcinogenesis - reactive oxygen species; rno04931 Insulin resistance	GO:0000165 MAPK cascade; GO:0000187 activation of MAPK activity; GO:0001932 regulation of protein phosphorylation; GO:0001933 negative regulation of protein phosphorylation; GO:0001934 positive regulation of protein phosphorylation; GO:0001959 regulation of cytokine-mediated signaling pathway; GO:0002682 regulation of immune system process; GO:0006464 cellular protein modification process; GO:000…	GO:0005622 intracellular; GO:0005623 cell; GO:0005737 cytoplasm; GO:0005768 endosome; GO:0005769 early endosome; GO:0005783 endoplasmic reticulum; GO:0005789 endoplasmic reticulum membrane; GO:0005829 cytosol; GO:0012505 endomembrane system; GO:0016020 membrane; GO:0031224 intrinsic component of membrane; GO:0031225 anchored component of membrane; GO:0031410 cytoplasmic vesicle; GO:0031982 vesicl…	GO:0003824 catalytic activity; GO:0004721 phosphoprotein phosphatase activity; GO:0004725 protein tyrosine phosphatase activity; GO:0005102 signaling receptor binding; GO:0005158 insulin receptor binding; GO:0005488 binding; GO:0005515 protein binding; GO:0008270 zinc ion binding; GO:0016787 hydrolase activity; GO:0016788 hydrolase activity, acting on ester bonds; GO:0016791 phosphatase activity;…	PF00102	Protein-tyrosine phosphatase	T	KOG0789	Protein tyrosine phosphatase
P41123	60S ribosomal protein L13 OS=Rattus norvegicus OX=10116 GN=Rpl13 PE=1 SV=2	Rpl13	1.606	Up	24.3	11	2	6	2	2	0.821	0.814	0.757	0.802	1.098	1.763	cytoplasm	K02873	RP-L13e; large subunit ribosomal protein L13e	rno03010 Ribosome; rno05171 Coronavirus disease - COVID-19	GO:0000184 nuclear-transcribed mRNA catabolic process, nonsense-mediated decay; GO:0000956 nuclear-transcribed mRNA catabolic process; GO:0001889 liver development; GO:0006139 nucleobase-containing compound metabolic process; GO:0006401 RNA catabolic process; GO:0006402 mRNA catabolic process; GO:0006412 translation; GO:0006413 translational initiation; GO:0006518 peptide metabolic process; GO:00…	GO:0005622 intracellular; GO:0005623 cell; GO:0005634 nucleus; GO:0005730 nucleolus; GO:0005737 cytoplasm; GO:0005783 endoplasmic reticulum; GO:0005829 cytosol; GO:0005840 ribosome; GO:0012505 endomembrane system; GO:0015934 large ribosomal subunit; GO:0022625 cytosolic large ribosomal subunit; GO:0022626 cytosolic ribosome; GO:0031974 membrane-enclosed lumen; GO:0031981 nuclear lumen; GO:0032991…	GO:0003676 nucleic acid binding; GO:0003723 RNA binding; GO:0003735 structural constituent of ribosome; GO:0005198 structural molecule activity; GO:0005488 binding; GO:0097159 organic cyclic compound binding; GO:1901363 heterocyclic compound binding;			J	KOG3295	60S Ribosomal protein L13
D3ZBN0	Histone H1.5 OS=Rattus norvegicus OX=10116 GN=H1-5 PE=1 SV=1	H1-5	1.606	Up	22.6	23	5	7	4	4	0.615	0.65	0.589	0.737	1.235	1.984	nucleus	K11275			GO:0000122 negative regulation of transcription by RNA polymerase II; GO:0001558 regulation of cell growth; GO:0006325 chromatin organization; GO:0006355 regulation of transcription, DNA-templated; GO:0006357 regulation of transcription by RNA polymerase II; GO:0006996 organelle organization; GO:0007275 multicellular organism development; GO:0007517 muscle organ development; GO:0008104 protein lo…	GO:0000228 nuclear chromosome; GO:0000785 chromatin; GO:0000790 nuclear chromatin; GO:0000792 heterochromatin; GO:0005622 intracellular; GO:0005623 cell; GO:0005634 nucleus; GO:0005694 chromosome; GO:0005720 nuclear heterochromatin; GO:0031974 membrane-enclosed lumen; GO:0031981 nuclear lumen; GO:0043226 organelle; GO:0043227 membrane-bounded organelle; GO:0043228 non-membrane-bounded organelle; …	GO:0003676 nucleic acid binding; GO:0003677 DNA binding; GO:0003682 chromatin binding; GO:0005488 binding; GO:0005515 protein binding; GO:0019899 enzyme binding; GO:0031490 chromatin DNA binding; GO:0042826 histone deacetylase binding; GO:0097159 organic cyclic compound binding; GO:1901363 heterocyclic compound binding;	PF00538	linker histone H1 and H5 family	B	KOG4012	Histone H1
Q6P686	Osteoclast-stimulating factor 1 OS=Rattus norvegicus OX=10116 GN=Ostf1 PE=1 SV=1	Ostf1	1.311	Up	23.7	21	3	6	3	3	0.897	0.986	0.954	1.031	0.973	1.276	mitochondria				GO:0001503 ossification; GO:0001775 cell activation; GO:0002252 immune effector process; GO:0002263 cell activation involved in immune response; GO:0002274 myeloid leukocyte activation; GO:0002275 myeloid cell activation involved in immune response; GO:0002283 neutrophil activation involved in immune response; GO:0002366 leukocyte activation involved in immune response; GO:0002376 immune system p…	GO:0005622 intracellular; GO:0005623 cell; GO:0005737 cytoplasm; GO:0012505 endomembrane system; GO:0030141 secretory granule; GO:0031410 cytoplasmic vesicle; GO:0031974 membrane-enclosed lumen; GO:0031982 vesicle; GO:0031983 vesicle lumen; GO:0034774 secretory granule lumen; GO:0043226 organelle; GO:0043227 membrane-bounded organelle; GO:0043229 intracellular organelle; GO:0043233 organelle lume…	GO:0005488 binding; GO:0005515 protein binding; GO:0017124 SH3 domain binding; GO:0019904 protein domain specific binding;	PF00018	SH3 domain
Q9ET64	Sphingomyelin phosphodiesterase 2 OS=Rattus norvegicus OX=10116 GN=Smpd2 PE=1 SV=1	Smpd2	1.387	Up	47.6	3	1	1	1	1	1.033	0.795	0.987	1.167	0.858	1.19	plasma membrane	K12351	SMPD2; sphingomyelin phosphodiesterase 2 [EC:3.1.4.12]	rno01100 Metabolic pathways; rno00600 Sphingolipid metabolism; rno04071 Sphingolipid signaling pathway	GO:0006629 lipid metabolic process; GO:0006643 membrane lipid metabolic process; GO:0006644 phospholipid metabolic process; GO:0006665 sphingolipid metabolic process; GO:0006672 ceramide metabolic process; GO:0006684 sphingomyelin metabolic process; GO:0006793 phosphorus metabolic process; GO:0006796 phosphate-containing compound metabolic process; GO:0006807 nitrogen compound metabolic process; …	GO:0005623 cell; GO:0005886 plasma membrane; GO:0005887 integral component of plasma membrane; GO:0005901 caveola; GO:0016020 membrane; GO:0016021 integral component of membrane; GO:0031224 intrinsic component of membrane; GO:0031226 intrinsic component of plasma membrane; GO:0044853 plasma membrane raft; GO:0045121 membrane raft; GO:0071944 cell periphery; GO:0098589 membrane region; GO:0098590 …	GO:0003824 catalytic activity; GO:0004620 phospholipase activity; GO:0004767 sphingomyelin phosphodiesterase activity; GO:0008081 phosphoric diester hydrolase activity; GO:0016298 lipase activity; GO:0016787 hydrolase activity; GO:0016788 hydrolase activity, acting on ester bonds; GO:0042578 phosphoric ester hydrolase activity;	PF03372	Endonuclease/Exonuclease/phosphatase family	T	KOG3873	Sphingomyelinase family protein
P34926	Microtubule-associated protein 1A OS=Rattus norvegicus OX=10116 GN=Map1a PE=1 SV=1	Map1a	0.412	Down	299.3	32	58	238	1	1	0.965	1.534	1.176	0.96	0.8	0.329	nucleus	K10429			GO:0000226 microtubule cytoskeleton organization; GO:0001894 tissue homeostasis; GO:0001895 retina homeostasis; GO:0003008 system process; GO:0006810 transport; GO:0006886 intracellular protein transport; GO:0006928 movement of cell or subcellular component; GO:0006996 organelle organization; GO:0007010 cytoskeleton organization; GO:0007017 microtubule-based process; GO:0007018 microtubule-based …	GO:0001750 photoreceptor outer segment; GO:0005622 intracellular; GO:0005623 cell; GO:0005737 cytoplasm; GO:0005829 cytosol; GO:0005856 cytoskeleton; GO:0005874 microtubule; GO:0005875 microtubule associated complex; GO:0005929 cilium; GO:0014069 postsynaptic density; GO:0015630 microtubule cytoskeleton; GO:0030424 axon; GO:0030425 dendrite; GO:0032279 asymmetric synapse; GO:0032991 protein-conta…	GO:0003779 actin binding; GO:0005102 signaling receptor binding; GO:0005198 structural molecule activity; GO:0005488 binding; GO:0005515 protein binding; GO:0005518 collagen binding; GO:0008017 microtubule binding; GO:0008092 cytoskeletal protein binding; GO:0008093 cytoskeletal anchor activity; GO:0015631 tubulin binding; GO:0030674 protein-macromolecule adaptor activity; GO:0035254 glutamate re…			Z	KOG3592	Microtubule-associated proteins
Q5U2V4	Phospholipase B-like 1 OS=Rattus norvegicus OX=10116 GN=Plbd1 PE=2 SV=1	Plbd1	1.798	Up	63	12	6	9	6	6	0.714	0.764	0.802	0.869	1.02	1.834	mitochondria				GO:0006629 lipid metabolic process; GO:0006644 phospholipid metabolic process; GO:0006650 glycerophospholipid metabolic process; GO:0006793 phosphorus metabolic process; GO:0006796 phosphate-containing compound metabolic process; GO:0006807 nitrogen compound metabolic process; GO:0008152 metabolic process; GO:0009987 cellular process; GO:0019637 organophosphate metabolic process; GO:0036149 phosp…	GO:0005576 extracellular region; GO:0005615 extracellular space; GO:0005622 intracellular; GO:0005623 cell; GO:0005737 cytoplasm; GO:0005829 cytosol;	GO:0003824 catalytic activity; GO:0004620 phospholipase activity; GO:0004622 lysophospholipase activity; GO:0004623 phospholipase A2 activity; GO:0016298 lipase activity; GO:0016787 hydrolase activity; GO:0016788 hydrolase activity, acting on ester bonds; GO:0052689 carboxylic ester hydrolase activity;			T	KOG3774	Uncharacterized conserved protein Lama
Q6AYJ1	ATP-dependent DNA helicase Q1 OS=Rattus norvegicus OX=10116 GN=Recql PE=1 SV=1	Recql	1.357	Up	69.6	4	1	1	1	1	0.641	0.802	0.996	1.068	1.077	1.462	cytoplasm	K10899			GO:0000724 double-strand break repair via homologous recombination; GO:0000725 recombinational repair; GO:0000733 DNA strand renaturation; GO:0006139 nucleobase-containing compound metabolic process; GO:0006259 DNA metabolic process; GO:0006281 DNA repair; GO:0006302 double-strand break repair; GO:0006310 DNA recombination; GO:0006725 cellular aromatic compound metabolic process; GO:0006807 nitro…	GO:0005622 intracellular; GO:0005623 cell; GO:0005634 nucleus; GO:0005654 nucleoplasm; GO:0005694 chromosome; GO:0005737 cytoplasm; GO:0031974 membrane-enclosed lumen; GO:0031981 nuclear lumen; GO:0043226 organelle; GO:0043227 membrane-bounded organelle; GO:0043228 non-membrane-bounded organelle; GO:0043229 intracellular organelle; GO:0043231 intracellular membrane-bounded organelle; GO:0043232 i…	GO:0003676 nucleic acid binding; GO:0003677 DNA binding; GO:0003678 DNA helicase activity; GO:0003824 catalytic activity; GO:0004386 helicase activity; GO:0005488 binding; GO:0008094 DNA-dependent ATPase activity; GO:0009378 four-way junction helicase activity; GO:0016462 pyrophosphatase activity; GO:0016787 hydrolase activity; GO:0016817 hydrolase activity, acting on acid anhydrides; GO:0016818 …	PF00270; PF09382	DEAD/DEAH box helicase; RQC domain	L	KOG0353	ATP-dependent DNA helicase
Q4KLG9	AN1-type zinc finger protein 2B OS=Rattus norvegicus OX=10116 GN=Zfand2b PE=1 SV=1	Zfand2b	1.314	Up	27.9	8	1	1	1	1	0.988	1.012	1.005	0.968	0.885	1.163	nucleus	K24685			GO:0006508 proteolysis; GO:0006511 ubiquitin-dependent protein catabolic process; GO:0006605 protein targeting; GO:0006612 protein targeting to membrane; GO:0006613 cotranslational protein targeting to membrane; GO:0006614 SRP-dependent cotranslational protein targeting to membrane; GO:0006616 SRP-dependent cotranslational protein targeting to membrane, translocation; GO:0006807 nitrogen compound…	GO:0005622 intracellular; GO:0005623 cell; GO:0005737 cytoplasm; GO:0005783 endoplasmic reticulum; GO:0012505 endomembrane system; GO:0016020 membrane; GO:0031224 intrinsic component of membrane; GO:0031225 anchored component of membrane; GO:0043226 organelle; GO:0043227 membrane-bounded organelle; GO:0043229 intracellular organelle; GO:0043231 intracellular membrane-bounded organelle;	GO:0005488 binding; GO:0005515 protein binding; GO:0031593 polyubiquitin modification-dependent protein binding; GO:0032182 ubiquitin-like protein binding; GO:0036435 K48-linked polyubiquitin modification-dependent protein binding; GO:0043130 ubiquitin binding; GO:0140030 modification-dependent protein binding;			S	KOG3183	Predicted Zn-finger protein
P58775	Tropomyosin beta chain OS=Rattus norvegicus OX=10116 GN=Tpm2 PE=1 SV=1	Tpm2	1.685	Up	32.8	13	4	13	1	3	1.023	1.119	1.035	0.843	0.743	1.252	cytoplasm	K10374	TPM2; tropomyosin 2	rno05414 Dilated cardiomyopathy; rno05410 Hypertrophic cardiomyopathy; rno04260 Cardiac muscle contraction; rno04261 Adrenergic signaling in cardiomyocytes	GO:0003008 system process; GO:0003012 muscle system process; GO:0006936 muscle contraction; GO:0006996 organelle organization; GO:0007010 cytoskeleton organization; GO:0007015 actin filament organization; GO:0009987 cellular process; GO:0016043 cellular component organization; GO:0030029 actin filament-based process; GO:0030036 actin cytoskeleton organization; GO:0032501 multicellular organismal …	GO:0005622 intracellular; GO:0005623 cell; GO:0005737 cytoplasm; GO:0005856 cytoskeleton; GO:0005862 muscle thin filament tropomyosin; GO:0005865 striated muscle thin filament; GO:0005884 actin filament; GO:0015629 actin cytoskeleton; GO:0030016 myofibril; GO:0030017 sarcomere; GO:0036379 myofilament; GO:0043226 organelle; GO:0043228 non-membrane-bounded organelle; GO:0043229 intracellular organe…	GO:0003779 actin binding; GO:0005198 structural molecule activity; GO:0005488 binding; GO:0005515 protein binding; GO:0008092 cytoskeletal protein binding; GO:0008307 structural constituent of muscle; GO:0042802 identical protein binding; GO:0042803 protein homodimerization activity; GO:0044877 protein-containing complex binding; GO:0046982 protein heterodimerization activity; GO:0046983 protein …			Z	KOG1003	Actin filament-coating protein tropomyosin
D3ZM19	Ecotropic viral integration site 2B OS=Rattus norvegicus OX=10116 GN=Evi2b PE=1 SV=1	Evi2b	1.498	Up	45.6	3	1	1	1	1	0.912	1.051	0.87	0.939	0.905	1.356	extracellular	K16854			GO:0002376 immune system process; GO:0002520 immune system development; GO:0002682 regulation of immune system process; GO:0002684 positive regulation of immune system process; GO:0002761 regulation of myeloid leukocyte differentiation; GO:0002763 positive regulation of myeloid leukocyte differentiation; GO:0007275 multicellular organism development; GO:0009987 cellular process; GO:0010564 regula…
Q3B8R6	Alpha-2-glycoprotein 1, zinc OS=Rattus norvegicus OX=10116 GN=Azgp1 PE=1 SV=1	Azgp1	1.746	Up	34	4	1	1	1	1	0.543	0.46	0.408	1.075	1.319	2.303	extracellular				GO:0001580 detection of chemical stimulus involved in sensory perception of bitter taste; GO:0003008 system process; GO:0006139 nucleobase-containing compound metabolic process; GO:0006725 cellular aromatic compound metabolic process; GO:0006807 nitrogen compound metabolic process; GO:0006810 transport; GO:0007155 cell adhesion; GO:0007600 sensory perception; GO:0007606 sensory perception of chem…	GO:0005576 extracellular region; GO:0005615 extracellular space; GO:0005623 cell; GO:0005886 plasma membrane; GO:0016020 membrane; GO:0071944 cell periphery;	GO:0003824 catalytic activity; GO:0004518 nuclease activity; GO:0004540 ribonuclease activity; GO:0005215 transporter activity; GO:0008320 protein transmembrane transporter activity; GO:0016787 hydrolase activity; GO:0016788 hydrolase activity, acting on ester bonds; GO:0022857 transmembrane transporter activity; GO:0022884 macromolecule transmembrane transporter activity; GO:0042887 amide transm…	PF00129; PF07654	Class I Histocompatibility antigen, domains alpha 1 and 2; Immunoglobulin C1-set domain
Q3KR94	Vitronectin OS=Rattus norvegicus OX=10116 GN=Vtn PE=1 SV=1	Vtn	1.906	Up	54.7	18	5	15	5	5	0.559	0.586	0.65	0.898	1.184	2.258	extracellular	K06251	VTN; vitronectin	rno05205 Proteoglycans in cancer; rno04151 PI3K-Akt signaling pathway; rno04512 ECM-receptor interaction; rno04610 Complement and coagulation cascades; rno04510 Focal adhesion; rno05165 Human papillomavirus infection	GO:0001704 formation of primary germ layer; GO:0001706 endoderm formation; GO:0001889 liver development; GO:0001932 regulation of protein phosphorylation; GO:0001934 positive regulation of protein phosphorylation; GO:0002376 immune system process; GO:0002673 regulation of acute inflammatory response; GO:0002682 regulation of immune system process; GO:0002697 regulation of immune effector process;…	GO:0005576 extracellular region; GO:0005604 basement membrane; GO:0005615 extracellular space; GO:0005622 intracellular; GO:0005623 cell; GO:0005737 cytoplasm; GO:0005783 endoplasmic reticulum; GO:0005788 endoplasmic reticulum lumen; GO:0005791 rough endoplasmic reticulum; GO:0005794 Golgi apparatus; GO:0005796 Golgi lumen; GO:0005886 plasma membrane; GO:0012505 endomembrane system; GO:0016020 me…	GO:0005102 signaling receptor binding; GO:0005178 integrin binding; GO:0005488 binding; GO:0005515 protein binding; GO:0005518 collagen binding; GO:0005539 glycosaminoglycan binding; GO:0008201 heparin binding; GO:0042802 identical protein binding; GO:0043167 ion binding; GO:0043168 anion binding; GO:0044877 protein-containing complex binding; GO:0050839 cell adhesion molecule binding; GO:0050840…			OW	KOG1565	Gelatinase A and related matrix metalloproteases
Q5EBC0	Inter alpha-trypsin inhibitor, heavy chain 4 OS=Rattus norvegicus OX=10116 GN=Itih4 PE=1 SV=1	Itih4	1.305	Up	103.7	19	15	56	14	15	0.594	0.579	0.616	0.977	1.456	1.9	extracellular	K24514			GO:0002526 acute inflammatory response; GO:0002576 platelet degranulation; GO:0006810 transport; GO:0006887 exocytosis; GO:0006950 response to stress; GO:0006952 defense response; GO:0006953 acute-phase response; GO:0006954 inflammatory response; GO:0009892 negative regulation of metabolic process; GO:0009987 cellular process; GO:0010033 response to organic substance; GO:0010466 negative regulati…	GO:0005576 extracellular region; GO:0005622 intracellular; GO:0005623 cell; GO:0005737 cytoplasm; GO:0005886 plasma membrane; GO:0012505 endomembrane system; GO:0016020 membrane; GO:0030141 secretory granule; GO:0031089 platelet dense granule lumen; GO:0031410 cytoplasmic vesicle; GO:0031974 membrane-enclosed lumen; GO:0031982 vesicle; GO:0031983 vesicle lumen; GO:0034774 secretory granule lumen;…	GO:0004857 enzyme inhibitor activity; GO:0004866 endopeptidase inhibitor activity; GO:0030234 enzyme regulator activity; GO:0030414 peptidase inhibitor activity; GO:0061134 peptidase regulator activity; GO:0061135 endopeptidase regulator activity; GO:0098772 molecular function regulator;	PF00092	von Willebrand factor type A domain
B0BNN4	Complement factor properdin OS=Rattus norvegicus OX=10116 GN=Cfp PE=1 SV=1	Cfp	2.021	Up	50.5	8	2	4	2	2	0.697	0.594	0.599	1.12	1.017	2.055	extracellular	K15412	CFP; complement factor properdin	rno05168 Herpes simplex virus 1 infection	GO:0001775 cell activation; GO:0002252 immune effector process; GO:0002253 activation of immune response; GO:0002263 cell activation involved in immune response; GO:0002274 myeloid leukocyte activation; GO:0002275 myeloid cell activation involved in immune response; GO:0002283 neutrophil activation involved in immune response; GO:0002366 leukocyte activation involved in immune response; GO:000237…	GO:0005576 extracellular region; GO:0005615 extracellular space; GO:0005622 intracellular; GO:0005623 cell; GO:0005737 cytoplasm; GO:0005783 endoplasmic reticulum; GO:0005788 endoplasmic reticulum lumen; GO:0012505 endomembrane system; GO:0030141 secretory granule; GO:0031410 cytoplasmic vesicle; GO:0031974 membrane-enclosed lumen; GO:0031982 vesicle; GO:0031983 vesicle lumen; GO:0034774 secretor…	GO:0003824 catalytic activity; GO:0004175 endopeptidase activity; GO:0004252 serine-type endopeptidase activity; GO:0008233 peptidase activity; GO:0008236 serine-type peptidase activity; GO:0016787 hydrolase activity; GO:0017171 serine hydrolase activity; GO:0070011 peptidase activity, acting on L-amino acid peptides; GO:0140096 catalytic activity, acting on a protein;	PF00090	Thrombospondin type 1 domain	P	KOG4475	FOG: Immunoglobin and related proteins
F1LQS6	Xanthine dehydrogenase OS=Rattus norvegicus OX=10116 GN=Xdh PE=1 SV=2	Xdh	1.315	Up	146.2	5	5	9	5	5	0.794	0.812	0.898	1.043	1.077	1.416	nucleus	K00106	XDH; xanthine dehydrogenase/oxidase [EC:1.17.1.4 1.17.3.2]	rno01100 Metabolic pathways; rno00232 Caffeine metabolism; rno04146 Peroxisome; rno00230 Purine metabolism; rno00983 Drug metabolism - other enzymes	GO:0000302 response to reactive oxygen species; GO:0001932 regulation of protein phosphorylation; GO:0001933 negative regulation of protein phosphorylation; GO:0001934 positive regulation of protein phosphorylation; GO:0001936 regulation of endothelial cell proliferation; GO:0001937 negative regulation of endothelial cell proliferation; GO:0002237 response to molecule of bacterial origin; GO:0006…	GO:0002197 xanthine dehydrogenase complex; GO:0005576 extracellular region; GO:0005615 extracellular space; GO:0005622 intracellular; GO:0005623 cell; GO:0005737 cytoplasm; GO:0005777 peroxisome; GO:0005783 endoplasmic reticulum; GO:0005829 cytosol; GO:0012505 endomembrane system; GO:0016528 sarcoplasm; GO:0016529 sarcoplasmic reticulum; GO:0032991 protein-containing complex; GO:0042579 microbody…	GO:0000166 nucleotide binding; GO:0003824 catalytic activity; GO:0004854 xanthine dehydrogenase activity; GO:0004855 xanthine oxidase activity; GO:0005488 binding; GO:0005515 protein binding; GO:0016491 oxidoreductase activity; GO:0016661 oxidoreductase activity, acting on other nitrogenous compounds as donors; GO:0016662 oxidoreductase activity, acting on other nitrogenous compounds as donors, c…	PF00111; PF01799; PF03450; PF01315	2Fe-2S iron-sulfur cluster binding domain; [2Fe-2S] binding domain; CO dehydrogenase flavoprotein C-terminal domain; Aldehyde oxidase and xanthine dehydrogenase, a/b hammerhead domain	F	KOG0430	Xanthine dehydrogenase
F7EYB9	Oligodendrocyte-myelin glycoprotein OS=Rattus norvegicus OX=10116 GN=Omg PE=1 SV=1	Omg	0.765	Down	49.5	12	5	22	5	5	1.123	1.078	1.071	0.984	1.006	0.77	plasma membrane	K16666			GO:0000902 cell morphogenesis; GO:0000904 cell morphogenesis involved in differentiation; GO:0001558 regulation of cell growth; GO:0006950 response to stress; GO:0007272 ensheathment of neurons; GO:0007275 multicellular organism development; GO:0007399 nervous system development; GO:0007409 axonogenesis; GO:0007417 central nervous system development; GO:0008361 regulation of cell size; GO:0008366…	GO:0005576 extracellular region; GO:0005615 extracellular space; GO:0005623 cell; GO:0005886 plasma membrane; GO:0016020 membrane; GO:0043209 myelin sheath; GO:0071944 cell periphery;	GO:0005488 binding; GO:0005515 protein binding; GO:0042802 identical protein binding; GO:0042803 protein homodimerization activity; GO:0046983 protein dimerization activity;			T	KOG0619	FOG: Leucine rich repeat
B1H282	Collagen beta(1-O)galactosyltransferase 1 OS=Rattus norvegicus OX=10116 GN=Colgalt1 PE=1 SV=1	Colgalt1	1.409	Up	71.1	3	2	2	2	2	0.932	0.906	0.854	0.999	0.975	1.374	endoplasmic reticulum	K11703	GLT25D; collagen beta-1,O-galactosyltransferase [EC:2.4.1.50]	rno00514 Other types of O-glycan biosynthesis; rno01100 Metabolic pathways; rno00310 Lysine degradation	GO:0048518 positive regulation of biological process; GO:0048522 positive regulation of cellular process; GO:0050789 regulation of biological process; GO:0050794 regulation of cellular process; GO:0051128 regulation of cellular component organization; GO:0051130 positive regulation of cellular component organization; GO:0065007 biological regulation; GO:1902903 regulation of supramolecular fiber …	GO:0005622 intracellular; GO:0005623 cell; GO:0005737 cytoplasm; GO:0005783 endoplasmic reticulum; GO:0005788 endoplasmic reticulum lumen; GO:0012505 endomembrane system; GO:0031974 membrane-enclosed lumen; GO:0043226 organelle; GO:0043227 membrane-bounded organelle; GO:0043229 intracellular organelle; GO:0043231 intracellular membrane-bounded organelle; GO:0043233 organelle lumen; GO:0070013 int…	GO:0003824 catalytic activity; GO:0008194 UDP-glycosyltransferase activity; GO:0008378 galactosyltransferase activity; GO:0016740 transferase activity; GO:0016757 transferase activity, transferring glycosyl groups; GO:0016758 transferase activity, transferring hexosyl groups; GO:0035250 UDP-galactosyltransferase activity; GO:0050211 procollagen galactosyltransferase activity; GO:0140096 catalytic…			O	KOG4179	Lysyl hydrolase/glycosyltransferase family 25
A0A0G2K654	H1.2 linker histone, cluster member OS=Rattus norvegicus OX=10116 GN=Hist1h1c PE=1 SV=1	Hist1h1c	2.405	Up	21.3	22	6	16	4	6	0.618	0.562	0.613	0.617	1.08	2.596	nucleus	K11275			GO:0000122 negative regulation of transcription by RNA polymerase II; GO:0006323 DNA packaging; GO:0006325 chromatin organization; GO:0006333 chromatin assembly or disassembly; GO:0006355 regulation of transcription, DNA-templated; GO:0006357 regulation of transcription by RNA polymerase II; GO:0006464 cellular protein modification process; GO:0006479 protein methylation; GO:0006807 nitrogen comp…	GO:0000228 nuclear chromosome; GO:0000785 chromatin; GO:0000790 nuclear chromatin; GO:0000791 euchromatin; GO:0005622 intracellular; GO:0005623 cell; GO:0005634 nucleus; GO:0005694 chromosome; GO:0005719 nuclear euchromatin; GO:0031974 membrane-enclosed lumen; GO:0031981 nuclear lumen; GO:0035327 transcriptionally active chromatin; GO:0043226 organelle; GO:0043227 membrane-bounded organelle; GO:0…	GO:0003676 nucleic acid binding; GO:0003677 DNA binding; GO:0003682 chromatin binding; GO:0005488 binding; GO:0031490 chromatin DNA binding; GO:0097159 organic cyclic compound binding; GO:1901363 heterocyclic compound binding;	PF00538	linker histone H1 and H5 family	B	KOG4012	Histone H1
B0BNE9	LOC684274 protein OS=Rattus norvegicus OX=10116 GN=Mtif3 PE=1 SV=1	Mtif3	1.341	Up	31.5	11	2	2	2	2	0.888	0.872	0.893	0.997	1.02	1.369	mitochondria	K02520			GO:0006412 translation; GO:0006413 translational initiation; GO:0006518 peptide metabolic process; GO:0006807 nitrogen compound metabolic process; GO:0006996 organelle organization; GO:0008152 metabolic process; GO:0009058 biosynthetic process; GO:0009059 macromolecule biosynthetic process; GO:0009987 cellular process; GO:0010467 gene expression; GO:0016043 cellular component organization; GO:001…	GO:0005622 intracellular; GO:0005623 cell; GO:0005737 cytoplasm; GO:0005739 mitochondrion; GO:0005759 mitochondrial matrix; GO:0031974 membrane-enclosed lumen; GO:0043226 organelle; GO:0043227 membrane-bounded organelle; GO:0043229 intracellular organelle; GO:0043231 intracellular membrane-bounded organelle; GO:0043233 organelle lumen; GO:0070013 intracellular organelle lumen;	GO:0003676 nucleic acid binding; GO:0003723 RNA binding; GO:0003743 translation initiation factor activity; GO:0005488 binding; GO:0008135 translation factor activity, RNA binding; GO:0043021 ribonucleoprotein complex binding; GO:0043022 ribosome binding; GO:0043024 ribosomal small subunit binding; GO:0044877 protein-containing complex binding; GO:0097159 organic cyclic compound binding; GO:19013…	PF05198; PF00707	Translation initiation factor IF-3, N-terminal domain; Translation initiation factor IF-3, C-terminal domain
D3ZDF3	MRV integration site 1 homolog (Mouse) (Predicted), isoform CRA_b OS=Rattus norvegicus OX=10116 GN=Mrvi1 PE=1 SV=1	Mrvi1	1.637	Up	93.5	1	1	1	1	1	1.138	1.185	1.101	0.696	0.714	1.169	cytoplasm	K12337	MRVI1; inositol 1,4,5-triphosphate receptor-associated cGMP kinase substrate	rno04022 cGMP-PKG signaling pathway; rno04270 Vascular smooth muscle contraction	GO:0003008 system process; GO:0003012 muscle system process; GO:0003013 circulatory system process; GO:0003018 vascular process in circulatory system; GO:0006937 regulation of muscle contraction; GO:0006940 regulation of smooth muscle contraction; GO:0007154 cell communication; GO:0007165 signal transduction; GO:0008015 blood circulation; GO:0009987 cellular process; GO:0019932 second-messenger-m…	GO:0005622 intracellular; GO:0005623 cell; GO:0005737 cytoplasm; GO:0005783 endoplasmic reticulum; GO:0005789 endoplasmic reticulum membrane; GO:0012505 endomembrane system; GO:0016020 membrane; GO:0031090 organelle membrane; GO:0031094 platelet dense tubular network; GO:0031095 platelet dense tubular network membrane; GO:0031984 organelle subcompartment; GO:0042175 nuclear outer membrane-endopla…
D3Z9E1	Elastin microfibril interfacer 1 OS=Rattus norvegicus OX=10116 GN=Emilin1 PE=1 SV=1	Emilin1	1.351	Up	94.4	3	2	2	2	2	0.834	0.876	0.918	1.058	1.002	1.353	cytoplasm,nucleus	K24246			GO:0001932 regulation of protein phosphorylation; GO:0001933 negative regulation of protein phosphorylation; GO:0002682 regulation of immune system process; GO:0002683 negative regulation of immune system process; GO:0002685 regulation of leukocyte migration; GO:0002686 negative regulation of leukocyte migration; GO:0003170 heart valve development; GO:0003176 aortic valve development; GO:0003179 …	GO:0005576 extracellular region; GO:0005615 extracellular space; GO:0005623 cell; GO:0005886 plasma membrane; GO:0005887 integral component of plasma membrane; GO:0008305 integrin complex; GO:0016020 membrane; GO:0016021 integral component of membrane; GO:0031012 extracellular matrix; GO:0031224 intrinsic component of membrane; GO:0031226 intrinsic component of plasma membrane; GO:0032991 protein…	GO:0005102 signaling receptor binding; GO:0005178 integrin binding; GO:0005198 structural molecule activity; GO:0005201 extracellular matrix structural constituent; GO:0005488 binding; GO:0005515 protein binding; GO:0030023 extracellular matrix constituent conferring elasticity; GO:0042802 identical protein binding; GO:0044877 protein-containing complex binding; GO:0050839 cell adhesion molecule …	PF00386	C1q domain
B2RYM3	Inter-alpha trypsin inhibitor, heavy chain 1 OS=Rattus norvegicus OX=10116 GN=Itih1 PE=1 SV=1	Itih1	1.427	Up	100.5	11	6	13	6	6	0.729	0.657	0.77	1.156	1.137	1.623	extracellular	K19014				GO:0005576 extracellular region;	GO:0005488 binding; GO:0005509 calcium ion binding; GO:0043167 ion binding; GO:0043169 cation binding; GO:0046872 metal ion binding;	PF00092	von Willebrand factor type A domain
G3V9R9	Afamin OS=Rattus norvegicus OX=10116 GN=Afm PE=1 SV=1	Afm	1.556	Up	69.2	23	12	25	12	12	0.782	0.662	0.698	0.877	1.153	1.794	extracellular				GO:0006810 transport; GO:0008104 protein localization; GO:0015031 protein transport; GO:0015833 peptide transport; GO:0031647 regulation of protein stability; GO:0033036 macromolecule localization; GO:0035592 establishment of protein localization to extracellular region; GO:0042886 amide transport; GO:0045184 establishment of protein localization; GO:0050821 protein stabilization; GO:0051179 loca…	GO:0005576 extracellular region; GO:0005615 extracellular space;	GO:0005488 binding; GO:0008431 vitamin E binding; GO:0019842 vitamin binding; GO:0036094 small molecule binding; GO:0097159 organic cyclic compound binding; GO:1901363 heterocyclic compound binding;	PF00273	Serum albumin family
B2RZC6	Ilf2 protein OS=Rattus norvegicus OX=10116 GN=Ilf2 PE=1 SV=1	Ilf2	1.855	Up	43	5	1	5	1	1	0.792	0.802	0.788	0.834	0.996	1.847	cytoplasm				GO:0001775 cell activation; GO:0002252 immune effector process; GO:0002263 cell activation involved in immune response; GO:0002274 myeloid leukocyte activation; GO:0002275 myeloid cell activation involved in immune response; GO:0002283 neutrophil activation involved in immune response; GO:0002366 leukocyte activation involved in immune response; GO:0002376 immune system process; GO:0002443 leukoc…	GO:0005622 intracellular; GO:0005623 cell; GO:0005634 nucleus; GO:0005730 nucleolus; GO:0005737 cytoplasm; GO:0012505 endomembrane system; GO:0030141 secretory granule; GO:0031410 cytoplasmic vesicle; GO:0031974 membrane-enclosed lumen; GO:0031981 nuclear lumen; GO:0031982 vesicle; GO:0031983 vesicle lumen; GO:0032991 protein-containing complex; GO:0034774 secretory granule lumen; GO:0035580 spec…	GO:0003676 nucleic acid binding; GO:0003677 DNA binding; GO:0003723 RNA binding; GO:0003725 double-stranded RNA binding; GO:0005488 binding; GO:0097159 organic cyclic compound binding; GO:1901363 heterocyclic compound binding;	PF07528	DZF domain	K	KOG3793	Transcription factor NFAT, subunit NF45
D3ZU64	VPS37B subunit of ESCRT-I OS=Rattus norvegicus OX=10116 GN=Vps37b PE=1 SV=1	Vps37b	1.48	Up	31.1	8	2	4	1	1	0.901	0.786	0.906	0.88	1.036	1.533	cytoplasm	K12185	VPS37; ESCRT-I complex subunit VPS37	rno04144 Endocytosis	GO:0006810 transport; GO:0006914 autophagy; GO:0006996 organelle organization; GO:0007032 endosome organization; GO:0008152 metabolic process; GO:0009056 catabolic process; GO:0009987 cellular process; GO:0010256 endomembrane system organization; GO:0016032 viral process; GO:0016043 cellular component organization; GO:0016050 vesicle organization; GO:0016192 vesicle-mediated transport; GO:0016197…	GO:0000813 ESCRT I complex; GO:0005622 intracellular; GO:0005623 cell; GO:0005737 cytoplasm; GO:0005768 endosome; GO:0005886 plasma membrane; GO:0010008 endosome membrane; GO:0012505 endomembrane system; GO:0016020 membrane; GO:0030496 midbody; GO:0031090 organelle membrane; GO:0031410 cytoplasmic vesicle; GO:0031982 vesicle; GO:0032991 protein-containing complex; GO:0036452 ESCRT complex; GO:004…	GO:0005488 binding; GO:0005515 protein binding; GO:0048306 calcium-dependent protein binding;	PF07200	Modifier of rudimentary (Mod(r)) protein	U	KOG3270	Uncharacterized conserved protein
D4ABA5	RCG35999, isoform CRA_a OS=Rattus norvegicus OX=10116 GN=Smtn PE=1 SV=1	Smtn	0.658	Down	99.8	2	2	2	2	2	1.03	1.074	1.116	0.966	1.096	0.721	nucleus				GO:0003008 system process; GO:0003013 circulatory system process; GO:0003073 regulation of systemic arterial blood pressure; GO:0003085 negative regulation of systemic arterial blood pressure; GO:0006937 regulation of muscle contraction; GO:0006942 regulation of striated muscle contraction; GO:0008015 blood circulation; GO:0008016 regulation of heart contraction; GO:0008217 regulation of blood pr…		GO:0003779 actin binding; GO:0005488 binding; GO:0005515 protein binding; GO:0008092 cytoskeletal protein binding;	PF00307	Calponin homology (CH) domain	Z	KOG4678	FOG: Calponin homology domain
Q4FZY1	Cd68 molecule OS=Rattus norvegicus OX=10116 GN=Cd68 PE=1 SV=1	Cd68	2.297	Up	35.4	3	1	1	1	1	0.55	0.475	0.489	1.831	0.836	1.92	extracellular	K06501	CD68; CD68 antigen	rno04142 Lysosome	GO:0009987 cellular process; GO:0010033 response to organic substance; GO:0042221 response to chemical; GO:0050896 response to stimulus; GO:0051716 cellular response to stimulus; GO:0070887 cellular response to chemical stimulus; GO:0071310 cellular response to organic substance;	GO:0000323 lytic vacuole; GO:0005622 intracellular; GO:0005623 cell; GO:0005737 cytoplasm; GO:0005764 lysosome; GO:0005765 lysosomal membrane; GO:0005768 endosome; GO:0005773 vacuole; GO:0005774 vacuolar membrane; GO:0005886 plasma membrane; GO:0010008 endosome membrane; GO:0012505 endomembrane system; GO:0016020 membrane; GO:0031090 organelle membrane; GO:0031410 cytoplasmic vesicle; GO:0031982 …				S	KOG4818	Lysosomal-associated membrane protein
G3V7Q7	IQ motif containing GTPase activating protein 1 (Predicted), isoform CRA_b OS=Rattus norvegicus OX=10116 GN=Iqgap1 PE=1 SV=1	Iqgap1	1.513	Up	188.7	16	19	38	19	19	0.889	0.782	0.831	1.059	0.995	1.505	cytoplasm	K16848	IQGAP1; Ras GTPase-activating-like protein IQGAP1	rno04520 Adherens junction; rno05205 Proteoglycans in cancer; rno04810 Regulation of actin cytoskeleton	GO:0000902 cell morphogenesis; GO:0001655 urogenital system development; GO:0001775 cell activation; GO:0001817 regulation of cytokine production; GO:0001822 kidney development; GO:0001932 regulation of protein phosphorylation; GO:0001934 positive regulation of protein phosphorylation; GO:0001952 regulation of cell-matrix adhesion; GO:0001954 positive regulation of cell-matrix adhesion; GO:000206…	GO:0001726 ruffle; GO:0005622 intracellular; GO:0005623 cell; GO:0005634 nucleus; GO:0005737 cytoplasm; GO:0005829 cytosol; GO:0005856 cytoskeleton; GO:0005874 microtubule; GO:0005884 actin filament; GO:0005886 plasma membrane; GO:0005911 cell-cell junction; GO:0009898 cytoplasmic side of plasma membrane; GO:0012505 endomembrane system; GO:0012506 vesicle membrane; GO:0015629 actin cytoskeleton; …	GO:0004857 enzyme inhibitor activity; GO:0005095 GTPase inhibitor activity; GO:0005096 GTPase activator activity; GO:0005488 binding; GO:0005509 calcium ion binding; GO:0005515 protein binding; GO:0005516 calmodulin binding; GO:0005543 phospholipid binding; GO:0005547 phosphatidylinositol-3,4,5-trisphosphate binding; GO:0008047 enzyme activator activity; GO:0008289 lipid binding; GO:0017016 Ras G…	PF00307	Calponin homology (CH) domain	Z	KOG2128	Ras GTPase-activating protein family - IQGAP
G3V9Q7	Cathepsin G OS=Rattus norvegicus OX=10116 GN=Ctsg PE=1 SV=1	Ctsg	2.511	Up	27.8	12	3	7	3	3	0.487	0.45	0.457	0.552	1.222	3.068	extracellular	K01319	CTSG; cathepsin G [EC:3.4.21.20]	rno04142 Lysosome; rno04080 Neuroactive ligand-receptor interaction; rno04614 Renin-angiotensin system; rno04613 Neutrophil extracellular trap formation; rno05322 Systemic lupus erythematosus; rno05146 Amoebiasis	GO:0001775 cell activation; GO:0001906 cell killing; GO:0001909 leukocyte mediated cytotoxicity; GO:0001990 regulation of systemic arterial blood pressure by hormone; GO:0001991 regulation of systemic arterial blood pressure by circulatory renin-angiotensin; GO:0002002 regulation of angiotensin levels in blood; GO:0002003 angiotensin maturation; GO:0002237 response to molecule of bacterial origin…	GO:0000323 lytic vacuole; GO:0005622 intracellular; GO:0005623 cell; GO:0005737 cytoplasm; GO:0005764 lysosome; GO:0005766 primary lysosome; GO:0005773 vacuole; GO:0005775 vacuolar lumen; GO:0005886 plasma membrane; GO:0010494 cytoplasmic stress granule; GO:0012505 endomembrane system; GO:0016020 membrane; GO:0030141 secretory granule; GO:0031410 cytoplasmic vesicle; GO:0031974 membrane-enclosed …	GO:0003824 catalytic activity; GO:0004175 endopeptidase activity; GO:0004252 serine-type endopeptidase activity; GO:0005488 binding; GO:0005539 glycosaminoglycan binding; GO:0008201 heparin binding; GO:0008233 peptidase activity; GO:0008236 serine-type peptidase activity; GO:0016787 hydrolase activity; GO:0017171 serine hydrolase activity; GO:0043167 ion binding; GO:0043168 anion binding; GO:0070…	PF00089	Trypsin	O	KOG3627	Trypsin
A0A0G2JSN8	Podoplanin OS=Rattus norvegicus OX=10116 GN=Pdpn PE=4 SV=1	Pdpn	1.411	Up	17.6	8	1	2	1	1	0.834	0.838	0.732	1.259	0.992	1.4	extracellular	K16778			GO:0000902 cell morphogenesis; GO:0001775 cell activation; GO:0001944 vasculature development; GO:0001945 lymph vessel development; GO:0001946 lymphangiogenesis; GO:0002009 morphogenesis of an epithelium; GO:0002011 morphogenesis of an epithelial sheet; GO:0002376 immune system process; GO:0002520 immune system development; GO:0003158 endothelium development; GO:0006082 organic acid metabolic pro…	GO:0001726 ruffle; GO:0005622 intracellular; GO:0005623 cell; GO:0005737 cytoplasm; GO:0005829 cytosol; GO:0005886 plasma membrane; GO:0005887 integral component of plasma membrane; GO:0005902 microvillus; GO:0009897 external side of plasma membrane; GO:0009986 cell surface; GO:0016020 membrane; GO:0016021 integral component of membrane; GO:0016323 basolateral plasma membrane; GO:0016324 apical p…	GO:0005102 signaling receptor binding; GO:0005488 binding; GO:0005515 protein binding; GO:0019955 cytokine binding; GO:0019956 chemokine binding; GO:0051087 chaperone binding;
D3ZMI6	Olfactomedin 4 OS=Rattus norvegicus OX=10116 GN=Olfm4 PE=4 SV=1	Olfm4	3.065	Up	57.9	5	2	6	2	2	0.648	0.584	0.672	0.66	0.867	2.657	extracellular				GO:0001775 cell activation; GO:0002252 immune effector process; GO:0002263 cell activation involved in immune response; GO:0002274 myeloid leukocyte activation; GO:0002275 myeloid cell activation involved in immune response; GO:0002283 neutrophil activation involved in immune response; GO:0002366 leukocyte activation involved in immune response; GO:0002376 immune system process; GO:0002443 leukoc…	GO:0005576 extracellular region; GO:0005615 extracellular space; GO:0005622 intracellular; GO:0005623 cell; GO:0005737 cytoplasm; GO:0005739 mitochondrion; GO:0005886 plasma membrane; GO:0012505 endomembrane system; GO:0016020 membrane; GO:0030141 secretory granule; GO:0031410 cytoplasmic vesicle; GO:0031974 membrane-enclosed lumen; GO:0031982 vesicle; GO:0031983 vesicle lumen; GO:0034774 secreto…	GO:0005488 binding; GO:0005515 protein binding; GO:0042802 identical protein binding; GO:0042803 protein homodimerization activity; GO:0045296 cadherin binding; GO:0046983 protein dimerization activity; GO:0050839 cell adhesion molecule binding;			W	KOG3545	Olfactomedin and related extracellular matrix glycoproteins
M0R5R0	Vitamin K-dependent protein S OS=Rattus norvegicus OX=10116 GN=Pros1 PE=1 SV=1	Pros1	1.771	Up	74.6	3	1	1	1	1	0.73	0.559	0.591	1.008	1.153	2.042	extracellular	K03908	PROS1; protein S	rno04610 Complement and coagulation cascades	GO:0001889 liver development; GO:0002237 response to molecule of bacterial origin; GO:0002376 immune system process; GO:0002576 platelet degranulation; GO:0002673 regulation of acute inflammatory response; GO:0002682 regulation of immune system process; GO:0002697 regulation of immune effector process; GO:0002920 regulation of humoral immune response; GO:0006810 transport; GO:0006887 exocytosis; …	GO:0000139 Golgi membrane; GO:0005576 extracellular region; GO:0005615 extracellular space; GO:0005622 intracellular; GO:0005623 cell; GO:0005737 cytoplasm; GO:0005783 endoplasmic reticulum; GO:0005789 endoplasmic reticulum membrane; GO:0005794 Golgi apparatus; GO:0005796 Golgi lumen; GO:0005886 plasma membrane; GO:0012505 endomembrane system; GO:0016020 membrane; GO:0030141 secretory granule; GO…	GO:0004857 enzyme inhibitor activity; GO:0004866 endopeptidase inhibitor activity; GO:0005488 binding; GO:0030234 enzyme regulator activity; GO:0030414 peptidase inhibitor activity; GO:0044877 protein-containing complex binding; GO:0061134 peptidase regulator activity; GO:0061135 endopeptidase regulator activity; GO:0098772 molecular function regulator;	PF00594; PF00008; PF07645; PF00054	Vitamin K-dependent carboxylation/gamma-carboxyglutamic (GLA) domain; EGF-like domain; Calcium-binding EGF domain; Laminin G domain
F1M8F4	Glia maturation factor OS=Rattus norvegicus OX=10116 GN=Gmfg PE=1 SV=2	Gmfg	2.701	Up	16.8	15	2	3	2	2	0.59	0.554	0.624	1.034	0.889	2.402	cytoplasm				GO:0008064 regulation of actin polymerization or depolymerization; GO:0009987 cellular process; GO:0010639 negative regulation of organelle organization; GO:0016043 cellular component organization; GO:0019220 regulation of phosphate metabolic process; GO:0019222 regulation of metabolic process; GO:0030029 actin filament-based process; GO:0030832 regulation of actin filament length; GO:0030833 reg…		GO:0005488 binding; GO:0019207 kinase regulator activity; GO:0030234 enzyme regulator activity; GO:0044877 protein-containing complex binding; GO:0071933 Arp2/3 complex binding; GO:0098772 molecular function regulator;	PF00241	Cofilin/tropomyosin-type actin-binding protein	W	KOG1736	Glia maturation factor beta
D3ZKQ0	Nudix (Nucleoside diphosphate linked moiety X)-type motif 15 (Predicted) OS=Rattus norvegicus OX=10116 GN=Nudt15 PE=1 SV=1	Nudt15	0.754	Down	19.7	6	1	1	1	1	1.176	0.826	0.849	1.069	1.201	0.906	extracellular	K03574			GO:0000278 mitotic cell cycle; GO:0000302 response to reactive oxygen species; GO:0006139 nucleobase-containing compound metabolic process; GO:0006163 purine nucleotide metabolic process; GO:0006195 purine nucleotide catabolic process; GO:0006203 dGTP catabolic process; GO:0006259 DNA metabolic process; GO:0006725 cellular aromatic compound metabolic process; GO:0006753 nucleoside phosphate metab…	GO:0005622 intracellular; GO:0005623 cell; GO:0005737 cytoplasm; GO:0005829 cytosol;	GO:0003824 catalytic activity; GO:0008413 8-oxo-7,8-dihydroguanosine triphosphate pyrophosphatase activity; GO:0016462 pyrophosphatase activity; GO:0016787 hydrolase activity; GO:0016817 hydrolase activity, acting on acid anhydrides; GO:0016818 hydrolase activity, acting on acid anhydrides, in phosphorus-containing anhydrides; GO:0017110 nucleoside-diphosphatase activity; GO:0035539 8-oxo-7,8-dih…	PF00293	NUDIX domain
B2GVB9	Fermitin family member 3 OS=Rattus norvegicus OX=10116 GN=Fermt3 PE=1 SV=1	Fermt3	1.356	Up	75.6	8	4	6	4	4	0.832	0.776	0.805	1.092	1.042	1.412	nucleus	K17084	FERMT3; kindlin 3	rno04611 Platelet activation	GO:0000902 cell morphogenesis; GO:0000904 cell morphogenesis involved in differentiation; GO:0001775 cell activation; GO:0002576 platelet degranulation; GO:0006810 transport; GO:0006887 exocytosis; GO:0006950 response to stress; GO:0007154 cell communication; GO:0007155 cell adhesion; GO:0007159 leukocyte cell-cell adhesion; GO:0007165 signal transduction; GO:0007166 cell surface receptor signali…	GO:0002102 podosome; GO:0005576 extracellular region; GO:0005622 intracellular; GO:0005623 cell; GO:0005737 cytoplasm; GO:0005856 cytoskeleton; GO:0012505 endomembrane system; GO:0015629 actin cytoskeleton; GO:0030141 secretory granule; GO:0031091 platelet alpha granule; GO:0031093 platelet alpha granule lumen; GO:0031410 cytoplasmic vesicle; GO:0031974 membrane-enclosed lumen; GO:0031982 vesicle…	GO:0005102 signaling receptor binding; GO:0005178 integrin binding; GO:0005488 binding; GO:0005515 protein binding; GO:0044877 protein-containing complex binding; GO:0050839 cell adhesion molecule binding;	PF00373; PF00169	FERM central domain; PH domain	T	KOG3727	Mitogen inducible gene product (contains ERM and PH domains)
Q5I0M3	Complement component factor h-like 1 OS=Rattus norvegicus OX=10116 GN=Cfhr1 PE=1 SV=1	Cfhr1	1.303	Up	30.6	7	2	3	2	2	0.731	0.743	0.788	0.886	1.264	1.646	extracellular	K23815	CFHR1_2_3; complement factor H-related protein 1/2/3	rno04610 Complement and coagulation cascades				PF00084	Sushi domain (SCR repeat)
G3V7N9	Adiponectin a OS=Rattus norvegicus OX=10116 GN=C1qb PE=1 SV=1	C1qb	1.458	Up	26.6	5	1	6	1	1	0.75	0.679	0.73	1.391	1.022	1.491	extracellular	K03987	C1QB; complement C1q subcomponent subunit B	rno05020 Prion disease; rno05150 Staphylococcus aureus infection; rno05133 Pertussis; rno04610 Complement and coagulation cascades; rno05322 Systemic lupus erythematosus; rno05142 Chagas disease; rno05171 Coronavirus disease - COVID-19	GO:0002250 adaptive immune response; GO:0002252 immune effector process; GO:0002253 activation of immune response; GO:0002376 immune system process; GO:0002443 leukocyte mediated immunity; GO:0002449 lymphocyte mediated immunity; GO:0002455 humoral immune response mediated by circulating immunoglobulin; GO:0002460 adaptive immune response based on somatic recombination of immune receptors built f…	GO:0005576 extracellular region; GO:0005602 complement component C1 complex; GO:0005615 extracellular space; GO:0032991 protein-containing complex;	GO:0003824 catalytic activity; GO:0004175 endopeptidase activity; GO:0004252 serine-type endopeptidase activity; GO:0005488 binding; GO:0005515 protein binding; GO:0008233 peptidase activity; GO:0008236 serine-type peptidase activity; GO:0016787 hydrolase activity; GO:0017171 serine hydrolase activity; GO:0042802 identical protein binding; GO:0042803 protein homodimerization activity; GO:0046983 …	PF00386	C1q domain
B5DF58	Eukaryotic translation initiation factor 4E family member 3 OS=Rattus norvegicus OX=10116 GN=Eif4e3 PE=2 SV=1	Eif4e3	1.927	Up	22.8	7	1	1	1	1	0.69	0.689	0.731	0.838	1.067	2.056	cytoplasm					GO:0005622 intracellular; GO:0005623 cell; GO:0005737 cytoplasm; GO:0005829 cytosol; GO:0005845 mRNA cap binding complex; GO:0032991 protein-containing complex; GO:0034518 RNA cap binding complex;		PF01652	Eukaryotic initiation factor 4E
D4A2H6	RNA binding protein fox-1 homolog 3 OS=Rattus norvegicus OX=10116 GN=Rbfox3 PE=4 SV=1	Rbfox3	1.421	Up	40.6	4	1	1	1	1	1.032	0.778	1.04	1.006	0.897	1.275	nucleus	K14946			GO:0000381 regulation of alternative mRNA splicing, via spliceosome; GO:0007275 multicellular organism development; GO:0007399 nervous system development; GO:0010468 regulation of gene expression; GO:0019219 regulation of nucleobase-containing compound metabolic process; GO:0019222 regulation of metabolic process; GO:0031323 regulation of cellular metabolic process; GO:0032501 multicellular organ…	GO:0005622 intracellular; GO:0005623 cell; GO:0005634 nucleus; GO:0005737 cytoplasm; GO:0036477 somatodendritic compartment; GO:0043025 neuronal cell body; GO:0043204 perikaryon; GO:0043226 organelle; GO:0043227 membrane-bounded organelle; GO:0043229 intracellular organelle; GO:0043231 intracellular membrane-bounded organelle; GO:0044297 cell body;	GO:0003676 nucleic acid binding; GO:0003677 DNA binding; GO:0003723 RNA binding; GO:0003729 mRNA binding; GO:0005488 binding; GO:0097159 organic cyclic compound binding; GO:1901363 heterocyclic compound binding;	PF00076	RNA recognition motif. (a.k.a. RRM, RBD, or RNP domain)	A	KOG0125	Ataxin 2-binding protein (RRM superfamily)
D4AED6	Methyltransferase-like 27 OS=Rattus norvegicus OX=10116 GN=Mettl27 PE=1 SV=1	Mettl27	1.46	Up	27.4	4	1	5	1	1	0.803	1.154	0.932	0.851	0.93	1.358	cytoplasm	K24419						PF13649	Methyltransferase domain	Q	KOG1541	Predicted protein carboxyl methylase
O08769	Cyclin-dependent kinase inhibitor 1B OS=Rattus norvegicus OX=10116 GN=Cdkn1b PE=1 SV=1	Cdkn1b	1.452	Up	22.1	26	3	4	3	3	0.985	0.966	1.04	0.986	0.908	1.318	nucleus	K06624	CDKN1B; cyclin-dependent kinase inhibitor 1B	rno05206 MicroRNAs in cancer; rno05169 Epstein-Barr virus infection; rno05226 Gastric cancer; rno04934 Cushing syndrome; rno04066 HIF-1 signaling pathway; rno05200 Pathways in cancer; rno05222 Small cell lung cancer; rno04012 ErbB signaling pathway; rno04933 AGE-RAGE signaling pathway in diabetic complications; rno05220 Chronic myeloid leukemia; rno01522 Endocrine resistance; rno04151 PI3K-Akt si…	GO:0000003 reproduction; GO:0000075 cell cycle checkpoint; GO:0000077 DNA damage checkpoint; GO:0000079 regulation of cyclin-dependent protein serine/threonine kinase activity; GO:0000082 G1/S transition of mitotic cell cycle; GO:0000278 mitotic cell cycle; GO:0001558 regulation of cell growth; GO:0001890 placenta development; GO:0001932 regulation of protein phosphorylation; GO:0001933 negative …	GO:0000151 ubiquitin ligase complex; GO:0005622 intracellular; GO:0005623 cell; GO:0005634 nucleus; GO:0005654 nucleoplasm; GO:0005737 cytoplasm; GO:0005829 cytosol; GO:0031461 cullin-RING ubiquitin ligase complex; GO:0031464 Cul4A-RING E3 ubiquitin ligase complex; GO:0031974 membrane-enclosed lumen; GO:0031981 nuclear lumen; GO:0032991 protein-containing complex; GO:0043226 organelle; GO:0043227…	GO:0003824 catalytic activity; GO:0004672 protein kinase activity; GO:0004674 protein serine/threonine kinase activity; GO:0004693 cyclin-dependent protein serine/threonine kinase activity; GO:0004857 enzyme inhibitor activity; GO:0004860 protein kinase inhibitor activity; GO:0004861 cyclin-dependent protein serine/threonine kinase inhibitor activity; GO:0005488 binding; GO:0005515 protein bindin…			T	KOG4743	Cyclin-dependent kinase inhibitor
G3V920	RCG61879 OS=Rattus norvegicus OX=10116 GN=Wdr43 PE=1 SV=1	Wdr43	1.313	Up	74.8	1	1	1	1	1	0.777	0.877	0.817	0.952	1.135	1.49	cytoplasm	K14546	UTP5; U3 small nucleolar RNA-associated protein 5	rno03008 Ribosome biogenesis in eukaryotes	GO:0006139 nucleobase-containing compound metabolic process; GO:0006355 regulation of transcription, DNA-templated; GO:0006356 regulation of transcription by RNA polymerase I; GO:0006364 rRNA processing; GO:0006396 RNA processing; GO:0006725 cellular aromatic compound metabolic process; GO:0006807 nitrogen compound metabolic process; GO:0008152 metabolic process; GO:0009889 regulation of biosynth…	GO:0001650 fibrillar center; GO:0005622 intracellular; GO:0005623 cell; GO:0005634 nucleus; GO:0005654 nucleoplasm; GO:0005730 nucleolus; GO:0031974 membrane-enclosed lumen; GO:0031981 nuclear lumen; GO:0043226 organelle; GO:0043227 membrane-bounded organelle; GO:0043228 non-membrane-bounded organelle; GO:0043229 intracellular organelle; GO:0043231 intracellular membrane-bounded organelle; GO:004…				S	KOG4547	WD40 repeat-containing protein
Q5XFV4	Adipocyte-type fatty acid-binding protein OS=Rattus norvegicus OX=10116 GN=Fabp4 PE=1 SV=1	Fabp4	2.277	Up	14.7	14	2	11	1	1	1.004	0.999	0.978	0.74	0.704	1.604	cytoplasm	K08753	FABP4; fatty acid-binding protein 4, adipocyte	rno03320 PPAR signaling pathway; rno04923 Regulation of lipolysis in adipocytes	GO:0001816 cytokine production; GO:0001932 regulation of protein phosphorylation; GO:0001933 negative regulation of protein phosphorylation; GO:0006082 organic acid metabolic process; GO:0006355 regulation of transcription, DNA-templated; GO:0006469 negative regulation of protein kinase activity; GO:0006629 lipid metabolic process; GO:0006631 fatty acid metabolic process; GO:0006638 neutral lipid…	GO:0005622 intracellular; GO:0005623 cell; GO:0005634 nucleus; GO:0005654 nucleoplasm; GO:0005737 cytoplasm; GO:0005811 lipid droplet; GO:0005829 cytosol; GO:0031974 membrane-enclosed lumen; GO:0031981 nuclear lumen; GO:0043226 organelle; GO:0043227 membrane-bounded organelle; GO:0043228 non-membrane-bounded organelle; GO:0043229 intracellular organelle; GO:0043231 intracellular membrane-bounded …	GO:0005102 signaling receptor binding; GO:0005215 transporter activity; GO:0005319 lipid transporter activity; GO:0005324 long-chain fatty acid transporter activity; GO:0005488 binding; GO:0005504 fatty acid binding; GO:0005515 protein binding; GO:0008289 lipid binding; GO:0031406 carboxylic acid binding; GO:0033293 monocarboxylic acid binding; GO:0036041 long-chain fatty acid binding; GO:0036094…	PF00061	Lipocalin / cytosolic fatty-acid binding protein family	K	KOG4015	Fatty acid-binding protein FABP
G3V8S9	Cathelicidin antimicrobial peptide OS=Rattus norvegicus OX=10116 GN=Camp PE=1 SV=1	Camp	2.643	Up	19.7	7	1	4	1	1	0.315	0.361	0.305	0.457	1.29	3.41	extracellular	K13916	CAMP; cathelicidin antimicrobial peptide	rno04970 Salivary secretion; rno05150 Staphylococcus aureus infection; rno04621 NOD-like receptor signaling pathway; rno04613 Neutrophil extracellular trap formation; rno05152 Tuberculosis	GO:0001775 cell activation; GO:0001817 regulation of cytokine production; GO:0001819 positive regulation of cytokine production; GO:0001878 response to yeast; GO:0001906 cell killing; GO:0001932 regulation of protein phosphorylation; GO:0001934 positive regulation of protein phosphorylation; GO:0002227 innate immune response in mucosa; GO:0002251 organ or tissue specific immune response; GO:00022…	GO:0005576 extracellular region; GO:0005615 extracellular space; GO:0005622 intracellular; GO:0005623 cell; GO:0005737 cytoplasm; GO:0012505 endomembrane system; GO:0030141 secretory granule; GO:0031410 cytoplasmic vesicle; GO:0031974 membrane-enclosed lumen; GO:0031982 vesicle; GO:0031983 vesicle lumen; GO:0034774 secretory granule lumen; GO:0035580 specific granule lumen; GO:0042581 specific gr…		PF00666; PF12153	Cathelicidin; LPS binding domain of CAP18 (C terminal)
D4ABX3	DNA-(apurinic or apyrimidinic site) lyase OS=Rattus norvegicus OX=10116 GN=Neil2 PE=4 SV=1	Neil2	2.523	Up	36.8	2	1	5	1	1	0.556	0.614	0.583	0.558	1.074	2.71	cytoplasm	K10568	NEIL2; endonuclease VIII-like 2 [EC:3.2.2.- 4.2.99.18]	rno03410 Base excision repair	GO:0006139 nucleobase-containing compound metabolic process; GO:0006220 pyrimidine nucleotide metabolic process; GO:0006244 pyrimidine nucleotide catabolic process; GO:0006259 DNA metabolic process; GO:0006281 DNA repair; GO:0006284 base-excision repair; GO:0006285 base-excision repair, AP site formation; GO:0006304 DNA modification; GO:0006725 cellular aromatic compound metabolic process; GO:000…	GO:0005622 intracellular; GO:0005623 cell; GO:0005634 nucleus; GO:0005654 nucleoplasm; GO:0005737 cytoplasm; GO:0005856 cytoskeleton; GO:0015630 microtubule cytoskeleton; GO:0031974 membrane-enclosed lumen; GO:0031981 nuclear lumen; GO:0043226 organelle; GO:0043227 membrane-bounded organelle; GO:0043228 non-membrane-bounded organelle; GO:0043229 intracellular organelle; GO:0043231 intracellular m…	GO:0003824 catalytic activity; GO:0005488 binding; GO:0005515 protein binding; GO:0008017 microtubule binding; GO:0008092 cytoskeletal protein binding; GO:0015631 tubulin binding; GO:0016787 hydrolase activity; GO:0016798 hydrolase activity, acting on glycosyl bonds; GO:0016799 hydrolase activity, hydrolyzing N-glycosyl compounds; GO:0019104 DNA N-glycosylase activity; GO:0140097 catalytic activi…	PF06831	Formamidopyrimidine-DNA glycosylase H2TH domain
B2RZD1	Protein transport protein Sec61 subunit beta OS=Rattus norvegicus OX=10116 GN=Sec61b PE=1 SV=1	Sec61b	1.451	Up	10	10	1	3	1	1	0.984	0.848	0.858	1.005	0.956	1.387	mitochondria	K09481	SEC61B; protein transport protein SEC61 subunit beta	rno03060 Protein export; rno04141 Protein processing in endoplasmic reticulum; rno04145 Phagosome	GO:0006508 proteolysis; GO:0006511 ubiquitin-dependent protein catabolic process; GO:0006605 protein targeting; GO:0006606 protein import into nucleus; GO:0006612 protein targeting to membrane; GO:0006613 cotranslational protein targeting to membrane; GO:0006614 SRP-dependent cotranslational protein targeting to membrane; GO:0006616 SRP-dependent cotranslational protein targeting to membrane, tra…	GO:0005622 intracellular; GO:0005623 cell; GO:0005737 cytoplasm; GO:0005783 endoplasmic reticulum; GO:0005789 endoplasmic reticulum membrane; GO:0005791 rough endoplasmic reticulum; GO:0012505 endomembrane system; GO:0016020 membrane; GO:0030867 rough endoplasmic reticulum membrane; GO:0031090 organelle membrane; GO:0031205 endoplasmic reticulum Sec complex; GO:0031984 organelle subcompartment; G…	GO:0005085 guanyl-nucleotide exchange factor activity; GO:0005086 ARF guanyl-nucleotide exchange factor activity; GO:0005488 binding; GO:0005515 protein binding; GO:0019838 growth factor binding; GO:0019899 enzyme binding; GO:0042562 hormone binding; GO:0043021 ribonucleoprotein complex binding; GO:0043022 ribosome binding; GO:0044877 protein-containing complex binding; GO:0048408 epidermal growt…			U	KOG3457	Sec61 protein translocation complex, beta subunit
F1LRC2	Allograft inflammatory factor 1 OS=Rattus norvegicus OX=10116 GN=Aif1 PE=1 SV=2	Aif1	1.344	Up	16.8	18	3	7	3	3	0.855	0.819	0.777	1.426	0.926	1.245	cytoplasm				GO:0001505 regulation of neurotransmitter levels; GO:0001774 microglial cell activation; GO:0001775 cell activation; GO:0001932 regulation of protein phosphorylation; GO:0001934 positive regulation of protein phosphorylation; GO:0002274 myeloid leukocyte activation; GO:0002376 immune system process; GO:0002682 regulation of immune system process; GO:0002684 positive regulation of immune system pr…	GO:0001726 ruffle; GO:0001891 phagocytic cup; GO:0005622 intracellular; GO:0005623 cell; GO:0005634 nucleus; GO:0005737 cytoplasm; GO:0005829 cytosol; GO:0005856 cytoskeleton; GO:0005884 actin filament; GO:0005886 plasma membrane; GO:0015629 actin cytoskeleton; GO:0016020 membrane; GO:0030027 lamellipodium; GO:0031252 cell leading edge; GO:0031253 cell projection membrane; GO:0031256 leading edge…	GO:0003779 actin binding; GO:0005488 binding; GO:0005509 calcium ion binding; GO:0005515 protein binding; GO:0008092 cytoskeletal protein binding; GO:0043167 ion binding; GO:0043169 cation binding; GO:0044877 protein-containing complex binding; GO:0046872 metal ion binding; GO:0051015 actin filament binding;			T	KOG0027	Calmodulin and related proteins (EF-Hand superfamily)
Q5M8C3	Serine (Or cysteine) proteinase inhibitor, clade A (Alpha-1 antiproteinase, antitrypsin), member 4 OS=Rattus norvegicus OX=10116 GN=Serpina4 PE=1 SV=1	Serpina4	1.943	Up	48	5	2	4	2	2	0.83	0.66	0.735	0.878	1.006	1.955	extracellular	K04525			GO:0002576 platelet degranulation; GO:0006810 transport; GO:0006887 exocytosis; GO:0009892 negative regulation of metabolic process; GO:0009987 cellular process; GO:0010466 negative regulation of peptidase activity; GO:0010605 negative regulation of macromolecule metabolic process; GO:0010951 negative regulation of endopeptidase activity; GO:0016192 vesicle-mediated transport; GO:0019222 regulati…	GO:0005576 extracellular region; GO:0005622 intracellular; GO:0005623 cell; GO:0005737 cytoplasm; GO:0012505 endomembrane system; GO:0030141 secretory granule; GO:0031089 platelet dense granule lumen; GO:0031410 cytoplasmic vesicle; GO:0031974 membrane-enclosed lumen; GO:0031982 vesicle; GO:0031983 vesicle lumen; GO:0034774 secretory granule lumen; GO:0042827 platelet dense granule; GO:0043226 or…	GO:0004857 enzyme inhibitor activity; GO:0004866 endopeptidase inhibitor activity; GO:0004867 serine-type endopeptidase inhibitor activity; GO:0030234 enzyme regulator activity; GO:0030414 peptidase inhibitor activity; GO:0061134 peptidase regulator activity; GO:0061135 endopeptidase regulator activity; GO:0098772 molecular function regulator;	PF00079	Serpin (serine protease inhibitor)	V	KOG2392	Serpin
Q5RJR9	Collagen-binding protein OS=Rattus norvegicus OX=10116 GN=Serpinh1 PE=1 SV=1	Serpinh1	1.453	Up	46.5	16	6	14	6	6	0.94	0.906	0.9	0.942	0.956	1.39	extracellular	K09501			GO:0001501 skeletal system development; GO:0002062 chondrocyte differentiation; GO:0002063 chondrocyte development; GO:0003413 chondrocyte differentiation involved in endochondral bone morphogenesis; GO:0003433 chondrocyte development involved in endochondral bone morphogenesis; GO:0006807 nitrogen compound metabolic process; GO:0006950 response to stress; GO:0006986 response to unfolded protein;…	GO:0005622 intracellular; GO:0005623 cell; GO:0005737 cytoplasm; GO:0005783 endoplasmic reticulum; GO:0005788 endoplasmic reticulum lumen; GO:0005793 endoplasmic reticulum-Golgi intermediate compartment; GO:0012505 endomembrane system; GO:0016020 membrane; GO:0031974 membrane-enclosed lumen; GO:0043226 organelle; GO:0043227 membrane-bounded organelle; GO:0043229 intracellular organelle; GO:004323…	GO:0004857 enzyme inhibitor activity; GO:0004866 endopeptidase inhibitor activity; GO:0004867 serine-type endopeptidase inhibitor activity; GO:0005488 binding; GO:0005515 protein binding; GO:0005518 collagen binding; GO:0030234 enzyme regulator activity; GO:0030414 peptidase inhibitor activity; GO:0044877 protein-containing complex binding; GO:0051082 unfolded protein binding; GO:0061134 peptidas…	PF00079	Serpin (serine protease inhibitor)	V	KOG2392	Serpin
Q5XI38	Lymphocyte cytosolic protein 1 OS=Rattus norvegicus OX=10116 GN=Lcp1 PE=1 SV=1	Lcp1	1.709	Up	70.1	30	15	52	14	14	0.776	0.812	0.812	1.032	0.974	1.665	cytoplasm	K17276			GO:0001775 cell activation; GO:0002252 immune effector process; GO:0002263 cell activation involved in immune response; GO:0002285 lymphocyte activation involved in immune response; GO:0002286 T cell activation involved in immune response; GO:0002366 leukocyte activation involved in immune response; GO:0002376 immune system process; GO:0006928 movement of cell or subcellular component; GO:0006950…	GO:0001726 ruffle; GO:0001891 phagocytic cup; GO:0002102 podosome; GO:0005622 intracellular; GO:0005623 cell; GO:0005737 cytoplasm; GO:0005829 cytosol; GO:0005856 cytoskeleton; GO:0005884 actin filament; GO:0005886 plasma membrane; GO:0005912 adherens junction; GO:0005925 focal adhesion; GO:0015629 actin cytoskeleton; GO:0016020 membrane; GO:0030054 cell junction; GO:0030055 cell-substrate juncti…	GO:0003779 actin binding; GO:0005102 signaling receptor binding; GO:0005178 integrin binding; GO:0005488 binding; GO:0005509 calcium ion binding; GO:0005515 protein binding; GO:0008092 cytoskeletal protein binding; GO:0019899 enzyme binding; GO:0042802 identical protein binding; GO:0043167 ion binding; GO:0043169 cation binding; GO:0044877 protein-containing complex binding; GO:0046872 metal ion …	PF13499; PF00307	EF-hand domain pair; Calponin homology (CH) domain	Z	KOG0046	Ca2+-binding actin-bundling protein (fimbrin/plastin), EF-Hand protein superfamily
D3ZH41	Cytoskeleton-associated protein 4 OS=Rattus norvegicus OX=10116 GN=Ckap4 PE=1 SV=2	Ckap4	1.33	Up	36.3	29	9	22	9	9	0.912	0.812	0.915	1.034	0.988	1.314	cytoplasm	K13999	CKAP4; cytoskeleton-associated protein 4	rno04141 Protein processing in endoplasmic reticulum	GO:0001775 cell activation; GO:0002252 immune effector process; GO:0002263 cell activation involved in immune response; GO:0002274 myeloid leukocyte activation; GO:0002275 myeloid cell activation involved in immune response; GO:0002283 neutrophil activation involved in immune response; GO:0002366 leukocyte activation involved in immune response; GO:0002376 immune system process; GO:0002443 leukoc…	GO:0000323 lytic vacuole; GO:0005622 intracellular; GO:0005623 cell; GO:0005634 nucleus; GO:0005654 nucleoplasm; GO:0005737 cytoplasm; GO:0005764 lysosome; GO:0005765 lysosomal membrane; GO:0005766 primary lysosome; GO:0005773 vacuole; GO:0005774 vacuolar membrane; GO:0005783 endoplasmic reticulum; GO:0005788 endoplasmic reticulum lumen; GO:0005789 endoplasmic reticulum membrane; GO:0005791 rough…
F1M1H0	2-deoxy-D-ribose 5-phosphate aldolase OS=Rattus norvegicus OX=10116 GN=Dera PE=1 SV=3	Dera	1.956	Up	35.1	4	1	3	1	1	0.851	0.909	0.837	1.013	0.824	1.612	cytoplasm	K01619	deoC; deoxyribose-phosphate aldolase [EC:4.1.2.4]	rno01100 Metabolic pathways; rno00030 Pentose phosphate pathway	GO:0001775 cell activation; GO:0002252 immune effector process; GO:0002263 cell activation involved in immune response; GO:0002274 myeloid leukocyte activation; GO:0002275 myeloid cell activation involved in immune response; GO:0002283 neutrophil activation involved in immune response; GO:0002366 leukocyte activation involved in immune response; GO:0002376 immune system process; GO:0002443 leukoc…	GO:0005576 extracellular region; GO:0005622 intracellular; GO:0005623 cell; GO:0005634 nucleus; GO:0005737 cytoplasm; GO:0005829 cytosol; GO:0012505 endomembrane system; GO:0030141 secretory granule; GO:0031410 cytoplasmic vesicle; GO:0031974 membrane-enclosed lumen; GO:0031982 vesicle; GO:0031983 vesicle lumen; GO:0034774 secretory granule lumen; GO:0043226 organelle; GO:0043227 membrane-bounded…	GO:0003824 catalytic activity; GO:0004139 deoxyribose-phosphate aldolase activity; GO:0016829 lyase activity; GO:0016830 carbon-carbon lyase activity; GO:0016832 aldehyde-lyase activity;	PF01791	DeoC/LacD family aldolase	F	KOG3981	Deoxyribose-phosphate aldolase
D4ACY1	RGD1565784 OS=Rattus norvegicus OX=10116 GN=RGD1565784 PE=1 SV=1	RGD1565784	1.317	Up	15.6	18	1	1	1	1	1.095	1.158	0.784	1.012	0.852	1.122	mitochondria
G3V615	C3/C5 convertase OS=Rattus norvegicus OX=10116 GN=Cfb PE=1 SV=1	Cfb	1.414	Up	85.3	18	10	24	10	10	0.643	0.639	0.669	1.039	1.229	1.738	extracellular	K01335	CFB; complement factor B [EC:3.4.21.47]	rno05150 Staphylococcus aureus infection; rno04610 Complement and coagulation cascades; rno05171 Coronavirus disease - COVID-19	GO:0002252 immune effector process; GO:0002253 activation of immune response; GO:0002376 immune system process; GO:0002673 regulation of acute inflammatory response; GO:0002682 regulation of immune system process; GO:0002684 positive regulation of immune system process; GO:0002697 regulation of immune effector process; GO:0002920 regulation of humoral immune response; GO:0006508 proteolysis; GO:0…	GO:0005576 extracellular region; GO:0005615 extracellular space; GO:0005623 cell; GO:0005886 plasma membrane; GO:0016020 membrane; GO:0071944 cell periphery;	GO:0001848 complement binding; GO:0003824 catalytic activity; GO:0004175 endopeptidase activity; GO:0004252 serine-type endopeptidase activity; GO:0005488 binding; GO:0005515 protein binding; GO:0008233 peptidase activity; GO:0008236 serine-type peptidase activity; GO:0016787 hydrolase activity; GO:0017171 serine hydrolase activity; GO:0070011 peptidase activity, acting on L-amino acid peptides; …	PF00084; PF00092; PF00089	Sushi domain (SCR repeat); von Willebrand factor type A domain; Trypsin	W	KOG3627	Trypsin
G3V8D4	Apolipoprotein C-II OS=Rattus norvegicus OX=10116 GN=Apoc2 PE=1 SV=1	Apoc2	2.428	Up	10.7	19	2	4	2	2	0.952	0.739	0.801	0.688	0.838	2.036	extracellular	K22287	APOC2; apolipoprotein C-II	rno04979 Cholesterol metabolism	GO:0001523 retinoid metabolic process; GO:0006629 lipid metabolic process; GO:0006720 isoprenoid metabolic process; GO:0006721 terpenoid metabolic process; GO:0006810 transport; GO:0006811 ion transport; GO:0006820 anion transport; GO:0006869 lipid transport; GO:0008104 protein localization; GO:0008152 metabolic process; GO:0009889 regulation of biosynthetic process; GO:0009891 positive regulatio…	GO:0005576 extracellular region; GO:0005615 extracellular space; GO:0005622 intracellular; GO:0005623 cell; GO:0005737 cytoplasm; GO:0005768 endosome; GO:0005769 early endosome; GO:0005829 cytosol; GO:0012505 endomembrane system; GO:0031410 cytoplasmic vesicle; GO:0031982 vesicle; GO:0032991 protein-containing complex; GO:0032994 protein-lipid complex; GO:0034358 plasma lipoprotein particle; GO:0…	GO:0004857 enzyme inhibitor activity; GO:0005488 binding; GO:0005515 protein binding; GO:0008047 enzyme activator activity; GO:0008289 lipid binding; GO:0016004 phospholipase activator activity; GO:0019899 enzyme binding; GO:0030234 enzyme regulator activity; GO:0042802 identical protein binding; GO:0042803 protein homodimerization activity; GO:0043274 phospholipase binding; GO:0046983 protein di…
D3ZUY0	Retinol dehydrogenase 14 OS=Rattus norvegicus OX=10116 GN=Rdh14 PE=1 SV=1	Rdh14	1.36	Up	36.2	15	3	5	3	3	0.816	0.873	0.909	0.98	1.043	1.419	extracellular	K11162			GO:0001523 retinoid metabolic process; GO:0006066 alcohol metabolic process; GO:0006629 lipid metabolic process; GO:0006720 isoprenoid metabolic process; GO:0006721 terpenoid metabolic process; GO:0008152 metabolic process; GO:0009987 cellular process; GO:0010817 regulation of hormone levels; GO:0016101 diterpenoid metabolic process; GO:0034308 primary alcohol metabolic process; GO:0034754 cellul…	GO:0005622 intracellular; GO:0005623 cell; GO:0005737 cytoplasm; GO:0005783 endoplasmic reticulum; GO:0005789 endoplasmic reticulum membrane; GO:0012505 endomembrane system; GO:0016020 membrane; GO:0031984 organelle subcompartment; GO:0042175 nuclear outer membrane-endoplasmic reticulum membrane network; GO:0043226 organelle; GO:0043227 membrane-bounded organelle; GO:0043229 intracellular organel…	GO:0003824 catalytic activity; GO:0004033 aldo-keto reductase (NADP) activity; GO:0008106 alcohol dehydrogenase (NADP+) activity; GO:0016491 oxidoreductase activity; GO:0016614 oxidoreductase activity, acting on CH-OH group of donors; GO:0016616 oxidoreductase activity, acting on the CH-OH group of donors, NAD or NADP as acceptor; GO:0052650 NADP-retinol dehydrogenase activity;	PF00106	short chain dehydrogenase	Q	KOG1208	Dehydrogenases with different specificities (related to short-chain alcohol dehydrogenases)
Q66HD9	DiGeorge syndrome critical region gene 2 OS=Rattus norvegicus OX=10116 GN=Dgcr2 PE=2 SV=1	Dgcr2	1.331	Up	60.6	2	1	1	1	1	0.559	0.643	1.112	0.857	1.235	1.644	plasma membrane				GO:0003008 system process; GO:0007275 multicellular organism development; GO:0009653 anatomical structure morphogenesis; GO:0009887 animal organ morphogenesis; GO:0032501 multicellular organismal process; GO:0032502 developmental process; GO:0042221 response to chemical; GO:0042493 response to drug; GO:0048513 animal organ development; GO:0048731 system development; GO:0048856 anatomical structur…	GO:0016020 membrane;		PF00059	Lectin C-type domain	T	KOG1215	Low-density lipoprotein receptors containing Ca2+-binding EGF-like domains
A0A0G2K3G0	Histidine-rich glycoprotein OS=Rattus norvegicus OX=10116 GN=Hrg PE=1 SV=1	Hrg	1.937	Up	60.3	15	7	26	7	7	0.704	0.64	0.691	1.224	1.002	1.941	extracellular	K23410			GO:0001558 regulation of cell growth; GO:0001775 cell activation; GO:0001906 cell killing; GO:0001932 regulation of protein phosphorylation; GO:0001952 regulation of cell-matrix adhesion; GO:0001954 positive regulation of cell-matrix adhesion; GO:0002376 immune system process; GO:0002576 platelet degranulation; GO:0002682 regulation of immune system process; GO:0002684 positive regulation of immu…	GO:0000323 lytic vacuole; GO:0005576 extracellular region; GO:0005615 extracellular space; GO:0005622 intracellular; GO:0005623 cell; GO:0005737 cytoplasm; GO:0005764 lysosome; GO:0005765 lysosomal membrane; GO:0005767 secondary lysosome; GO:0005768 endosome; GO:0005773 vacuole; GO:0005774 vacuolar membrane; GO:0005886 plasma membrane; GO:0009986 cell surface; GO:0012505 endomembrane system; GO:0…	GO:0004857 enzyme inhibitor activity; GO:0004866 endopeptidase inhibitor activity; GO:0004867 serine-type endopeptidase inhibitor activity; GO:0005102 signaling receptor binding; GO:0005488 binding; GO:0005515 protein binding; GO:0005539 glycosaminoglycan binding; GO:0008201 heparin binding; GO:0008270 zinc ion binding; GO:0019865 immunoglobulin binding; GO:0020037 heme binding; GO:0030234 enzyme…
D4A1V7	MOB kinase activator 1B OS=Rattus norvegicus OX=10116 GN=Mob1b PE=1 SV=1	Mob1b	1.503	Up	25.1	5	1	1	1	1	0.883	0.883	0.888	1.064	0.928	1.395	nucleus	K06685	MOB1; MOB kinase activator 1	rno04390 Hippo signaling pathway; rno04392 Hippo signaling pathway - multiple species	GO:0001932 regulation of protein phosphorylation; GO:0007154 cell communication; GO:0007165 signal transduction; GO:0009893 positive regulation of metabolic process; GO:0009987 cellular process; GO:0010562 positive regulation of phosphorus metabolic process; GO:0019220 regulation of phosphate metabolic process; GO:0019222 regulation of metabolic process; GO:0023052 signaling; GO:0031323 regulatio…	GO:0005622 intracellular; GO:0005623 cell; GO:0005634 nucleus; GO:0005730 nucleolus; GO:0005737 cytoplasm; GO:0005829 cytosol; GO:0031974 membrane-enclosed lumen; GO:0031981 nuclear lumen; GO:0043226 organelle; GO:0043227 membrane-bounded organelle; GO:0043228 non-membrane-bounded organelle; GO:0043229 intracellular organelle; GO:0043231 intracellular membrane-bounded organelle; GO:0043232 intrac…	GO:0005488 binding; GO:0005515 protein binding; GO:0008047 enzyme activator activity; GO:0019207 kinase regulator activity; GO:0019209 kinase activator activity; GO:0019899 enzyme binding; GO:0019900 kinase binding; GO:0030234 enzyme regulator activity; GO:0098772 molecular function regulator;			G	KOG0440	Cell cycle-associated protein Mob1-1
D3ZFG5	Myelin P2 protein OS=Rattus norvegicus OX=10116 GN=Pmp2 PE=3 SV=1	Pmp2	0.733	Down	14.9	31	4	19	3	5	1.098	0.977	0.996	1.231	0.972	0.713	cytoplasm	K24977			GO:0009987 cellular process; GO:0016043 cellular component organization; GO:0061024 membrane organization; GO:0071840 cellular component organization or biogenesis;		GO:0005488 binding; GO:0005496 steroid binding; GO:0005504 fatty acid binding; GO:0008289 lipid binding; GO:0015485 cholesterol binding; GO:0031406 carboxylic acid binding; GO:0032934 sterol binding; GO:0033293 monocarboxylic acid binding; GO:0036094 small molecule binding; GO:0043167 ion binding; GO:0043168 anion binding; GO:0043177 organic acid binding; GO:0043178 alcohol binding; GO:0097159 or…	PF00061	Lipocalin / cytosolic fatty-acid binding protein family	I	KOG4015	Fatty acid-binding protein FABP
Q6TXG7	Serine hydroxymethyltransferase OS=Rattus norvegicus OX=10116 GN=Shmt1 PE=1 SV=1	Shmt1	1.55	Up	75.3	4	3	3	3	3	0.794	0.786	0.848	1.182	0.957	1.483	cytoskeleton	K00600	glyA; glycine hydroxymethyltransferase [EC:2.1.2.1]	rno01240 Biosynthesis of cofactors; rno01100 Metabolic pathways; rno01523 Antifolate resistance; rno00260 Glycine, serine and threonine metabolism; rno00670 One carbon pool by folate; rno01230 Biosynthesis of amino acids; rno00630 Glyoxylate and dicarboxylate metabolism; rno01200 Carbon metabolism	GO:0001101 response to acid chemical; GO:0001505 regulation of neurotransmitter levels; GO:0006082 organic acid metabolic process; GO:0006139 nucleobase-containing compound metabolic process; GO:0006144 purine nucleobase metabolic process; GO:0006220 pyrimidine nucleotide metabolic process; GO:0006221 pyrimidine nucleotide biosynthetic process; GO:0006231 dTMP biosynthetic process; GO:0006417 reg…	GO:0005622 intracellular; GO:0005623 cell; GO:0005634 nucleus; GO:0005737 cytoplasm; GO:0005829 cytosol; GO:0043226 organelle; GO:0043227 membrane-bounded organelle; GO:0043229 intracellular organelle; GO:0043231 intracellular membrane-bounded organelle;	GO:0000900 translation repressor activity, mRNA regulatory element binding; GO:0003676 nucleic acid binding; GO:0003723 RNA binding; GO:0003729 mRNA binding; GO:0003824 catalytic activity; GO:0004372 glycine hydroxymethyltransferase activity; GO:0004793 threonine aldolase activity; GO:0005488 binding; GO:0005515 protein binding; GO:0008144 drug binding; GO:0008732 L-allo-threonine aldolase activi…	PF00464	Serine hydroxymethyltransferase	E	KOG2467	Glycine/serine hydroxymethyltransferase
Q5U1Y2	Rac family small GTPase 2 OS=Rattus norvegicus OX=10116 GN=Rac2 PE=1 SV=1	Rac2	2.193	Up	21.4	18	3	12	1	1	0.686	0.67	0.749	1.124	0.89	1.952	cytoplasm	K07860	RAC2; Ras-related C3 botulinum toxin substrate 2	rno04520 Adherens junction; rno04666 Fc gamma R-mediated phagocytosis; rno04664 Fc epsilon RI signaling pathway; rno05416 Viral myocarditis; rno05212 Pancreatic cancer; rno04510 Focal adhesion; rno04062 Chemokine signaling pathway; rno04015 Rap1 signaling pathway; rno04370 VEGF signaling pathway; rno04662 B cell receptor signaling pathway; rno04010 MAPK signaling pathway; rno04014 Ras signaling p…	GO:0001894 tissue homeostasis; GO:0001932 regulation of protein phosphorylation; GO:0002682 regulation of immune system process; GO:0002684 positive regulation of immune system process; GO:0002685 regulation of leukocyte migration; GO:0002687 positive regulation of leukocyte migration; GO:0002688 regulation of leukocyte chemotaxis; GO:0002690 positive regulation of leukocyte chemotaxis; GO:000269…	GO:0005622 intracellular; GO:0005623 cell; GO:0005634 nucleus; GO:0005635 nuclear envelope; GO:0005737 cytoplasm; GO:0005829 cytosol; GO:0005886 plasma membrane; GO:0012505 endomembrane system; GO:0012506 vesicle membrane; GO:0016020 membrane; GO:0030027 lamellipodium; GO:0030139 endocytic vesicle; GO:0030659 cytoplasmic vesicle membrane; GO:0030666 endocytic vesicle membrane; GO:0030670 phagocyt…	GO:0000166 nucleotide binding; GO:0001882 nucleoside binding; GO:0001883 purine nucleoside binding; GO:0003824 catalytic activity; GO:0003924 GTPase activity; GO:0005488 binding; GO:0005525 GTP binding; GO:0016462 pyrophosphatase activity; GO:0016787 hydrolase activity; GO:0016817 hydrolase activity, acting on acid anhydrides; GO:0016818 hydrolase activity, acting on acid anhydrides, in phosphoru…	PF00071	Ras family	U	KOG0393	Ras-related small GTPase, Rho type
Q7TQ70	Fibrinogen alpha chain OS=Rattus norvegicus OX=10116 GN=Fga PE=1 SV=1	Fga	1.388	Up	86.6	29	21	118	21	21	0.48	0.48	0.478	0.825	1.618	2.244	extracellular	K03903	FGA; fibrinogen alpha chain	rno04613 Neutrophil extracellular trap formation; rno04610 Complement and coagulation cascades; rno05171 Coronavirus disease - COVID-19; rno04611 Platelet activation	GO:0001775 cell activation; GO:0001889 liver development; GO:0001932 regulation of protein phosphorylation; GO:0001934 positive regulation of protein phosphorylation; GO:0002218 activation of innate immune response; GO:0002221 pattern recognition receptor signaling pathway; GO:0002224 toll-like receptor signaling pathway; GO:0002253 activation of immune response; GO:0002376 immune system process;…	GO:0005576 extracellular region; GO:0005577 fibrinogen complex; GO:0005615 extracellular space; GO:0005622 intracellular; GO:0005623 cell; GO:0005737 cytoplasm; GO:0005783 endoplasmic reticulum; GO:0005788 endoplasmic reticulum lumen; GO:0005791 rough endoplasmic reticulum; GO:0005886 plasma membrane; GO:0005938 cell cortex; GO:0009897 external side of plasma membrane; GO:0009986 cell surface; GO…	GO:0005198 structural molecule activity;	PF12160; PF00147	Fibrinogen alpha C domain; Fibrinogen beta and gamma chains, C-terminal globular domain	S	KOG2579	Ficolin and related extracellular proteins
D4A6C5	Rho GTPase-activating protein 1 OS=Rattus norvegicus OX=10116 GN=Arhgap1 PE=1 SV=1	Arhgap1	1.336	Up	50.6	2	1	1	1	1	0.877	0.813	0.843	1.048	1.055	1.409	cytoplasm	K18470			GO:0000041 transition metal ion transport; GO:0006810 transport; GO:0006811 ion transport; GO:0006812 cation transport; GO:0006826 iron ion transport; GO:0007154 cell communication; GO:0007165 signal transduction; GO:0007264 small GTPase mediated signal transduction; GO:0007265 Ras protein signal transduction; GO:0007266 Rho protein signal transduction; GO:0008104 protein localization; GO:0009966…	GO:0001726 ruffle; GO:0005622 intracellular; GO:0005623 cell; GO:0005737 cytoplasm; GO:0005768 endosome; GO:0005829 cytosol; GO:0005886 plasma membrane; GO:0010008 endosome membrane; GO:0012505 endomembrane system; GO:0016020 membrane; GO:0031090 organelle membrane; GO:0031252 cell leading edge; GO:0031410 cytoplasmic vesicle; GO:0031982 vesicle; GO:0042995 cell projection; GO:0043226 organelle; …	GO:0005096 GTPase activator activity; GO:0005488 binding; GO:0005515 protein binding; GO:0008047 enzyme activator activity; GO:0017016 Ras GTPase binding; GO:0017137 Rab GTPase binding; GO:0019899 enzyme binding; GO:0030234 enzyme regulator activity; GO:0030674 protein-macromolecule adaptor activity; GO:0030695 GTPase regulator activity; GO:0031267 small GTPase binding; GO:0035591 signaling adapt…	PF13716; PF00620	Divergent CRAL/TRIO domain; RhoGAP domain	TZ	KOG4406	CDC42 Rho GTPase-activating protein
B2RZ98	Ncf4 protein OS=Rattus norvegicus OX=10116 GN=Ncf4 PE=1 SV=1	Ncf4	2.571	Up	38.7	6	2	2	2	2	0.578	0.572	0.577	0.98	0.948	2.439	cytoplasm	K08012	NCF4; neutrophil cytosolic factor 4	rno05140 Leishmaniasis; rno05020 Prion disease; rno04380 Osteoclast differentiation; rno05415 Diabetic cardiomyopathy; rno04613 Neutrophil extracellular trap formation; rno05417 Lipid and atherosclerosis; rno04145 Phagosome; rno04670 Leukocyte transendothelial migration	GO:0006810 transport; GO:0016192 vesicle-mediated transport; GO:0043085 positive regulation of catalytic activity; GO:0044093 positive regulation of molecular function; GO:0050790 regulation of catalytic activity; GO:0051179 localization; GO:0051234 establishment of localization; GO:0065007 biological regulation; GO:0065009 regulation of molecular function;	GO:0005622 intracellular; GO:0005623 cell; GO:0005737 cytoplasm; GO:0005768 endosome; GO:0005794 Golgi apparatus; GO:0005802 trans-Golgi network; GO:0005829 cytosol; GO:0005886 plasma membrane; GO:0005887 integral component of plasma membrane; GO:0010008 endosome membrane; GO:0012505 endomembrane system; GO:0016020 membrane; GO:0016021 integral component of membrane; GO:0031090 organelle membrane…	GO:0005085 guanyl-nucleotide exchange factor activity; GO:0005086 ARF guanyl-nucleotide exchange factor activity; GO:0005488 binding; GO:0005515 protein binding; GO:0005543 phospholipid binding; GO:0008047 enzyme activator activity; GO:0008289 lipid binding; GO:0016176 superoxide-generating NADPH oxidase activator activity; GO:0019899 enzyme binding; GO:0030234 enzyme regulator activity; GO:00322…	PF00787; PF00018; PF00564	PX domain; SH3 domain; PB1 domain	T	KOG4773	NADPH oxidase
D4A8G0	LSM12 homolog OS=Rattus norvegicus OX=10116 GN=Lsm12 PE=1 SV=1	Lsm12	1.329	Up	21.7	7	1	1	1	1	0.765	0.765	0.775	1.012	1.176	1.563	cytoplasm,nucleus	K23643						PF09793	Anticodon-binding domain	S	KOG4401	Uncharacterized conserved protein
F1LP42	Hedgehog protein OS=Rattus norvegicus OX=10116 GN=Ihh PE=3 SV=2	Ihh	0.634	Down	45.4	5	1	1	1	1	0.924	0.917	0.911	1.218	1.258	0.798	extracellular	K11989	IHH; indian hedgehog	rno05205 Proteoglycans in cancer; rno04340 Hedgehog signaling pathway	GO:0000003 reproduction; GO:0000902 cell morphogenesis; GO:0000904 cell morphogenesis involved in differentiation; GO:0001501 skeletal system development; GO:0001503 ossification; GO:0001525 angiogenesis; GO:0001568 blood vessel development; GO:0001569 branching involved in blood vessel morphogenesis; GO:0001649 osteoblast differentiation; GO:0001654 eye development; GO:0001701 in utero embryonic…	GO:0005576 extracellular region; GO:0005623 cell; GO:0005886 plasma membrane; GO:0016020 membrane; GO:0031012 extracellular matrix; GO:0071944 cell periphery;	GO:0005102 signaling receptor binding; GO:0005113 patched binding; GO:0005488 binding; GO:0005509 calcium ion binding; GO:0005515 protein binding; GO:0043167 ion binding; GO:0043169 cation binding; GO:0046872 metal ion binding;	PF01085	Hedgehog amino-terminal signalling domain	T	KOG3638	Sonic hedgehog and related proteins
D4A7D7	Hexose-6-phosphate dehydrogenase (Glucose 1-dehydrogenase) (Predicted), isoform CRA_b OS=Rattus norvegicus OX=10116 GN=H6pd PE=1 SV=1	H6pd	1.433	Up	89.8	1	1	2	1	1	0.788	0.771	0.806	1.08	1.072	1.536	extracellular	K13937	H6PD; hexose-6-phosphate dehydrogenase [EC:1.1.1.47 3.1.1.31]	rno01100 Metabolic pathways; rno00030 Pentose phosphate pathway; rno01200 Carbon metabolism	GO:0005975 carbohydrate metabolic process; GO:0006081 cellular aldehyde metabolic process; GO:0006098 pentose-phosphate shunt; GO:0006139 nucleobase-containing compound metabolic process; GO:0006725 cellular aromatic compound metabolic process; GO:0006732 coenzyme metabolic process; GO:0006733 oxidoreduction coenzyme metabolic process; GO:0006739 NADP metabolic process; GO:0006753 nucleoside phos…	GO:0005622 intracellular; GO:0005623 cell; GO:0005737 cytoplasm; GO:0005739 mitochondrion; GO:0005783 endoplasmic reticulum; GO:0005788 endoplasmic reticulum lumen; GO:0012505 endomembrane system; GO:0031974 membrane-enclosed lumen; GO:0043226 organelle; GO:0043227 membrane-bounded organelle; GO:0043229 intracellular organelle; GO:0043231 intracellular membrane-bounded organelle; GO:0043233 organ…	GO:0000166 nucleotide binding; GO:0003824 catalytic activity; GO:0004345 glucose-6-phosphate dehydrogenase activity; GO:0005488 binding; GO:0016491 oxidoreductase activity; GO:0016614 oxidoreductase activity, acting on CH-OH group of donors; GO:0016616 oxidoreductase activity, acting on the CH-OH group of donors, NAD or NADP as acceptor; GO:0016787 hydrolase activity; GO:0016788 hydrolase activit…	PF00479; PF02781; PF01182	Glucose-6-phosphate dehydrogenase, NAD binding domain; Glucose-6-phosphate dehydrogenase, C-terminal domain; Glucosamine-6-phosphate isomerases/6-phosphogluconolactonase	G	KOG3147	6-phosphogluconolactonase - like protein
M0RBF1	C3-beta-c OS=Rattus norvegicus OX=10116 GN=C3 PE=1 SV=1	C3	1.661	Up	186.2	27	43	158	37	43	0.638	0.596	0.617	0.902	1.25	2.076	extracellular	K03990	C3; complement component 3	rno05140 Leishmaniasis; rno05150 Staphylococcus aureus infection; rno04610 Complement and coagulation cascades; rno05322 Systemic lupus erythematosus; rno04145 Phagosome; rno05167 Kaposi sarcoma-associated herpesvirus infection; rno05152 Tuberculosis; rno05134 Legionellosis; rno04080 Neuroactive ligand-receptor interaction; rno04613 Neutrophil extracellular trap formation; rno05133 Pertussis; rno…	GO:0001775 cell activation; GO:0001796 regulation of type IIa hypersensitivity; GO:0001798 positive regulation of type IIa hypersensitivity; GO:0001817 regulation of cytokine production; GO:0001819 positive regulation of cytokine production; GO:0001932 regulation of protein phosphorylation; GO:0001934 positive regulation of protein phosphorylation; GO:0001969 regulation of activation of membrane …	GO:0000323 lytic vacuole; GO:0005576 extracellular region; GO:0005615 extracellular space; GO:0005622 intracellular; GO:0005623 cell; GO:0005737 cytoplasm; GO:0005764 lysosome; GO:0005766 primary lysosome; GO:0005773 vacuole; GO:0005775 vacuolar lumen; GO:0005783 endoplasmic reticulum; GO:0005788 endoplasmic reticulum lumen; GO:0005886 plasma membrane; GO:0012505 endomembrane system; GO:0016020 m…	GO:0001664 G protein-coupled receptor binding; GO:0003824 catalytic activity; GO:0004175 endopeptidase activity; GO:0004252 serine-type endopeptidase activity; GO:0005102 signaling receptor binding; GO:0005488 binding; GO:0005515 protein binding; GO:0008233 peptidase activity; GO:0008236 serine-type peptidase activity; GO:0008289 lipid binding; GO:0016787 hydrolase activity; GO:0017171 serine hyd…	PF01835; PF07703; PF01821; PF07678; PF07677; PF01759	MG2 domain; Alpha-2-macroglobulin family N-terminal region; Anaphylotoxin-like domain; A-macroglobulin complement component; A-macroglobulin receptor; UNC-6/NTR/C345C module	T	KOG1366	Alpha-macroglobulin
A0A096MJJ6	Acyl-CoA-binding domain-containing protein 5 OS=Rattus norvegicus OX=10116 GN=Acbd5 PE=1 SV=1	Acbd5	0.769	Down	52.4	11	5	5	5	5	1.072	1.045	0.928	0.917	1.115	0.857	nucleus				GO:0006082 organic acid metabolic process; GO:0006629 lipid metabolic process; GO:0006631 fatty acid metabolic process; GO:0006914 autophagy; GO:0008152 metabolic process; GO:0009056 catabolic process; GO:0009062 fatty acid catabolic process; GO:0009987 cellular process; GO:0016042 lipid catabolic process; GO:0016054 organic acid catabolic process; GO:0019752 carboxylic acid metabolic process; GO…	GO:0005622 intracellular; GO:0005623 cell; GO:0005634 nucleus; GO:0005654 nucleoplasm; GO:0005737 cytoplasm; GO:0005777 peroxisome; GO:0005778 peroxisomal membrane; GO:0016020 membrane; GO:0031090 organelle membrane; GO:0031903 microbody membrane; GO:0031974 membrane-enclosed lumen; GO:0031981 nuclear lumen; GO:0042579 microbody; GO:0043226 organelle; GO:0043227 membrane-bounded organelle; GO:004…		PF00887	Acyl CoA binding protein	I	KOG0817	Acyl-CoA-binding protein
G3V8B0	Myosin-7 OS=Rattus norvegicus OX=10116 GN=Myh7 PE=1 SV=1	Myh7	1.36	Up	222.8	23	39	131	8	23	0.95	1.118	1.028	1.023	0.796	1.084	cytoplasm	K17751	MYH6_7; myosin heavy chain 6/7	rno05414 Dilated cardiomyopathy; rno05410 Hypertrophic cardiomyopathy; rno05416 Viral myocarditis; rno04260 Cardiac muscle contraction; rno04919 Thyroid hormone signaling pathway; rno04261 Adrenergic signaling in cardiomyocytes; rno04022 cGMP-PKG signaling pathway	GO:0001101 response to acid chemical; GO:0002026 regulation of the force of heart contraction; GO:0002027 regulation of heart rate; GO:0003007 heart morphogenesis; GO:0003008 system process; GO:0003009 skeletal muscle contraction; GO:0003012 muscle system process; GO:0003013 circulatory system process; GO:0003015 heart process; GO:0003205 cardiac chamber development; GO:0003206 cardiac chamber mo…	GO:0001725 stress fiber; GO:0005622 intracellular; GO:0005623 cell; GO:0005737 cytoplasm; GO:0005856 cytoskeleton; GO:0005859 muscle myosin complex; GO:0015629 actin cytoskeleton; GO:0016459 myosin complex; GO:0016460 myosin II complex; GO:0030016 myofibril; GO:0030017 sarcomere; GO:0030018 Z disc; GO:0031674 I band; GO:0032432 actin filament bundle; GO:0032982 myosin filament; GO:0032991 protein…	GO:0000146 microfilament motor activity; GO:0000166 nucleotide binding; GO:0003774 motor activity; GO:0003824 catalytic activity; GO:0005488 binding; GO:0005515 protein binding; GO:0005524 ATP binding; GO:0008144 drug binding; GO:0016462 pyrophosphatase activity; GO:0016787 hydrolase activity; GO:0016817 hydrolase activity, acting on acid anhydrides; GO:0016818 hydrolase activity, acting on acid …	PF02736; PF00063	Myosin N-terminal SH3-like domain; Myosin head (motor domain)	Z	KOG0161	Myosin class II heavy chain
D3ZWD6	Complement C8 alpha chain OS=Rattus norvegicus OX=10116 GN=C8a PE=1 SV=1	C8a	1.497	Up	66.2	19	8	20	8	8	0.757	0.61	0.717	0.998	1.18	1.767	extracellular	K03997	C8A; complement component 8 subunit alpha	rno05020 Prion disease; rno04610 Complement and coagulation cascades; rno05322 Systemic lupus erythematosus; rno05171 Coronavirus disease - COVID-19; rno05146 Amoebiasis	GO:0002252 immune effector process; GO:0002253 activation of immune response; GO:0002376 immune system process; GO:0002673 regulation of acute inflammatory response; GO:0002682 regulation of immune system process; GO:0002684 positive regulation of immune system process; GO:0002697 regulation of immune effector process; GO:0002920 regulation of humoral immune response; GO:0006807 nitrogen compound…	GO:0005576 extracellular region; GO:0005579 membrane attack complex; GO:0005615 extracellular space; GO:0005623 cell; GO:0005886 plasma membrane; GO:0005887 integral component of plasma membrane; GO:0016020 membrane; GO:0016021 integral component of membrane; GO:0031224 intrinsic component of membrane; GO:0031226 intrinsic component of plasma membrane; GO:0032991 protein-containing complex; GO:00…	GO:0001848 complement binding; GO:0005488 binding; GO:0005515 protein binding; GO:0044877 protein-containing complex binding;	PF00090; PF01823	Thrombospondin type 1 domain; MAC/Perforin domain	T	KOG3535	Adaptor protein Disabled
Q9ERL1	Cytochrome b-245 beta chain OS=Rattus norvegicus OX=10116 GN=Cybb PE=1 SV=2	Cybb	2.583	Up	65.3	4	2	5	2	2	0.608	0.54	0.569	1.036	0.933	2.41	plasma membrane	K21421	NOX2; NADPH oxidase 2 [EC:1.-.-.-]	rno05140 Leishmaniasis; rno05020 Prion disease; rno05010 Alzheimer disease; rno05417 Lipid and atherosclerosis; rno04217 Necroptosis; rno04933 AGE-RAGE signaling pathway in diabetic complications; rno04145 Phagosome; rno04216 Ferroptosis; rno05022 Pathways of neurodegeneration - multiple diseases; rno04621 NOD-like receptor signaling pathway; rno05415 Diabetic cardiomyopathy; rno04613 Neutrophil …	GO:0001666 response to hypoxia; GO:0001775 cell activation; GO:0001817 regulation of cytokine production; GO:0001819 positive regulation of cytokine production; GO:0002252 immune effector process; GO:0002263 cell activation involved in immune response; GO:0002274 myeloid leukocyte activation; GO:0002275 myeloid cell activation involved in immune response; GO:0002283 neutrophil activation involved…	GO:0000323 lytic vacuole; GO:0005622 intracellular; GO:0005623 cell; GO:0005634 nucleus; GO:0005635 nuclear envelope; GO:0005737 cytoplasm; GO:0005764 lysosome; GO:0005773 vacuole; GO:0005783 endoplasmic reticulum; GO:0005789 endoplasmic reticulum membrane; GO:0005791 rough endoplasmic reticulum; GO:0005794 Golgi apparatus; GO:0005886 plasma membrane; GO:0005887 integral component of plasma membr…	GO:0000166 nucleotide binding; GO:0003824 catalytic activity; GO:0005488 binding; GO:0005515 protein binding; GO:0016175 superoxide-generating NADPH oxidase activity; GO:0016491 oxidoreductase activity; GO:0016651 oxidoreductase activity, acting on NAD(P)H; GO:0020037 heme binding; GO:0036094 small molecule binding; GO:0043167 ion binding; GO:0043168 anion binding; GO:0046906 tetrapyrrole binding…	PF08022; PF08030	FAD-binding domain; Ferric reductase NAD binding domain	PQ	KOG0039	Ferric reductase, NADH/NADPH oxidase and related proteins
F1M9B9	Interleukin-1 receptor accessory protein OS=Rattus norvegicus OX=10116 GN=Il1rap PE=1 SV=2	Il1rap	1.314	Up	65.5	10	5	8	5	5	0.933	0.959	0.956	1.057	0.911	1.197	extracellular	K04723	IL1RAP; interleukin 1 receptor accessory protein	rno04659 Th17 cell differentiation; rno04060 Cytokine-cytokine receptor interaction; rno04010 MAPK signaling pathway; rno04750 Inflammatory mediator regulation of TRP channels	GO:0044087 regulation of cellular component biogenesis; GO:0044089 positive regulation of cellular component biogenesis; GO:0048518 positive regulation of biological process; GO:0048522 positive regulation of cellular process; GO:0050789 regulation of biological process; GO:0050793 regulation of developmental process; GO:0050794 regulation of cellular process; GO:0050803 regulation of synapse str…	GO:0005576 extracellular region; GO:0005623 cell; GO:0005886 plasma membrane; GO:0016020 membrane; GO:0071944 cell periphery;		PF13895; PF13927	Immunoglobulin domain; Immunoglobulin domain
D3ZAS8	Spliceosome-associated factor 3, U4/U6 recycling protein OS=Rattus norvegicus OX=10116 GN=Sart3 PE=1 SV=1	Sart3	1.309	Up	109.4	1	1	2	1	1	0.92	0.984	0.995	1.153	0.855	1.119	nucleus	K22611			GO:0000244 spliceosomal tri-snRNP complex assembly; GO:0000375 RNA splicing, via transesterification reactions; GO:0000377 RNA splicing, via transesterification reactions with bulged adenosine as nucleophile; GO:0000387 spliceosomal snRNP assembly; GO:0000398 mRNA splicing, via spliceosome; GO:0000902 cell morphogenesis; GO:0002376 immune system process; GO:0002520 immune system development; GO:0…	GO:0005622 intracellular; GO:0005623 cell; GO:0005634 nucleus; GO:0005654 nucleoplasm; GO:0015030 Cajal body; GO:0016604 nuclear body; GO:0031974 membrane-enclosed lumen; GO:0031981 nuclear lumen; GO:0043226 organelle; GO:0043227 membrane-bounded organelle; GO:0043229 intracellular organelle; GO:0043231 intracellular membrane-bounded organelle; GO:0043233 organelle lumen; GO:0070013 intracellular…	GO:0002020 protease binding; GO:0003676 nucleic acid binding; GO:0003723 RNA binding; GO:0005488 binding; GO:0005515 protein binding; GO:0017069 snRNA binding; GO:0017070 U6 snRNA binding; GO:0019899 enzyme binding; GO:0030621 U4 snRNA binding; GO:0030624 U6atac snRNA binding; GO:0042393 histone binding; GO:0097159 organic cyclic compound binding; GO:1901363 heterocyclic compound binding; GO:1990…	PF00076	RNA recognition motif. (a.k.a. RRM, RBD, or RNP domain)	A	KOG0128	RNA-binding protein SART3 (RRM superfamily)
M9VYP0	BCL2-interacting protein 3 OS=Rattus norvegicus OX=10116 GN=Bnip3 PE=1 SV=1	Bnip3	1.401	Up	8.2	15	1	1	1	1	0.976	0.89	0.932	1.024	0.92	1.289	cytoplasm				GO:0000302 response to reactive oxygen species; GO:0000422 autophagy of mitochondrion; GO:0001666 response to hypoxia; GO:0002252 immune effector process; GO:0002376 immune system process; GO:0006807 nitrogen compound metabolic process; GO:0006810 transport; GO:0006839 mitochondrial transport; GO:0006873 cellular ion homeostasis; GO:0006874 cellular calcium ion homeostasis; GO:0006875 cellular me…	GO:0005622 intracellular; GO:0005623 cell; GO:0005634 nucleus; GO:0005635 nuclear envelope; GO:0005654 nucleoplasm; GO:0005737 cytoplasm; GO:0005739 mitochondrion; GO:0005740 mitochondrial envelope; GO:0005741 mitochondrial outer membrane; GO:0005783 endoplasmic reticulum; GO:0012505 endomembrane system; GO:0014069 postsynaptic density; GO:0016020 membrane; GO:0016021 integral component of membra…	GO:0005488 binding; GO:0005515 protein binding; GO:0019899 enzyme binding; GO:0042802 identical protein binding; GO:0042803 protein homodimerization activity; GO:0046982 protein heterodimerization activity; GO:0046983 protein dimerization activity; GO:0051020 GTPase binding;
D3Z9E6	Cleavage and polyadenylation specificity factor subunit 2 OS=Rattus norvegicus OX=10116 GN=Cpsf2 PE=1 SV=1	Cpsf2	1.397	Up	88.3	3	2	2	2	2	0.935	0.872	0.927	0.966	0.974	1.361	cytoplasm	K14402	CPSF2; cleavage and polyadenylation specificity factor subunit 2	rno03015 mRNA surveillance pathway	GO:0000375 RNA splicing, via transesterification reactions; GO:0000377 RNA splicing, via transesterification reactions with bulged adenosine as nucleophile; GO:0000398 mRNA splicing, via spliceosome; GO:0006139 nucleobase-containing compound metabolic process; GO:0006351 transcription, DNA-templated; GO:0006353 DNA-templated transcription, termination; GO:0006366 transcription by RNA polymerase I…	GO:0005622 intracellular; GO:0005623 cell; GO:0005634 nucleus; GO:0005654 nucleoplasm; GO:0005847 mRNA cleavage and polyadenylation specificity factor complex; GO:0005849 mRNA cleavage factor complex; GO:0031974 membrane-enclosed lumen; GO:0031981 nuclear lumen; GO:0032991 protein-containing complex; GO:0043226 organelle; GO:0043227 membrane-bounded organelle; GO:0043229 intracellular organelle; …		PF10996	Beta-Casp domain	A	KOG1135	mRNA cleavage and polyadenylation factor II complex, subunit CFT2 (CPSF subunit)
Q499V1	Uridine phosphorylase OS=Rattus norvegicus OX=10116 GN=Upp1 PE=1 SV=1	Upp1	1.368	Up	34.1	9	3	6	3	3	0.779	0.641	0.768	1.212	1.124	1.538	plasma membrane	K00757	udp; uridine phosphorylase [EC:2.4.2.3]	rno01100 Metabolic pathways; rno00240 Pyrimidine metabolism; rno00983 Drug metabolism - other enzymes	GO:0006139 nucleobase-containing compound metabolic process; GO:0006213 pyrimidine nucleoside metabolic process; GO:0006218 uridine catabolic process; GO:0006220 pyrimidine nucleotide metabolic process; GO:0006725 cellular aromatic compound metabolic process; GO:0006753 nucleoside phosphate metabolic process; GO:0006793 phosphorus metabolic process; GO:0006796 phosphate-containing compound metabo…	GO:0005622 intracellular; GO:0005623 cell; GO:0005634 nucleus; GO:0005654 nucleoplasm; GO:0005737 cytoplasm; GO:0005829 cytosol; GO:0031974 membrane-enclosed lumen; GO:0031981 nuclear lumen; GO:0043226 organelle; GO:0043227 membrane-bounded organelle; GO:0043229 intracellular organelle; GO:0043231 intracellular membrane-bounded organelle; GO:0043233 organelle lumen; GO:0070013 intracellular organ…	GO:0003824 catalytic activity; GO:0004850 uridine phosphorylase activity; GO:0016740 transferase activity; GO:0016757 transferase activity, transferring glycosyl groups; GO:0016763 transferase activity, transferring pentosyl groups;	PF01048	Phosphorylase superfamily	F	KOG3728	Uridine phosphorylase
D3ZYK8	92 kDa gelatinase OS=Rattus norvegicus OX=10116 GN=Mmp9 PE=3 SV=1	Mmp9	3.237	Up	78.5	5	3	3	3	3	0.389	0.392	0.365	0.495	1.102	3.567	extracellular	K01403	MMP9; matrix metalloproteinase-9 (gelatinase B) [EC:3.4.24.35]	rno04668 TNF signaling pathway; rno05417 Lipid and atherosclerosis; rno04915 Estrogen signaling pathway; rno05219 Bladder cancer; rno05161 Hepatitis B; rno05206 MicroRNAs in cancer; rno05205 Proteoglycans in cancer; rno04670 Leukocyte transendothelial migration; rno05200 Pathways in cancer; rno05418 Fluid shear stress and atherosclerosis; rno04657 IL-17 signaling pathway; rno01522 Endocrine resis…	GO:0000003 reproduction; GO:0000302 response to reactive oxygen species; GO:0001101 response to acid chemical; GO:0001501 skeletal system development; GO:0001503 ossification; GO:0001655 urogenital system development; GO:0001666 response to hypoxia; GO:0001704 formation of primary germ layer; GO:0001706 endoderm formation; GO:0001775 cell activation; GO:0001822 kidney development; GO:0001932 regu…	GO:0005576 extracellular region; GO:0005615 extracellular space; GO:0005622 intracellular; GO:0005623 cell; GO:0005737 cytoplasm; GO:0012505 endomembrane system; GO:0030141 secretory granule; GO:0031410 cytoplasmic vesicle; GO:0031974 membrane-enclosed lumen; GO:0031982 vesicle; GO:0032991 protein-containing complex; GO:0043226 organelle; GO:0043227 membrane-bounded organelle; GO:0043229 intracel…	GO:0001968 fibronectin binding; GO:0003824 catalytic activity; GO:0004175 endopeptidase activity; GO:0004222 metalloendopeptidase activity; GO:0004252 serine-type endopeptidase activity; GO:0005488 binding; GO:0005515 protein binding; GO:0005518 collagen binding; GO:0008233 peptidase activity; GO:0008236 serine-type peptidase activity; GO:0008237 metallopeptidase activity; GO:0008270 zinc ion bin…	PF01471; PF00413; PF00040	Putative peptidoglycan binding domain; Matrixin; Fibronectin type II domain	OW	KOG1565	Gelatinase A and related matrix metalloproteases
G3V8L7	Integrin alpha M OS=Rattus norvegicus OX=10116 GN=Itgam PE=1 SV=1	Itgam	1.831	Up	127.1	11	10	23	10	10	0.754	0.755	0.758	1.062	0.937	1.716	peroxisome	K06461	ITGAM; integrin alpha M	rno05140 Leishmaniasis; rno05150 Staphylococcus aureus infection; rno04610 Complement and coagulation cascades; rno04640 Hematopoietic cell lineage; rno04015 Rap1 signaling pathway; rno05133 Pertussis; rno04670 Leukocyte transendothelial migration; rno04145 Phagosome; rno05152 Tuberculosis; rno05146 Amoebiasis; rno05134 Legionellosis; rno05221 Acute myeloid leukemia; rno05202 Transcriptional misr…	GO:0001774 microglial cell activation; GO:0001775 cell activation; GO:0001776 leukocyte homeostasis; GO:0001780 neutrophil homeostasis; GO:0001781 neutrophil apoptotic process; GO:0002218 activation of innate immune response; GO:0002221 pattern recognition receptor signaling pathway; GO:0002224 toll-like receptor signaling pathway; GO:0002252 immune effector process; GO:0002253 activation of immu…	GO:0005576 extracellular region; GO:0005615 extracellular space; GO:0005622 intracellular; GO:0005623 cell; GO:0005634 nucleus; GO:0005737 cytoplasm; GO:0005886 plasma membrane; GO:0005887 integral component of plasma membrane; GO:0008305 integrin complex; GO:0009897 external side of plasma membrane; GO:0009986 cell surface; GO:0012505 endomembrane system; GO:0012506 vesicle membrane; GO:0016020 …	GO:0001846 opsonin binding; GO:0001848 complement binding; GO:0001851 complement component C3b binding; GO:0005488 binding; GO:0005515 protein binding; GO:0005539 glycosaminoglycan binding; GO:0008201 heparin binding; GO:0031072 heat shock protein binding; GO:0043167 ion binding; GO:0043168 anion binding; GO:0043394 proteoglycan binding; GO:0043395 heparan sulfate proteoglycan binding; GO:0046982…	PF00092	von Willebrand factor type A domain	W	KOG3637	Vitronectin receptor, alpha subunit
D3ZWB7	Exo-alpha-sialidase OS=Rattus norvegicus OX=10116 GN=Neu4 PE=3 SV=1	Neu4	0.522	Down	52	5	1	1	1	1	1.269	1.003	0.763	0.773	1.451	0.758	mitochondria	K12357	NEU2_3_4; sialidase-2/3/4 [EC:3.2.1.18]	rno01100 Metabolic pathways; rno00600 Sphingolipid metabolism; rno00511 Other glycan degradation	GO:0001573 ganglioside metabolic process; GO:0005975 carbohydrate metabolic process; GO:0006516 glycoprotein catabolic process; GO:0006629 lipid metabolic process; GO:0006643 membrane lipid metabolic process; GO:0006664 glycolipid metabolic process; GO:0006665 sphingolipid metabolic process; GO:0006672 ceramide metabolic process; GO:0006687 glycosphingolipid metabolic process; GO:0006689 ganglios…	GO:0000323 lytic vacuole; GO:0005622 intracellular; GO:0005623 cell; GO:0005737 cytoplasm; GO:0005764 lysosome; GO:0005773 vacuole; GO:0005775 vacuolar lumen; GO:0016020 membrane; GO:0019866 organelle inner membrane; GO:0031090 organelle membrane; GO:0031967 organelle envelope; GO:0031974 membrane-enclosed lumen; GO:0031975 envelope; GO:0043202 lysosomal lumen; GO:0043226 organelle; GO:0043227 me…	GO:0003824 catalytic activity; GO:0004308 exo-alpha-sialidase activity; GO:0004553 hydrolase activity, hydrolyzing O-glycosyl compounds; GO:0016787 hydrolase activity; GO:0016798 hydrolase activity, acting on glycosyl bonds; GO:0016997 alpha-sialidase activity;	PF13088	BNR repeat-like domain
G3V8L1	PYD and CARD domain-containing OS=Rattus norvegicus OX=10116 GN=Pycard PE=1 SV=1	Pycard	1.344	Up	21.7	7	1	4	1	1	1.015	0.999	0.991	1.137	0.802	1.078	cytoplasm	K12799	PYCARD; apoptosis-associated speck-like protein containing a CARD	rno05135 Yersinia infection; rno05417 Lipid and atherosclerosis; rno04217 Necroptosis; rno05164 Influenza A; rno05134 Legionellosis; rno04625 C-type lectin receptor signaling pathway; rno04621 NOD-like receptor signaling pathway; rno05132 Salmonella infection; rno05133 Pertussis; rno04623 Cytosolic DNA-sensing pathway	GO:0001773 myeloid dendritic cell activation; GO:0001775 cell activation; GO:0001816 cytokine production; GO:0001817 regulation of cytokine production; GO:0001818 negative regulation of cytokine production; GO:0001819 positive regulation of cytokine production; GO:0001932 regulation of protein phosphorylation; GO:0001933 negative regulation of protein phosphorylation; GO:0001934 positive regulati…	GO:0000323 lytic vacuole; GO:0005576 extracellular region; GO:0005622 intracellular; GO:0005623 cell; GO:0005634 nucleus; GO:0005730 nucleolus; GO:0005737 cytoplasm; GO:0005739 mitochondrion; GO:0005764 lysosome; GO:0005766 primary lysosome; GO:0005773 vacuole; GO:0005775 vacuolar lumen; GO:0005783 endoplasmic reticulum; GO:0005829 cytosol; GO:0008385 IkappaB kinase complex; GO:0012505 endomembra…	GO:0002020 protease binding; GO:0003824 catalytic activity; GO:0004175 endopeptidase activity; GO:0004197 cysteine-type endopeptidase activity; GO:0005102 signaling receptor binding; GO:0005126 cytokine receptor binding; GO:0005138 interleukin-6 receptor binding; GO:0005488 binding; GO:0005515 protein binding; GO:0005523 tropomyosin binding; GO:0008047 enzyme activator activity; GO:0008092 cytosk…	PF02758; PF00619	PAAD/DAPIN/Pyrin domain; Caspase recruitment domain
M0RBD5	Ig-like domain-containing protein OS=Rattus norvegicus OX=10116 PE=1 SV=1	--	2.693	Up	11.1	26	2	4	2	2	0.578	0.816	0.8	0.742	0.849	2.286	cytoplasm,nucleus							PF07686	Immunoglobulin V-set domain
F7FHF3	Serpin family F member 2 OS=Rattus norvegicus OX=10116 GN=Serpinf2 PE=1 SV=1	Serpinf2	1.603	Up	62.3	5	3	10	3	3	0.676	0.62	0.637	0.848	1.268	2.034	nucleus	K03983	SERPINF2; alpha-2-antiplasmin	rno04610 Complement and coagulation cascades	GO:0001568 blood vessel development; GO:0001817 regulation of cytokine production; GO:0001819 positive regulation of cytokine production; GO:0001932 regulation of protein phosphorylation; GO:0001934 positive regulation of protein phosphorylation; GO:0001944 vasculature development; GO:0001990 regulation of systemic arterial blood pressure by hormone; GO:0002034 regulation of blood vessel diameter…	GO:0005576 extracellular region; GO:0005577 fibrinogen complex; GO:0005615 extracellular space; GO:0005622 intracellular; GO:0005623 cell; GO:0005737 cytoplasm; GO:0009986 cell surface; GO:0012505 endomembrane system; GO:0030141 secretory granule; GO:0031091 platelet alpha granule; GO:0031093 platelet alpha granule lumen; GO:0031410 cytoplasmic vesicle; GO:0031974 membrane-enclosed lumen; GO:0031…	GO:0002020 protease binding; GO:0004857 enzyme inhibitor activity; GO:0004866 endopeptidase inhibitor activity; GO:0004867 serine-type endopeptidase inhibitor activity; GO:0005488 binding; GO:0005515 protein binding; GO:0019899 enzyme binding; GO:0030234 enzyme regulator activity; GO:0030414 peptidase inhibitor activity; GO:0042802 identical protein binding; GO:0042803 protein homodimerization ac…	PF00079	Serpin (serine protease inhibitor)	V	KOG2392	Serpin
A0A0G2K277	Enoyl-CoA delta isomerase 2 OS=Rattus norvegicus OX=10116 GN=Eci3 PE=1 SV=1	Eci3	1.337	Up	42.3	8	2	3	1	1	0.938	0.822	0.913	1.153	0.946	1.265	mitochondria	K13239	ECI2; Delta3-Delta2-enoyl-CoA isomerase [EC:5.3.3.8]	rno04146 Peroxisome; rno00071 Fatty acid degradation	GO:0006082 organic acid metabolic process; GO:0006605 protein targeting; GO:0006625 protein targeting to peroxisome; GO:0006629 lipid metabolic process; GO:0006631 fatty acid metabolic process; GO:0006635 fatty acid beta-oxidation; GO:0006810 transport; GO:0006886 intracellular protein transport; GO:0006996 organelle organization; GO:0007031 peroxisome organization; GO:0008104 protein localizatio…	GO:0005622 intracellular; GO:0005623 cell; GO:0005634 nucleus; GO:0005654 nucleoplasm; GO:0005737 cytoplasm; GO:0005739 mitochondrion; GO:0005777 peroxisome; GO:0005782 peroxisomal matrix; GO:0005829 cytosol; GO:0031907 microbody lumen; GO:0031974 membrane-enclosed lumen; GO:0031981 nuclear lumen; GO:0042579 microbody; GO:0043226 organelle; GO:0043227 membrane-bounded organelle; GO:0043229 intrac…	GO:0003824 catalytic activity; GO:0004165 dodecenoyl-CoA delta-isomerase activity; GO:0005102 signaling receptor binding; GO:0005488 binding; GO:0005515 protein binding; GO:0016853 isomerase activity; GO:0016860 intramolecular oxidoreductase activity; GO:0016863 intramolecular oxidoreductase activity, transposing C=C bonds;	PF00887; PF00378	Acyl CoA binding protein; Enoyl-CoA hydratase/isomerase family	I	KOG0817	Acyl-CoA-binding protein
A0A0G2K7W6	60S ribosomal protein L27a OS=Rattus norvegicus OX=10116 GN=RGD1562402 PE=3 SV=1	RGD1562402	1.382	Up	16.6	22	3	7	3	3	0.897	0.908	0.839	0.91	1.051	1.452	cytoplasm				GO:0002181 cytoplasmic translation; GO:0006412 translation; GO:0006518 peptide metabolic process; GO:0006807 nitrogen compound metabolic process; GO:0008152 metabolic process; GO:0009058 biosynthetic process; GO:0009059 macromolecule biosynthetic process; GO:0009987 cellular process; GO:0010467 gene expression; GO:0019538 protein metabolic process; GO:0034641 cellular nitrogen compound metabolic …	GO:0005622 intracellular; GO:0005623 cell; GO:0005737 cytoplasm; GO:0005829 cytosol; GO:0005840 ribosome; GO:0015934 large ribosomal subunit; GO:0022625 cytosolic large ribosomal subunit; GO:0022626 cytosolic ribosome; GO:0032991 protein-containing complex; GO:0043226 organelle; GO:0043228 non-membrane-bounded organelle; GO:0043229 intracellular organelle; GO:0043232 intracellular non-membrane-bo…	GO:0003676 nucleic acid binding; GO:0003723 RNA binding; GO:0003735 structural constituent of ribosome; GO:0005198 structural molecule activity; GO:0005488 binding; GO:0097159 organic cyclic compound binding; GO:1901363 heterocyclic compound binding;			J	KOG1742	60s ribosomal protein L15/L27
A0A0G2K5A0	Ribosomal RNA-processing protein 43 OS=Rattus norvegicus OX=10116 GN=Exosc8 PE=1 SV=1	Exosc8	1.382	Up	26.1	9	2	2	2	2	1.004	1.007	0.987	0.953	0.869	1.201	cytoplasm	K12586	RRP43; exosome complex component RRP43	rno03018 RNA degradation	GO:0000288 nuclear-transcribed mRNA catabolic process, deadenylation-dependent decay; GO:0000291 nuclear-transcribed mRNA catabolic process, exonucleolytic; GO:0000459 exonucleolytic trimming involved in rRNA processing; GO:0000460 maturation of 5.8S rRNA; GO:0000466 maturation of 5.8S rRNA from tricistronic rRNA transcript (SSU-rRNA, 5.8S rRNA, LSU-rRNA); GO:0000467 exonucleolytic trimming to ge…	GO:0000176 nuclear exosome (RNase complex); GO:0000177 cytoplasmic exosome (RNase complex); GO:0000178 exosome (RNase complex); GO:0005622 intracellular; GO:0005623 cell; GO:0005634 nucleus; GO:0005654 nucleoplasm; GO:0005737 cytoplasm; GO:0005829 cytosol; GO:0031974 membrane-enclosed lumen; GO:0031981 nuclear lumen; GO:0032991 protein-containing complex; GO:0043226 organelle; GO:0043227 membrane…	GO:0003676 nucleic acid binding; GO:0003723 RNA binding; GO:0005488 binding; GO:0005515 protein binding; GO:0017091 AU-rich element binding; GO:0042802 identical protein binding; GO:0097159 organic cyclic compound binding; GO:1901363 heterocyclic compound binding;	PF01138; PF03725	3' exoribonuclease family, domain 1; 3' exoribonuclease family, domain 2	J	KOG1613	Exosomal 3'-5' exoribonuclease complex, subunit Rrp43
A0A0G2JYV0	Bromodomain-containing 4 OS=Rattus norvegicus OX=10116 GN=Brd4 PE=1 SV=1	Brd4	1.311	Up	153	2	2	3	2	2	0.94	1.039	0.916	0.909	0.962	1.261	nucleus	K11722			GO:0000082 G1/S transition of mitotic cell cycle; GO:0000083 regulation of transcription involved in G1/S transition of mitotic cell cycle; GO:0000278 mitotic cell cycle; GO:0001701 in utero embryonic development; GO:0001824 blastocyst development; GO:0001832 blastocyst growth; GO:0001833 inner cell mass cell proliferation; GO:0001932 regulation of protein phosphorylation; GO:0006325 chromatin or…	GO:0000228 nuclear chromosome; GO:0000307 cyclin-dependent protein kinase holoenzyme complex; GO:0000428 DNA-directed RNA polymerase complex; GO:0000785 chromatin; GO:0000790 nuclear chromatin; GO:0000793 condensed chromosome; GO:0000794 condensed nuclear chromosome; GO:0005622 intracellular; GO:0005623 cell; GO:0005634 nucleus; GO:0005654 nucleoplasm; GO:0005665 RNA polymerase II, core complex; …	GO:0000993 RNA polymerase II complex binding; GO:0001098 basal transcription machinery binding; GO:0001099 basal RNA polymerase II transcription machinery binding; GO:0002039 p53 binding; GO:0003676 nucleic acid binding; GO:0003677 DNA binding; GO:0003682 chromatin binding; GO:0003824 catalytic activity; GO:0004672 protein kinase activity; GO:0004674 protein serine/threonine kinase activity; GO:0…	PF00439	Bromodomain	K	KOG1474	Transcription initiation factor TFIID, subunit BDF1 and related bromodomain proteins
A0A0G2K8B3	Protein phosphatase 1, regulatory subunit 18 (Fragment) OS=Rattus norvegicus OX=10116 GN=Ppp1r18 PE=1 SV=1	Ppp1r18	1.536	Up	57.3	5	3	3	3	3	0.778	0.925	0.703	1.152	0.987	1.516	nucleus							PF13916; PF13914	PP1-regulatory protein, Phostensin N-terminal; Phostensin PP1-binding and SH3-binding region
D3ZFR9	Retinol dehydrogenase 13 OS=Rattus norvegicus OX=10116 GN=Rdh13 PE=1 SV=1	Rdh13	0.661	Down	36.4	3	1	4	1	1	1.004	1.119	1.056	0.884	1.17	0.773	extracellular	K11161	RDH13; retinol dehydrogenase 13 [EC:1.1.1.300]	rno01240 Biosynthesis of cofactors; rno01100 Metabolic pathways; rno00830 Retinol metabolism	GO:0001523 retinoid metabolic process; GO:0001654 eye development; GO:0001754 eye photoreceptor cell differentiation; GO:0003407 neural retina development; GO:0006066 alcohol metabolic process; GO:0006629 lipid metabolic process; GO:0006720 isoprenoid metabolic process; GO:0006721 terpenoid metabolic process; GO:0007275 multicellular organism development; GO:0007399 nervous system development; GO…	GO:0005622 intracellular; GO:0005623 cell; GO:0005737 cytoplasm; GO:0005739 mitochondrion; GO:0005740 mitochondrial envelope; GO:0005743 mitochondrial inner membrane; GO:0016020 membrane; GO:0019866 organelle inner membrane; GO:0031090 organelle membrane; GO:0031966 mitochondrial membrane; GO:0031967 organelle envelope; GO:0031975 envelope; GO:0043226 organelle; GO:0043227 membrane-bounded organe…	GO:0003824 catalytic activity; GO:0004033 aldo-keto reductase (NADP) activity; GO:0008106 alcohol dehydrogenase (NADP+) activity; GO:0016491 oxidoreductase activity; GO:0016614 oxidoreductase activity, acting on CH-OH group of donors; GO:0016616 oxidoreductase activity, acting on the CH-OH group of donors, NAD or NADP as acceptor; GO:0052650 NADP-retinol dehydrogenase activity;	PF00106	short chain dehydrogenase	Q	KOG1208	Dehydrogenases with different specificities (related to short-chain alcohol dehydrogenases)
M0R884	Uncharacterized protein OS=Rattus norvegicus OX=10116 GN=Ccdc7 PE=4 SV=2	Ccdc7	0.756	Down	58.6	2	1	1	1	1	1.111	1.06	0.992	1.052	1.022	0.773	nucleus
F1LQW0	Transporter OS=Rattus norvegicus OX=10116 GN=Slc6a2 PE=3 SV=1	Slc6a2	1.426	Up	63.8	4	2	4	1	1	0.952	0.982	0.765	0.909	1.003	1.43	plasma membrane	K05035	SLC6A2; solute carrier family 6 (neurotransmitter transporter, noradrenalin) member 2	rno04721 Synaptic vesicle cycle	GO:0006810 transport; GO:0006811 ion transport; GO:0006812 cation transport; GO:0006814 sodium ion transport; GO:0006836 neurotransmitter transport; GO:0006950 response to stress; GO:0007154 cell communication; GO:0007267 cell-cell signaling; GO:0007268 chemical synaptic transmission; GO:0009987 cellular process; GO:0015672 monovalent inorganic cation transport; GO:0015844 monoamine transport; GO…	GO:0005623 cell; GO:0005886 plasma membrane; GO:0005887 integral component of plasma membrane; GO:0009986 cell surface; GO:0016020 membrane; GO:0016021 integral component of membrane; GO:0031224 intrinsic component of membrane; GO:0031226 intrinsic component of plasma membrane; GO:0042995 cell projection; GO:0043005 neuron projection; GO:0045121 membrane raft; GO:0071944 cell periphery; GO:009858…	GO:0003779 actin binding; GO:0005215 transporter activity; GO:0005334 norepinephrine:sodium symporter activity; GO:0005488 binding; GO:0005515 protein binding; GO:0008092 cytoskeletal protein binding; GO:0008324 cation transmembrane transporter activity; GO:0008504 monoamine transmembrane transporter activity; GO:0015075 ion transmembrane transporter activity; GO:0015077 monovalent inorganic cati…			P	KOG3659	Sodium-neurotransmitter symporter
M0R3V4	Myeloid-derived growth factor OS=Rattus norvegicus OX=10116 GN=Mydgf PE=1 SV=2	Mydgf	0.43	Down	17.9	5	1	1	1	1	1.258	1.288	1.102	1.198	0.797	0.343	extracellular				GO:0001932 regulation of protein phosphorylation; GO:0001934 positive regulation of protein phosphorylation; GO:0001936 regulation of endothelial cell proliferation; GO:0001938 positive regulation of endothelial cell proliferation; GO:0006355 regulation of transcription, DNA-templated; GO:0006357 regulation of transcription by RNA polymerase II; GO:0006950 response to stress; GO:0006986 response …	GO:0005576 extracellular region; GO:0005615 extracellular space; GO:0005622 intracellular; GO:0005623 cell; GO:0005737 cytoplasm; GO:0005783 endoplasmic reticulum; GO:0005788 endoplasmic reticulum lumen; GO:0012505 endomembrane system; GO:0031974 membrane-enclosed lumen; GO:0043226 organelle; GO:0043227 membrane-bounded organelle; GO:0043229 intracellular organelle; GO:0043231 intracellular membr…
D3ZYH8	Myeloperoxidase OS=Rattus norvegicus OX=10116 GN=Mpo PE=1 SV=2	Mpo	2.768	Up	59.2	16	8	20	1	1	0.426	0.459	0.468	0.646	1.093	3.025	nucleus				GO:0000302 response to reactive oxygen species; GO:0000303 response to superoxide; GO:0000305 response to oxygen radical; GO:0001775 cell activation; GO:0001878 response to yeast; GO:0002148 hypochlorous acid metabolic process; GO:0002149 hypochlorous acid biosynthetic process; GO:0002252 immune effector process; GO:0002263 cell activation involved in immune response; GO:0002274 myeloid leukocyte…	GO:0000323 lytic vacuole; GO:0005576 extracellular region; GO:0005615 extracellular space; GO:0005622 intracellular; GO:0005623 cell; GO:0005634 nucleus; GO:0005737 cytoplasm; GO:0005764 lysosome; GO:0005766 primary lysosome; GO:0005773 vacuole; GO:0005775 vacuolar lumen; GO:0012505 endomembrane system; GO:0030141 secretory granule; GO:0031410 cytoplasmic vesicle; GO:0031974 membrane-enclosed lum…	GO:0003682 chromatin binding; GO:0003824 catalytic activity; GO:0004601 peroxidase activity; GO:0005488 binding; GO:0005539 glycosaminoglycan binding; GO:0008201 heparin binding; GO:0016209 antioxidant activity; GO:0016491 oxidoreductase activity; GO:0016684 oxidoreductase activity, acting on peroxide as acceptor; GO:0043167 ion binding; GO:0043168 anion binding; GO:0097367 carbohydrate derivativ…	PF03098	Animal haem peroxidase	S	KOG2408	Peroxidase/oxygenase
A0A0G2K7X7	Complement C7 OS=Rattus norvegicus OX=10116 GN=C7 PE=1 SV=1	C7	1.628	Up	93.6	5	5	6	5	5	0.79	0.665	0.782	1.052	1.038	1.69	extracellular	K03996	C7; complement component 7	rno05020 Prion disease; rno04610 Complement and coagulation cascades; rno05322 Systemic lupus erythematosus; rno05171 Coronavirus disease - COVID-19				PF00090; PF01823; PF00084	Thrombospondin type 1 domain; MAC/Perforin domain; Sushi domain (SCR repeat)
F1LNX2	Calcium release-activated calcium channel protein 1 OS=Rattus norvegicus OX=10116 GN=Orai1 PE=1 SV=3	Orai1	1.359	Up	32.4	7	2	3	2	2	0.936	0.805	0.806	1.088	1.022	1.388	plasma membrane				GO:0002115 store-operated calcium entry; GO:0006810 transport; GO:0006811 ion transport; GO:0006812 cation transport; GO:0006816 calcium ion transport; GO:0007275 multicellular organism development; GO:0009888 tissue development; GO:0010959 regulation of metal ion transport; GO:0030001 metal ion transport; GO:0030879 mammary gland development; GO:0032501 multicellular organismal process; GO:00325…	GO:0005622 intracellular; GO:0005623 cell; GO:0005737 cytoplasm; GO:0005829 cytosol; GO:0005886 plasma membrane; GO:0005887 integral component of plasma membrane; GO:0016020 membrane; GO:0016021 integral component of membrane; GO:0016323 basolateral plasma membrane; GO:0030424 axon; GO:0030426 growth cone; GO:0030427 site of polarized growth; GO:0031224 intrinsic component of membrane; GO:0031226…	GO:0005215 transporter activity; GO:0005216 ion channel activity; GO:0005261 cation channel activity; GO:0005262 calcium channel activity; GO:0005488 binding; GO:0005515 protein binding; GO:0008324 cation transmembrane transporter activity; GO:0015075 ion transmembrane transporter activity; GO:0015085 calcium ion transmembrane transporter activity; GO:0015267 channel activity; GO:0015279 store-op…			A	KOG4298	CAP-binding protein complex interacting protein 2
A0A0G2JZ73	Alpha-1-antiproteinase OS=Rattus norvegicus OX=10116 GN=Serpina1 PE=1 SV=1	Serpina1	1.45	Up	46.6	22	8	50	8	8	0.66	0.621	0.641	0.939	1.321	1.916	extracellular	K03984	SERPINA1; alpha-1-antitrypsin	rno04610 Complement and coagulation cascades	GO:0001101 response to acid chemical; GO:0001666 response to hypoxia; GO:0001701 in utero embryonic development; GO:0001775 cell activation; GO:0002237 response to molecule of bacterial origin; GO:0002252 immune effector process; GO:0002263 cell activation involved in immune response; GO:0002274 myeloid leukocyte activation; GO:0002275 myeloid cell activation involved in immune response; GO:00022…	GO:0005576 extracellular region; GO:0005615 extracellular space; GO:0005622 intracellular; GO:0005623 cell; GO:0005737 cytoplasm; GO:0005783 endoplasmic reticulum; GO:0005788 endoplasmic reticulum lumen; GO:0005793 endoplasmic reticulum-Golgi intermediate compartment; GO:0005794 Golgi apparatus; GO:0005798 Golgi-associated vesicle; GO:0012505 endomembrane system; GO:0016020 membrane; GO:0030134 C…	GO:0002020 protease binding; GO:0004857 enzyme inhibitor activity; GO:0004866 endopeptidase inhibitor activity; GO:0004867 serine-type endopeptidase inhibitor activity; GO:0005488 binding; GO:0005515 protein binding; GO:0019899 enzyme binding; GO:0030234 enzyme regulator activity; GO:0030414 peptidase inhibitor activity; GO:0042802 identical protein binding; GO:0061134 peptidase regulator activit…	PF00079	Serpin (serine protease inhibitor)	V	KOG2392	Serpin
A0A0G2K2P3	TNF alpha-induced protein 8 OS=Rattus norvegicus OX=10116 GN=Tnfaip8 PE=4 SV=1	Tnfaip8	1.313	Up	22.2	13	3	7	3	3	0.854	0.902	0.914	0.99	1.02	1.339	cytoplasm				GO:0001816 cytokine production; GO:0006915 apoptotic process; GO:0006950 response to stress; GO:0006952 defense response; GO:0008219 cell death; GO:0009605 response to external stimulus; GO:0009607 response to biotic stimulus; GO:0009617 response to bacterium; GO:0009892 negative regulation of metabolic process; GO:0009987 cellular process; GO:0010466 negative regulation of peptidase activity; GO…	GO:0005622 intracellular; GO:0005623 cell; GO:0005634 nucleus; GO:0005654 nucleoplasm; GO:0005737 cytoplasm; GO:0031974 membrane-enclosed lumen; GO:0031981 nuclear lumen; GO:0043226 organelle; GO:0043227 membrane-bounded organelle; GO:0043229 intracellular organelle; GO:0043231 intracellular membrane-bounded organelle; GO:0043233 organelle lumen; GO:0070013 intracellular organelle lumen;	GO:0004857 enzyme inhibitor activity; GO:0004866 endopeptidase inhibitor activity; GO:0004869 cysteine-type endopeptidase inhibitor activity; GO:0030234 enzyme regulator activity; GO:0030414 peptidase inhibitor activity; GO:0043027 cysteine-type endopeptidase inhibitor activity involved in apoptotic process; GO:0043028 cysteine-type endopeptidase regulator activity involved in apoptotic process; …
A0A0G2K7M1	Glyceraldehyde-3-phosphate dehydrogenase OS=Rattus norvegicus OX=10116 PE=1 SV=1	--	0.521	Down	35.7	21	4	65	1	1	1.164	1.227	1.059	1.182	0.895	0.466	cytoplasm				GO:0000226 microtubule cytoskeleton organization; GO:0001817 regulation of cytokine production; GO:0001819 positive regulation of cytokine production; GO:0001906 cell killing; GO:0001907 killing by symbiont of host cells; GO:0002376 immune system process; GO:0002791 regulation of peptide secretion; GO:0002793 positive regulation of peptide secretion; GO:0005975 carbohydrate metabolic process; GO:…	GO:0005622 intracellular; GO:0005623 cell; GO:0005634 nucleus; GO:0005635 nuclear envelope; GO:0005737 cytoplasm; GO:0005811 lipid droplet; GO:0005829 cytosol; GO:0005856 cytoskeleton; GO:0005886 plasma membrane; GO:0012505 endomembrane system; GO:0015630 microtubule cytoskeleton; GO:0016020 membrane; GO:0031090 organelle membrane; GO:0031965 nuclear membrane; GO:0031967 organelle envelope; GO:00…	GO:0003824 catalytic activity; GO:0004365 glyceraldehyde-3-phosphate dehydrogenase (NAD+) (phosphorylating) activity; GO:0004857 enzyme inhibitor activity; GO:0004866 endopeptidase inhibitor activity; GO:0005488 binding; GO:0005515 protein binding; GO:0008017 microtubule binding; GO:0008092 cytoskeletal protein binding; GO:0015631 tubulin binding; GO:0016491 oxidoreductase activity; GO:0016620 ox…	PF00044; PF02800	Glyceraldehyde 3-phosphate dehydrogenase, NAD binding domain; Glyceraldehyde 3-phosphate dehydrogenase, C-terminal domain	G	KOG0657	Glyceraldehyde 3-phosphate dehydrogenase
F1LSP2	Acyl-CoA dehydrogenase family, member 10 OS=Rattus norvegicus OX=10116 GN=Acad10 PE=1 SV=2	Acad10	1.501	Up	119.1	2	2	3	2	2	0.978	1.304	1.023	0.797	0.762	1.144	mitochondria	K11729			GO:0006082 organic acid metabolic process; GO:0006629 lipid metabolic process; GO:0006631 fatty acid metabolic process; GO:0006635 fatty acid beta-oxidation; GO:0008152 metabolic process; GO:0009056 catabolic process; GO:0009062 fatty acid catabolic process; GO:0009987 cellular process; GO:0016042 lipid catabolic process; GO:0016054 organic acid catabolic process; GO:0019395 fatty acid oxidation;…	GO:0005622 intracellular; GO:0005623 cell; GO:0005737 cytoplasm; GO:0005739 mitochondrion; GO:0005759 mitochondrial matrix; GO:0031974 membrane-enclosed lumen; GO:0043226 organelle; GO:0043227 membrane-bounded organelle; GO:0043229 intracellular organelle; GO:0043231 intracellular membrane-bounded organelle; GO:0043233 organelle lumen; GO:0070013 intracellular organelle lumen;	GO:0000166 nucleotide binding; GO:0003824 catalytic activity; GO:0003995 acyl-CoA dehydrogenase activity; GO:0005488 binding; GO:0016491 oxidoreductase activity; GO:0016627 oxidoreductase activity, acting on the CH-CH group of donors; GO:0036094 small molecule binding; GO:0043167 ion binding; GO:0043168 anion binding; GO:0048037 cofactor binding; GO:0050660 flavin adenine dinucleotide binding; GO…	PF00702; PF02771; PF02770; PF00441	haloacid dehalogenase-like hydrolase; Acyl-CoA dehydrogenase, N-terminal domain; Acyl-CoA dehydrogenase, middle domain; Acyl-CoA dehydrogenase, C-terminal domain	I	KOG3085	Predicted hydrolase (HAD superfamily)
A0A0G2JVX7	Apolipoprotein A-IV OS=Rattus norvegicus OX=10116 GN=Apoa4 PE=1 SV=1	Apoa4	1.684	Up	44.3	28	11	25	11	11	0.903	0.721	0.839	0.643	1.104	1.859	extracellular				GO:0000302 response to reactive oxygen species; GO:0000303 response to superoxide; GO:0000305 response to oxygen radical; GO:0001523 retinoid metabolic process; GO:0002227 innate immune response in mucosa; GO:0002251 organ or tissue specific immune response; GO:0002376 immune system process; GO:0002385 mucosal immune response; GO:0006066 alcohol metabolic process; GO:0006629 lipid metabolic proce…	GO:0005576 extracellular region; GO:0005615 extracellular space; GO:0005622 intracellular; GO:0005623 cell; GO:0005737 cytoplasm; GO:0005768 endosome; GO:0005769 early endosome; GO:0005783 endoplasmic reticulum; GO:0005788 endoplasmic reticulum lumen; GO:0005829 cytosol; GO:0012505 endomembrane system; GO:0031410 cytoplasmic vesicle; GO:0031974 membrane-enclosed lumen; GO:0031982 vesicle; GO:0032…	GO:0005102 signaling receptor binding; GO:0005215 transporter activity; GO:0005319 lipid transporter activity; GO:0005488 binding; GO:0005496 steroid binding; GO:0005507 copper ion binding; GO:0005515 protein binding; GO:0005543 phospholipid binding; GO:0008047 enzyme activator activity; GO:0008289 lipid binding; GO:0015248 sterol transporter activity; GO:0015485 cholesterol binding; GO:0016209 a…	PF01442	Apolipoprotein A1/A4/E domain
A0A0G2QC06	Signal recognition particle receptor subunit beta OS=Rattus norvegicus OX=10116 GN=Tf PE=1 SV=1	Tf	1.56	Up	107.3	39	33	163	32	33	0.657	0.589	0.654	1.057	1.21	1.888	plasma membrane	K14736	TF; transferrin	rno04216 Ferroptosis; rno04978 Mineral absorption; rno04066 HIF-1 signaling pathway	GO:0000041 transition metal ion transport; GO:0001666 response to hypoxia; GO:0002526 acute inflammatory response; GO:0006810 transport; GO:0006811 ion transport; GO:0006812 cation transport; GO:0006826 iron ion transport; GO:0006873 cellular ion homeostasis; GO:0006875 cellular metal ion homeostasis; GO:0006879 cellular iron ion homeostasis; GO:0006915 apoptotic process; GO:0006950 response to s…	GO:0005576 extracellular region; GO:0005604 basement membrane; GO:0005615 extracellular space; GO:0005622 intracellular; GO:0005623 cell; GO:0005737 cytoplasm; GO:0005783 endoplasmic reticulum; GO:0005785 signal recognition particle receptor complex; GO:0005789 endoplasmic reticulum membrane; GO:0005791 rough endoplasmic reticulum; GO:0005856 cytoskeleton; GO:0005874 microtubule; GO:0005881 cytop…	GO:0005047 signal recognition particle binding; GO:0005488 binding; GO:0005506 iron ion binding; GO:0005515 protein binding; GO:0008199 ferric iron binding; GO:0019899 enzyme binding; GO:0031625 ubiquitin protein ligase binding; GO:0043021 ribonucleoprotein complex binding; GO:0043167 ion binding; GO:0043169 cation binding; GO:0044389 ubiquitin-like protein ligase binding; GO:0044877 protein-cont…	PF00405; PF09439	Transferrin; Signal recognition particle receptor beta subunit	U	KOG0090	Signal recognition particle receptor, beta subunit (small G protein superfamily)
D3ZHR8	tRNA wybutosine-synthesizing protein 3 homolog OS=Rattus norvegicus OX=10116 GN=Tyw3 PE=3 SV=2	Tyw3	1.337	Up	32.6	4	1	1	1	1	0.845	0.749	0.856	0.99	1.116	1.492	extracellular	K15450								S	KOG1228	Uncharacterized conserved protein
M0RA95	PR/SET domain 8 OS=Rattus norvegicus OX=10116 GN=Prdm8 PE=4 SV=1	Prdm8	0.677	Down	71.1	1	1	1	1	1	1.063	1.309	1.039	0.807	1.061	0.718	nucleus				GO:0000902 cell morphogenesis; GO:0000904 cell morphogenesis involved in differentiation; GO:0006325 chromatin organization; GO:0006355 regulation of transcription, DNA-templated; GO:0006357 regulation of transcription by RNA polymerase II; GO:0006464 cellular protein modification process; GO:0006479 protein methylation; GO:0006807 nitrogen compound metabolic process; GO:0006996 organelle organiz…	GO:0005622 intracellular; GO:0005623 cell; GO:0005634 nucleus; GO:0005654 nucleoplasm; GO:0031974 membrane-enclosed lumen; GO:0031981 nuclear lumen; GO:0032991 protein-containing complex; GO:0034708 methyltransferase complex; GO:0035097 histone methyltransferase complex; GO:0043226 organelle; GO:0043227 membrane-bounded organelle; GO:0043229 intracellular organelle; GO:0043231 intracellular membr…	GO:0000981 DNA-binding transcription factor activity, RNA polymerase II-specific; GO:0003682 chromatin binding; GO:0003700 DNA-binding transcription factor activity; GO:0003712 transcription coregulator activity; GO:0003714 transcription corepressor activity; GO:0003824 catalytic activity; GO:0005488 binding; GO:0008168 methyltransferase activity; GO:0008170 N-methyltransferase activity; GO:00082…			K	KOG2461	Transcription factor BLIMP-1/PRDI-BF1, contains C2H2-type Zn-finger and SET domains
D4A572	Oligodendrocyte transcription factor 3 OS=Rattus norvegicus OX=10116 GN=Olig3 PE=4 SV=1	Olig3	1.402	Up	29.5	4	1	1	1	1	0.933	0.945	0.947	1.054	0.896	1.256	nucleus	K09085			GO:0000122 negative regulation of transcription by RNA polymerase II; GO:0001708 cell fate specification; GO:0001764 neuron migration; GO:0006355 regulation of transcription, DNA-templated; GO:0006357 regulation of transcription by RNA polymerase II; GO:0006928 movement of cell or subcellular component; GO:0007275 multicellular organism development; GO:0007399 nervous system development; GO:00074…		GO:0000981 DNA-binding transcription factor activity, RNA polymerase II-specific; GO:0003700 DNA-binding transcription factor activity; GO:0003712 transcription coregulator activity; GO:0003714 transcription corepressor activity; GO:0140110 transcription regulator activity;	PF00010	Helix-loop-helix DNA-binding domain	K	KOG3898	Transcription factor NeuroD and related HTH proteins
Q5I0P9	Cytochrome P450, family 2, subfamily d, polypeptide 5 OS=Rattus norvegicus OX=10116 GN=Cyp2d5 PE=1 SV=1	Cyp2d5	0.527	Down	57	2	1	1	1	1	0.984	1.189	1.15	1.165	0.988	0.521	endoplasmic reticulum	K07414	CYP2D; cytochrome P450 family 2 subfamily D [EC:1.14.14.1]	rno00140 Steroid hormone biosynthesis; rno04726 Serotonergic synapse	GO:0001676 long-chain fatty acid metabolic process; GO:0006082 organic acid metabolic process; GO:0006629 lipid metabolic process; GO:0006631 fatty acid metabolic process; GO:0006690 icosanoid metabolic process; GO:0008152 metabolic process; GO:0009987 cellular process; GO:0010033 response to organic substance; GO:0014070 response to organic cyclic compound; GO:0019369 arachidonic acid metabolic …	GO:0005622 intracellular; GO:0005623 cell; GO:0005737 cytoplasm; GO:0005783 endoplasmic reticulum; GO:0005789 endoplasmic reticulum membrane; GO:0012505 endomembrane system; GO:0016020 membrane; GO:0031090 organelle membrane; GO:0031984 organelle subcompartment; GO:0042175 nuclear outer membrane-endoplasmic reticulum membrane network; GO:0043226 organelle; GO:0043227 membrane-bounded organelle; G…	GO:0003824 catalytic activity; GO:0004497 monooxygenase activity; GO:0008395 steroid hydroxylase activity; GO:0016491 oxidoreductase activity;	PF00067	Cytochrome P450	Q	KOG0156	Cytochrome P450 CYP2 subfamily
Q62669	Globin a1 OS=Rattus norvegicus OX=10116 GN=LOC103694855 PE=1 SV=1	LOC103694855	0.758	Down	16	47	6	126	4	4	1.012	0.749	0.849	1.13	1.291	0.979	cytoplasm	K13823	HBB; hemoglobin subunit beta	rno05144 Malaria; rno05143 African trypanosomiasis	GO:0000302 response to reactive oxygen species; GO:0001505 regulation of neurotransmitter levels; GO:0001775 cell activation; GO:0001932 regulation of protein phosphorylation; GO:0002252 immune effector process; GO:0002262 myeloid cell homeostasis; GO:0002263 cell activation involved in immune response; GO:0002274 myeloid leukocyte activation; GO:0002275 myeloid cell activation involved in immune…	GO:0005576 extracellular region; GO:0005615 extracellular space; GO:0005622 intracellular; GO:0005623 cell; GO:0005737 cytoplasm; GO:0005829 cytosol; GO:0005833 hemoglobin complex; GO:0012505 endomembrane system; GO:0030139 endocytic vesicle; GO:0030141 secretory granule; GO:0031410 cytoplasmic vesicle; GO:0031838 haptoglobin-hemoglobin complex; GO:0031974 membrane-enclosed lumen; GO:0031982 vesi…	GO:0005344 oxygen carrier activity; GO:0005488 binding; GO:0005515 protein binding; GO:0008144 drug binding; GO:0019825 oxygen binding; GO:0030492 hemoglobin binding; GO:0031721 hemoglobin alpha binding; GO:0031722 hemoglobin beta binding; GO:0036094 small molecule binding; GO:0140104 molecular carrier activity;	PF00042	Globin	C	KOG3378	Globins and related hemoproteins
Q64724	C-CAM4 OS=Rattus norvegicus OX=10116 GN=LOC103689942 PE=2 SV=1	LOC103689942	2.33	Up	16.1	8	1	1	1	1	0.589	0.66	0.721	0.643	1.041	2.426	mitochondria	K06499			GO:0001558 regulation of cell growth; GO:0001568 blood vessel development; GO:0001817 regulation of cytokine production; GO:0001818 negative regulation of cytokine production; GO:0001910 regulation of leukocyte mediated cytotoxicity; GO:0001911 negative regulation of leukocyte mediated cytotoxicity; GO:0001914 regulation of T cell mediated cytotoxicity; GO:0001915 negative regulation of T cell me…	GO:0005576 extracellular region; GO:0005615 extracellular space; GO:0005623 cell; GO:0005886 plasma membrane; GO:0005887 integral component of plasma membrane; GO:0005903 brush border; GO:0005911 cell-cell junction; GO:0005912 adherens junction; GO:0005929 cilium; GO:0009897 external side of plasma membrane; GO:0009925 basal plasma membrane; GO:0009986 cell surface; GO:0016020 membrane; GO:001602…	GO:0001618 virus receptor activity; GO:0003779 actin binding; GO:0005102 signaling receptor binding; GO:0005126 cytokine receptor binding; GO:0005130 granulocyte colony-stimulating factor receptor binding; GO:0005215 transporter activity; GO:0005319 lipid transporter activity; GO:0005342 organic acid transmembrane transporter activity; GO:0005488 binding; GO:0005515 protein binding; GO:0005516 ca…	PF07686	Immunoglobulin V-set domain
B2RYG4	Kaptin OS=Rattus norvegicus OX=10116 GN=Kptn PE=1 SV=1	Kptn	1.557	Up	47.5	5	2	2	2	2	0.712	0.858	1.022	0.736	1.062	1.652	cytoplasm,nucleus	K23295			GO:0006950 response to stress; GO:0007154 cell communication; GO:0008104 protein localization; GO:0009267 cellular response to starvation; GO:0009605 response to external stimulus; GO:0009966 regulation of signal transduction; GO:0009968 negative regulation of signal transduction; GO:0009987 cellular process; GO:0009991 response to extracellular stimulus; GO:0010646 regulation of cell communicati…	GO:0005622 intracellular; GO:0005623 cell; GO:0005856 cytoskeleton; GO:0015629 actin cytoskeleton; GO:0030027 lamellipodium; GO:0031252 cell leading edge; GO:0032420 stereocilium; GO:0032421 stereocilium bundle; GO:0032991 protein-containing complex; GO:0042995 cell projection; GO:0043005 neuron projection; GO:0043226 organelle; GO:0043228 non-membrane-bounded organelle; GO:0043229 intracellular …	GO:0003779 actin binding; GO:0005488 binding; GO:0005515 protein binding; GO:0008092 cytoskeletal protein binding; GO:0044877 protein-containing complex binding; GO:0051015 actin filament binding;
Q68FX4	Hematopoietic cell-specific LYN substrate 1 OS=Rattus norvegicus OX=10116 GN=Hcls1 PE=1 SV=1	Hcls1	1.992	Up	52.8	3	2	3	2	2	0.706	0.644	0.658	1.308	0.923	1.838	cytoplasm	K06106	CTTN; cortactin	rno05205 Proteoglycans in cancer; rno05100 Bacterial invasion of epithelial cells; rno04530 Tight junction	GO:0000122 negative regulation of transcription by RNA polymerase II; GO:0001932 regulation of protein phosphorylation; GO:0001934 positive regulation of protein phosphorylation; GO:0002262 myeloid cell homeostasis; GO:0002376 immune system process; GO:0002520 immune system development; GO:0002682 regulation of immune system process; GO:0002684 positive regulation of immune system process; GO:000…	GO:0005622 intracellular; GO:0005623 cell; GO:0005634 nucleus; GO:0005667 transcription regulator complex; GO:0005737 cytoplasm; GO:0005829 cytosol; GO:0005886 plasma membrane; GO:0016020 membrane; GO:0032991 protein-containing complex; GO:0043226 organelle; GO:0043227 membrane-bounded organelle; GO:0043229 intracellular organelle; GO:0043231 intracellular membrane-bounded organelle; GO:0071944 c…	GO:0001085 RNA polymerase II transcription factor binding; GO:0005488 binding; GO:0005515 protein binding; GO:0008134 transcription factor binding; GO:0017124 SH3 domain binding; GO:0019899 enzyme binding; GO:0019900 kinase binding; GO:0019901 protein kinase binding; GO:0019904 protein domain specific binding; GO:0044877 protein-containing complex binding;	PF00018	SH3 domain
Q5M860	Rho GDP dissociation inhibitor beta OS=Rattus norvegicus OX=10116 GN=Arhgdib PE=1 SV=1	Arhgdib	1.94	Up	22.9	18	3	5	3	3	0.777	0.727	0.728	0.999	0.986	1.913	cytoplasm	K12462	ARHGDI; Rho GDP-dissociation inhibitor	rno04722 Neurotrophin signaling pathway; rno04962 Vasopressin-regulated water reabsorption	GO:0007162 negative regulation of cell adhesion; GO:0007275 multicellular organism development; GO:0009966 regulation of signal transduction; GO:0010646 regulation of cell communication; GO:0023051 regulation of signaling; GO:0030155 regulation of cell adhesion; GO:0030334 regulation of cell migration; GO:0030336 negative regulation of cell migration; GO:0032501 multicellular organismal process; …	GO:0005622 intracellular; GO:0005623 cell; GO:0005737 cytoplasm; GO:0005829 cytosol; GO:0005856 cytoskeleton; GO:0016020 membrane; GO:0031410 cytoplasmic vesicle; GO:0031982 vesicle; GO:0043226 organelle; GO:0043227 membrane-bounded organelle; GO:0043228 non-membrane-bounded organelle; GO:0043229 intracellular organelle; GO:0043232 intracellular non-membrane-bounded organelle; GO:0097708 intracel…	GO:0003824 catalytic activity; GO:0003924 GTPase activity; GO:0005092 GDP-dissociation inhibitor activity; GO:0005094 Rho GDP-dissociation inhibitor activity; GO:0005488 binding; GO:0005515 protein binding; GO:0016462 pyrophosphatase activity; GO:0016787 hydrolase activity; GO:0016817 hydrolase activity, acting on acid anhydrides; GO:0016818 hydrolase activity, acting on acid anhydrides, in phosp…	PF02115	RHO protein GDP dissociation inhibitor	T	KOG3205	Rho GDP-dissociation inhibitor
Q9QX80	CArG-binding factor A OS=Rattus norvegicus OX=10116 GN=Hnrnpab PE=1 SV=1	Hnrnpab	1.339	Up	30.8	8	2	5	1	1	0.997	0.926	0.969	1.193	0.83	1.111	nucleus	K13044			GO:0000122 negative regulation of transcription by RNA polymerase II; GO:0001837 epithelial to mesenchymal transition; GO:0006355 regulation of transcription, DNA-templated; GO:0006357 regulation of transcription by RNA polymerase II; GO:0007275 multicellular organism development; GO:0009888 tissue development; GO:0009889 regulation of biosynthetic process; GO:0009890 negative regulation of biosy…	GO:0005622 intracellular; GO:0005623 cell; GO:0005634 nucleus; GO:0005654 nucleoplasm; GO:0005667 transcription regulator complex; GO:0005737 cytoplasm; GO:0031974 membrane-enclosed lumen; GO:0031981 nuclear lumen; GO:0032991 protein-containing complex; GO:0043226 organelle; GO:0043227 membrane-bounded organelle; GO:0043229 intracellular organelle; GO:0043231 intracellular membrane-bounded organe…	GO:0003676 nucleic acid binding; GO:0003723 RNA binding; GO:0005488 binding; GO:0097159 organic cyclic compound binding; GO:1901363 heterocyclic compound binding;	PF08143; PF00076	CBFNT (NUC161) domain; RNA recognition motif. (a.k.a. RRM, RBD, or RNP domain)	A	KOG0118	FOG: RRM domain
G3V617	Mitogen-activated protein kinase 14 OS=Rattus norvegicus OX=10116 GN=Mapk14 PE=1 SV=1	Mapk14	1.45	Up	41.2	3	1	1	1	1	0.864	0.832	0.871	1.064	0.985	1.428	cytoplasm	K04441	P38; p38 MAP kinase [EC:2.7.11.24]	rno04664 Fc epsilon RI signaling pathway; rno04114 Oocyte meiosis; rno05169 Epstein-Barr virus infection; rno04370 VEGF signaling pathway; rno04659 Th17 cell differentiation; rno04660 T cell receptor signaling pathway; rno04722 Neurotrophin signaling pathway; rno05208 Chemical carcinogenesis - reactive oxygen species; rno04010 MAPK signaling pathway; rno04261 Adrenergic signaling in cardiomyocyte…	GO:0000003 reproduction; GO:0000075 cell cycle checkpoint; GO:0000077 DNA damage checkpoint; GO:0000165 MAPK cascade; GO:0000187 activation of MAPK activity; GO:0000902 cell morphogenesis; GO:0001501 skeletal system development; GO:0001502 cartilage condensation; GO:0001525 angiogenesis; GO:0001568 blood vessel development; GO:0001775 cell activation; GO:0001817 regulation of cytokine production;…	GO:0000922 spindle pole; GO:0005576 extracellular region; GO:0005622 intracellular; GO:0005623 cell; GO:0005634 nucleus; GO:0005654 nucleoplasm; GO:0005737 cytoplasm; GO:0005739 mitochondrion; GO:0005819 spindle; GO:0005829 cytosol; GO:0005856 cytoskeleton; GO:0012505 endomembrane system; GO:0015630 microtubule cytoskeleton; GO:0016604 nuclear body; GO:0016607 nuclear speck; GO:0030141 secretory …	GO:0000166 nucleotide binding; GO:0003824 catalytic activity; GO:0004672 protein kinase activity; GO:0004674 protein serine/threonine kinase activity; GO:0004707 MAP kinase activity; GO:0004708 MAP kinase kinase activity; GO:0004712 protein serine/threonine/tyrosine kinase activity; GO:0005488 binding; GO:0005515 protein binding; GO:0005524 ATP binding; GO:0008022 protein C-terminus binding; GO:0…	PF00069	Protein kinase domain	T	KOG0660	Mitogen-activated protein kinase
A0A0G2JSK1	RCG20603 OS=Rattus norvegicus OX=10116 GN=Serpina3c PE=3 SV=1	Serpina3c	3.931	Up	46.4	25	8	22	1	6	0.983	1.542	1.288	0.525	0.334	1.313	plasma membrane	K04525			GO:0001775 cell activation; GO:0001894 tissue homeostasis; GO:0002237 response to molecule of bacterial origin; GO:0002252 immune effector process; GO:0002263 cell activation involved in immune response; GO:0002274 myeloid leukocyte activation; GO:0002275 myeloid cell activation involved in immune response; GO:0002283 neutrophil activation involved in immune response; GO:0002366 leukocyte activat…	GO:0000323 lytic vacuole; GO:0005576 extracellular region; GO:0005615 extracellular space; GO:0005622 intracellular; GO:0005623 cell; GO:0005634 nucleus; GO:0005737 cytoplasm; GO:0005764 lysosome; GO:0005766 primary lysosome; GO:0005773 vacuole; GO:0005775 vacuolar lumen; GO:0012505 endomembrane system; GO:0030141 secretory granule; GO:0031091 platelet alpha granule; GO:0031093 platelet alpha gra…	GO:0003676 nucleic acid binding; GO:0003677 DNA binding; GO:0004857 enzyme inhibitor activity; GO:0004866 endopeptidase inhibitor activity; GO:0004867 serine-type endopeptidase inhibitor activity; GO:0004869 cysteine-type endopeptidase inhibitor activity; GO:0005488 binding; GO:0030234 enzyme regulator activity; GO:0030414 peptidase inhibitor activity; GO:0061134 peptidase regulator activity; GO:…	PF00079	Serpin (serine protease inhibitor)	V	KOG2392	Serpin
Q4FZX6	RT1 class I, locus CE10 OS=Rattus norvegicus OX=10116 GN=RT1-CE10 PE=1 SV=1	RT1-CE10	0.391	Down	41.5	5	2	2	1	1	1.053	0.887	0.89	1.416	1.276	0.499	extracellular	K06751	MHC1; MHC class I antigen	rno05416 Viral myocarditis; rno05332 Graft-versus-host disease; rno05169 Epstein-Barr virus infection; rno05320 Autoimmune thyroid disease; rno04144 Endocytosis; rno05170 Human immunodeficiency virus 1 infection; rno04218 Cellular senescence; rno04612 Antigen processing and presentation; rno05330 Allograft rejection; rno05166 Human T-cell leukemia virus 1 infection; rno04940 Type I diabetes melli…	GO:0000003 reproduction; GO:0001910 regulation of leukocyte mediated cytotoxicity; GO:0001912 positive regulation of leukocyte mediated cytotoxicity; GO:0001914 regulation of T cell mediated cytotoxicity; GO:0001916 positive regulation of T cell mediated cytotoxicity; GO:0002376 immune system process; GO:0002474 antigen processing and presentation of peptide antigen via MHC class I; GO:0002478 an…	GO:0005576 extracellular region; GO:0005615 extracellular space; GO:0005622 intracellular; GO:0005623 cell; GO:0005737 cytoplasm; GO:0005783 endoplasmic reticulum; GO:0005789 endoplasmic reticulum membrane; GO:0005794 Golgi apparatus; GO:0005795 Golgi stack; GO:0005797 Golgi medial cisterna; GO:0005886 plasma membrane; GO:0009897 external side of plasma membrane; GO:0009986 cell surface; GO:00125…	GO:0003823 antigen binding; GO:0005102 signaling receptor binding; GO:0005488 binding; GO:0005515 protein binding; GO:0030881 beta-2-microglobulin binding; GO:0033218 amide binding; GO:0042277 peptide binding; GO:0042605 peptide antigen binding; GO:0042608 T cell receptor binding; GO:0044877 protein-containing complex binding; GO:0046977 TAP binding; GO:0046982 protein heterodimerization activity…	PF00129; PF07654	Class I Histocompatibility antigen, domains alpha 1 and 2; Immunoglobulin C1-set domain
D3ZPN0	Protocadherin 17 OS=Rattus norvegicus OX=10116 GN=Pcdh17 PE=4 SV=2	Pcdh17	0.697	Down	132	1	1	1	1	1	1.022	0.984	1.024	0.888	1.235	0.861	plasma membrane	K16499			GO:0007154 cell communication; GO:0007155 cell adhesion; GO:0007267 cell-cell signaling; GO:0007275 multicellular organism development; GO:0007399 nervous system development; GO:0007416 synapse assembly; GO:0009987 cellular process; GO:0016043 cellular component organization; GO:0022607 cellular component assembly; GO:0022610 biological adhesion; GO:0023052 signaling; GO:0032501 multicellular org…	GO:0005623 cell; GO:0005886 plasma membrane; GO:0005887 integral component of plasma membrane; GO:0016020 membrane; GO:0016021 integral component of membrane; GO:0031224 intrinsic component of membrane; GO:0031226 intrinsic component of plasma membrane; GO:0071944 cell periphery;		PF08266; PF00028	Cadherin-like; Cadherin domain	S	KOG3594	FOG: Cadherin repeats
D3ZY02	Protein-glucosylgalactosylhydroxylysine glucosidase OS=Rattus norvegicus OX=10116 GN=Pgghg PE=1 SV=3	Pgghg	1.355	Up	76.9	3	2	4	2	2	0.871	0.877	0.849	1.19	0.957	1.297	nucleus	K22078			GO:0005975 carbohydrate metabolic process; GO:0008152 metabolic process; GO:0044238 primary metabolic process; GO:0071704 organic substance metabolic process;	GO:0005618 cell wall; GO:0005622 intracellular; GO:0005623 cell; GO:0005737 cytoplasm; GO:0005829 cytosol; GO:0030312 external encapsulating structure; GO:0071944 cell periphery;	GO:0003824 catalytic activity; GO:0004553 hydrolase activity, hydrolyzing O-glycosyl compounds; GO:0015926 glucosidase activity; GO:0016787 hydrolase activity; GO:0016798 hydrolase activity, acting on glycosyl bonds; GO:0047402 protein-glucosylgalactosylhydroxylysine glucosidase activity; GO:0140096 catalytic activity, acting on a protein;	PF03632	Glycosyl hydrolase family 65 central catalytic domain	G	KOG4125	Acid trehalase
F1LMZ4	Ribosome-releasing factor 2, mitochondrial OS=Rattus norvegicus OX=10116 GN=Gfm2 PE=1 SV=2	Gfm2	1.464	Up	85.9	3	2	2	2	2	0.896	1.002	0.927	0.925	0.926	1.355	mitochondria	K02355			GO:0006412 translation; GO:0006415 translational termination; GO:0006518 peptide metabolic process; GO:0006807 nitrogen compound metabolic process; GO:0006996 organelle organization; GO:0008152 metabolic process; GO:0009058 biosynthetic process; GO:0009059 macromolecule biosynthetic process; GO:0009987 cellular process; GO:0010467 gene expression; GO:0016043 cellular component organization; GO:00…	GO:0005622 intracellular; GO:0005623 cell; GO:0005737 cytoplasm; GO:0005739 mitochondrion; GO:0005759 mitochondrial matrix; GO:0031974 membrane-enclosed lumen; GO:0043226 organelle; GO:0043227 membrane-bounded organelle; GO:0043229 intracellular organelle; GO:0043231 intracellular membrane-bounded organelle; GO:0043233 organelle lumen; GO:0070013 intracellular organelle lumen;	GO:0003824 catalytic activity; GO:0003924 GTPase activity; GO:0016462 pyrophosphatase activity; GO:0016787 hydrolase activity; GO:0016817 hydrolase activity, acting on acid anhydrides; GO:0016818 hydrolase activity, acting on acid anhydrides, in phosphorus-containing anhydrides; GO:0017111 nucleoside-triphosphatase activity;	PF00009; PF03144; PF03764; PF00679	Elongation factor Tu GTP binding domain; Elongation factor Tu domain 2; Elongation factor G, domain IV; Elongation factor G C-terminus	J	KOG0464	Elongation factor G
G3V843	Prothrombin OS=Rattus norvegicus OX=10116 GN=F2 PE=1 SV=1	F2	2.623	Up	70.3	15	7	16	7	7	0.721	0.684	0.777	0.777	0.869	2.279	extracellular	K01313	F2; coagulation factor II (thrombin) [EC:3.4.21.5]	rno05200 Pathways in cancer; rno04072 Phospholipase D signaling pathway; rno04080 Neuroactive ligand-receptor interaction; rno04610 Complement and coagulation cascades; rno04810 Regulation of actin cytoskeleton; rno05171 Coronavirus disease - COVID-19; rno04611 Platelet activation	GO:0001101 response to acid chemical; GO:0001558 regulation of cell growth; GO:0001775 cell activation; GO:0001817 regulation of cytokine production; GO:0001818 negative regulation of cytokine production; GO:0001906 cell killing; GO:0001909 leukocyte mediated cytotoxicity; GO:0001932 regulation of protein phosphorylation; GO:0001934 positive regulation of protein phosphorylation; GO:0002252 immun…	GO:0005576 extracellular region; GO:0005615 extracellular space; GO:0005622 intracellular; GO:0005623 cell; GO:0005737 cytoplasm; GO:0005783 endoplasmic reticulum; GO:0005788 endoplasmic reticulum lumen; GO:0005794 Golgi apparatus; GO:0005796 Golgi lumen; GO:0005886 plasma membrane; GO:0012505 endomembrane system; GO:0016020 membrane; GO:0031012 extracellular matrix; GO:0031974 membrane-enclosed …	GO:0001530 lipopolysaccharide binding; GO:0003824 catalytic activity; GO:0004175 endopeptidase activity; GO:0004252 serine-type endopeptidase activity; GO:0005102 signaling receptor binding; GO:0005488 binding; GO:0005515 protein binding; GO:0005539 glycosaminoglycan binding; GO:0008047 enzyme activator activity; GO:0008083 growth factor activity; GO:0008201 heparin binding; GO:0008233 peptidase …	PF00594; PF00051; PF09396; PF00089	Vitamin K-dependent carboxylation/gamma-carboxyglutamic (GLA) domain; Kringle domain; Thrombin light chain; Trypsin
G3V8V1	Granulin, isoform CRA_c OS=Rattus norvegicus OX=10116 GN=Grn PE=3 SV=1	Grn	1.715	Up	65.1	13	5	12	5	5	0.717	0.818	0.774	1.443	0.848	1.454	extracellular	K23879			GO:0000003 reproduction; GO:0001701 in utero embryonic development; GO:0001775 cell activation; GO:0001824 blastocyst development; GO:0001835 blastocyst hatching; GO:0002252 immune effector process; GO:0002263 cell activation involved in immune response; GO:0002274 myeloid leukocyte activation; GO:0002275 myeloid cell activation involved in immune response; GO:0002283 neutrophil activation involv…	GO:0000323 lytic vacuole; GO:0005576 extracellular region; GO:0005615 extracellular space; GO:0005622 intracellular; GO:0005623 cell; GO:0005737 cytoplasm; GO:0005764 lysosome; GO:0005766 primary lysosome; GO:0005768 endosome; GO:0005773 vacuole; GO:0005775 vacuolar lumen; GO:0005783 endoplasmic reticulum; GO:0012505 endomembrane system; GO:0030141 secretory granule; GO:0031410 cytoplasmic vesicl…	GO:0005102 signaling receptor binding; GO:0005488 binding; GO:0005515 protein binding; GO:0008083 growth factor activity; GO:0030545 receptor regulator activity; GO:0048018 receptor ligand activity; GO:0098772 molecular function regulator;			T	KOG4296	Epithelin/granulin
A1A5Q1	Poly [ADP-ribose] polymerase OS=Rattus norvegicus OX=10116 GN=Parp9 PE=1 SV=1	Parp9	1.405	Up	92.2	3	2	3	2	2	0.836	0.818	0.975	1.048	0.982	1.38	cytoplasm,nucleus	K15260			GO:0000122 negative regulation of transcription by RNA polymerase II; GO:0001932 regulation of protein phosphorylation; GO:0001934 positive regulation of protein phosphorylation; GO:0001959 regulation of cytokine-mediated signaling pathway; GO:0001961 positive regulation of cytokine-mediated signaling pathway; GO:0002230 positive regulation of defense response to virus by host; GO:0002682 regulat…	GO:0005622 intracellular; GO:0005623 cell; GO:0005634 nucleus; GO:0005654 nucleoplasm; GO:0005694 chromosome; GO:0005737 cytoplasm; GO:0005739 mitochondrion; GO:0005829 cytosol; GO:0031974 membrane-enclosed lumen; GO:0031981 nuclear lumen; GO:0032991 protein-containing complex; GO:0043226 organelle; GO:0043227 membrane-bounded organelle; GO:0043228 non-membrane-bounded organelle; GO:0043229 intra…	GO:0003824 catalytic activity; GO:0003950 NAD+ ADP-ribosyltransferase activity; GO:0004857 enzyme inhibitor activity; GO:0005488 binding; GO:0005515 protein binding; GO:0016740 transferase activity; GO:0016757 transferase activity, transferring glycosyl groups; GO:0016763 transferase activity, transferring pentosyl groups; GO:0019899 enzyme binding; GO:0030234 enzyme regulator activity; GO:004239…	PF01661	Macro domain	BK	KOG2633	Hismacro and SEC14 domain-containing proteins
D3ZH44	Tyrosine-protein kinase OS=Rattus norvegicus OX=10116 GN=Syk PE=1 SV=1	Syk	1.506	Up	68.9	6	3	3	3	3	0.868	0.804	0.922	1.111	0.949	1.429	cytoplasm	K05855	SYK; spleen tyrosine kinase [EC:2.7.10.2]	rno04666 Fc gamma R-mediated phagocytosis; rno04664 Fc epsilon RI signaling pathway; rno04650 Natural killer cell mediated cytotoxicity; rno05167 Kaposi sarcoma-associated herpesvirus infection; rno04064 NF-kappa B signaling pathway; rno05152 Tuberculosis; rno05169 Epstein-Barr virus infection; rno04662 B cell receptor signaling pathway; rno04151 PI3K-Akt signaling pathway; rno04625 C-type lectin…	GO:0000165 MAPK cascade; GO:0000187 activation of MAPK activity; GO:0001568 blood vessel development; GO:0001775 cell activation; GO:0001817 regulation of cytokine production; GO:0001819 positive regulation of cytokine production; GO:0001820 serotonin secretion; GO:0001932 regulation of protein phosphorylation; GO:0001934 positive regulation of protein phosphorylation; GO:0001944 vasculature deve…	GO:0005622 intracellular; GO:0005623 cell; GO:0005634 nucleus; GO:0005737 cytoplasm; GO:0005829 cytosol; GO:0005886 plasma membrane; GO:0009898 cytoplasmic side of plasma membrane; GO:0016020 membrane; GO:0019814 immunoglobulin complex; GO:0019815 B cell receptor complex; GO:0019897 extrinsic component of plasma membrane; GO:0019898 extrinsic component of membrane; GO:0030139 endocytic vesicle; G…	GO:0000166 nucleotide binding; GO:0001784 phosphotyrosine residue binding; GO:0003824 catalytic activity; GO:0004672 protein kinase activity; GO:0004674 protein serine/threonine kinase activity; GO:0004713 protein tyrosine kinase activity; GO:0004715 non-membrane spanning protein tyrosine kinase activity; GO:0005102 signaling receptor binding; GO:0005178 integrin binding; GO:0005488 binding; GO:0…	PF00017; PF07714	SH2 domain; Protein tyrosine kinase
G3V836	Clusterin OS=Rattus norvegicus OX=10116 GN=Clu PE=1 SV=1	Clu	1.35	Up	51.4	28	9	25	9	9	0.804	0.742	0.741	1.049	1.141	1.54	extracellular	K17252	CLU; clusterin	rno04610 Complement and coagulation cascades	GO:0000003 reproduction; GO:0000902 cell morphogenesis; GO:0001505 regulation of neurotransmitter levels; GO:0001774 microglial cell activation; GO:0001775 cell activation; GO:0001817 regulation of cytokine production; GO:0001819 positive regulation of cytokine production; GO:0001836 release of cytochrome c from mitochondria; GO:0001932 regulation of protein phosphorylation; GO:0001934 positive r…	GO:0005576 extracellular region; GO:0005615 extracellular space; GO:0005622 intracellular; GO:0005623 cell; GO:0005634 nucleus; GO:0005737 cytoplasm; GO:0005739 mitochondrion; GO:0005783 endoplasmic reticulum; GO:0005788 endoplasmic reticulum lumen; GO:0005794 Golgi apparatus; GO:0009986 cell surface; GO:0012505 endomembrane system; GO:0016234 inclusion body; GO:0016235 aggresome; GO:0030141 secr…	GO:0001540 amyloid-beta binding; GO:0005102 signaling receptor binding; GO:0005488 binding; GO:0005515 protein binding; GO:0008092 cytoskeletal protein binding; GO:0019899 enzyme binding; GO:0031625 ubiquitin protein ligase binding; GO:0033218 amide binding; GO:0042277 peptide binding; GO:0044389 ubiquitin-like protein ligase binding; GO:0044877 protein-containing complex binding; GO:0046982 prot…
Q6PCU4	Emd protein OS=Rattus norvegicus OX=10116 GN=Emd PE=1 SV=1	Emd	1.328	Up	29.6	12	2	4	2	2	1.055	0.982	0.984	1.001	0.894	1.187	nucleus	K12569	EMD; emerin	rno05414 Dilated cardiomyopathy; rno05410 Hypertrophic cardiomyopathy; rno05412 Arrhythmogenic right ventricular cardiomyopathy	GO:0000278 mitotic cell cycle; GO:0003008 system process; GO:0003012 muscle system process; GO:0006936 muscle contraction; GO:0006996 organelle organization; GO:0006997 nucleus organization; GO:0006998 nuclear envelope organization; GO:0007049 cell cycle; GO:0007084 mitotic nuclear envelope reassembly; GO:0007275 multicellular organism development; GO:0007517 muscle organ development; GO:0007519 …	GO:0005622 intracellular; GO:0005623 cell; GO:0005634 nucleus; GO:0005635 nuclear envelope; GO:0005637 nuclear inner membrane; GO:0005640 nuclear outer membrane; GO:0005652 nuclear lamina; GO:0005654 nucleoplasm; GO:0005737 cytoplasm; GO:0005783 endoplasmic reticulum; GO:0005819 spindle; GO:0005856 cytoskeleton; GO:0012505 endomembrane system; GO:0015630 microtubule cytoskeleton; GO:0016020 membr…	GO:0003779 actin binding; GO:0005488 binding; GO:0005515 protein binding; GO:0008092 cytoskeletal protein binding; GO:0015631 tubulin binding; GO:0048487 beta-tubulin binding;	PF03020	LEM domain
A0A0G2JTP6	Perilipin OS=Rattus norvegicus OX=10116 GN=Plin1 PE=1 SV=1	Plin1	1.34	Up	55.8	3	1	1	1	1	0.991	1.095	0.996	0.732	0.942	1.262	nucleus	K08768	PLIN1; perilipin-1	rno04714 Thermogenesis; rno03320 PPAR signaling pathway; rno04923 Regulation of lipolysis in adipocytes; rno04371 Apelin signaling pathway	GO:0006629 lipid metabolic process; GO:0008152 metabolic process; GO:0009056 catabolic process; GO:0016042 lipid catabolic process; GO:0044238 primary metabolic process; GO:0071704 organic substance metabolic process; GO:1901575 organic substance catabolic process;	GO:0005622 intracellular; GO:0005623 cell; GO:0005737 cytoplasm; GO:0005811 lipid droplet; GO:0005829 cytosol; GO:0043226 organelle; GO:0043228 non-membrane-bounded organelle; GO:0043229 intracellular organelle; GO:0043232 intracellular non-membrane-bounded organelle;	GO:0005488 binding; GO:0008289 lipid binding;
B2RYB8	Integrin beta OS=Rattus norvegicus OX=10116 GN=Itgb2 PE=1 SV=1	Itgb2	1.962	Up	84.8	9	6	14	6	6	0.652	0.692	0.67	1.119	0.98	1.923	extracellular	K06464	ITGB2; integrin beta 2	rno05140 Leishmaniasis; rno05323 Rheumatoid arthritis; rno05150 Staphylococcus aureus infection; rno05144 Malaria; rno05416 Viral myocarditis; rno04610 Complement and coagulation cascades; rno04015 Rap1 signaling pathway; rno05133 Pertussis; rno04670 Leukocyte transendothelial migration; rno04390 Hippo signaling pathway; rno05166 Human T-cell leukemia virus 1 infection; rno04650 Natural killer ce…	GO:0001505 regulation of neurotransmitter levels; GO:0001667 ameboidal-type cell migration; GO:0001704 formation of primary germ layer; GO:0001706 endoderm formation; GO:0001774 microglial cell activation; GO:0001775 cell activation; GO:0001932 regulation of protein phosphorylation; GO:0002218 activation of innate immune response; GO:0002221 pattern recognition receptor signaling pathway; GO:0002…	GO:0005622 intracellular; GO:0005623 cell; GO:0005737 cytoplasm; GO:0005886 plasma membrane; GO:0005887 integral component of plasma membrane; GO:0008305 integrin complex; GO:0009897 external side of plasma membrane; GO:0009986 cell surface; GO:0012505 endomembrane system; GO:0012506 vesicle membrane; GO:0016020 membrane; GO:0016021 integral component of membrane; GO:0030141 secretory granule; GO…	GO:0001540 amyloid-beta binding; GO:0001846 opsonin binding; GO:0001848 complement binding; GO:0001851 complement component C3b binding; GO:0004888 transmembrane signaling receptor activity; GO:0005488 binding; GO:0005515 protein binding; GO:0019899 enzyme binding; GO:0019900 kinase binding; GO:0019901 protein kinase binding; GO:0030369 ICAM-3 receptor activity; GO:0031072 heat shock protein bind…	PF00362; PF07965; PF08725	Integrin, beta chain; Integrin beta tail domain; Integrin beta cytoplasmic domain	T	KOG1226	Integrin beta subunit (N-terminal portion of extracellular region)
Q5M878	Serum amyloid A protein OS=Rattus norvegicus OX=10116 GN=Saa4 PE=1 SV=1	Saa4	1.363	Up	15	45	5	9	5	5	0.619	0.547	0.6	0.796	1.461	1.992	extracellular	K17310			GO:0006928 movement of cell or subcellular component; GO:0006935 chemotaxis; GO:0009605 response to external stimulus; GO:0009966 regulation of signal transduction; GO:0009987 cellular process; GO:0010469 regulation of signaling receptor activity; GO:0010646 regulation of cell communication; GO:0016477 cell migration; GO:0023051 regulation of signaling; GO:0040011 locomotion; GO:0042221 response …	GO:0005576 extracellular region; GO:0005615 extracellular space;	GO:0005102 signaling receptor binding; GO:0005488 binding; GO:0005515 protein binding; GO:0030545 receptor regulator activity; GO:0042056 chemoattractant activity; GO:0048018 receptor ligand activity; GO:0098772 molecular function regulator;
B0BNM4	RCG33221, isoform CRA_c OS=Rattus norvegicus OX=10116 GN=RGD1308134 PE=1 SV=1	RGD1308134	1.463	Up	17.9	6	1	1	1	1	0.882	0.879	0.907	0.908	1	1.463	nucleus	K23406				GO:0000228 nuclear chromosome; GO:0000785 chromatin; GO:0000790 nuclear chromatin; GO:0005622 intracellular; GO:0005623 cell; GO:0005634 nucleus; GO:0005654 nucleoplasm; GO:0005694 chromosome; GO:0005737 cytoplasm; GO:0005829 cytosol; GO:0016589 NURF complex; GO:0031010 ISWI-type complex; GO:0031974 membrane-enclosed lumen; GO:0031981 nuclear lumen; GO:0032991 protein-containing complex; GO:00347…				S	KOG4834	Predicted DNA-binding protein, contains SANT domain
D3ZTR1	Mitochondrial ribosomal protein S17 OS=Rattus norvegicus OX=10116 GN=Mrps17 PE=1 SV=1	Mrps17	0.76	Down	14	31	2	2	2	2	1.07	1.184	1.019	1.046	0.957	0.728	mitochondria	K02961	RP-S17; small subunit ribosomal protein S17	rno03010 Ribosome	GO:0006412 translation; GO:0006414 translational elongation; GO:0006415 translational termination; GO:0006518 peptide metabolic process; GO:0006807 nitrogen compound metabolic process; GO:0008152 metabolic process; GO:0009058 biosynthetic process; GO:0009059 macromolecule biosynthetic process; GO:0009987 cellular process; GO:0010467 gene expression; GO:0016043 cellular component organization; GO:…	GO:0000313 organellar ribosome; GO:0000314 organellar small ribosomal subunit; GO:0005622 intracellular; GO:0005623 cell; GO:0005737 cytoplasm; GO:0005739 mitochondrion; GO:0005740 mitochondrial envelope; GO:0005743 mitochondrial inner membrane; GO:0005759 mitochondrial matrix; GO:0005761 mitochondrial ribosome; GO:0005763 mitochondrial small ribosomal subunit; GO:0005840 ribosome; GO:0015935 sma…	GO:0003735 structural constituent of ribosome; GO:0005198 structural molecule activity;	PF00366	Ribosomal protein S17	J	KOG3447	Mitochondrial/chloroplast ribosomal S17-like protein
Q66H41	RCG28719 OS=Rattus norvegicus OX=10116 GN=Snx7 PE=1 SV=1	Snx7	1.332	Up	45	4	2	2	2	2	0.982	0.984	0.916	0.984	0.927	1.235	nucleus	K17921			GO:0006810 transport; GO:0006897 endocytosis; GO:0006996 organelle organization; GO:0009987 cellular process; GO:0016043 cellular component organization; GO:0016050 vesicle organization; GO:0016192 vesicle-mediated transport; GO:0051179 localization; GO:0051234 establishment of localization; GO:0071840 cellular component organization or biogenesis; GO:0098657 import into cell;	GO:0005622 intracellular; GO:0005623 cell; GO:0005737 cytoplasm; GO:0005768 endosome; GO:0012505 endomembrane system; GO:0016020 membrane; GO:0019898 extrinsic component of membrane; GO:0031410 cytoplasmic vesicle; GO:0031982 vesicle; GO:0043226 organelle; GO:0043227 membrane-bounded organelle; GO:0043229 intracellular organelle; GO:0097708 intracellular vesicle;	GO:0005488 binding; GO:0005543 phospholipid binding; GO:0008289 lipid binding; GO:0035091 phosphatidylinositol binding; GO:0043167 ion binding; GO:0043168 anion binding;	PF00787	PX domain	U	KOG2273	Membrane coat complex Retromer, subunit VPS5/SNX1, Sorting nexins, and related PX domain-containing proteins
D4A1Z8	RCG42648, isoform CRA_a OS=Rattus norvegicus OX=10116 GN=Radil PE=1 SV=2	Radil	1.382	Up	117.3	1	1	1	1	1	0.944	1.016	0.842	0.974	0.948	1.31	mitochondria				GO:0000902 cell morphogenesis; GO:0000904 cell morphogenesis involved in differentiation; GO:0007155 cell adhesion; GO:0009653 anatomical structure morphogenesis; GO:0009987 cellular process; GO:0016043 cellular component organization; GO:0022610 biological adhesion; GO:0030154 cell differentiation; GO:0031589 cell-substrate adhesion; GO:0032502 developmental process; GO:0032989 cellular componen…	GO:0005622 intracellular; GO:0005623 cell; GO:0005856 cytoskeleton; GO:0005874 microtubule; GO:0015630 microtubule cytoskeleton; GO:0043226 organelle; GO:0043228 non-membrane-bounded organelle; GO:0043229 intracellular organelle; GO:0043232 intracellular non-membrane-bounded organelle; GO:0099080 supramolecular complex; GO:0099081 supramolecular polymer; GO:0099512 supramolecular fiber; GO:009951…		PF00788; PF00595	Ras association (RalGDS/AF-6) domain; PDZ domain (Also known as DHR or GLGF)	T	KOG0160	Myosin class V heavy chain
Q5M8B4	Ficolin (Collagen/fibrinogen domain containing) 1 OS=Rattus norvegicus OX=10116 GN=Fcna PE=1 SV=1	Fcna	1.342	Up	36.6	5	1	2	1	1	0.904	0.9	0.91	0.964	1.007	1.351	extracellular	K10104			GO:0001817 regulation of cytokine production; GO:0001819 positive regulation of cytokine production; GO:0001867 complement activation, lectin pathway; GO:0002218 activation of innate immune response; GO:0002220 innate immune response activating cell surface receptor signaling pathway; GO:0002221 pattern recognition receptor signaling pathway; GO:0002252 immune effector process; GO:0002253 activat…	GO:0005623 cell; GO:0005886 plasma membrane; GO:0009897 external side of plasma membrane; GO:0009986 cell surface; GO:0016020 membrane; GO:0019897 extrinsic component of plasma membrane; GO:0019898 extrinsic component of membrane; GO:0031232 extrinsic component of external side of plasma membrane; GO:0071944 cell periphery; GO:0098552 side of membrane;	GO:0005488 binding; GO:0038023 signaling receptor activity; GO:0038187 pattern recognition receptor activity; GO:0060089 molecular transducer activity; GO:0097367 carbohydrate derivative binding;	PF00147	Fibrinogen beta and gamma chains, C-terminal globular domain	W	KOG2579	Ficolin and related extracellular proteins
Q66HT1	Fructose-bisphosphate aldolase OS=Rattus norvegicus OX=10116 GN=Aldob PE=1 SV=1	Aldob	1.636	Up	39.5	5	2	2	1	1	0.925	0.872	0.914	1.095	0.847	1.386	cytoplasm	K01623	ALDO; fructose-bisphosphate aldolase, class I [EC:4.1.2.13]	rno00010 Glycolysis / Gluconeogenesis; rno01100 Metabolic pathways; rno00030 Pentose phosphate pathway; rno01200 Carbon metabolism; rno00051 Fructose and mannose metabolism; rno01230 Biosynthesis of amino acids; rno04066 HIF-1 signaling pathway	GO:0001101 response to acid chemical; GO:0001889 liver development; GO:0005975 carbohydrate metabolic process; GO:0005996 monosaccharide metabolic process; GO:0006000 fructose metabolic process; GO:0006001 fructose catabolic process; GO:0006006 glucose metabolic process; GO:0006007 glucose catabolic process; GO:0006081 cellular aldehyde metabolic process; GO:0006082 organic acid metabolic process…	GO:0000323 lytic vacuole; GO:0005622 intracellular; GO:0005623 cell; GO:0005634 nucleus; GO:0005737 cytoplasm; GO:0005764 lysosome; GO:0005773 vacuole; GO:0005783 endoplasmic reticulum; GO:0005789 endoplasmic reticulum membrane; GO:0005790 smooth endoplasmic reticulum; GO:0005791 rough endoplasmic reticulum; GO:0005813 centrosome; GO:0005815 microtubule organizing center; GO:0005829 cytosol; GO:0…	GO:0003824 catalytic activity; GO:0004332 fructose-bisphosphate aldolase activity; GO:0005488 binding; GO:0005515 protein binding; GO:0005543 phospholipid binding; GO:0008092 cytoskeletal protein binding; GO:0008289 lipid binding; GO:0016829 lyase activity; GO:0016830 carbon-carbon lyase activity; GO:0016832 aldehyde-lyase activity; GO:0019899 enzyme binding; GO:0030246 carbohydrate binding; GO:0…	PF00274	Fructose-bisphosphate aldolase class-I	G	KOG1557	Fructose-biphosphate aldolase
G3V6I6	Adiponectin receptor 1 OS=Rattus norvegicus OX=10116 GN=Adipor1 PE=3 SV=1	Adipor1	0.682	Down	42.4	4	1	1	1	1	1.044	1.267	1.159	0.662	1.106	0.754	plasma membrane	K07297	ADIPOR; adiponectin receptor	rno04152 AMPK signaling pathway; rno04932 Non-alcoholic fatty liver disease; rno04211 Longevity regulating pathway; rno04920 Adipocytokine signaling pathway	GO:0001558 regulation of cell growth; GO:0006082 organic acid metabolic process; GO:0006109 regulation of carbohydrate metabolic process; GO:0006629 lipid metabolic process; GO:0006631 fatty acid metabolic process; GO:0007154 cell communication; GO:0007165 signal transduction; GO:0007166 cell surface receptor signaling pathway; GO:0008152 metabolic process; GO:0009719 response to endogenous stimu…	GO:0005623 cell; GO:0005886 plasma membrane; GO:0016020 membrane; GO:0031224 intrinsic component of membrane; GO:0031226 intrinsic component of plasma membrane; GO:0071944 cell periphery;	GO:0005488 binding; GO:0005515 protein binding; GO:0016500 protein-hormone receptor activity; GO:0019899 enzyme binding; GO:0019900 kinase binding; GO:0019901 protein kinase binding; GO:0038023 signaling receptor activity; GO:0042562 hormone binding; GO:0042802 identical protein binding; GO:0046982 protein heterodimerization activity; GO:0046983 protein dimerization activity; GO:0055100 adiponect…			T	KOG0748	Predicted membrane proteins, contain hemolysin III domain
A0A096MK30	Moesin OS=Rattus norvegicus OX=10116 GN=Msn PE=1 SV=1	Msn	1.32	Up	67.8	25	14	52	10	15	0.887	0.857	0.856	1.095	0.984	1.298	cytoplasm	K05763	MSN; moesin	rno05205 Proteoglycans in cancer; rno04530 Tight junction; rno05162 Measles; rno04810 Regulation of actin cytoskeleton; rno04670 Leukocyte transendothelial migration	GO:0001738 morphogenesis of a polarized epithelium; GO:0001771 immunological synapse formation; GO:0001775 cell activation; GO:0001885 endothelial cell development; GO:0002009 morphogenesis of an epithelium; GO:0002064 epithelial cell development; GO:0002376 immune system process; GO:0002682 regulation of immune system process; GO:0002685 regulation of leukocyte migration; GO:0003158 endothelium …	GO:0001931 uropod; GO:0005622 intracellular; GO:0005623 cell; GO:0005737 cytoplasm; GO:0005829 cytosol; GO:0005856 cytoskeleton; GO:0005886 plasma membrane; GO:0005902 microvillus; GO:0009898 cytoplasmic side of plasma membrane; GO:0009986 cell surface; GO:0012505 endomembrane system; GO:0012506 vesicle membrane; GO:0016020 membrane; GO:0016323 basolateral plasma membrane; GO:0016324 apical plasm…	GO:0003676 nucleic acid binding; GO:0003723 RNA binding; GO:0003725 double-stranded RNA binding; GO:0003779 actin binding; GO:0005102 signaling receptor binding; GO:0005198 structural molecule activity; GO:0005200 structural constituent of cytoskeleton; GO:0005488 binding; GO:0005515 protein binding; GO:0008092 cytoskeletal protein binding; GO:0019899 enzyme binding; GO:0019900 kinase binding; GO…	PF09379; PF00373; PF09380	FERM N-terminal domain ; FERM central domain; FERM C-terminal PH-like domain	Z	KOG3529	Radixin, moesin and related proteins of the ERM family
A0A096MJE3	G1 to S phase transition 2 OS=Rattus norvegicus OX=10116 GN=Gspt2 PE=3 SV=1	Gspt2	0.753	Down	69.2	11	6	11	1	1	0.74	1.038	1.279	1.174	1.013	0.763	cytoplasm,nucleus	K03267	ERF3; peptide chain release factor subunit 3	rno03015 mRNA surveillance pathway	GO:0000184 nuclear-transcribed mRNA catabolic process, nonsense-mediated decay; GO:0000956 nuclear-transcribed mRNA catabolic process; GO:0002181 cytoplasmic translation; GO:0002184 cytoplasmic translational termination; GO:0006139 nucleobase-containing compound metabolic process; GO:0006401 RNA catabolic process; GO:0006402 mRNA catabolic process; GO:0006412 translation; GO:0006415 translational…	GO:0005622 intracellular; GO:0005623 cell; GO:0005737 cytoplasm; GO:0005829 cytosol; GO:0018444 translation release factor complex; GO:0032991 protein-containing complex;	GO:0003676 nucleic acid binding; GO:0003723 RNA binding; GO:0003747 translation release factor activity; GO:0003824 catalytic activity; GO:0003924 GTPase activity; GO:0005488 binding; GO:0008079 translation termination factor activity; GO:0008135 translation factor activity, RNA binding; GO:0016462 pyrophosphatase activity; GO:0016787 hydrolase activity; GO:0016817 hydrolase activity, acting on a…	PF00009; PF03144; PF03143	Elongation factor Tu GTP binding domain; Elongation factor Tu domain 2; Elongation factor Tu C-terminal domain	J	KOG0459	Polypeptide release factor 3
Q5I0E1	Leucine-rich alpha-2-glycoprotein 1 OS=Rattus norvegicus OX=10116 GN=Lrg1 PE=2 SV=1	Lrg1	1.434	Up	36.3	4	1	1	1	1	0.978	0.541	0.612	1.12	1.158	1.66	extracellular				GO:0001775 cell activation; GO:0002252 immune effector process; GO:0002263 cell activation involved in immune response; GO:0002274 myeloid leukocyte activation; GO:0002275 myeloid cell activation involved in immune response; GO:0002283 neutrophil activation involved in immune response; GO:0002366 leukocyte activation involved in immune response; GO:0002376 immune system process; GO:0002443 leukoc…	GO:0005576 extracellular region; GO:0005615 extracellular space; GO:0005622 intracellular; GO:0005623 cell; GO:0005737 cytoplasm; GO:0012505 endomembrane system; GO:0016020 membrane; GO:0030141 secretory granule; GO:0031410 cytoplasmic vesicle; GO:0031974 membrane-enclosed lumen; GO:0031982 vesicle; GO:0031983 vesicle lumen; GO:0034774 secretory granule lumen; GO:0035580 specific granule lumen; G…				T	KOG0619	FOG: Leucine rich repeat
Q6IN22	Cathepsin B OS=Rattus norvegicus OX=10116 GN=Ctsb PE=1 SV=1	Ctsb	1.332	Up	37.5	32	10	40	10	10	0.768	0.778	0.764	1.216	1.023	1.363	extracellular	K01363	CTSB; cathepsin B [EC:3.4.22.1]	rno04142 Lysosome; rno04612 Antigen processing and presentation; rno04210 Apoptosis; rno04924 Renin secretion; rno04140 Autophagy - animal; rno04621 NOD-like receptor signaling pathway	GO:0000003 reproduction; GO:0001775 cell activation; GO:0001890 placenta development; GO:0001893 maternal placenta development; GO:0002252 immune effector process; GO:0002263 cell activation involved in immune response; GO:0002274 myeloid leukocyte activation; GO:0002275 myeloid cell activation involved in immune response; GO:0002283 neutrophil activation involved in immune response; GO:0002366 l…	GO:0000323 lytic vacuole; GO:0005576 extracellular region; GO:0005615 extracellular space; GO:0005622 intracellular; GO:0005623 cell; GO:0005634 nucleus; GO:0005730 nucleolus; GO:0005737 cytoplasm; GO:0005739 mitochondrion; GO:0005764 lysosome; GO:0005768 endosome; GO:0005773 vacuole; GO:0005775 vacuolar lumen; GO:0005886 plasma membrane; GO:0009897 external side of plasma membrane; GO:0009986 ce…	GO:0003824 catalytic activity; GO:0004175 endopeptidase activity; GO:0004197 cysteine-type endopeptidase activity; GO:0004252 serine-type endopeptidase activity; GO:0005488 binding; GO:0005515 protein binding; GO:0005518 collagen binding; GO:0008233 peptidase activity; GO:0008234 cysteine-type peptidase activity; GO:0008236 serine-type peptidase activity; GO:0016787 hydrolase activity; GO:0017171…	PF00112	Papain family cysteine protease	O	KOG1543	Cysteine proteinase Cathepsin L
Q5M830	Replication factor C (Activator 1) 3 OS=Rattus norvegicus OX=10116 GN=Rfc3 PE=1 SV=1	Rfc3	1.337	Up	40.5	6	2	3	2	2	0.869	0.838	0.849	0.993	1.067	1.426	cytoplasm	K10756	RFC3_5; replication factor C subunit 3/5	rno03420 Nucleotide excision repair; rno03430 Mismatch repair; rno03030 DNA replication	GO:0000723 telomere maintenance; GO:0000731 DNA synthesis involved in DNA repair; GO:0006139 nucleobase-containing compound metabolic process; GO:0006259 DNA metabolic process; GO:0006260 DNA replication; GO:0006261 DNA-dependent DNA replication; GO:0006271 DNA strand elongation involved in DNA replication; GO:0006275 regulation of DNA replication; GO:0006281 DNA repair; GO:0006283 transcription-…	GO:0005622 intracellular; GO:0005623 cell; GO:0005634 nucleus; GO:0005654 nucleoplasm; GO:0005657 replication fork; GO:0005663 DNA replication factor C complex; GO:0005694 chromosome; GO:0031390 Ctf18 RFC-like complex; GO:0031974 membrane-enclosed lumen; GO:0031981 nuclear lumen; GO:0032991 protein-containing complex; GO:0043226 organelle; GO:0043227 membrane-bounded organelle; GO:0043228 non-mem…	GO:0003676 nucleic acid binding; GO:0003677 DNA binding; GO:0003689 DNA clamp loader activity; GO:0003824 catalytic activity; GO:0005488 binding; GO:0008094 DNA-dependent ATPase activity; GO:0016462 pyrophosphatase activity; GO:0016787 hydrolase activity; GO:0016817 hydrolase activity, acting on acid anhydrides; GO:0016818 hydrolase activity, acting on acid anhydrides, in phosphorus-containing an…	PF13177	DNA polymerase III, delta subunit	L	KOG2035	Replication factor C, subunit RFC3
D4A8B1	Bardet-Biedl syndrome 4 OS=Rattus norvegicus OX=10116 GN=Bbs4 PE=3 SV=1	Bbs4	1.307	Up	58.2	2	1	4	1	1	0.891	0.916	0.913	0.931	1.034	1.351	cytoplasm	K16531			GO:0000003 reproduction; GO:0000226 microtubule cytoskeleton organization; GO:0000278 mitotic cell cycle; GO:0000281 mitotic cytokinesis; GO:0000910 cytokinesis; GO:0001654 eye development; GO:0001754 eye photoreceptor cell differentiation; GO:0001764 neuron migration; GO:0001838 embryonic epithelial tube formation; GO:0001841 neural tube formation; GO:0001843 neural tube closure; GO:0001894 tiss…	GO:0000242 pericentriolar material; GO:0001750 photoreceptor outer segment; GO:0001917 photoreceptor inner segment; GO:0005622 intracellular; GO:0005623 cell; GO:0005737 cytoplasm; GO:0005813 centrosome; GO:0005814 centriole; GO:0005815 microtubule organizing center; GO:0005829 cytosol; GO:0005856 cytoskeleton; GO:0005886 plasma membrane; GO:0005929 cilium; GO:0015630 microtubule cytoskeleton; GO…	GO:0001085 RNA polymerase II transcription factor binding; GO:0001103 RNA polymerase II repressing transcription factor binding; GO:0003774 motor activity; GO:0003777 microtubule motor activity; GO:0003824 catalytic activity; GO:0005488 binding; GO:0005515 protein binding; GO:0008092 cytoskeletal protein binding; GO:0008134 transcription factor binding; GO:0015631 tubulin binding; GO:0016462 pyro…			S	KOG1124	FOG: TPR repeat
D4A531	DNA-directed RNA polymerase subunit OS=Rattus norvegicus OX=10116 GN=Polr2i PE=1 SV=1	Polr2i	1.431	Up	14.5	14	1	1	1	1	0.816	0.926	1.021	0.951	0.953	1.364	extracellular	K03017	RPB9; DNA-directed RNA polymerase II subunit RPB9	rno03020 RNA polymerase; rno05016 Huntington disease	GO:0000375 RNA splicing, via transesterification reactions; GO:0000377 RNA splicing, via transesterification reactions with bulged adenosine as nucleophile; GO:0000398 mRNA splicing, via spliceosome; GO:0001192 maintenance of transcriptional fidelity during DNA-templated transcription elongation; GO:0001193 maintenance of transcriptional fidelity during DNA-templated transcription elongation from…	GO:0000428 DNA-directed RNA polymerase complex; GO:0005622 intracellular; GO:0005623 cell; GO:0005634 nucleus; GO:0005654 nucleoplasm; GO:0005665 RNA polymerase II, core complex; GO:0016591 RNA polymerase II, holoenzyme; GO:0030880 RNA polymerase complex; GO:0031974 membrane-enclosed lumen; GO:0031981 nuclear lumen; GO:0032991 protein-containing complex; GO:0043226 organelle; GO:0043227 membrane-…	GO:0003824 catalytic activity; GO:0003899 DNA-directed 5'-3' RNA polymerase activity; GO:0005488 binding; GO:0008270 zinc ion binding; GO:0016740 transferase activity; GO:0016772 transferase activity, transferring phosphorus-containing groups; GO:0016779 nucleotidyltransferase activity; GO:0034062 5'-3' RNA polymerase activity; GO:0043167 ion binding; GO:0043169 cation binding; GO:0046872 metal i…	PF02150; PF01096	RNA polymerases M/15 Kd subunit; Transcription factor S-II (TFIIS)	K	KOG2691	RNA polymerase II subunit 9
Q68HB8	Protocadherin 7 OS=Rattus norvegicus OX=10116 GN=Pcdh7 PE=1 SV=1	Pcdh7	1.331	Up	116.1	3	2	3	2	2	0.939	0.961	0.919	0.944	0.973	1.295	plasma membrane	K16498						PF08266; PF00028	Cadherin-like; Cadherin domain	T	KOG3594	FOG: Cadherin repeats
Q4QQV6	Lymphocyte specific 1, isoform CRA_a OS=Rattus norvegicus OX=10116 GN=Lsp1 PE=1 SV=1	Lsp1	1.729	Up	36.5	17	4	9	4	4	0.684	0.67	0.794	1.055	1.046	1.808	nucleus	K14957	LSP1; lymphocyte-specific protein 1	rno04625 C-type lectin receptor signaling pathway; rno05152 Tuberculosis	GO:0006915 apoptotic process; GO:0006935 chemotaxis; GO:0006950 response to stress; GO:0006952 defense response; GO:0006968 cellular defense response; GO:0006996 organelle organization; GO:0007010 cytoskeleton organization; GO:0008219 cell death; GO:0009605 response to external stimulus; GO:0009987 cellular process; GO:0012501 programmed cell death; GO:0016043 cellular component organization; GO:…	GO:0005622 intracellular; GO:0005623 cell; GO:0005856 cytoskeleton; GO:0005886 plasma membrane; GO:0015629 actin cytoskeleton; GO:0016020 membrane; GO:0043226 organelle; GO:0043228 non-membrane-bounded organelle; GO:0043229 intracellular organelle; GO:0043232 intracellular non-membrane-bounded organelle; GO:0071944 cell periphery;	GO:0003779 actin binding; GO:0005488 binding; GO:0005515 protein binding; GO:0008092 cytoskeletal protein binding;			S	KOG3656	FOG: 7 transmembrane receptor
C9DRP5	6-phosphofructo-2-kinase OS=Rattus norvegicus OX=10116 GN=Pfkfb2 PE=1 SV=1	Pfkfb2	0.763	Down	31.5	5	1	1	1	1	0.9	0.863	1.067	0.958	1.267	0.967	cytoplasm,nucleus				GO:0002791 regulation of peptide secretion; GO:0002793 positive regulation of peptide secretion; GO:0005975 carbohydrate metabolic process; GO:0005996 monosaccharide metabolic process; GO:0006000 fructose metabolic process; GO:0006003 fructose 2,6-bisphosphate metabolic process; GO:0006006 glucose metabolic process; GO:0006007 glucose catabolic process; GO:0006082 organic acid metabolic process; …	GO:0005622 intracellular; GO:0005623 cell; GO:0005634 nucleus; GO:0005654 nucleoplasm; GO:0005737 cytoplasm; GO:0005829 cytosol; GO:0031974 membrane-enclosed lumen; GO:0031981 nuclear lumen; GO:0043226 organelle; GO:0043227 membrane-bounded organelle; GO:0043229 intracellular organelle; GO:0043231 intracellular membrane-bounded organelle; GO:0043233 organelle lumen; GO:0070013 intracellular organ…	GO:0003824 catalytic activity; GO:0003873 6-phosphofructo-2-kinase activity; GO:0004331 fructose-2,6-bisphosphate 2-phosphatase activity; GO:0005488 binding; GO:0005515 protein binding; GO:0008443 phosphofructokinase activity; GO:0016301 kinase activity; GO:0016740 transferase activity; GO:0016772 transferase activity, transferring phosphorus-containing groups; GO:0016773 phosphotransferase activ…	PF00300	Histidine phosphatase superfamily (branch 1)	G	KOG0234	Fructose-6-phosphate 2-kinase/fructose-2,6-biphosphatase
B2GUZ6	Reticulon 4-interacting protein 1 OS=Rattus norvegicus OX=10116 GN=Rtn4ip1 PE=1 SV=1	Rtn4ip1	0.723	Down	43.6	5	2	2	2	2	1.13	0.911	1.118	0.99	1.079	0.78	mitochondria	K23164			GO:0007275 multicellular organism development; GO:0007399 nervous system development; GO:0009987 cellular process; GO:0010975 regulation of neuron projection development; GO:0022008 neurogenesis; GO:0030154 cell differentiation; GO:0031344 regulation of cell projection organization; GO:0032501 multicellular organismal process; GO:0032502 developmental process; GO:0045595 regulation of cell differ…	GO:0005622 intracellular; GO:0005623 cell; GO:0005737 cytoplasm; GO:0005739 mitochondrion; GO:0005740 mitochondrial envelope; GO:0005741 mitochondrial outer membrane; GO:0016020 membrane; GO:0019867 outer membrane; GO:0031090 organelle membrane; GO:0031966 mitochondrial membrane; GO:0031967 organelle envelope; GO:0031968 organelle outer membrane; GO:0031975 envelope; GO:0043226 organelle; GO:0043…		PF08240; PF13602	Alcohol dehydrogenase GroES-like domain; Zinc-binding dehydrogenase	C	KOG1198	Zinc-binding oxidoreductase
Q5M7T5	Antithrombin-III OS=Rattus norvegicus OX=10116 GN=Serpinc1 PE=1 SV=1	Serpinc1	1.384	Up	52.2	17	7	18	7	7	0.578	0.503	0.567	1.044	1.397	1.934	extracellular	K03911	SERPINC1; antithrombin III	rno04610 Complement and coagulation cascades	GO:0006464 cellular protein modification process; GO:0006807 nitrogen compound metabolic process; GO:0006950 response to stress; GO:0007584 response to nutrient; GO:0007596 blood coagulation; GO:0007599 hemostasis; GO:0008152 metabolic process; GO:0009605 response to external stimulus; GO:0009611 response to wounding; GO:0009892 negative regulation of metabolic process; GO:0009987 cellular proces…	GO:0005576 extracellular region; GO:0005615 extracellular space; GO:0005622 intracellular; GO:0005623 cell; GO:0005737 cytoplasm; GO:0005783 endoplasmic reticulum; GO:0005788 endoplasmic reticulum lumen; GO:0005886 plasma membrane; GO:0012505 endomembrane system; GO:0016020 membrane; GO:0031974 membrane-enclosed lumen; GO:0043226 organelle; GO:0043227 membrane-bounded organelle; GO:0043229 intrac…	GO:0002020 protease binding; GO:0004857 enzyme inhibitor activity; GO:0004866 endopeptidase inhibitor activity; GO:0004867 serine-type endopeptidase inhibitor activity; GO:0005488 binding; GO:0005515 protein binding; GO:0005539 glycosaminoglycan binding; GO:0008201 heparin binding; GO:0019899 enzyme binding; GO:0030234 enzyme regulator activity; GO:0030414 peptidase inhibitor activity; GO:0042802…	PF00079	Serpin (serine protease inhibitor)	V	KOG2392	Serpin
D4A0U3	Zinc finger protein 638 OS=Rattus norvegicus OX=10116 GN=Zfp638 PE=1 SV=1	Zfp638	1.315	Up	208	1	1	1	1	1	0.876	1.058	0.914	0.902	0.985	1.295	nucleus	K24692			GO:0006139 nucleobase-containing compound metabolic process; GO:0006396 RNA processing; GO:0006725 cellular aromatic compound metabolic process; GO:0006807 nitrogen compound metabolic process; GO:0008152 metabolic process; GO:0008380 RNA splicing; GO:0009987 cellular process; GO:0010467 gene expression; GO:0016070 RNA metabolic process; GO:0034641 cellular nitrogen compound metabolic process; GO:…	GO:0005622 intracellular; GO:0005623 cell; GO:0005634 nucleus; GO:0005654 nucleoplasm; GO:0005737 cytoplasm; GO:0031974 membrane-enclosed lumen; GO:0031981 nuclear lumen; GO:0043226 organelle; GO:0043227 membrane-bounded organelle; GO:0043229 intracellular organelle; GO:0043231 intracellular membrane-bounded organelle; GO:0043233 organelle lumen; GO:0070013 intracellular organelle lumen;	GO:0003676 nucleic acid binding; GO:0003677 DNA binding; GO:0003690 double-stranded DNA binding; GO:0005488 binding; GO:0097159 organic cyclic compound binding; GO:1901363 heterocyclic compound binding;
A0A5C5	C4b-binding protein beta chain OS=Rattus norvegicus OX=10116 GN=C4bpb PE=1 SV=1	C4bpb	2.42	Up	28.6	12	2	3	2	2	0.81	0.656	0.468	0.995	0.923	2.234	extracellular	K04003	C4BPB; complement component 4 binding protein beta	rno05133 Pertussis; rno04610 Complement and coagulation cascades	GO:0002673 regulation of acute inflammatory response; GO:0002682 regulation of immune system process; GO:0002683 negative regulation of immune system process; GO:0002697 regulation of immune effector process; GO:0002698 negative regulation of immune effector process; GO:0002703 regulation of leukocyte mediated immunity; GO:0002704 negative regulation of leukocyte mediated immunity; GO:0002706 reg…	GO:0005576 extracellular region; GO:0005615 extracellular space; GO:0005623 cell; GO:0005886 plasma membrane; GO:0016020 membrane; GO:0044216 other organism cell; GO:0044217 other organism part; GO:0071944 cell periphery;		PF00084	Sushi domain (SCR repeat)	TV	KOG4297	C-type lectin
D4A720	RCG61762, isoform CRA_d OS=Rattus norvegicus OX=10116 GN=Srsf7 PE=1 SV=1	Srsf7	1.313	Up	27.4	14	3	6	2	3	0.844	0.952	0.934	1.02	0.988	1.297	nucleus	K12896	SRSF7; serine/arginine-rich splicing factor 7	rno05168 Herpes simplex virus 1 infection; rno05014 Amyotrophic lateral sclerosis; rno03040 Spliceosome	GO:0000375 RNA splicing, via transesterification reactions; GO:0000377 RNA splicing, via transesterification reactions with bulged adenosine as nucleophile; GO:0000398 mRNA splicing, via spliceosome; GO:0006139 nucleobase-containing compound metabolic process; GO:0006396 RNA processing; GO:0006397 mRNA processing; GO:0006403 RNA localization; GO:0006405 RNA export from nucleus; GO:0006406 mRNA ex…	GO:0005622 intracellular; GO:0005623 cell; GO:0005634 nucleus; GO:0005654 nucleoplasm; GO:0031974 membrane-enclosed lumen; GO:0031981 nuclear lumen; GO:0043226 organelle; GO:0043227 membrane-bounded organelle; GO:0043229 intracellular organelle; GO:0043231 intracellular membrane-bounded organelle; GO:0043233 organelle lumen; GO:0070013 intracellular organelle lumen;	GO:0005488 binding; GO:0005515 protein binding; GO:0019904 protein domain specific binding;	PF00076	RNA recognition motif. (a.k.a. RRM, RBD, or RNP domain)	A	KOG0107	Alternative splicing factor SRp20/9G8 (RRM superfamily)
A0A140TAI1	Ubiquilin 1, isoform CRA_a OS=Rattus norvegicus OX=10116 GN=Ubqln1 PE=1 SV=1	Ubqln1	1.379	Up	62	9	4	5	2	4	0.848	0.959	0.875	0.947	1.013	1.397	nucleus	K04523	UBQLN; ubiquilin	rno04141 Protein processing in endoplasmic reticulum; rno05014 Amyotrophic lateral sclerosis	GO:0000045 autophagosome assembly; GO:0001666 response to hypoxia; GO:0002682 regulation of immune system process; GO:0002683 negative regulation of immune system process; GO:0006508 proteolysis; GO:0006511 ubiquitin-dependent protein catabolic process; GO:0006807 nitrogen compound metabolic process; GO:0006914 autophagy; GO:0006950 response to stress; GO:0006996 organelle organization; GO:000703…	GO:0005622 intracellular; GO:0005623 cell; GO:0005634 nucleus; GO:0005654 nucleoplasm; GO:0005737 cytoplasm; GO:0005773 vacuole; GO:0005776 autophagosome; GO:0005783 endoplasmic reticulum; GO:0005829 cytosol; GO:0005886 plasma membrane; GO:0012505 endomembrane system; GO:0016020 membrane; GO:0016234 inclusion body; GO:0016235 aggresome; GO:0031974 membrane-enclosed lumen; GO:0031981 nuclear lumen…	GO:0005102 signaling receptor binding; GO:0005488 binding; GO:0005515 protein binding; GO:0019215 intermediate filament binding; GO:0019899 enzyme binding; GO:0019900 kinase binding; GO:0019904 protein domain specific binding; GO:0031593 polyubiquitin modification-dependent protein binding; GO:0042802 identical protein binding; GO:0044877 protein-containing complex binding; GO:0140030 modificatio…	PF00240; PF00627	Ubiquitin family; UBA/TS-N domain	O	KOG0010	Ubiquitin-like protein
Q6AYS3	Carboxypeptidase OS=Rattus norvegicus OX=10116 GN=Ctsa PE=1 SV=1	Ctsa	1.372	Up	51.2	9	3	8	3	3	0.926	0.865	0.89	1.16	0.918	1.26	extracellular	K13289	CTSA; cathepsin A (carboxypeptidase C) [EC:3.4.16.5]	rno04142 Lysosome; rno04614 Renin-angiotensin system	GO:0001775 cell activation; GO:0002252 immune effector process; GO:0002263 cell activation involved in immune response; GO:0002274 myeloid leukocyte activation; GO:0002275 myeloid cell activation involved in immune response; GO:0002283 neutrophil activation involved in immune response; GO:0002366 leukocyte activation involved in immune response; GO:0002376 immune system process; GO:0002443 leukoc…	GO:0000323 lytic vacuole; GO:0005576 extracellular region; GO:0005622 intracellular; GO:0005623 cell; GO:0005634 nucleus; GO:0005654 nucleoplasm; GO:0005737 cytoplasm; GO:0005764 lysosome; GO:0005766 primary lysosome; GO:0005773 vacuole; GO:0005775 vacuolar lumen; GO:0005783 endoplasmic reticulum; GO:0012505 endomembrane system; GO:0030141 secretory granule; GO:0031410 cytoplasmic vesicle; GO:003…	GO:0003824 catalytic activity; GO:0004180 carboxypeptidase activity; GO:0004185 serine-type carboxypeptidase activity; GO:0004308 exo-alpha-sialidase activity; GO:0004553 hydrolase activity, hydrolyzing O-glycosyl compounds; GO:0008047 enzyme activator activity; GO:0008233 peptidase activity; GO:0008236 serine-type peptidase activity; GO:0008238 exopeptidase activity; GO:0016787 hydrolase activit…	PF00450	Serine carboxypeptidase	O	KOG1282	Serine carboxypeptidases (lysosomal cathepsin A)
G3V6P7	Myosin, heavy polypeptide 9, non-muscle OS=Rattus norvegicus OX=10116 GN=Myh9 PE=1 SV=1	Myh9	1.391	Up	226.3	32	54	188	41	57	0.876	0.837	0.855	1.007	1.038	1.445	cytoplasm,nucleus	K10352	MYH9s; myosin heavy chain 9/10/11/14	rno04530 Tight junction; rno04810 Regulation of actin cytoskeleton; rno04270 Vascular smooth muscle contraction	GO:0000003 reproduction; GO:0000212 meiotic spindle organization; GO:0000226 microtubule cytoskeleton organization; GO:0000768 syncytium formation by plasma membrane fusion; GO:0000902 cell morphogenesis; GO:0000904 cell morphogenesis involved in differentiation; GO:0000910 cytokinesis; GO:0001525 angiogenesis; GO:0001541 ovarian follicle development; GO:0001568 blood vessel development; GO:00016…	GO:0001725 stress fiber; GO:0001726 ruffle; GO:0001931 uropod; GO:0005622 intracellular; GO:0005623 cell; GO:0005634 nucleus; GO:0005737 cytoplasm; GO:0005739 mitochondrion; GO:0005826 actomyosin contractile ring; GO:0005829 cytosol; GO:0005856 cytoskeleton; GO:0005884 actin filament; GO:0005886 plasma membrane; GO:0005903 brush border; GO:0005911 cell-cell junction; GO:0005912 adherens junction;…	GO:0000146 microfilament motor activity; GO:0000166 nucleotide binding; GO:0001664 G protein-coupled receptor binding; GO:0001965 G-protein alpha-subunit binding; GO:0003774 motor activity; GO:0003779 actin binding; GO:0003824 catalytic activity; GO:0005102 signaling receptor binding; GO:0005215 transporter activity; GO:0005391 sodium:potassium-exchanging ATPase activity; GO:0005488 binding; GO:0…	PF02736; PF00063	Myosin N-terminal SH3-like domain; Myosin head (motor domain)	Z	KOG0161	Myosin class II heavy chain
D3ZJW6	RCG21066 OS=Rattus norvegicus OX=10116 GN=rCG_21066 PE=1 SV=1	rCG_21066	2.247	Up	13.1	9	1	2	1	1	0.792	0.617	0.758	0.718	0.981	2.204	extracellular							PF07686	Immunoglobulin V-set domain
B0BNK4	Proline-serine-threonine phosphatase-interacting protein 1 OS=Rattus norvegicus OX=10116 GN=Pstpip1 PE=1 SV=1	Pstpip1	1.575	Up	47.5	10	3	5	3	3	0.816	0.688	0.724	1.173	1.033	1.627	cytoplasm	K12804	PSTPIP1; proline-serine-threonine phosphatase interacting protein 1	rno04621 NOD-like receptor signaling pathway	GO:0007154 cell communication; GO:0007155 cell adhesion; GO:0007165 signal transduction; GO:0009987 cellular process; GO:0022610 biological adhesion; GO:0023052 signaling; GO:0050789 regulation of biological process; GO:0050794 regulation of cellular process; GO:0050896 response to stimulus; GO:0051716 cellular response to stimulus; GO:0065007 biological regulation;	GO:0001725 stress fiber; GO:0005622 intracellular; GO:0005623 cell; GO:0005737 cytoplasm; GO:0005826 actomyosin contractile ring; GO:0005829 cytosol; GO:0005856 cytoskeleton; GO:0005886 plasma membrane; GO:0005938 cell cortex; GO:0015629 actin cytoskeleton; GO:0016020 membrane; GO:0030863 cortical cytoskeleton; GO:0030864 cortical actin cytoskeleton; GO:0032153 cell division site; GO:0032154 clea…	GO:0003779 actin binding; GO:0005488 binding; GO:0005515 protein binding; GO:0008092 cytoskeletal protein binding; GO:0019899 enzyme binding; GO:0019902 phosphatase binding; GO:0019903 protein phosphatase binding; GO:0042802 identical protein binding;			Z	KOG2398	Predicted proline-serine-threonine phosphatase-interacting protein (PSTPIP)
B0BN99	Hmgb3 protein OS=Rattus norvegicus OX=10116 GN=Hmgb3 PE=1 SV=1	Hmgb3	1.32	Up	23	10	2	2	1	1	0.999	0.951	0.853	0.881	1.012	1.336	nucleus	K11296			GO:0002682 regulation of immune system process; GO:0002683 negative regulation of immune system process; GO:0002694 regulation of leukocyte activation; GO:0002695 negative regulation of leukocyte activation; GO:0006996 organelle organization; GO:0009987 cellular process; GO:0016043 cellular component organization; GO:0032392 DNA geometric change; GO:0045577 regulation of B cell differentiation; G…	GO:0005622 intracellular; GO:0005623 cell; GO:0005634 nucleus; GO:0043226 organelle; GO:0043227 membrane-bounded organelle; GO:0043229 intracellular organelle; GO:0043231 intracellular membrane-bounded organelle;	GO:0000217 DNA secondary structure binding; GO:0000400 four-way junction DNA binding; GO:0003676 nucleic acid binding; GO:0003677 DNA binding; GO:0003723 RNA binding; GO:0005488 binding; GO:0008301 DNA binding, bending; GO:0097159 organic cyclic compound binding; GO:1901363 heterocyclic compound binding;	PF09011; PF00505	Domain of unknown function (DUF1898); HMG (high mobility group) box	K	KOG0381	HMG box-containing protein
G3V8D2	Periaxin OS=Rattus norvegicus OX=10116 GN=Prx PE=1 SV=3	Prx	0.759	Down	146.2	28	31	180	1	43	1.026	0.976	1.006	1.136	1.064	0.808	cytoplasm				GO:0003008 system process; GO:0007009 plasma membrane organization; GO:0007154 cell communication; GO:0007272 ensheathment of neurons; GO:0007275 multicellular organism development; GO:0007399 nervous system development; GO:0007422 peripheral nervous system development; GO:0007600 sensory perception; GO:0008366 axon ensheathment; GO:0009653 anatomical structure morphogenesis; GO:0009987 cellular …	GO:0005622 intracellular; GO:0005623 cell; GO:0005634 nucleus; GO:0005737 cytoplasm; GO:0005829 cytosol; GO:0005886 plasma membrane; GO:0016020 membrane; GO:0043209 myelin sheath; GO:0043226 organelle; GO:0043227 membrane-bounded organelle; GO:0043229 intracellular organelle; GO:0043231 intracellular membrane-bounded organelle; GO:0071944 cell periphery;		PF00595	PDZ domain (Also known as DHR or GLGF)
D3ZA46	Gem-interacting protein OS=Rattus norvegicus OX=10116 GN=Gmip PE=1 SV=1	Gmip	1.414	Up	107.1	2	2	2	2	2	0.952	0.853	0.944	0.981	0.954	1.349	nucleus	K20653			GO:0007154 cell communication; GO:0007165 signal transduction; GO:0009966 regulation of signal transduction; GO:0009987 cellular process; GO:0010646 regulation of cell communication; GO:0023051 regulation of signaling; GO:0023052 signaling; GO:0034260 negative regulation of GTPase activity; GO:0035556 intracellular signal transduction; GO:0043085 positive regulation of catalytic activity; GO:0043…	GO:0005622 intracellular; GO:0005623 cell; GO:0005634 nucleus; GO:0005654 nucleoplasm; GO:0005737 cytoplasm; GO:0005829 cytosol; GO:0005886 plasma membrane; GO:0016020 membrane; GO:0031974 membrane-enclosed lumen; GO:0031981 nuclear lumen; GO:0043226 organelle; GO:0043227 membrane-bounded organelle; GO:0043229 intracellular organelle; GO:0043231 intracellular membrane-bounded organelle; GO:004323…	GO:0005096 GTPase activator activity; GO:0008047 enzyme activator activity; GO:0030234 enzyme regulator activity; GO:0030695 GTPase regulator activity; GO:0060589 nucleoside-triphosphatase regulator activity; GO:0098772 molecular function regulator;	PF00620	RhoGAP domain	T	KOG1453	Chimaerin and related Rho GTPase activating proteins
Q5XI77	Annexin OS=Rattus norvegicus OX=10116 GN=Anxa11 PE=1 SV=1	Anxa11	1.376	Up	54.1	23	10	29	10	10	0.903	0.892	0.892	0.967	0.995	1.369	cytoplasm	K17095	ANXA7_11; annexin A7/11	rno05014 Amyotrophic lateral sclerosis	GO:0000910 cytokinesis; GO:0006810 transport; GO:0006897 endocytosis; GO:0006909 phagocytosis; GO:0007049 cell cycle; GO:0009987 cellular process; GO:0010035 response to inorganic substance; GO:0010038 response to metal ion; GO:0016192 vesicle-mediated transport; GO:0022402 cell cycle process; GO:0032506 cytokinetic process; GO:0042221 response to chemical; GO:0050896 response to stimulus; GO:005…	GO:0000323 lytic vacuole; GO:0005622 intracellular; GO:0005623 cell; GO:0005634 nucleus; GO:0005635 nuclear envelope; GO:0005654 nucleoplasm; GO:0005737 cytoplasm; GO:0005764 lysosome; GO:0005766 primary lysosome; GO:0005773 vacuole; GO:0005819 spindle; GO:0005829 cytosol; GO:0005856 cytoskeleton; GO:0012505 endomembrane system; GO:0015630 microtubule cytoskeleton; GO:0030139 endocytic vesicle; G…	GO:0005488 binding; GO:0005509 calcium ion binding; GO:0005515 protein binding; GO:0005543 phospholipid binding; GO:0005544 calcium-dependent phospholipid binding; GO:0008289 lipid binding; GO:0008429 phosphatidylethanolamine binding; GO:0043167 ion binding; GO:0043168 anion binding; GO:0043169 cation binding; GO:0044548 S100 protein binding; GO:0046872 metal ion binding; GO:0048306 calcium-depen…			U	KOG0819	Annexin
Q6IN37	GM2 ganglioside activator OS=Rattus norvegicus OX=10116 GN=Gm2a PE=1 SV=1	Gm2a	1.318	Up	21.5	9	2	5	2	2	0.879	0.85	0.854	1.072	1.03	1.357	extracellular	K12383	GM2A; ganglioside GM2 activator	rno04142 Lysosome	GO:0001573 ganglioside metabolic process; GO:0001775 cell activation; GO:0002252 immune effector process; GO:0002263 cell activation involved in immune response; GO:0002274 myeloid leukocyte activation; GO:0002275 myeloid cell activation involved in immune response; GO:0002283 neutrophil activation involved in immune response; GO:0002366 leukocyte activation involved in immune response; GO:000237…	GO:0000323 lytic vacuole; GO:0005576 extracellular region; GO:0005622 intracellular; GO:0005623 cell; GO:0005737 cytoplasm; GO:0005764 lysosome; GO:0005766 primary lysosome; GO:0005773 vacuole; GO:0005775 vacuolar lumen; GO:0012505 endomembrane system; GO:0030141 secretory granule; GO:0031410 cytoplasmic vesicle; GO:0031974 membrane-enclosed lumen; GO:0031982 vesicle; GO:0031983 vesicle lumen; GO…	GO:0003824 catalytic activity; GO:0004553 hydrolase activity, hydrolyzing O-glycosyl compounds; GO:0004563 beta-N-acetylhexosaminidase activity; GO:0008047 enzyme activator activity; GO:0015929 hexosaminidase activity; GO:0016787 hydrolase activity; GO:0016798 hydrolase activity, acting on glycosyl bonds; GO:0030234 enzyme regulator activity; GO:0030290 sphingolipid activator protein activity; GO…	PF02221	ML domain
B5DF05	Ras interacting protein 1 (Predicted), isoform CRA_a OS=Rattus norvegicus OX=10116 GN=Rasip1 PE=1 SV=1	Rasip1	1.446	Up	67.8	2	1	1	1	1	0.711	0.981	0.84	0.882	1.076	1.556	cytoplasm,nucleus				GO:0001525 angiogenesis; GO:0001568 blood vessel development; GO:0001570 vasculogenesis; GO:0001763 morphogenesis of a branching structure; GO:0001944 vasculature development; GO:0002009 morphogenesis of an epithelium; GO:0007275 multicellular organism development; GO:0008284 positive regulation of cell population proliferation; GO:0009653 anatomical structure morphogenesis; GO:0009888 tissue dev…	GO:0005622 intracellular; GO:0005623 cell; GO:0005737 cytoplasm; GO:0005794 Golgi apparatus; GO:0012505 endomembrane system; GO:0043226 organelle; GO:0043227 membrane-bounded organelle; GO:0043229 intracellular organelle; GO:0043231 intracellular membrane-bounded organelle; GO:0048471 perinuclear region of cytoplasm;	GO:0005488 binding; GO:0005515 protein binding; GO:0017016 Ras GTPase binding; GO:0019899 enzyme binding; GO:0031267 small GTPase binding; GO:0051020 GTPase binding;			Z	KOG0160	Myosin class V heavy chain
F1M6F4	40S ribosomal protein S25 OS=Rattus norvegicus OX=10116 PE=3 SV=1	--	0.65	Down	13.6	15	2	6	2	2	1.225	1.104	1.193	1.282	0.719	0.467	nucleus									J	KOG1767	40S ribosomal protein S25
G3V6C4	UDP-glucose 6-dehydrogenase OS=Rattus norvegicus OX=10116 GN=Ugdh PE=1 SV=1	Ugdh	1.576	Up	54.9	5	2	2	2	2	0.77	0.65	0.71	1.007	1.138	1.794	cytoplasm	K00012	UGDH; UDPglucose 6-dehydrogenase [EC:1.1.1.22]	rno01240 Biosynthesis of cofactors; rno01100 Metabolic pathways; rno00053 Ascorbate and aldarate metabolism; rno00040 Pentose and glucuronate interconversions; rno00520 Amino sugar and nucleotide sugar metabolism	GO:0001702 gastrulation with mouth forming second; GO:0006011 UDP-glucose metabolic process; GO:0006022 aminoglycan metabolic process; GO:0006023 aminoglycan biosynthetic process; GO:0006024 glycosaminoglycan biosynthetic process; GO:0006065 UDP-glucuronate biosynthetic process; GO:0006082 organic acid metabolic process; GO:0006091 generation of precursor metabolites and energy; GO:0006139 nucleo…	GO:0005622 intracellular; GO:0005623 cell; GO:0005634 nucleus; GO:0005654 nucleoplasm; GO:0005737 cytoplasm; GO:0005829 cytosol; GO:0031974 membrane-enclosed lumen; GO:0031981 nuclear lumen; GO:0043226 organelle; GO:0043227 membrane-bounded organelle; GO:0043229 intracellular organelle; GO:0043231 intracellular membrane-bounded organelle; GO:0043233 organelle lumen; GO:0070013 intracellular organ…	GO:0003824 catalytic activity; GO:0003979 UDP-glucose 6-dehydrogenase activity; GO:0009055 electron transfer activity; GO:0016491 oxidoreductase activity; GO:0016614 oxidoreductase activity, acting on CH-OH group of donors; GO:0016616 oxidoreductase activity, acting on the CH-OH group of donors, NAD or NADP as acceptor;	PF03721; PF00984; PF03720	UDP-glucose/GDP-mannose dehydrogenase family, NAD binding domain; UDP-glucose/GDP-mannose dehydrogenase family, central domain; UDP-glucose/GDP-mannose dehydrogenase family, UDP binding domain	GT	KOG2666	UDP-glucose/GDP-mannose dehydrogenase
Q5RKK3	Bifunctional epoxide hydrolase 2 OS=Rattus norvegicus OX=10116 GN=Ephx2 PE=1 SV=1	Ephx2	0.726	Down	62.3	12	6	10	6	6	1.106	1.071	1.051	1.054	0.99	0.72	extracellular	K08726	EPHX2; soluble epoxide hydrolase / lipid-phosphate phosphatase [EC:3.3.2.10 3.1.3.76]	rno01100 Metabolic pathways; rno05207 Chemical carcinogenesis - receptor activation; rno00590 Arachidonic acid metabolism; rno05208 Chemical carcinogenesis - reactive oxygen species; rno04146 Peroxisome	GO:0001676 long-chain fatty acid metabolic process; GO:0002532 production of molecular mediator involved in inflammatory response; GO:0002538 arachidonic acid metabolite production involved in inflammatory response; GO:0002539 prostaglandin production involved in inflammatory response; GO:0003008 system process; GO:0003013 circulatory system process; GO:0003018 vascular process in circulatory sys…	GO:0005622 intracellular; GO:0005623 cell; GO:0005737 cytoplasm; GO:0005777 peroxisome; GO:0005782 peroxisomal matrix; GO:0005829 cytosol; GO:0031907 microbody lumen; GO:0031974 membrane-enclosed lumen; GO:0042579 microbody; GO:0043226 organelle; GO:0043227 membrane-bounded organelle; GO:0043229 intracellular organelle; GO:0043231 intracellular membrane-bounded organelle; GO:0043233 organelle lum…	GO:0000287 magnesium ion binding; GO:0003824 catalytic activity; GO:0004301 epoxide hydrolase activity; GO:0005102 signaling receptor binding; GO:0005488 binding; GO:0005515 protein binding; GO:0015643 toxic substance binding; GO:0016787 hydrolase activity; GO:0016788 hydrolase activity, acting on ester bonds; GO:0016791 phosphatase activity; GO:0016801 hydrolase activity, acting on ether bonds; …	PF00561	alpha/beta hydrolase fold	I	KOG4178	Soluble epoxide hydrolase
Q5U351	Phospholipid scramblase OS=Rattus norvegicus OX=10116 GN=Plscr1 PE=2 SV=1	Plscr1	1.53	Up	38.5	3	1	1	1	1	0.831	0.85	1.001	0.88	0.978	1.496	cytoplasm				GO:0002237 response to molecule of bacterial origin; GO:0002252 immune effector process; GO:0002376 immune system process; GO:0002520 immune system development; GO:0002526 acute inflammatory response; GO:0002682 regulation of immune system process; GO:0002684 positive regulation of immune system process; GO:0002694 regulation of leukocyte activation; GO:0006139 nucleobase-containing compound meta…	GO:0005576 extracellular region; GO:0005622 intracellular; GO:0005623 cell; GO:0005634 nucleus; GO:0005730 nucleolus; GO:0005737 cytoplasm; GO:0005794 Golgi apparatus; GO:0005829 cytosol; GO:0005886 plasma membrane; GO:0005887 integral component of plasma membrane; GO:0012505 endomembrane system; GO:0016020 membrane; GO:0016021 integral component of membrane; GO:0031012 extracellular matrix; GO:0…	GO:0000981 DNA-binding transcription factor activity, RNA polymerase II-specific; GO:0001228 DNA-binding transcription activator activity, RNA polymerase II-specific; GO:0003700 DNA-binding transcription factor activity; GO:0005102 signaling receptor binding; GO:0005154 epidermal growth factor receptor binding; GO:0005215 transporter activity; GO:0005319 lipid transporter activity; GO:0005488 bin…	PF03803	Scramblase	M	KOG0621	Phospholipid scramblase
D4A563	Pseudopodium-enriched atypical kinase 1 OS=Rattus norvegicus OX=10116 GN=Peak1 PE=1 SV=1	Peak1	0.751	Down	191	1	1	1	1	1	0.921	0.823	0.841	0.975	1.416	1.063	nucleus	K17538			GO:0000902 cell morphogenesis; GO:0000904 cell morphogenesis involved in differentiation; GO:0001952 regulation of cell-matrix adhesion; GO:0006464 cellular protein modification process; GO:0006468 protein phosphorylation; GO:0006793 phosphorus metabolic process; GO:0006796 phosphate-containing compound metabolic process; GO:0006807 nitrogen compound metabolic process; GO:0006928 movement of cell…	GO:0005622 intracellular; GO:0005623 cell; GO:0005856 cytoskeleton; GO:0005912 adherens junction; GO:0005925 focal adhesion; GO:0015629 actin cytoskeleton; GO:0030054 cell junction; GO:0030055 cell-substrate junction; GO:0043226 organelle; GO:0043228 non-membrane-bounded organelle; GO:0043229 intracellular organelle; GO:0043232 intracellular non-membrane-bounded organelle; GO:0070161 anchoring ju…	GO:0003824 catalytic activity; GO:0004672 protein kinase activity; GO:0004713 protein tyrosine kinase activity; GO:0004715 non-membrane spanning protein tyrosine kinase activity; GO:0005488 binding; GO:0005515 protein binding; GO:0016301 kinase activity; GO:0016740 transferase activity; GO:0016772 transferase activity, transferring phosphorus-containing groups; GO:0016773 phosphotransferase activ…	PF00069	Protein kinase domain
Q5PPG2	Asparaginyl endopeptidase OS=Rattus norvegicus OX=10116 GN=Lgmn PE=1 SV=1	Lgmn	1.352	Up	49.4	8	2	4	2	2	0.914	0.938	0.978	1.186	0.856	1.157	extracellular	K01369	LGMN; legumain [EC:3.4.22.34]	rno04142 Lysosome; rno04612 Antigen processing and presentation	GO:0002376 immune system process; GO:0002478 antigen processing and presentation of exogenous peptide antigen; GO:0002495 antigen processing and presentation of peptide antigen via MHC class II; GO:0002504 antigen processing and presentation of peptide or polysaccharide antigen via MHC class II; GO:0002682 regulation of immune system process; GO:0002684 positive regulation of immune system proces…	GO:0000323 lytic vacuole; GO:0005576 extracellular region; GO:0005622 intracellular; GO:0005623 cell; GO:0005737 cytoplasm; GO:0005764 lysosome; GO:0005768 endosome; GO:0005770 late endosome; GO:0005773 vacuole; GO:0005775 vacuolar lumen; GO:0012505 endomembrane system; GO:0031410 cytoplasmic vesicle; GO:0031904 endosome lumen; GO:0031974 membrane-enclosed lumen; GO:0031982 vesicle; GO:0036019 en…	GO:0003824 catalytic activity; GO:0004175 endopeptidase activity; GO:0004197 cysteine-type endopeptidase activity; GO:0008233 peptidase activity; GO:0008234 cysteine-type peptidase activity; GO:0016787 hydrolase activity; GO:0070011 peptidase activity, acting on L-amino acid peptides; GO:0140096 catalytic activity, acting on a protein;			O	KOG1348	Asparaginyl peptidases
A0A0G2JSL8	Adenosine kinase OS=Rattus norvegicus OX=10116 GN=Adk PE=1 SV=1	Adk	1.312	Up	40.1	14	3	15	3	3	0.952	0.933	0.927	0.976	0.975	1.279	cytoplasm,nucleus	K00856	E2.7.1.20; adenosine kinase [EC:2.7.1.20]	rno01100 Metabolic pathways; rno00230 Purine metabolism	GO:0002682 regulation of immune system process; GO:0002684 positive regulation of immune system process; GO:0002694 regulation of leukocyte activation; GO:0002696 positive regulation of leukocyte activation; GO:0006139 nucleobase-containing compound metabolic process; GO:0006163 purine nucleotide metabolic process; GO:0006164 purine nucleotide biosynthetic process; GO:0006166 purine ribonucleosid…	GO:0005622 intracellular; GO:0005623 cell; GO:0005634 nucleus; GO:0005654 nucleoplasm; GO:0005737 cytoplasm; GO:0005829 cytosol; GO:0031974 membrane-enclosed lumen; GO:0031981 nuclear lumen; GO:0043226 organelle; GO:0043227 membrane-bounded organelle; GO:0043229 intracellular organelle; GO:0043231 intracellular membrane-bounded organelle; GO:0043233 organelle lumen; GO:0070013 intracellular organ…	GO:0003824 catalytic activity; GO:0004001 adenosine kinase activity; GO:0016301 kinase activity; GO:0016740 transferase activity; GO:0016772 transferase activity, transferring phosphorus-containing groups; GO:0016773 phosphotransferase activity, alcohol group as acceptor; GO:0019205 nucleobase-containing compound kinase activity; GO:0019206 nucleoside kinase activity;			F	KOG2854	Possible pfkB family carbohydrate kinase
Q5BJP4	RNA binding motif protein 39 OS=Rattus norvegicus OX=10116 GN=Rbm39 PE=1 SV=1	Rbm39	1.336	Up	58.6	7	3	5	3	3	0.925	0.902	0.849	1.113	1.02	1.363	nucleus	K13091						PF00076	RNA recognition motif. (a.k.a. RRM, RBD, or RNP domain)	A	KOG0147	Transcriptional coactivator CAPER (RRM superfamily)
Q99ME0	CXC chemokine RTCK1 OS=Rattus norvegicus OX=10116 GN=Ppbp PE=1 SV=1	Ppbp	0.65	Down	12.2	11	1	1	1	1	1.234	0.973	1.066	0.822	1.156	0.751	extracellular	K10029	PPBP; platelet basic protein	rno04060 Cytokine-cytokine receptor interaction; rno04061 Viral protein interaction with cytokine and cytokine receptor; rno04062 Chemokine signaling pathway	GO:0001775 cell activation; GO:0001906 cell killing; GO:0002237 response to molecule of bacterial origin; GO:0002252 immune effector process; GO:0002263 cell activation involved in immune response; GO:0002274 myeloid leukocyte activation; GO:0002275 myeloid cell activation involved in immune response; GO:0002283 neutrophil activation involved in immune response; GO:0002366 leukocyte activation in…	GO:0005576 extracellular region; GO:0005615 extracellular space; GO:0005622 intracellular; GO:0005623 cell; GO:0005737 cytoplasm; GO:0012505 endomembrane system; GO:0030141 secretory granule; GO:0031091 platelet alpha granule; GO:0031093 platelet alpha granule lumen; GO:0031410 cytoplasmic vesicle; GO:0031974 membrane-enclosed lumen; GO:0031982 vesicle; GO:0031983 vesicle lumen; GO:0034774 secret…	GO:0001664 G protein-coupled receptor binding; GO:0005102 signaling receptor binding; GO:0005125 cytokine activity; GO:0005126 cytokine receptor binding; GO:0005215 transporter activity; GO:0005355 glucose transmembrane transporter activity; GO:0005488 binding; GO:0005515 protein binding; GO:0008009 chemokine activity; GO:0015144 carbohydrate transmembrane transporter activity; GO:0015145 monosac…	PF00048	Small cytokines (intecrine/chemokine), interleukin-8 like
D4A7L6	Ribose-5-phosphate isomerase OS=Rattus norvegicus OX=10116 GN=Rpia PE=1 SV=1	Rpia	1.668	Up	32.5	9	2	2	2	2	0.826	0.852	0.773	0.941	0.997	1.663	cytoplasm	K01807	rpiA; ribose 5-phosphate isomerase A [EC:5.3.1.6]	rno01100 Metabolic pathways; rno00030 Pentose phosphate pathway; rno01200 Carbon metabolism; rno01230 Biosynthesis of amino acids	GO:0005975 carbohydrate metabolic process; GO:0005996 monosaccharide metabolic process; GO:0006014 D-ribose metabolic process; GO:0006081 cellular aldehyde metabolic process; GO:0006098 pentose-phosphate shunt; GO:0006139 nucleobase-containing compound metabolic process; GO:0006725 cellular aromatic compound metabolic process; GO:0006732 coenzyme metabolic process; GO:0006733 oxidoreduction coenz…	GO:0005622 intracellular; GO:0005623 cell; GO:0005737 cytoplasm; GO:0005829 cytosol; GO:0043226 organelle; GO:0043227 membrane-bounded organelle; GO:0043229 intracellular organelle; GO:0043231 intracellular membrane-bounded organelle;	GO:0003824 catalytic activity; GO:0004751 ribose-5-phosphate isomerase activity; GO:0005488 binding; GO:0005515 protein binding; GO:0016853 isomerase activity; GO:0016860 intramolecular oxidoreductase activity; GO:0016861 intramolecular oxidoreductase activity, interconverting aldoses and ketoses; GO:0030246 carbohydrate binding; GO:0036094 small molecule binding; GO:0042802 identical protein bin…			G	KOG3075	Ribose 5-phosphate isomerase
B0BMS8	Myl9 protein OS=Rattus norvegicus OX=10116 GN=Myl9 PE=1 SV=1	Myl9	0.752	Down	19.8	22	3	14	1	1	1.119	1.056	1.071	0.941	1.037	0.78	mitochondria	K12755	MYL9; myosin regulatory light chain 9	rno04921 Oxytocin signaling pathway; rno04360 Axon guidance; rno04530 Tight junction; rno04510 Focal adhesion; rno04022 cGMP-PKG signaling pathway; rno04270 Vascular smooth muscle contraction; rno05132 Salmonella infection; rno04024 cAMP signaling pathway; rno04810 Regulation of actin cytoskeleton; rno04670 Leukocyte transendothelial migration		GO:0001725 stress fiber; GO:0005622 intracellular; GO:0005623 cell; GO:0005737 cytoplasm; GO:0005856 cytoskeleton; GO:0015629 actin cytoskeleton; GO:0016459 myosin complex; GO:0016460 myosin II complex; GO:0030016 myofibril; GO:0030017 sarcomere; GO:0030018 Z disc; GO:0031674 I band; GO:0032432 actin filament bundle; GO:0032991 protein-containing complex; GO:0042641 actomyosin; GO:0043226 organel…	GO:0005488 binding; GO:0005515 protein binding; GO:0008092 cytoskeletal protein binding; GO:0017022 myosin binding; GO:0032036 myosin heavy chain binding;	PF13405; PF13833	EF-hand domain; EF-hand domain pair	T	KOG0031	Myosin regulatory light chain, EF-Hand protein superfamily
D3ZDZ1	Amyloid beta (A4) protein-binding, family B, member 1 interacting protein OS=Rattus norvegicus OX=10116 GN=Apbb1ip PE=1 SV=2	Apbb1ip	1.303	Up	73.6	3	2	2	2	2	0.853	0.726	0.881	1.272	1.005	1.31	cytoplasm	K17704	APBB1IP; amyloid beta A4 precursor protein-binding family B member 1-interacting protein	rno04015 Rap1 signaling pathway; rno04611 Platelet activation	GO:0001775 cell activation; GO:0002252 immune effector process; GO:0002263 cell activation involved in immune response; GO:0002285 lymphocyte activation involved in immune response; GO:0002286 T cell activation involved in immune response; GO:0002291 T cell activation via T cell receptor contact with antigen bound to MHC molecule on antigen presenting cell; GO:0002366 leukocyte activation involve…	GO:0005622 intracellular; GO:0005623 cell; GO:0005737 cytoplasm; GO:0005829 cytosol; GO:0005886 plasma membrane; GO:0016020 membrane; GO:0032991 protein-containing complex; GO:0042101 T cell receptor complex; GO:0043235 receptor complex; GO:0071944 cell periphery; GO:0098796 membrane protein complex; GO:0098797 plasma membrane protein complex; GO:0098802 plasma membrane signaling receptor complex;		PF00788; PF00169	Ras association (RalGDS/AF-6) domain; PH domain	T	KOG3751	Growth factor receptor-bound proteins (GRB7, GRB10, GRB14)
D3ZIV3	Mitotic arrest deficient 1-like 1 OS=Rattus norvegicus OX=10116 GN=Mad1l1 PE=1 SV=1	Mad1l1	0.763	Down	83.3	4	2	3	2	2	1.12	0.798	0.821	1.16	1.175	0.896	nucleus	K06679	MAD1; mitotic spindle assembly checkpoint protein MAD1	rno05166 Human T-cell leukemia virus 1 infection; rno04114 Oocyte meiosis; rno05203 Viral carcinogenesis; rno04914 Progesterone-mediated oocyte maturation; rno04110 Cell cycle	GO:0000070 mitotic sister chromatid segregation; GO:0000075 cell cycle checkpoint; GO:0000278 mitotic cell cycle; GO:0000280 nuclear division; GO:0000819 sister chromatid segregation; GO:0002376 immune system process; GO:0002520 immune system development; GO:0002682 regulation of immune system process; GO:0002683 negative regulation of immune system process; GO:0002694 regulation of leukocyte act…	GO:0000775 chromosome, centromeric region; GO:0000776 kinetochore; GO:0000922 spindle pole; GO:0005622 intracellular; GO:0005623 cell; GO:0005634 nucleus; GO:0005635 nuclear envelope; GO:0005694 chromosome; GO:0005737 cytoplasm; GO:0005813 centrosome; GO:0005815 microtubule organizing center; GO:0005819 spindle; GO:0005829 cytosol; GO:0005856 cytoskeleton; GO:0012505 endomembrane system; GO:00156…	GO:0005488 binding; GO:0005515 protein binding; GO:0042802 identical protein binding; GO:0043515 kinetochore binding; GO:0044877 protein-containing complex binding;			D	KOG4593	Mitotic checkpoint protein MAD1
M0RAZ1	Ig-like domain-containing protein OS=Rattus norvegicus OX=10116 PE=4 SV=2	--	1.763	Up	11.1	21	2	2	2	2	1.086	0.9	0.966	0.786	0.828	1.461	extracellular							PF07686	Immunoglobulin V-set domain
A0A0G2KAA3	Complex I-B9 OS=Rattus norvegicus OX=10116 GN=Ndufa3 PE=1 SV=1	Ndufa3	0.756	Down	10.2	38	2	5	2	2	1.007	1.12	1.043	1.088	0.997	0.754	mitochondria	K03947	NDUFA3; NADH dehydrogenase (ubiquinone) 1 alpha subcomplex subunit 3	rno00190 Oxidative phosphorylation; rno01100 Metabolic pathways; rno04723 Retrograde endocannabinoid signaling; rno04714 Thermogenesis; rno05020 Prion disease; rno05010 Alzheimer disease; rno05012 Parkinson disease; rno05014 Amyotrophic lateral sclerosis; rno05022 Pathways of neurodegeneration - multiple diseases; rno04932 Non-alcoholic fatty liver disease; rno05415 Diabetic cardiomyopathy; rno05…	GO:0006091 generation of precursor metabolites and energy; GO:0006119 oxidative phosphorylation; GO:0006120 mitochondrial electron transport, NADH to ubiquinone; GO:0006139 nucleobase-containing compound metabolic process; GO:0006163 purine nucleotide metabolic process; GO:0006725 cellular aromatic compound metabolic process; GO:0006753 nucleoside phosphate metabolic process; GO:0006793 phosphoru…	GO:0005622 intracellular; GO:0005623 cell; GO:0005737 cytoplasm; GO:0005739 mitochondrion; GO:0005740 mitochondrial envelope; GO:0005743 mitochondrial inner membrane; GO:0005746 mitochondrial respirasome; GO:0005747 mitochondrial respiratory chain complex I; GO:0016020 membrane; GO:0019866 organelle inner membrane; GO:0030964 NADH dehydrogenase complex; GO:0031090 organelle membrane; GO:0031966 m…	GO:0003824 catalytic activity; GO:0003954 NADH dehydrogenase activity; GO:0008137 NADH dehydrogenase (ubiquinone) activity; GO:0016491 oxidoreductase activity; GO:0016651 oxidoreductase activity, acting on NAD(P)H; GO:0016655 oxidoreductase activity, acting on NAD(P)H, quinone or similar compound as acceptor; GO:0050136 NADH dehydrogenase (quinone) activity;
A0A0G2JUN5	Inositol-1-monophosphatase OS=Rattus norvegicus OX=10116 GN=Impa2 PE=1 SV=1	Impa2	1.412	Up	31.1	4	1	1	1	1	0.799	0.975	0.879	0.903	1.029	1.453	cytoplasm				GO:0005975 carbohydrate metabolic process; GO:0006020 inositol metabolic process; GO:0006066 alcohol metabolic process; GO:0006793 phosphorus metabolic process; GO:0006796 phosphate-containing compound metabolic process; GO:0007154 cell communication; GO:0007165 signal transduction; GO:0008152 metabolic process; GO:0009056 catabolic process; GO:0009987 cellular process; GO:0016311 dephosphorylati…	GO:0005622 intracellular; GO:0005623 cell; GO:0005737 cytoplasm; GO:0005829 cytosol;	GO:0003824 catalytic activity; GO:0005488 binding; GO:0005515 protein binding; GO:0008934 inositol monophosphate 1-phosphatase activity; GO:0016787 hydrolase activity; GO:0016788 hydrolase activity, acting on ester bonds; GO:0016791 phosphatase activity; GO:0042578 phosphoric ester hydrolase activity; GO:0042802 identical protein binding; GO:0042803 protein homodimerization activity; GO:0046983 p…			G	KOG2951	Inositol monophosphatase
M0R8W9	CD177 antigen-like OS=Rattus norvegicus OX=10116 GN=LOC100909700 PE=4 SV=1	LOC100909700	2.378	Up	86.8	9	5	8	5	5	0.603	0.712	0.706	0.758	1.03	2.449	plasma membrane	K06552			GO:0001775 cell activation; GO:0002252 immune effector process; GO:0002263 cell activation involved in immune response; GO:0002274 myeloid leukocyte activation; GO:0002275 myeloid cell activation involved in immune response; GO:0002283 neutrophil activation involved in immune response; GO:0002366 leukocyte activation involved in immune response; GO:0002376 immune system process; GO:0002443 leukoc…	GO:0005622 intracellular; GO:0005623 cell; GO:0005737 cytoplasm; GO:0005886 plasma membrane; GO:0012505 endomembrane system; GO:0012506 vesicle membrane; GO:0016020 membrane; GO:0030141 secretory granule; GO:0030659 cytoplasmic vesicle membrane; GO:0030667 secretory granule membrane; GO:0031090 organelle membrane; GO:0031410 cytoplasmic vesicle; GO:0031982 vesicle; GO:0035579 specific granule mem…	GO:0002020 protease binding; GO:0005102 signaling receptor binding; GO:0005178 integrin binding; GO:0005488 binding; GO:0005515 protein binding; GO:0019899 enzyme binding; GO:0044877 protein-containing complex binding; GO:0048306 calcium-dependent protein binding; GO:0050839 cell adhesion molecule binding;	PF00021	u-PAR/Ly-6 domain
F1LRC6	Nucleoporin 188 OS=Rattus norvegicus OX=10116 GN=Nup188 PE=1 SV=2	Nup188	1.356	Up	171.4	1	1	1	1	1	0.725	0.803	0.684	1.025	1.199	1.626	plasma membrane	K14311	NUP188; nuclear pore complex protein Nup188	rno05014 Amyotrophic lateral sclerosis; rno03013 RNA transport	GO:0001667 ameboidal-type cell migration; GO:0006403 RNA localization; GO:0006405 RNA export from nucleus; GO:0006406 mRNA export from nucleus; GO:0006606 protein import into nucleus; GO:0006611 protein export from nucleus; GO:0006810 transport; GO:0006886 intracellular protein transport; GO:0006913 nucleocytoplasmic transport; GO:0006928 movement of cell or subcellular component; GO:0008104 prot…	GO:0005622 intracellular; GO:0005623 cell; GO:0005634 nucleus; GO:0005635 nuclear envelope; GO:0005643 nuclear pore; GO:0012505 endomembrane system; GO:0031967 organelle envelope; GO:0031975 envelope; GO:0032991 protein-containing complex; GO:0043226 organelle; GO:0043227 membrane-bounded organelle; GO:0043229 intracellular organelle; GO:0043231 intracellular membrane-bounded organelle; GO:004461…	GO:0005198 structural molecule activity; GO:0017056 structural constituent of nuclear pore;			S	KOG4833	Uncharacterized conserved protein
A0A0G2K9J0	Protein TANC2 OS=Rattus norvegicus OX=10116 GN=Tanc2 PE=1 SV=1	Tanc2	0.755	Down	228.9	2	2	2	2	2	0.982	1	1.275	0.819	1.094	0.826	nucleus				GO:0001701 in utero embryonic development; GO:0007275 multicellular organism development; GO:0009790 embryo development; GO:0009792 embryo development ending in birth or egg hatching; GO:0032501 multicellular organismal process; GO:0032502 developmental process; GO:0043009 chordate embryonic development; GO:0048856 anatomical structure development;					S	KOG0504	FOG: Ankyrin repeat
A0A0G2K304	Ig-like domain-containing protein OS=Rattus norvegicus OX=10116 PE=4 SV=1	--	1.367	Up	12.6	19	2	4	1	1	0.916	0.738	0.903	1.137	0.992	1.356	extracellular							PF07686	Immunoglobulin V-set domain
A0A0H2UHA1	Mannan-binding lectin serine protease 1 OS=Rattus norvegicus OX=10116 GN=Masp1 PE=1 SV=1	Masp1	1.372	Up	80.1	4	2	2	2	2	0.638	0.639	0.751	1.126	1.229	1.686	extracellular	K03992	MASP1; mannan-binding lectin serine protease 1 [EC:3.4.21.-]	rno05150 Staphylococcus aureus infection; rno04610 Complement and coagulation cascades; rno05171 Coronavirus disease - COVID-19	GO:0001867 complement activation, lectin pathway; GO:0002252 immune effector process; GO:0002253 activation of immune response; GO:0002376 immune system process; GO:0002682 regulation of immune system process; GO:0002684 positive regulation of immune system process; GO:0006508 proteolysis; GO:0006807 nitrogen compound metabolic process; GO:0006950 response to stress; GO:0006952 defense response; …	GO:0005576 extracellular region; GO:0005615 extracellular space;	GO:0003824 catalytic activity; GO:0004175 endopeptidase activity; GO:0004252 serine-type endopeptidase activity; GO:0005488 binding; GO:0005509 calcium ion binding; GO:0005515 protein binding; GO:0008233 peptidase activity; GO:0008236 serine-type peptidase activity; GO:0016787 hydrolase activity; GO:0017171 serine hydrolase activity; GO:0042802 identical protein binding; GO:0042803 protein homodi…	PF00431; PF07645; PF00084; PF00089	CUB domain; Calcium-binding EGF domain; Sushi domain (SCR repeat); Trypsin	E	KOG3627	Trypsin
A0A0G2JT64	Aldo-keto reductase family 1, member B8 OS=Rattus norvegicus OX=10116 GN=Akr1b8 PE=1 SV=1	Akr1b8	1.662	Up	36	13	4	8	1	1	0.668	0.645	0.703	0.966	1.161	1.93	cytoplasm				GO:0001523 retinoid metabolic process; GO:0006066 alcohol metabolic process; GO:0006629 lipid metabolic process; GO:0006694 steroid biosynthetic process; GO:0006703 estrogen biosynthetic process; GO:0006714 sesquiterpenoid metabolic process; GO:0006720 isoprenoid metabolic process; GO:0006721 terpenoid metabolic process; GO:0006725 cellular aromatic compound metabolic process; GO:0006807 nitrogen…	GO:0005622 intracellular; GO:0005623 cell; GO:0005737 cytoplasm; GO:0005739 mitochondrion; GO:0005759 mitochondrial matrix; GO:0005829 cytosol; GO:0031974 membrane-enclosed lumen; GO:0043226 organelle; GO:0043227 membrane-bounded organelle; GO:0043229 intracellular organelle; GO:0043231 intracellular membrane-bounded organelle; GO:0043233 organelle lumen; GO:0070013 intracellular organelle lumen;	GO:0001758 retinal dehydrogenase activity; GO:0003824 catalytic activity; GO:0004032 alditol:NADP+ 1-oxidoreductase activity; GO:0004033 aldo-keto reductase (NADP) activity; GO:0004303 estradiol 17-beta-dehydrogenase activity; GO:0008106 alcohol dehydrogenase (NADP+) activity; GO:0016229 steroid dehydrogenase activity; GO:0016491 oxidoreductase activity; GO:0016614 oxidoreductase activity, acting…	PF00248	Aldo/keto reductase family	S	KOG1577	Aldo/keto reductase family proteins
D3ZZH6	Mitogen-activated protein kinase kinase kinase OS=Rattus norvegicus OX=10116 GN=Map3k5 PE=1 SV=3	Map3k5	1.37	Up	154.3	2	2	3	2	2	0.827	0.875	0.868	0.913	1.08	1.48	cytoplasm	K04426	MAP3K5; mitogen-activated protein kinase kinase kinase 5 [EC:2.7.11.25]	rno04668 TNF signaling pathway; rno01524 Platinum drug resistance; rno05010 Alzheimer disease; rno05417 Lipid and atherosclerosis; rno05012 Parkinson disease; rno04932 Non-alcoholic fatty liver disease; rno04141 Protein processing in endoplasmic reticulum; rno04722 Neurotrophin signaling pathway; rno04010 MAPK signaling pathway; rno05208 Chemical carcinogenesis - reactive oxygen species; rno04714…	GO:0000165 MAPK cascade; GO:0000186 activation of MAPKK activity; GO:0000187 activation of MAPK activity; GO:0000302 response to reactive oxygen species; GO:0001932 regulation of protein phosphorylation; GO:0001934 positive regulation of protein phosphorylation; GO:0006355 regulation of transcription, DNA-templated; GO:0006464 cellular protein modification process; GO:0006468 protein phosphorylat…	GO:0005622 intracellular; GO:0005623 cell; GO:0005737 cytoplasm; GO:0005783 endoplasmic reticulum; GO:0005789 endoplasmic reticulum membrane; GO:0005829 cytosol; GO:0005886 plasma membrane; GO:0009897 external side of plasma membrane; GO:0009986 cell surface; GO:0012505 endomembrane system; GO:0016020 membrane; GO:0031984 organelle subcompartment; GO:0032991 protein-containing complex; GO:0042175…	GO:0000166 nucleotide binding; GO:0000287 magnesium ion binding; GO:0003824 catalytic activity; GO:0004672 protein kinase activity; GO:0004674 protein serine/threonine kinase activity; GO:0004709 MAP kinase kinase kinase activity; GO:0005488 binding; GO:0005515 protein binding; GO:0005524 ATP binding; GO:0008144 drug binding; GO:0016301 kinase activity; GO:0016740 transferase activity; GO:0016772…	PF00069	Protein kinase domain	T	KOG4279	Serine/threonine protein kinase
A0A0G2JW12	C4a anaphylatoxin OS=Rattus norvegicus OX=10116 GN=LOC103689965 PE=4 SV=1	LOC103689965	1.724	Up	192.1	8	12	25	12	12	0.69	0.682	0.689	0.919	1.142	1.97	plasma membrane	K03989	C4; complement component 4	rno05150 Staphylococcus aureus infection; rno05133 Pertussis; rno04610 Complement and coagulation cascades; rno05322 Systemic lupus erythematosus; rno05171 Coronavirus disease - COVID-19	GO:0002237 response to molecule of bacterial origin; GO:0002250 adaptive immune response; GO:0002252 immune effector process; GO:0002253 activation of immune response; GO:0002376 immune system process; GO:0002443 leukocyte mediated immunity; GO:0002449 lymphocyte mediated immunity; GO:0002460 adaptive immune response based on somatic recombination of immune receptors built from immunoglobulin sup…	GO:0005576 extracellular region; GO:0005615 extracellular space; GO:0005622 intracellular; GO:0005623 cell; GO:0005737 cytoplasm; GO:0005783 endoplasmic reticulum; GO:0005788 endoplasmic reticulum lumen; GO:0005886 plasma membrane; GO:0012505 endomembrane system; GO:0016020 membrane; GO:0030424 axon; GO:0030425 dendrite; GO:0031974 membrane-enclosed lumen; GO:0036477 somatodendritic compartment; …	GO:0001846 opsonin binding; GO:0001848 complement binding; GO:0001849 complement component C1q complex binding; GO:0003824 catalytic activity; GO:0004175 endopeptidase activity; GO:0004252 serine-type endopeptidase activity; GO:0005488 binding; GO:0005515 protein binding; GO:0008233 peptidase activity; GO:0008236 serine-type peptidase activity; GO:0016787 hydrolase activity; GO:0017171 serine hyd…	PF01835; PF07703; PF01821; PF07678; PF07677; PF01759	MG2 domain; Alpha-2-macroglobulin family N-terminal region; Anaphylotoxin-like domain; A-macroglobulin complement component; A-macroglobulin receptor; UNC-6/NTR/C345C module	O	KOG1366	Alpha-macroglobulin
A0A0G2JXH3	Kin of IRRE-like protein 1 OS=Rattus norvegicus OX=10116 GN=Kirrel1 PE=4 SV=1	Kirrel1	0.7	Down	84.2	2	1	1	1	1	0.812	1.177	0.767	0.977	1.351	0.946	plasma membrane				GO:0001932 regulation of protein phosphorylation; GO:0001933 negative regulation of protein phosphorylation; GO:0003008 system process; GO:0007155 cell adhesion; GO:0007588 excretion; GO:0008064 regulation of actin polymerization or depolymerization; GO:0009892 negative regulation of metabolic process; GO:0009987 cellular process; GO:0010563 negative regulation of phosphorus metabolic process; GO…	GO:0005622 intracellular; GO:0005623 cell; GO:0005737 cytoplasm; GO:0005886 plasma membrane; GO:0005911 cell-cell junction; GO:0016020 membrane; GO:0030054 cell junction; GO:0030425 dendrite; GO:0031253 cell projection membrane; GO:0036477 somatodendritic compartment; GO:0042995 cell projection; GO:0043005 neuron projection; GO:0043198 dendritic shaft; GO:0045121 membrane raft; GO:0048471 perinuc…	GO:0005488 binding; GO:0005515 protein binding; GO:0008092 cytoskeletal protein binding; GO:0017022 myosin binding;	PF07679; PF08205; PF13927	Immunoglobulin I-set domain; CD80-like C2-set immunoglobulin domain ; Immunoglobulin domain	T	KOG3510	FOG: Immunoglobulin C-2 Type/fibronectin type III domains
A0A0G2K0P2	Mothers against decapentaplegic homolog OS=Rattus norvegicus OX=10116 GN=Smad2 PE=1 SV=1	Smad2	0.643	Down	46.3	3	1	1	1	1	1.019	0.956	1.038	0.989	1.224	0.787	cytoplasm,nucleus				GO:0000122 negative regulation of transcription by RNA polymerase II; GO:0000578 embryonic axis specification; GO:0001501 skeletal system development; GO:0001655 urogenital system development; GO:0001657 ureteric bud development; GO:0001701 in utero embryonic development; GO:0001704 formation of primary germ layer; GO:0001706 endoderm formation; GO:0001707 mesoderm formation; GO:0001822 kidney de…	GO:0000228 nuclear chromosome; GO:0000785 chromatin; GO:0000790 nuclear chromatin; GO:0005622 intracellular; GO:0005623 cell; GO:0005634 nucleus; GO:0005654 nucleoplasm; GO:0005667 transcription regulator complex; GO:0005694 chromosome; GO:0005737 cytoplasm; GO:0005829 cytosol; GO:0031974 membrane-enclosed lumen; GO:0031981 nuclear lumen; GO:0032444 activin responsive factor complex; GO:0032991 p…	GO:0000976 transcription regulatory region sequence-specific DNA binding; GO:0000977 RNA polymerase II transcription regulatory region sequence-specific DNA binding; GO:0000978 RNA polymerase II cis-regulatory region sequence-specific DNA binding; GO:0000981 DNA-binding transcription factor activity, RNA polymerase II-specific; GO:0000987 cis-regulatory region sequence-specific DNA binding; GO:00…	PF03165	MH1 domain	K	KOG3701	TGFbeta receptor signaling protein SMAD and related proteins
A0A0G2K4A0	RAB11 family-interacting protein 5 OS=Rattus norvegicus OX=10116 GN=Rab11fip5 PE=1 SV=1	Rab11fip5	0.747	Down	68.7	13	4	5	2	4	1.038	0.98	1.02	0.954	1.158	0.864	mitochondria				GO:0001678 cellular glucose homeostasis; GO:0002376 immune system process; GO:0002790 peptide secretion; GO:0002791 regulation of peptide secretion; GO:0002792 negative regulation of peptide secretion; GO:0006810 transport; GO:0006887 exocytosis; GO:0006950 response to stress; GO:0006952 defense response; GO:0006955 immune response; GO:0007154 cell communication; GO:0007267 cell-cell signaling; G…	GO:0005622 intracellular; GO:0005623 cell; GO:0005737 cytoplasm; GO:0005739 mitochondrion; GO:0005740 mitochondrial envelope; GO:0005741 mitochondrial outer membrane; GO:0005768 endosome; GO:0005769 early endosome; GO:0005794 Golgi apparatus; GO:0005815 microtubule organizing center; GO:0005856 cytoskeleton; GO:0012505 endomembrane system; GO:0015630 microtubule cytoskeleton; GO:0016020 membrane;…	GO:0005488 binding; GO:0005515 protein binding; GO:0008092 cytoskeletal protein binding; GO:0015631 tubulin binding; GO:0017016 Ras GTPase binding; GO:0017137 Rab GTPase binding; GO:0019899 enzyme binding; GO:0031267 small GTPase binding; GO:0043015 gamma-tubulin binding; GO:0051020 GTPase binding;	PF00168	C2 domain
F1LNL3	ATP-binding cassette subfamily A member 1 OS=Rattus norvegicus OX=10116 GN=Abca1 PE=1 SV=3	Abca1	1.413	Up	253.8	1	2	2	2	2	0.855	0.873	0.916	1.403	0.825	1.166	plasma membrane	K05641	ABCA1; ATP-binding cassette, subfamily A (ABC1), member 1	rno05417 Lipid and atherosclerosis; rno04979 Cholesterol metabolism; rno02010 ABC transporters; rno04975 Fat digestion and absorption	GO:0001101 response to acid chemical; GO:0001816 cytokine production; GO:0002237 response to molecule of bacterial origin; GO:0002790 peptide secretion; GO:0006066 alcohol metabolic process; GO:0006464 cellular protein modification process; GO:0006497 protein lipidation; GO:0006629 lipid metabolic process; GO:0006807 nitrogen compound metabolic process; GO:0006810 transport; GO:0006811 ion transp…	GO:0005622 intracellular; GO:0005623 cell; GO:0005737 cytoplasm; GO:0005783 endoplasmic reticulum; GO:0005789 endoplasmic reticulum membrane; GO:0005794 Golgi apparatus; GO:0005886 plasma membrane; GO:0005887 integral component of plasma membrane; GO:0009897 external side of plasma membrane; GO:0009986 cell surface; GO:0012505 endomembrane system; GO:0016020 membrane; GO:0016021 integral componen…	GO:0000149 SNARE binding; GO:0000166 nucleotide binding; GO:0003824 catalytic activity; GO:0004888 transmembrane signaling receptor activity; GO:0005102 signaling receptor binding; GO:0005215 transporter activity; GO:0005319 lipid transporter activity; GO:0005488 binding; GO:0005496 steroid binding; GO:0005515 protein binding; GO:0005524 ATP binding; GO:0005543 phospholipid binding; GO:0005548 ph…	PF00005	ABC transporter	I	KOG0059	Lipid exporter ABCA1 and related proteins, ABC superfamily
D3ZN64	Collagen type XXVIII alpha 1 chain OS=Rattus norvegicus OX=10116 GN=Col28a1 PE=4 SV=3	Col28a1	0.739	Down	118.8	3	3	7	3	3	1.207	0.829	0.972	0.961	1.173	0.867	endoplasmic reticulum	K23619	COL28A; collagen type XXVIII alpha	rno04974 Protein digestion and absorption		GO:0005576 extracellular region; GO:0005604 basement membrane; GO:0005622 intracellular; GO:0005623 cell; GO:0005737 cytoplasm; GO:0005783 endoplasmic reticulum; GO:0005788 endoplasmic reticulum lumen; GO:0012505 endomembrane system; GO:0031012 extracellular matrix; GO:0031974 membrane-enclosed lumen; GO:0043226 organelle; GO:0043227 membrane-bounded organelle; GO:0043229 intracellular organelle;…		PF00092; PF00014	von Willebrand factor type A domain; Kunitz/Bovine pancreatic trypsin inhibitor domain	W	KOG3544	Collagens (type IV and type XIII), and related proteins
A0A0H2UI36	Ig-like domain-containing protein OS=Rattus norvegicus OX=10116 PE=1 SV=1	--	1.72	Up	17	24	3	19	1	3	0.84	0.786	0.897	1.036	0.915	1.574	nucleus							PF07686; PF07654	Immunoglobulin V-set domain; Immunoglobulin C1-set domain
A0A0G2QC03	Influenza virus NS1A-binding protein OS=Rattus norvegicus OX=10116 GN=Ivns1abp PE=1 SV=1	Ivns1abp	1.529	Up	66.6	11	5	8	5	5	0.632	1.1	0.922	1.438	0.757	1.158	cytoplasm	K15046			GO:0006139 nucleobase-containing compound metabolic process; GO:0006351 transcription, DNA-templated; GO:0006383 transcription by RNA polymerase III; GO:0006396 RNA processing; GO:0006725 cellular aromatic compound metabolic process; GO:0006807 nitrogen compound metabolic process; GO:0008152 metabolic process; GO:0008380 RNA splicing; GO:0009058 biosynthetic process; GO:0009059 macromolecule bios…	GO:0005622 intracellular; GO:0005623 cell; GO:0005634 nucleus; GO:0005667 transcription regulator complex; GO:0005681 spliceosomal complex; GO:0005737 cytoplasm; GO:0005829 cytosol; GO:0032991 protein-containing complex; GO:0043226 organelle; GO:0043227 membrane-bounded organelle; GO:0043229 intracellular organelle; GO:0043231 intracellular membrane-bounded organelle; GO:1990904 ribonucleoprotein…		PF00651; PF07707	BTB/POZ domain; BTB And C-terminal Kelch	T	KOG4441	Proteins containing BTB/POZ and Kelch domains, involved in regulatory/signal transduction processes
A0A0G2JY98	Ig-like domain-containing protein OS=Rattus norvegicus OX=10116 PE=1 SV=1	--	1.895	Up	15.4	11	1	1	1	1	0.818	0.712	0.743	0.772	1.043	1.976	extracellular							PF07686	Immunoglobulin V-set domain
A0A0H2UHI5	Serine protease inhibitor A3N OS=Rattus norvegicus OX=10116 GN=Serpina3n PE=1 SV=1	Serpina3n	0.491	Down	45.5	38	12	92	9	14	0.408	0.389	0.42	0.901	2.646	1.3	endoplasmic reticulum	K04525			GO:0001775 cell activation; GO:0001894 tissue homeostasis; GO:0002237 response to molecule of bacterial origin; GO:0002252 immune effector process; GO:0002263 cell activation involved in immune response; GO:0002274 myeloid leukocyte activation; GO:0002275 myeloid cell activation involved in immune response; GO:0002283 neutrophil activation involved in immune response; GO:0002366 leukocyte activat…	GO:0000323 lytic vacuole; GO:0005576 extracellular region; GO:0005615 extracellular space; GO:0005622 intracellular; GO:0005623 cell; GO:0005634 nucleus; GO:0005737 cytoplasm; GO:0005764 lysosome; GO:0005766 primary lysosome; GO:0005773 vacuole; GO:0005775 vacuolar lumen; GO:0012505 endomembrane system; GO:0030141 secretory granule; GO:0031091 platelet alpha granule; GO:0031093 platelet alpha gra…	GO:0003676 nucleic acid binding; GO:0003677 DNA binding; GO:0004857 enzyme inhibitor activity; GO:0004866 endopeptidase inhibitor activity; GO:0004867 serine-type endopeptidase inhibitor activity; GO:0004869 cysteine-type endopeptidase inhibitor activity; GO:0005488 binding; GO:0030234 enzyme regulator activity; GO:0030414 peptidase inhibitor activity; GO:0061134 peptidase regulator activity; GO:…	PF00079	Serpin (serine protease inhibitor)	V	KOG2392	Serpin
A0A0G2JSH5	Albumin OS=Rattus norvegicus OX=10116 GN=Alb PE=1 SV=1	Alb	3.171	Up	68.7	68	39	425	1	1	0.527	0.487	0.48	1.262	0.804	2.55	extracellular	K16141	ALB; serum albumin	rno04918 Thyroid hormone synthesis	GO:0001897 cytolysis by symbiont of host cells; GO:0001906 cell killing; GO:0001907 killing by symbiont of host cells; GO:0002576 platelet degranulation; GO:0003008 system process; GO:0003013 circulatory system process; GO:0003018 vascular process in circulatory system; GO:0006464 cellular protein modification process; GO:0006807 nitrogen compound metabolic process; GO:0006810 transport; GO:00068…	GO:0005576 extracellular region; GO:0005604 basement membrane; GO:0005615 extracellular space; GO:0005622 intracellular; GO:0005623 cell; GO:0005737 cytoplasm; GO:0005783 endoplasmic reticulum; GO:0005788 endoplasmic reticulum lumen; GO:0005794 Golgi apparatus; GO:0012505 endomembrane system; GO:0030141 secretory granule; GO:0031012 extracellular matrix; GO:0031091 platelet alpha granule; GO:0031…	GO:0003676 nucleic acid binding; GO:0003677 DNA binding; GO:0005488 binding; GO:0005504 fatty acid binding; GO:0005507 copper ion binding; GO:0005515 protein binding; GO:0008144 drug binding; GO:0008270 zinc ion binding; GO:0008289 lipid binding; GO:0015643 toxic substance binding; GO:0016209 antioxidant activity; GO:0019842 vitamin binding; GO:0019899 enzyme binding; GO:0030170 pyridoxal phospha…	PF00273	Serum albumin family
D3Z9K3	Myosin regulatory light chain 2, ventricular/cardiac muscle isoform OS=Rattus norvegicus OX=10116 GN=Myl2 PE=1 SV=3	Myl2	1.383	Up	18.4	19	2	4	2	2	0.9	1.062	1.042	0.986	0.852	1.178	cytoplasm				GO:0001558 regulation of cell growth; GO:0001708 cell fate specification; GO:0002026 regulation of the force of heart contraction; GO:0003007 heart morphogenesis; GO:0003008 system process; GO:0003012 muscle system process; GO:0003013 circulatory system process; GO:0003015 heart process; GO:0003205 cardiac chamber development; GO:0003206 cardiac chamber morphogenesis; GO:0003208 cardiac ventricle…	GO:0005622 intracellular; GO:0005623 cell; GO:0005737 cytoplasm; GO:0005829 cytosol; GO:0005856 cytoskeleton; GO:0015629 actin cytoskeleton; GO:0016459 myosin complex; GO:0030016 myofibril; GO:0030017 sarcomere; GO:0032991 protein-containing complex; GO:0043226 organelle; GO:0043228 non-membrane-bounded organelle; GO:0043229 intracellular organelle; GO:0043232 intracellular non-membrane-bounded o…	GO:0003779 actin binding; GO:0003785 actin monomer binding; GO:0005198 structural molecule activity; GO:0005488 binding; GO:0005509 calcium ion binding; GO:0005515 protein binding; GO:0008092 cytoskeletal protein binding; GO:0008307 structural constituent of muscle; GO:0017022 myosin binding; GO:0032036 myosin heavy chain binding; GO:0043167 ion binding; GO:0043169 cation binding; GO:0046872 meta…	PF13405	EF-hand domain	Z	KOG0031	Myosin regulatory light chain, EF-Hand protein superfamily
F1M5Q6	F-box protein 21 OS=Rattus norvegicus OX=10116 GN=Fbxo21 PE=1 SV=3	Fbxo21	0.653	Down	70.9	5	2	4	2	2	0.962	1.035	1.042	0.962	1.258	0.822	cytoplasm	K10301			GO:0000209 protein polyubiquitination; GO:0006464 cellular protein modification process; GO:0006508 proteolysis; GO:0006511 ubiquitin-dependent protein catabolic process; GO:0006807 nitrogen compound metabolic process; GO:0008152 metabolic process; GO:0009056 catabolic process; GO:0009057 macromolecule catabolic process; GO:0009987 cellular process; GO:0016567 protein ubiquitination; GO:0019538 p…	GO:0000151 ubiquitin ligase complex; GO:0005622 intracellular; GO:0005623 cell; GO:0005737 cytoplasm; GO:0005829 cytosol; GO:0032991 protein-containing complex; GO:1902494 catalytic complex; GO:1990234 transferase complex;	GO:0003824 catalytic activity; GO:0004842 ubiquitin-protein transferase activity; GO:0016740 transferase activity; GO:0019787 ubiquitin-like protein transferase activity; GO:0140096 catalytic activity, acting on a protein;	PF08755	Hemimethylated DNA-binding protein YccV like
A0A0G2K291	Sulfotransferase OS=Rattus norvegicus OX=10116 GN=Sult1d1 PE=3 SV=1	Sult1d1	0.769	Down	36.2	8	2	2	2	2	1.16	1.16	1.243	0.905	0.859	0.661	cytoplasm	K01025			GO:0000103 sulfate assimilation; GO:0006790 sulfur compound metabolic process; GO:0008152 metabolic process; GO:0009987 cellular process; GO:0044237 cellular metabolic process; GO:0051923 sulfation;		GO:0003824 catalytic activity; GO:0004062 aryl sulfotransferase activity; GO:0008146 sulfotransferase activity; GO:0016740 transferase activity; GO:0016782 transferase activity, transferring sulfur-containing groups;	PF00685	Sulfotransferase domain	S	KOG1584	Sulfotransferase
D3ZGW6	High mobility group protein 1 OS=Rattus norvegicus OX=10116 PE=3 SV=3	--	0.747	Down	24.4	6	1	1	1	1	1.108	0.85	0.901	0.999	1.24	0.926	nucleus	K10802	HMGB1; high mobility group protein B1	rno04140 Autophagy - animal; rno04613 Neutrophil extracellular trap formation; rno04217 Necroptosis; rno03410 Base excision repair	GO:0000902 cell morphogenesis; GO:0001776 leukocyte homeostasis; GO:0001780 neutrophil homeostasis; GO:0001817 regulation of cytokine production; GO:0001819 positive regulation of cytokine production; GO:0002053 positive regulation of mesenchymal cell proliferation; GO:0002237 response to molecule of bacterial origin; GO:0002262 myeloid cell homeostasis; GO:0002376 immune system process; GO:00026…	GO:0005576 extracellular region; GO:0005615 extracellular space; GO:0005622 intracellular; GO:0005623 cell; GO:0005634 nucleus; GO:0005737 cytoplasm; GO:0005829 cytosol; GO:0016020 membrane; GO:0043226 organelle; GO:0043227 membrane-bounded organelle; GO:0043229 intracellular organelle; GO:0043231 intracellular membrane-bounded organelle; GO:0045121 membrane raft; GO:0098589 membrane region; GO:0…	GO:0000217 DNA secondary structure binding; GO:0000400 four-way junction DNA binding; GO:0000401 open form four-way junction DNA binding; GO:0000402 crossed form four-way junction DNA binding; GO:0000405 bubble DNA binding; GO:0003676 nucleic acid binding; GO:0003677 DNA binding; GO:0003681 bent DNA binding; GO:0003690 double-stranded DNA binding; GO:0003697 single-stranded DNA binding; GO:000372…	PF09011; PF00505	Domain of unknown function (DUF1898); HMG (high mobility group) box	K	KOG0381	HMG box-containing protein
D3ZUT9	Integrator complex subunit 3 OS=Rattus norvegicus OX=10116 GN=Ints3 PE=1 SV=1	Ints3	1.334	Up	117.8	1	1	1	1	1	0.881	0.821	0.965	1.042	0.997	1.33	nucleus	K13140			GO:0000075 cell cycle checkpoint; GO:0000278 mitotic cell cycle; GO:0006139 nucleobase-containing compound metabolic process; GO:0006259 DNA metabolic process; GO:0006281 DNA repair; GO:0006351 transcription, DNA-templated; GO:0006366 transcription by RNA polymerase II; GO:0006396 RNA processing; GO:0006725 cellular aromatic compound metabolic process; GO:0006807 nitrogen compound metabolic proce…	GO:0000428 DNA-directed RNA polymerase complex; GO:0005622 intracellular; GO:0005623 cell; GO:0005634 nucleus; GO:0005654 nucleoplasm; GO:0005730 nucleolus; GO:0005737 cytoplasm; GO:0016591 RNA polymerase II, holoenzyme; GO:0030880 RNA polymerase complex; GO:0031974 membrane-enclosed lumen; GO:0031981 nuclear lumen; GO:0032039 integrator complex; GO:0032991 protein-containing complex; GO:0043226 …				S	KOG4262	Uncharacterized conserved protein
A0A0G2JV54	Polypyrimidine tract-binding protein 3 OS=Rattus norvegicus OX=10116 GN=Ptbp3 PE=1 SV=1	Ptbp3	1.61	Up	59.8	3	2	2	1	1	0.842	0.779	0.721	1.14	0.987	1.589	cytoplasm	K17844			GO:0009653 anatomical structure morphogenesis; GO:0009892 negative regulation of metabolic process; GO:0010468 regulation of gene expression; GO:0010605 negative regulation of macromolecule metabolic process; GO:0010629 negative regulation of gene expression; GO:0019219 regulation of nucleobase-containing compound metabolic process; GO:0019222 regulation of metabolic process; GO:0031323 regulatio…		GO:0003676 nucleic acid binding; GO:0003723 RNA binding; GO:0005488 binding; GO:0097159 organic cyclic compound binding; GO:1901363 heterocyclic compound binding;	PF11835; PF13893; PF00076	Domain of unknown function (DUF3355); RNA recognition motif. (a.k.a. RRM, RBD, or RNP domain); RNA recognition motif. (a.k.a. RRM, RBD, or RNP domain)	A	KOG1190	Polypyrimidine tract-binding protein
D3ZWA1	Ubiquitin carboxyl-terminal hydrolase OS=Rattus norvegicus OX=10116 GN=Mindy2 PE=1 SV=2	Mindy2	1.581	Up	65.7	7	3	5	3	3	0.986	1.01	0.934	0.932	0.849	1.342	nucleus	K01309			GO:0006464 cellular protein modification process; GO:0006508 proteolysis; GO:0006807 nitrogen compound metabolic process; GO:0008152 metabolic process; GO:0009987 cellular process; GO:0016579 protein deubiquitination; GO:0019538 protein metabolic process; GO:0036211 protein modification process; GO:0043170 macromolecule metabolic process; GO:0043412 macromolecule modification; GO:0044237 cellular…	GO:0005622 intracellular; GO:0005623 cell; GO:0005634 nucleus; GO:0005654 nucleoplasm; GO:0031974 membrane-enclosed lumen; GO:0031981 nuclear lumen; GO:0043226 organelle; GO:0043227 membrane-bounded organelle; GO:0043229 intracellular organelle; GO:0043231 intracellular membrane-bounded organelle; GO:0043233 organelle lumen; GO:0070013 intracellular organelle lumen;	GO:0003824 catalytic activity; GO:0004180 carboxypeptidase activity; GO:0005488 binding; GO:0005515 protein binding; GO:0008233 peptidase activity; GO:0008234 cysteine-type peptidase activity; GO:0008238 exopeptidase activity; GO:0016787 hydrolase activity; GO:0016807 cysteine-type carboxypeptidase activity; GO:0031593 polyubiquitin modification-dependent protein binding; GO:0036435 K48-linked po…			S	KOG2427	Uncharacterized conserved protein
D3ZCF8	ATP-binding cassette, subfamily A (ABC1), member 8a OS=Rattus norvegicus OX=10116 GN=Abca8a PE=1 SV=3	Abca8a	0.761	Down	184.8	7	9	19	8	9	1.082	0.926	0.998	1.044	1.112	0.846	plasma membrane	K05650	ABCA8; ATP-binding cassette, subfamily A (ABC1), member 8	rno02010 ABC transporters	GO:0006810 transport; GO:0006869 lipid transport; GO:0010876 lipid localization; GO:0033036 macromolecule localization; GO:0051179 localization; GO:0051234 establishment of localization; GO:0055085 transmembrane transport; GO:0071702 organic substance transport;	GO:0005622 intracellular; GO:0005623 cell; GO:0005737 cytoplasm; GO:0005739 mitochondrion; GO:0005740 mitochondrial envelope; GO:0005743 mitochondrial inner membrane; GO:0016020 membrane; GO:0019866 organelle inner membrane; GO:0031090 organelle membrane; GO:0031966 mitochondrial membrane; GO:0031967 organelle envelope; GO:0031975 envelope; GO:0043226 organelle; GO:0043227 membrane-bounded organe…	GO:0003824 catalytic activity; GO:0005215 transporter activity; GO:0015399 primary active transmembrane transporter activity; GO:0016462 pyrophosphatase activity; GO:0016787 hydrolase activity; GO:0016817 hydrolase activity, acting on acid anhydrides; GO:0016818 hydrolase activity, acting on acid anhydrides, in phosphorus-containing anhydrides; GO:0016887 ATPase activity; GO:0017111 nucleoside-tr…	PF00005	ABC transporter	I	KOG0059	Lipid exporter ABCA1 and related proteins, ABC superfamily
A0A0G2JYU0	RNA binding protein fox-1 homolog 1 OS=Rattus norvegicus OX=10116 GN=Rbfox1 PE=4 SV=1	Rbfox1	0.762	Down	40.5	8	2	4	2	2	1.022	1.031	1.066	1.072	1.017	0.775	nucleus				GO:0000381 regulation of alternative mRNA splicing, via spliceosome; GO:0003008 system process; GO:0006403 RNA localization; GO:0006810 transport; GO:0007275 multicellular organism development; GO:0007399 nervous system development; GO:0010468 regulation of gene expression; GO:0015931 nucleobase-containing compound transport; GO:0016202 regulation of striated muscle tissue development; GO:0019219…	GO:0005622 intracellular; GO:0005623 cell; GO:0005634 nucleus; GO:0005737 cytoplasm; GO:0005794 Golgi apparatus; GO:0005802 trans-Golgi network; GO:0012505 endomembrane system; GO:0031984 organelle subcompartment; GO:0043226 organelle; GO:0043227 membrane-bounded organelle; GO:0043229 intracellular organelle; GO:0043231 intracellular membrane-bounded organelle; GO:0098791 Golgi apparatus subcompa…	GO:0003676 nucleic acid binding; GO:0003723 RNA binding; GO:0003729 mRNA binding; GO:0005488 binding; GO:0005515 protein binding; GO:0008022 protein C-terminus binding; GO:0097159 organic cyclic compound binding; GO:1901363 heterocyclic compound binding;	PF00076	RNA recognition motif. (a.k.a. RRM, RBD, or RNP domain)	A	KOG0125	Ataxin 2-binding protein (RRM superfamily)
A0A0G2JYC4	Complement factor H-related protein B OS=Rattus norvegicus OX=10116 GN=LOC100361907 PE=1 SV=1	LOC100361907	1.914	Up	44.5	3	1	3	1	1	0.491	0.494	0.519	0.863	1.282	2.454	extracellular							PF00084	Sushi domain (SCR repeat)
F1LMF4	Protocadherin Fat 3 OS=Rattus norvegicus OX=10116 GN=Fat3 PE=4 SV=3	Fat3	0.702	Down	501.7	0	1	1	1	1	0.796	1.129	1.049	1.024	1.185	0.832	plasma membrane	K16506			GO:0000902 cell morphogenesis; GO:0000904 cell morphogenesis involved in differentiation; GO:0001654 eye development; GO:0001764 neuron migration; GO:0003407 neural retina development; GO:0006928 movement of cell or subcellular component; GO:0007275 multicellular organism development; GO:0007399 nervous system development; GO:0007423 sensory organ development; GO:0009653 anatomical structure morp…	GO:0005623 cell; GO:0030425 dendrite; GO:0036477 somatodendritic compartment; GO:0042995 cell projection; GO:0043005 neuron projection; GO:0097447 dendritic tree; GO:0120025 plasma membrane bounded cell projection;		PF00028; PF02210; PF00008	Cadherin domain; Laminin G domain; EGF-like domain	T	KOG3594	FOG: Cadherin repeats
D4A7U1	Zyxin OS=Rattus norvegicus OX=10116 GN=Zyx PE=1 SV=1	Zyx	1.321	Up	60.3	15	6	9	6	6	1.003	0.954	0.972	0.984	0.941	1.243	nucleus	K06273	ZYX; zyxin	rno04510 Focal adhesion	GO:0002376 immune system process; GO:0006950 response to stress; GO:0006952 defense response; GO:0006955 immune response; GO:0006996 organelle organization; GO:0007010 cytoskeleton organization; GO:0007015 actin filament organization; GO:0007154 cell communication; GO:0007155 cell adhesion; GO:0007160 cell-matrix adhesion; GO:0007165 signal transduction; GO:0007166 cell surface receptor signaling…	GO:0001725 stress fiber; GO:0005622 intracellular; GO:0005623 cell; GO:0005634 nucleus; GO:0005737 cytoplasm; GO:0005829 cytosol; GO:0005856 cytoskeleton; GO:0005911 cell-cell junction; GO:0005912 adherens junction; GO:0005925 focal adhesion; GO:0015629 actin cytoskeleton; GO:0030054 cell junction; GO:0030055 cell-substrate junction; GO:0030139 endocytic vesicle; GO:0031410 cytoplasmic vesicle; G…		PF00412	LIM domain	T	KOG1704	FOG: LIM domain
D3ZN76	Protein transport protein sec16 OS=Rattus norvegicus OX=10116 GN=Sec16a PE=1 SV=1	Sec16a	1.428	Up	253.1	0	1	2	1	1	1.021	0.772	0.905	1.006	0.961	1.372	nucleus	K20353			GO:0006810 transport; GO:0006888 endoplasmic reticulum to Golgi vesicle-mediated transport; GO:0006900 vesicle budding from membrane; GO:0006901 vesicle coating; GO:0006903 vesicle targeting; GO:0006996 organelle organization; GO:0007029 endoplasmic reticulum organization; GO:0009987 cellular process; GO:0010256 endomembrane system organization; GO:0016043 cellular component organization; GO:0016…	GO:0005622 intracellular; GO:0005623 cell; GO:0005737 cytoplasm; GO:0005783 endoplasmic reticulum; GO:0005794 Golgi apparatus; GO:0005829 cytosol; GO:0012505 endomembrane system; GO:0043226 organelle; GO:0043227 membrane-bounded organelle; GO:0043229 intracellular organelle; GO:0043231 intracellular membrane-bounded organelle;		PF12932; PF12931	Vesicle coat trafficking protein Sec16 mid-region; Sec23-binding domain of Sec16	U	KOG1913	Regucalcin gene promoter region-related protein (RGPR)
F1LMU0	Myosin heavy chain 4 OS=Rattus norvegicus OX=10116 GN=Myh4 PE=1 SV=1	Myh4	0.72	Down	222.7	31	53	224	12	17	1.042	0.837	0.959	0.851	1.28	0.921	cytoplasm	K24220			GO:0003008 system process; GO:0003012 muscle system process; GO:0006139 nucleobase-containing compound metabolic process; GO:0006163 purine nucleotide metabolic process; GO:0006725 cellular aromatic compound metabolic process; GO:0006753 nucleoside phosphate metabolic process; GO:0006793 phosphorus metabolic process; GO:0006796 phosphate-containing compound metabolic process; GO:0006807 nitrogen …	GO:0005622 intracellular; GO:0005623 cell; GO:0005737 cytoplasm; GO:0005856 cytoskeleton; GO:0005859 muscle myosin complex; GO:0015629 actin cytoskeleton; GO:0016459 myosin complex; GO:0016460 myosin II complex; GO:0030016 myofibril; GO:0030017 sarcomere; GO:0032991 protein-containing complex; GO:0043226 organelle; GO:0043228 non-membrane-bounded organelle; GO:0043229 intracellular organelle; GO:…	GO:0000146 microfilament motor activity; GO:0003676 nucleic acid binding; GO:0003723 RNA binding; GO:0003725 double-stranded RNA binding; GO:0003774 motor activity; GO:0003824 catalytic activity; GO:0005488 binding; GO:0016462 pyrophosphatase activity; GO:0016787 hydrolase activity; GO:0016817 hydrolase activity, acting on acid anhydrides; GO:0016818 hydrolase activity, acting on acid anhydrides,…	PF02736; PF00063	Myosin N-terminal SH3-like domain; Myosin head (motor domain)	Z	KOG0161	Myosin class II heavy chain
F1LP44	Integrin subunit alpha L OS=Rattus norvegicus OX=10116 GN=Itgal PE=1 SV=3	Itgal	1.714	Up	127.6	1	1	1	1	1	0.74	0.853	0.849	1.033	0.949	1.627	peroxisome	K05718	ITGAL; integrin alpha L	rno05323 Rheumatoid arthritis; rno05150 Staphylococcus aureus infection; rno05166 Human T-cell leukemia virus 1 infection; rno05144 Malaria; rno05416 Viral myocarditis; rno04650 Natural killer cell mediated cytotoxicity; rno04015 Rap1 signaling pathway; rno05169 Epstein-Barr virus infection; rno04613 Neutrophil extracellular trap formation; rno04810 Regulation of actin cytoskeleton; rno04514 Cell…	GO:0001775 cell activation; GO:0002252 immune effector process; GO:0002263 cell activation involved in immune response; GO:0002274 myeloid leukocyte activation; GO:0002275 myeloid cell activation involved in immune response; GO:0002283 neutrophil activation involved in immune response; GO:0002285 lymphocyte activation involved in immune response; GO:0002286 T cell activation involved in immune re…	GO:0001772 immunological synapse; GO:0005622 intracellular; GO:0005623 cell; GO:0005737 cytoplasm; GO:0005886 plasma membrane; GO:0005887 integral component of plasma membrane; GO:0005911 cell-cell junction; GO:0008305 integrin complex; GO:0009897 external side of plasma membrane; GO:0009986 cell surface; GO:0012505 endomembrane system; GO:0012506 vesicle membrane; GO:0016020 membrane; GO:0016021…	GO:0004888 transmembrane signaling receptor activity; GO:0005488 binding; GO:0005515 protein binding; GO:0030369 ICAM-3 receptor activity; GO:0038023 signaling receptor activity; GO:0044877 protein-containing complex binding; GO:0046982 protein heterodimerization activity; GO:0046983 protein dimerization activity; GO:0050839 cell adhesion molecule binding; GO:0060089 molecular transducer activity;	PF00092	von Willebrand factor type A domain	W	KOG3637	Vitronectin receptor, alpha subunit
D3ZJD3	60S ribosomal protein L28 OS=Rattus norvegicus OX=10116 PE=3 SV=1	--	1.496	Up	15.6	21	3	7	3	3	0.782	0.857	0.811	0.788	1.134	1.696	mitochondria	K02903	RP-L28e; large subunit ribosomal protein L28e	rno03010 Ribosome; rno05171 Coronavirus disease - COVID-19	GO:0006412 translation; GO:0006518 peptide metabolic process; GO:0006807 nitrogen compound metabolic process; GO:0008152 metabolic process; GO:0009058 biosynthetic process; GO:0009059 macromolecule biosynthetic process; GO:0009987 cellular process; GO:0010467 gene expression; GO:0019538 protein metabolic process; GO:0034641 cellular nitrogen compound metabolic process; GO:0034645 cellular macromo…	GO:0005622 intracellular; GO:0005623 cell; GO:0005737 cytoplasm; GO:0005829 cytosol; GO:0005840 ribosome; GO:0015934 large ribosomal subunit; GO:0022625 cytosolic large ribosomal subunit; GO:0022626 cytosolic ribosome; GO:0032991 protein-containing complex; GO:0043226 organelle; GO:0043228 non-membrane-bounded organelle; GO:0043229 intracellular organelle; GO:0043232 intracellular non-membrane-bo…	GO:0003735 structural constituent of ribosome; GO:0005198 structural molecule activity;			J	KOG3412	60S ribosomal protein L28
Q5PPI1	Serine/arginine-rich splicing factor 9 OS=Rattus norvegicus OX=10116 GN=Srsf9 PE=1 SV=1	Srsf9	1.357	Up	25.5	14	3	4	3	3	0.835	0.786	0.804	1.073	1.023	1.388	cytoplasm,nucleus	K21123	SRSF9; serine/arginine-rich splicing factor 9	rno05168 Herpes simplex virus 1 infection; rno03040 Spliceosome	GO:0000245 spliceosomal complex assembly; GO:0000375 RNA splicing, via transesterification reactions; GO:0000377 RNA splicing, via transesterification reactions with bulged adenosine as nucleophile; GO:0000398 mRNA splicing, via spliceosome; GO:0006139 nucleobase-containing compound metabolic process; GO:0006376 mRNA splice site selection; GO:0006396 RNA processing; GO:0006397 mRNA processing; GO…	GO:0005622 intracellular; GO:0005623 cell; GO:0005634 nucleus; GO:0005654 nucleoplasm; GO:0005730 nucleolus; GO:0031974 membrane-enclosed lumen; GO:0031981 nuclear lumen; GO:0043226 organelle; GO:0043227 membrane-bounded organelle; GO:0043228 non-membrane-bounded organelle; GO:0043229 intracellular organelle; GO:0043231 intracellular membrane-bounded organelle; GO:0043232 intracellular non-membra…	GO:0005488 binding; GO:0005515 protein binding; GO:0019904 protein domain specific binding;	PF00076	RNA recognition motif. (a.k.a. RRM, RBD, or RNP domain)	A	KOG0105	Alternative splicing factor ASF/SF2 (RRM superfamily)
Q08420	Extracellular superoxide dismutase [Cu-Zn] OS=Rattus norvegicus OX=10116 GN=Sod3 PE=1 SV=2	Sod3	1.435	Up	26.6	14	2	4	2	2	0.893	0.729	0.804	0.925	1.11	1.592	extracellular	K16627			GO:0000302 response to reactive oxygen species; GO:0000303 response to superoxide; GO:0000305 response to oxygen radical; GO:0001666 response to hypoxia; GO:0006801 superoxide metabolic process; GO:0006950 response to stress; GO:0006979 response to oxidative stress; GO:0008152 metabolic process; GO:0009628 response to abiotic stimulus; GO:0009636 response to toxic substance; GO:0009987 cellular p…	GO:0005576 extracellular region; GO:0005615 extracellular space; GO:0005622 intracellular; GO:0005623 cell; GO:0005634 nucleus; GO:0005737 cytoplasm; GO:0005794 Golgi apparatus; GO:0005796 Golgi lumen; GO:0012505 endomembrane system; GO:0031012 extracellular matrix; GO:0031974 membrane-enclosed lumen; GO:0043226 organelle; GO:0043227 membrane-bounded organelle; GO:0043229 intracellular organelle;…	GO:0003824 catalytic activity; GO:0004784 superoxide dismutase activity; GO:0005488 binding; GO:0005507 copper ion binding; GO:0008270 zinc ion binding; GO:0016209 antioxidant activity; GO:0016491 oxidoreductase activity; GO:0016721 oxidoreductase activity, acting on superoxide radicals as acceptor; GO:0043167 ion binding; GO:0043169 cation binding; GO:0046872 metal ion binding; GO:0046914 transi…	PF00080	Copper/zinc superoxide dismutase (SODC)	P	KOG0441	Cu2+/Zn2+ superoxide dismutase SOD1
P23640	Ras-related protein Rab-27A OS=Rattus norvegicus OX=10116 GN=Rab27a PE=1 SV=1	Rab27a	1.644	Up	25.1	5	1	2	1	1	0.828	0.839	0.834	0.859	1.017	1.672	cytoplasm	K07885			GO:0001775 cell activation; GO:0001906 cell killing; GO:0001909 leukocyte mediated cytotoxicity; GO:0001913 T cell mediated cytotoxicity; GO:0002228 natural killer cell mediated immunity; GO:0002250 adaptive immune response; GO:0002252 immune effector process; GO:0002263 cell activation involved in immune response; GO:0002274 myeloid leukocyte activation; GO:0002275 myeloid cell activation involv…	GO:0000323 lytic vacuole; GO:0001750 photoreceptor outer segment; GO:0005576 extracellular region; GO:0005622 intracellular; GO:0005623 cell; GO:0005737 cytoplasm; GO:0005764 lysosome; GO:0005768 endosome; GO:0005770 late endosome; GO:0005771 multivesicular body; GO:0005773 vacuole; GO:0005794 Golgi apparatus; GO:0005829 cytosol; GO:0005886 plasma membrane; GO:0005929 cilium; GO:0010008 endosome …	GO:0000166 nucleotide binding; GO:0001882 nucleoside binding; GO:0001883 purine nucleoside binding; GO:0003824 catalytic activity; GO:0003924 GTPase activity; GO:0005488 binding; GO:0005515 protein binding; GO:0005525 GTP binding; GO:0008092 cytoskeletal protein binding; GO:0016462 pyrophosphatase activity; GO:0016787 hydrolase activity; GO:0016817 hydrolase activity, acting on acid anhydrides; G…	PF00071	Ras family	U	KOG0081	GTPase Rab27, small G protein superfamily
P02696	Retinol-binding protein 1 OS=Rattus norvegicus OX=10116 GN=Rbp1 PE=1 SV=2	Rbp1	1.306	Up	15.8	24	3	6	3	3	0.851	0.872	0.891	1.152	0.988	1.29	cytoplasm				GO:0001523 retinoid metabolic process; GO:0002138 retinoic acid biosynthetic process; GO:0002682 regulation of immune system process; GO:0002761 regulation of myeloid leukocyte differentiation; GO:0006066 alcohol metabolic process; GO:0006082 organic acid metabolic process; GO:0006629 lipid metabolic process; GO:0006720 isoprenoid metabolic process; GO:0006721 terpenoid metabolic process; GO:0006…	GO:0005622 intracellular; GO:0005623 cell; GO:0005634 nucleus; GO:0005654 nucleoplasm; GO:0005737 cytoplasm; GO:0005811 lipid droplet; GO:0005829 cytosol; GO:0031974 membrane-enclosed lumen; GO:0031981 nuclear lumen; GO:0043226 organelle; GO:0043227 membrane-bounded organelle; GO:0043228 non-membrane-bounded organelle; GO:0043229 intracellular organelle; GO:0043231 intracellular membrane-bounded …	GO:0005488 binding; GO:0005501 retinoid binding; GO:0008289 lipid binding; GO:0019840 isoprenoid binding; GO:0019841 retinol binding; GO:0019842 vitamin binding; GO:0036094 small molecule binding; GO:0043178 alcohol binding; GO:1904768 all-trans-retinol binding;	PF00061	Lipocalin / cytosolic fatty-acid binding protein family	I	KOG4015	Fatty acid-binding protein FABP
Q71TY3	40S ribosomal protein S27 OS=Rattus norvegicus OX=10116 GN=Rps27 PE=1 SV=3	Rps27	1.336	Up	9.5	14	1	2	1	1	0.898	0.795	0.826	0.949	1.104	1.475	extracellular	K02978	RP-S27e; small subunit ribosomal protein S27e	rno03010 Ribosome; rno05171 Coronavirus disease - COVID-19	GO:0000028 ribosomal small subunit assembly; GO:0000184 nuclear-transcribed mRNA catabolic process, nonsense-mediated decay; GO:0000956 nuclear-transcribed mRNA catabolic process; GO:0006139 nucleobase-containing compound metabolic process; GO:0006364 rRNA processing; GO:0006396 RNA processing; GO:0006401 RNA catabolic process; GO:0006402 mRNA catabolic process; GO:0006412 translation; GO:0006413…	GO:0005622 intracellular; GO:0005623 cell; GO:0005634 nucleus; GO:0005654 nucleoplasm; GO:0005737 cytoplasm; GO:0005829 cytosol; GO:0005840 ribosome; GO:0015935 small ribosomal subunit; GO:0022626 cytosolic ribosome; GO:0022627 cytosolic small ribosomal subunit; GO:0031974 membrane-enclosed lumen; GO:0031981 nuclear lumen; GO:0032991 protein-containing complex; GO:0043226 organelle; GO:0043227 me…	GO:0003676 nucleic acid binding; GO:0003677 DNA binding; GO:0003735 structural constituent of ribosome; GO:0005198 structural molecule activity; GO:0005488 binding; GO:0008270 zinc ion binding; GO:0043167 ion binding; GO:0043169 cation binding; GO:0046872 metal ion binding; GO:0046914 transition metal ion binding; GO:0097159 organic cyclic compound binding; GO:1901363 heterocyclic compound bindin…			J	KOG1779	40s ribosomal protein S27
B2GV05	RNA-binding protein 5 OS=Rattus norvegicus OX=10116 GN=Rbm5 PE=1 SV=1	Rbm5	0.712	Down	92.3	2	2	5	1	1	0.937	0.896	1.056	0.859	1.327	0.945	nucleus	K13094			GO:0000245 spliceosomal complex assembly; GO:0000375 RNA splicing, via transesterification reactions; GO:0000377 RNA splicing, via transesterification reactions with bulged adenosine as nucleophile; GO:0000381 regulation of alternative mRNA splicing, via spliceosome; GO:0000398 mRNA splicing, via spliceosome; GO:0006139 nucleobase-containing compound metabolic process; GO:0006396 RNA processing; …	GO:0005622 intracellular; GO:0005623 cell; GO:0005634 nucleus; GO:0005654 nucleoplasm; GO:0005681 spliceosomal complex; GO:0031974 membrane-enclosed lumen; GO:0031981 nuclear lumen; GO:0032991 protein-containing complex; GO:0043226 organelle; GO:0043227 membrane-bounded organelle; GO:0043229 intracellular organelle; GO:0043231 intracellular membrane-bounded organelle; GO:0043233 organelle lumen; …	GO:0003676 nucleic acid binding; GO:0003677 DNA binding; GO:0003723 RNA binding; GO:0003729 mRNA binding; GO:0005488 binding; GO:0097159 organic cyclic compound binding; GO:1901363 heterocyclic compound binding;	PF00076; PF00641	RNA recognition motif. (a.k.a. RRM, RBD, or RNP domain); Zn-finger in Ran binding protein and others	A	KOG0154	RNA-binding protein RBM5 and related proteins, contain G-patch and RRM domains
P19944	60S acidic ribosomal protein P1 OS=Rattus norvegicus OX=10116 GN=Rplp1 PE=3 SV=1	Rplp1	1.354	Up	11.5	14	1	2	1	1	0.895	0.891	1.022	1.096	0.903	1.223	mitochondria	K02942	RP-LP1; large subunit ribosomal protein LP1	rno03010 Ribosome; rno05171 Coronavirus disease - COVID-19	GO:0001932 regulation of protein phosphorylation; GO:0001934 positive regulation of protein phosphorylation; GO:0002181 cytoplasmic translation; GO:0006412 translation; GO:0006417 regulation of translation; GO:0006518 peptide metabolic process; GO:0006807 nitrogen compound metabolic process; GO:0008152 metabolic process; GO:0009058 biosynthetic process; GO:0009059 macromolecule biosynthetic proce…	GO:0005622 intracellular; GO:0005623 cell; GO:0005737 cytoplasm; GO:0005829 cytosol; GO:0005840 ribosome; GO:0015934 large ribosomal subunit; GO:0022625 cytosolic large ribosomal subunit; GO:0022626 cytosolic ribosome; GO:0032991 protein-containing complex; GO:0043226 organelle; GO:0043228 non-membrane-bounded organelle; GO:0043229 intracellular organelle; GO:0043232 intracellular non-membrane-bo…	GO:0003735 structural constituent of ribosome; GO:0005198 structural molecule activity; GO:0005488 binding; GO:0008047 enzyme activator activity; GO:0019207 kinase regulator activity; GO:0019209 kinase activator activity; GO:0019887 protein kinase regulator activity; GO:0030234 enzyme regulator activity; GO:0030295 protein kinase activator activity; GO:0043021 ribonucleoprotein complex binding; G…			J	KOG1762	60s acidic ribosomal protein P1
P09811	Glycogen phosphorylase, liver form OS=Rattus norvegicus OX=10116 GN=Pygl PE=1 SV=5	Pygl	1.889	Up	97.4	9	7	33	3	3	0.827	0.809	0.791	1.03	0.927	1.751	cytoplasm	K00688	PYG; glycogen phosphorylase [EC:2.4.1.1]	rno04910 Insulin signaling pathway; rno01100 Metabolic pathways; rno00500 Starch and sucrose metabolism; rno04931 Insulin resistance; rno04217 Necroptosis; rno04922 Glucagon signaling pathway	GO:0000272 polysaccharide catabolic process; GO:0001775 cell activation; GO:0002252 immune effector process; GO:0002263 cell activation involved in immune response; GO:0002274 myeloid leukocyte activation; GO:0002275 myeloid cell activation involved in immune response; GO:0002283 neutrophil activation involved in immune response; GO:0002366 leukocyte activation involved in immune response; GO:000…	GO:0005576 extracellular region; GO:0005622 intracellular; GO:0005623 cell; GO:0005737 cytoplasm; GO:0005829 cytosol; GO:0012505 endomembrane system; GO:0030141 secretory granule; GO:0031410 cytoplasmic vesicle; GO:0031974 membrane-enclosed lumen; GO:0031982 vesicle; GO:0031983 vesicle lumen; GO:0034774 secretory granule lumen; GO:0043226 organelle; GO:0043227 membrane-bounded organelle; GO:00432…	GO:0000166 nucleotide binding; GO:0002054 nucleobase binding; GO:0002060 purine nucleobase binding; GO:0003824 catalytic activity; GO:0004645 1,4-alpha-oligoglucan phosphorylase activity; GO:0005488 binding; GO:0005515 protein binding; GO:0005524 ATP binding; GO:0005536 glucose binding; GO:0008144 drug binding; GO:0008184 glycogen phosphorylase activity; GO:0016208 AMP binding; GO:0016740 transfe…			G	KOG2099	Glycogen phosphorylase
P83883	60S ribosomal protein L36a OS=Rattus norvegicus OX=10116 GN=Rpl36a PE=1 SV=2	Rpl36a	1.323	Up	12.4	8	1	1	1	1	0.88	0.972	0.932	0.981	0.976	1.291	extracellular	K02929	RP-L44e; large subunit ribosomal protein L44e	rno03010 Ribosome; rno05171 Coronavirus disease - COVID-19	GO:0000184 nuclear-transcribed mRNA catabolic process, nonsense-mediated decay; GO:0000956 nuclear-transcribed mRNA catabolic process; GO:0002181 cytoplasmic translation; GO:0006139 nucleobase-containing compound metabolic process; GO:0006401 RNA catabolic process; GO:0006402 mRNA catabolic process; GO:0006412 translation; GO:0006413 translational initiation; GO:0006518 peptide metabolic process;…	GO:0005622 intracellular; GO:0005623 cell; GO:0005737 cytoplasm; GO:0005783 endoplasmic reticulum; GO:0005829 cytosol; GO:0005840 ribosome; GO:0005844 polysome; GO:0005886 plasma membrane; GO:0012505 endomembrane system; GO:0015934 large ribosomal subunit; GO:0016020 membrane; GO:0022625 cytosolic large ribosomal subunit; GO:0022626 cytosolic ribosome; GO:0032991 protein-containing complex; GO:00…	GO:0003735 structural constituent of ribosome; GO:0005198 structural molecule activity;			J	KOG3464	60S ribosomal protein L44
P31643	Sodium- and chloride-dependent taurine transporter OS=Rattus norvegicus OX=10116 GN=Slc6a6 PE=2 SV=1	Slc6a6	0.655	Down	69.8	3	2	4	1	1	1.043	1.059	0.921	1.117	1.133	0.742	plasma membrane	K05039			GO:0003333 amino acid transmembrane transport; GO:0006082 organic acid metabolic process; GO:0006520 cellular amino acid metabolic process; GO:0006807 nitrogen compound metabolic process; GO:0006810 transport; GO:0006811 ion transport; GO:0006812 cation transport; GO:0006814 sodium ion transport; GO:0006820 anion transport; GO:0006865 amino acid transport; GO:0008152 metabolic process; GO:0009987…	GO:0005623 cell; GO:0005886 plasma membrane; GO:0005887 integral component of plasma membrane; GO:0016020 membrane; GO:0016021 integral component of membrane; GO:0031224 intrinsic component of membrane; GO:0031226 intrinsic component of plasma membrane; GO:0071944 cell periphery;	GO:0005215 transporter activity; GO:0005342 organic acid transmembrane transporter activity; GO:0005343 organic acid:sodium symporter activity; GO:0005368 taurine transmembrane transporter activity; GO:0005369 taurine:sodium symporter activity; GO:0005488 binding; GO:0008324 cation transmembrane transporter activity; GO:0008509 anion transmembrane transporter activity; GO:0008514 organic anion tr…			P	KOG3660	Sodium-neurotransmitter symporter
P31720	Complement C1q subcomponent subunit A OS=Rattus norvegicus OX=10116 GN=C1qa PE=1 SV=2	C1qa	1.576	Up	25.9	4	1	3	1	1	0.605	0.611	0.665	1.664	0.983	1.549	extracellular	K03986	C1QA; complement C1q subcomponent subunit A	rno05020 Prion disease; rno05150 Staphylococcus aureus infection; rno05133 Pertussis; rno04610 Complement and coagulation cascades; rno05322 Systemic lupus erythematosus; rno05142 Chagas disease; rno05171 Coronavirus disease - COVID-19	GO:0002250 adaptive immune response; GO:0002252 immune effector process; GO:0002253 activation of immune response; GO:0002376 immune system process; GO:0002443 leukocyte mediated immunity; GO:0002449 lymphocyte mediated immunity; GO:0002455 humoral immune response mediated by circulating immunoglobulin; GO:0002460 adaptive immune response based on somatic recombination of immune receptors built f…	GO:0005576 extracellular region;		PF00386	C1q domain
Q641Z7	Acid sphingomyelinase-like phosphodiesterase 3a OS=Rattus norvegicus OX=10116 GN=Smpdl3a PE=2 SV=1	Smpdl3a	1.627	Up	49.9	2	1	2	1	1	0.689	0.711	0.715	1.292	1.013	1.648	extracellular	K01128			GO:0006139 nucleobase-containing compound metabolic process; GO:0006725 cellular aromatic compound metabolic process; GO:0006753 nucleoside phosphate metabolic process; GO:0006793 phosphorus metabolic process; GO:0006796 phosphate-containing compound metabolic process; GO:0006807 nitrogen compound metabolic process; GO:0008152 metabolic process; GO:0009056 catabolic process; GO:0009058 biosynthet…	GO:0005576 extracellular region; GO:0005615 extracellular space;	GO:0003824 catalytic activity; GO:0005488 binding; GO:0008081 phosphoric diester hydrolase activity; GO:0008270 zinc ion binding; GO:0016787 hydrolase activity; GO:0016788 hydrolase activity, acting on ester bonds; GO:0042578 phosphoric ester hydrolase activity; GO:0043167 ion binding; GO:0043169 cation binding; GO:0046872 metal ion binding; GO:0046914 transition metal ion binding;	PF00149	Calcineurin-like phosphoesterase	I	KOG3770	Acid sphingomyelinase and PHM5 phosphate metabolism protein
O35568	EGF-containing fibulin-like extracellular matrix protein 1 OS=Rattus norvegicus OX=10116 GN=Efemp1 PE=1 SV=1	Efemp1	1.384	Up	54.6	6	1	2	1	1	0.998	0.878	1.069	0.932	0.9	1.246	extracellular	K18262			GO:0001654 eye development; GO:0003008 system process; GO:0006355 regulation of transcription, DNA-templated; GO:0006464 cellular protein modification process; GO:0006468 protein phosphorylation; GO:0006793 phosphorus metabolic process; GO:0006796 phosphate-containing compound metabolic process; GO:0006807 nitrogen compound metabolic process; GO:0007154 cell communication; GO:0007165 signal trans…	GO:0005576 extracellular region; GO:0005604 basement membrane; GO:0005615 extracellular space; GO:0005622 intracellular; GO:0005623 cell; GO:0005737 cytoplasm; GO:0031012 extracellular matrix; GO:0062023 collagen-containing extracellular matrix;	GO:0003824 catalytic activity; GO:0004672 protein kinase activity; GO:0004713 protein tyrosine kinase activity; GO:0004714 transmembrane receptor protein tyrosine kinase activity; GO:0004888 transmembrane signaling receptor activity; GO:0005006 epidermal growth factor-activated receptor activity; GO:0005102 signaling receptor binding; GO:0005154 epidermal growth factor receptor binding; GO:000548…	PF07645; PF12662	Calcium-binding EGF domain; Complement Clr-like EGF-like	T	KOG1217	Fibrillins and related proteins containing Ca2+-binding EGF-like domains
B1WC68	Histone deacetylase 8 OS=Rattus norvegicus OX=10116 GN=Hdac8 PE=2 SV=1	Hdac8	1.486	Up	41.7	9	2	2	2	2	1.012	1.048	1.009	1.033	0.771	1.146	cytoskeleton	K11405	HDAC8; histone deacetylase 8 [EC:3.5.1.98]	rno04613 Neutrophil extracellular trap formation; rno05203 Viral carcinogenesis; rno05034 Alcoholism	GO:0000122 negative regulation of transcription by RNA polymerase II; GO:0000819 sister chromatid segregation; GO:0006325 chromatin organization; GO:0006333 chromatin assembly or disassembly; GO:0006355 regulation of transcription, DNA-templated; GO:0006357 regulation of transcription by RNA polymerase II; GO:0006464 cellular protein modification process; GO:0006476 protein deacetylation; GO:0006…	GO:0000118 histone deacetylase complex; GO:0000228 nuclear chromosome; GO:0005622 intracellular; GO:0005623 cell; GO:0005634 nucleus; GO:0005654 nucleoplasm; GO:0005694 chromosome; GO:0005737 cytoplasm; GO:0005829 cytosol; GO:0005886 plasma membrane; GO:0016020 membrane; GO:0031974 membrane-enclosed lumen; GO:0031981 nuclear lumen; GO:0032991 protein-containing complex; GO:0043226 organelle; GO:0…	GO:0003682 chromatin binding; GO:0003824 catalytic activity; GO:0004407 histone deacetylase activity; GO:0005488 binding; GO:0005515 protein binding; GO:0008134 transcription factor binding; GO:0016787 hydrolase activity; GO:0016810 hydrolase activity, acting on carbon-nitrogen (but not peptide) bonds; GO:0016811 hydrolase activity, acting on carbon-nitrogen (but not peptide) bonds, in linear ami…	PF00850	Histone deacetylase domain	B	KOG1342	Histone deacetylase complex, catalytic component RPD3
P62804	Histone H4 OS=Rattus norvegicus OX=10116 GN=H4c2 PE=1 SV=2	H4c2	1.366	Up	11.4	33	3	26	3	3	0.719	0.762	0.723	0.743	1.312	1.792	nucleus	K11254	H4; histone H4	rno04613 Neutrophil extracellular trap formation; rno05203 Viral carcinogenesis; rno05322 Systemic lupus erythematosus; rno05034 Alcoholism						B	KOG3467	Histone H4
P04638	Apolipoprotein A-II OS=Rattus norvegicus OX=10116 GN=Apoa2 PE=2 SV=1	Apoa2	3.953	Up	11.4	30	3	5	3	3	0.806	0.629	0.671	0.981	0.612	2.419	extracellular	K08758	APOA2; apolipoprotein A-II	rno04979 Cholesterol metabolism; rno03320 PPAR signaling pathway	GO:0001523 retinoid metabolic process; GO:0001817 regulation of cytokine production; GO:0001818 negative regulation of cytokine production; GO:0001819 positive regulation of cytokine production; GO:0002526 acute inflammatory response; GO:0002682 regulation of immune system process; GO:0002683 negative regulation of immune system process; GO:0002697 regulation of immune effector process; GO:000269…	GO:0005576 extracellular region; GO:0005615 extracellular space; GO:0005622 intracellular; GO:0005623 cell; GO:0005737 cytoplasm; GO:0005768 endosome; GO:0005769 early endosome; GO:0005783 endoplasmic reticulum; GO:0005788 endoplasmic reticulum lumen; GO:0005829 cytosol; GO:0012505 endomembrane system; GO:0031410 cytoplasmic vesicle; GO:0031974 membrane-enclosed lumen; GO:0031982 vesicle; GO:0032…	GO:0004857 enzyme inhibitor activity; GO:0005102 signaling receptor binding; GO:0005215 transporter activity; GO:0005319 lipid transporter activity; GO:0005488 binding; GO:0005496 steroid binding; GO:0005515 protein binding; GO:0005543 phospholipid binding; GO:0008035 high-density lipoprotein particle binding; GO:0008047 enzyme activator activity; GO:0008289 lipid binding; GO:0015248 sterol trans…
P19939	Apolipoprotein C-I OS=Rattus norvegicus OX=10116 GN=Apoc1 PE=3 SV=1	Apoc1	2.163	Up	9.9	28	3	13	3	3	0.766	0.566	0.608	0.551	1.141	2.468	extracellular	K22286	APOC1; apolipoprotein C-I	rno04979 Cholesterol metabolism	GO:0006629 lipid metabolic process; GO:0006807 nitrogen compound metabolic process; GO:0006810 transport; GO:0006811 ion transport; GO:0006820 anion transport; GO:0006869 lipid transport; GO:0008152 metabolic process; GO:0009889 regulation of biosynthetic process; GO:0009890 negative regulation of biosynthetic process; GO:0009892 negative regulation of metabolic process; GO:0009893 positive regul…	GO:0005576 extracellular region; GO:0005615 extracellular space; GO:0005622 intracellular; GO:0005623 cell; GO:0005737 cytoplasm; GO:0005783 endoplasmic reticulum; GO:0012505 endomembrane system; GO:0032991 protein-containing complex; GO:0032994 protein-lipid complex; GO:0034358 plasma lipoprotein particle; GO:0034361 very-low-density lipoprotein particle; GO:0034364 high-density lipoprotein part…	GO:0004857 enzyme inhibitor activity; GO:0004859 phospholipase inhibitor activity; GO:0005488 binding; GO:0005504 fatty acid binding; GO:0005543 phospholipid binding; GO:0008047 enzyme activator activity; GO:0008289 lipid binding; GO:0030234 enzyme regulator activity; GO:0031210 phosphatidylcholine binding; GO:0031406 carboxylic acid binding; GO:0033293 monocarboxylic acid binding; GO:0036094 sma…
Q7TMA5	Apolipoprotein B-100 OS=Rattus norvegicus OX=10116 GN=Apob PE=1 SV=1	Apob	1.395	Up	535.7	3	13	20	13	13	0.826	0.749	0.775	1.002	1.164	1.624	plasma membrane	K14462	APOB; apolipoprotein B	rno04977 Vitamin digestion and absorption; rno05417 Lipid and atherosclerosis; rno04979 Cholesterol metabolism; rno04975 Fat digestion and absorption	GO:0000003 reproduction; GO:0001101 response to acid chemical; GO:0001523 retinoid metabolic process; GO:0001568 blood vessel development; GO:0001701 in utero embryonic development; GO:0001944 vasculature development; GO:0002218 activation of innate immune response; GO:0002221 pattern recognition receptor signaling pathway; GO:0002224 toll-like receptor signaling pathway; GO:0002237 response to m…	GO:0000323 lytic vacuole; GO:0005576 extracellular region; GO:0005615 extracellular space; GO:0005622 intracellular; GO:0005623 cell; GO:0005737 cytoplasm; GO:0005764 lysosome; GO:0005768 endosome; GO:0005769 early endosome; GO:0005773 vacuole; GO:0005775 vacuolar lumen; GO:0005783 endoplasmic reticulum; GO:0005788 endoplasmic reticulum lumen; GO:0005789 endoplasmic reticulum membrane; GO:0005790…	GO:0005102 signaling receptor binding; GO:0005215 transporter activity; GO:0005319 lipid transporter activity; GO:0005488 binding; GO:0005515 protein binding; GO:0005539 glycosaminoglycan binding; GO:0005543 phospholipid binding; GO:0008201 heparin binding; GO:0008289 lipid binding; GO:0015248 sterol transporter activity; GO:0019899 enzyme binding; GO:0035473 lipase binding; GO:0043167 ion bindin…	PF09172; PF00134	Domain of unknown function (DUF1943); Cyclin, N-terminal domain	I	KOG4338	Predicted lipoprotein
P63170	Dynein light chain 1, cytoplasmic OS=Rattus norvegicus OX=10116 GN=Dynll1 PE=1 SV=1	Dynll1	0.761	Down	10.4	45	3	23	2	3	1.014	1.017	1.064	0.963	1.102	0.839	cytoplasm	K10418	DYNLL; dynein light chain LC8-type	rno05132 Salmonella infection; rno04962 Vasopressin-regulated water reabsorption	GO:0000003 reproduction; GO:0000086 G2/M transition of mitotic cell cycle; GO:0000278 mitotic cell cycle; GO:0001505 regulation of neurotransmitter levels; GO:0001775 cell activation; GO:0002252 immune effector process; GO:0002263 cell activation involved in immune response; GO:0002274 myeloid leukocyte activation; GO:0002275 myeloid cell activation involved in immune response; GO:0002283 neutrop…	GO:0000775 chromosome, centromeric region; GO:0000776 kinetochore; GO:0005622 intracellular; GO:0005623 cell; GO:0005634 nucleus; GO:0005694 chromosome; GO:0005737 cytoplasm; GO:0005739 mitochondrion; GO:0005813 centrosome; GO:0005815 microtubule organizing center; GO:0005819 spindle; GO:0005829 cytosol; GO:0005856 cytoskeleton; GO:0005868 cytoplasmic dynein complex; GO:0005875 microtubule associ…	GO:0004857 enzyme inhibitor activity; GO:0005488 binding; GO:0005515 protein binding; GO:0008022 protein C-terminus binding; GO:0008092 cytoskeletal protein binding; GO:0019899 enzyme binding; GO:0019904 protein domain specific binding; GO:0030234 enzyme regulator activity; GO:0030235 nitric-oxide synthase regulator activity; GO:0042802 identical protein binding; GO:0042803 protein homodimerizati…	PF01221	Dynein light chain type 1	Z	KOG3430	Dynein light chain type 1
D4A3K5	Histone H1.1 OS=Rattus norvegicus OX=10116 GN=H1-1 PE=1 SV=1	H1-1	2.124	Up	22	9	2	6	1	1	0.707	0.682	0.713	0.744	1.033	2.194	nucleus	K11275			GO:0000003 reproduction; GO:0007276 gamete generation; GO:0007283 spermatogenesis; GO:0019953 sexual reproduction; GO:0022414 reproductive process; GO:0030100 regulation of endocytosis; GO:0032501 multicellular organismal process; GO:0032504 multicellular organism reproduction; GO:0032879 regulation of localization; GO:0044703 multi-organism reproductive process; GO:0045807 positive regulation of…	GO:0000228 nuclear chromosome; GO:0000785 chromatin; GO:0000790 nuclear chromatin; GO:0000791 euchromatin; GO:0005622 intracellular; GO:0005623 cell; GO:0005634 nucleus; GO:0005694 chromosome; GO:0005719 nuclear euchromatin; GO:0009986 cell surface; GO:0031974 membrane-enclosed lumen; GO:0031981 nuclear lumen; GO:0031982 vesicle; GO:0043226 organelle; GO:0043227 membrane-bounded organelle; GO:004…	GO:0003676 nucleic acid binding; GO:0003677 DNA binding; GO:0003682 chromatin binding; GO:0005488 binding; GO:0005539 glycosaminoglycan binding; GO:0008201 heparin binding; GO:0031490 chromatin DNA binding; GO:0043167 ion binding; GO:0043168 anion binding; GO:0097159 organic cyclic compound binding; GO:0097367 carbohydrate derivative binding; GO:1901363 heterocyclic compound binding; GO:1901681 s…	PF00538	linker histone H1 and H5 family	B	KOG4012	Histone H1
P32038	Complement factor D OS=Rattus norvegicus OX=10116 GN=Cfd PE=1 SV=2	Cfd	1.867	Up	28.4	3	1	3	1	1	0.733	0.782	0.717	0.834	1.046	1.953	extracellular	K01334	CFD; complement factor D [EC:3.4.21.46]	rno05150 Staphylococcus aureus infection; rno04610 Complement and coagulation cascades; rno05171 Coronavirus disease - COVID-19	GO:0001775 cell activation; GO:0002252 immune effector process; GO:0002253 activation of immune response; GO:0002263 cell activation involved in immune response; GO:0002274 myeloid leukocyte activation; GO:0002275 myeloid cell activation involved in immune response; GO:0002283 neutrophil activation involved in immune response; GO:0002366 leukocyte activation involved in immune response; GO:000237…	GO:0005576 extracellular region; GO:0005615 extracellular space; GO:0005622 intracellular; GO:0005623 cell; GO:0005737 cytoplasm; GO:0012505 endomembrane system; GO:0030141 secretory granule; GO:0031091 platelet alpha granule; GO:0031093 platelet alpha granule lumen; GO:0031410 cytoplasmic vesicle; GO:0031974 membrane-enclosed lumen; GO:0031982 vesicle; GO:0031983 vesicle lumen; GO:0034774 secret…	GO:0003824 catalytic activity; GO:0004175 endopeptidase activity; GO:0004252 serine-type endopeptidase activity; GO:0008233 peptidase activity; GO:0008236 serine-type peptidase activity; GO:0016787 hydrolase activity; GO:0017171 serine hydrolase activity; GO:0070011 peptidase activity, acting on L-amino acid peptides; GO:0140096 catalytic activity, acting on a protein;	PF00089	Trypsin	O	KOG3627	Trypsin
P27881	Hexokinase-2 OS=Rattus norvegicus OX=10116 GN=Hk2 PE=1 SV=1	Hk2	1.387	Up	102.5	11	9	18	5	6	0.876	0.747	0.841	1.097	1.027	1.424	cytoplasm	K00844	HK; hexokinase [EC:2.7.1.1]	rno00010 Glycolysis / Gluconeogenesis; rno01100 Metabolic pathways; rno00500 Starch and sucrose metabolism; rno00520 Amino sugar and nucleotide sugar metabolism; rno05230 Central carbon metabolism in cancer; rno04930 Type II diabetes mellitus; rno04910 Insulin signaling pathway; rno00052 Galactose metabolism; rno01200 Carbon metabolism; rno00051 Fructose and mannose metabolism; rno04973 Carbohydr…	GO:0001678 cellular glucose homeostasis; GO:0002931 response to ischemia; GO:0005975 carbohydrate metabolic process; GO:0005996 monosaccharide metabolic process; GO:0006006 glucose metabolic process; GO:0006007 glucose catabolic process; GO:0006082 organic acid metabolic process; GO:0006090 pyruvate metabolic process; GO:0006091 generation of precursor metabolites and energy; GO:0006096 glycolyti…	GO:0005622 intracellular; GO:0005623 cell; GO:0005737 cytoplasm; GO:0005739 mitochondrion; GO:0005740 mitochondrial envelope; GO:0005741 mitochondrial outer membrane; GO:0005829 cytosol; GO:0016020 membrane; GO:0019867 outer membrane; GO:0031090 organelle membrane; GO:0031966 mitochondrial membrane; GO:0031967 organelle envelope; GO:0031968 organelle outer membrane; GO:0031975 envelope; GO:004322…	GO:0000166 nucleotide binding; GO:0003824 catalytic activity; GO:0004340 glucokinase activity; GO:0004396 hexokinase activity; GO:0005488 binding; GO:0005524 ATP binding; GO:0005536 glucose binding; GO:0008144 drug binding; GO:0008865 fructokinase activity; GO:0016301 kinase activity; GO:0016740 transferase activity; GO:0016772 transferase activity, transferring phosphorus-containing groups; GO:0…	PF00349; PF03727	Hexokinase; Hexokinase	G	KOG1369	Hexokinase
[truncated: 103 more rows]

## Sheet: SCI_3vsSCI_1
Protein accession	Protein description	Gene name	SCI_3/SCI_1 Ratio	Regulated Type	MW [kDa]	Coverage [%]	Peptides	PSMs	Unique Peptides	Razor + unique peptides	Con_1	Con_2	Con_3	SCI_1	SCI_2	SCI_3	Subcellular localization	KEGG KO No.	KEGG Gene	KEGG pathway	Biological Process	Cellular Component	Molecular Function	Pfam ID	Domain description	KOG category	KOG NO.	KOG description
[truncated: 505 more rows]

## Sheet: SCI_2vsSCI_1
Protein accession	Protein description	Gene name	SCI_2/SCI_1 Ratio	Regulated Type	MW [kDa]	Coverage [%]	Peptides	PSMs	Unique Peptides	Razor + unique peptides	Con_1	Con_2	Con_3	SCI_1	SCI_2	SCI_3	Subcellular localization	KEGG KO No.	KEGG Gene	KEGG pathway	Biological Process	Cellular Component	Molecular Function	Pfam ID	Domain description	KOG category	KOG NO.	KOG description
[truncated: 226 more rows]

[truncated: 1 more sheets: SCIvsCon]
