# Supplementary material for: Biomarkers for predicting the severity of spinal cord injury by proteomic analysis
Source: Front Mol Neurosci. 2023 Dec 13;16:1153230. doi: 10.3389/fnmol.2023.1153230 (PMC10753799; doi:10.3389/fnmol.2023.1153230)
Supplement: Supplementary file 4 [file Data_Sheet_3.xlsx]

## Sheet: Protein_Result
Protein accession	Protein description	Gene name	Con_1 Relative Abundance	Con_2 Relative Abundance	Con_3 Relative Abundance	SCI_1 Relative Abundance	SCI_2 Relative Abundance	SCI_3 Relative Abundance	SCI/Con Ratio PRM	SCI/Con P value	SCI/Con Ratio PRO	SCI/Con Trend consistency	SCI_3/SCI_2 Ratio PRM	SCI_3/SCI_2 Ratio PRO	SCI_3/SCI_2 Trend consistency	SCI_3/SCI_1 Ratio PRM	SCI_3/SCI_1 Ratio PRO	SCI_3/SCI_1 Trend consistency	SCI_2/SCI_1 Ratio PRM	SCI_2/SCI_1 Ratio PRO	SCI_2/SCI_1 Trend consistency
P02680	Fibrinogen gamma chain OS=Rattus norvegicus OX=10116 GN=Fgg PE=1 SV=3	Fgg	0.15	0.11	0.16	0.59	1.93	3.06	13.46	8.90e-03	2.73	Yes	1.58	1.31	Yes	5.17	2.19	Yes	3.27	1.67	Yes
P14480	Fibrinogen beta chain OS=Rattus norvegicus OX=10116 GN=Fgb PE=1 SV=4	Fgb	0.13	0.07	0.15	0.66	2.2	2.79	16.05	6.05e-03	2.72	Yes	1.27	1.41	Yes	4.23	2.4	Yes	3.34	1.7	Yes
Q5M7T5	Antithrombin-III OS=Rattus norvegicus OX=10116 GN=Serpinc1 PE=1 SV=1	Serpinc1	0.23	0.1	0.23	1.18	1.67	2.59	9.75	3.00e-03	2.66	Yes	1.55	1.38	Yes	2.19	1.85	Yes	1.41	1.34	Yes
Q7TQ70	Fibrinogen alpha chain OS=Rattus norvegicus OX=10116 GN=Fga PE=1 SV=1	Fga	0.15	0.08	0.2	0.75	1.87	2.96	13.2	6.87e-03	3.26	Yes	1.58	1.39	Yes	3.95	2.72	Yes	2.49	1.96	Yes

## Sheet: Peptide_Result
Protein accession	Peptide	Protein description	Gene name	Retention time	Con_1 Area	Con_2 Area	Con_3 Area	SCI_1 Area	SCI_2 Area	SCI_3 Area
P14480	DNENVINEYSSILEDQK	Fibrinogen beta chain OS=Rattus norvegicus OX=10116 GN=Fgb PE=1 SV=4	Fgb	46.53	1.72e+07	1.29e+07	1.87e+07	8.36e+07	2.88e+08	4.47e+08
P14480	LYIDETVNDNIPLNLR	Fibrinogen beta chain OS=Rattus norvegicus OX=10116 GN=Fgb PE=1 SV=4	Fgb	48.17	2.60e+07	1.00e+07	3.07e+07	1.35e+08	4.39e+08	4.52e+08
Q7TQ70	GLIDEANQDFTNR	Fibrinogen alpha chain OS=Rattus norvegicus OX=10116 GN=Fga PE=1 SV=1	Fga	27.15	1.84e+07	1.19e+07	4.51e+07	1.98e+08	4.80e+08	7.94e+08
Q7TQ70	GDFANANNFDNTFGQVSEDLR	Fibrinogen alpha chain OS=Rattus norvegicus OX=10116 GN=Fga PE=1 SV=1	Fga	46.05	1.92e+07	9.52e+06	1.93e+07	6.33e+07	1.63e+08	2.47e+08
P02680	VAQLEAQCQEPCK	Fibrinogen gamma chain OS=Rattus norvegicus OX=10116 GN=Fgg PE=1 SV=3	Fgg	11.3	9.83e+06	6.38e+06	1.17e+07	4.19e+07	1.11e+08	1.89e+08
P02680	EGFGHLSPTGTTEFWLGNEK	Fibrinogen gamma chain OS=Rattus norvegicus OX=10116 GN=Fgg PE=1 SV=3	Fgg	44.72	8.23e+06	6.49e+06	8.13e+06	3.05e+07	1.25e+08	1.85e+08
Q5M7T5	TSDQIHFFFAK	Antithrombin-III OS=Rattus norvegicus OX=10116 GN=Serpinc1 PE=1 SV=1	Serpinc1	37.49	6.69e+05	2.94e+05	6.73e+05	3.47e+06	4.90e+06	7.59e+06
